# Supplementary material for: Hybrid-DIA: intelligent data acquisition integrates targeted and discovery proteomics to analyze phospho-signaling in single spheroids
Source: Nat Commun. 2023 Jun 16;14:3599. doi: 10.1038/s41467-023-39347-y (PMC10276052; doi:10.1038/s41467-023-39347-y)
Supplement: Supplementary file 4 — Supplementary Dataset 1 [file 41467_2023_39347_MOESM4_ESM.xlsx]

## Sheet: S1A-HybridDIA Panel
Site (filtered by 3 valid values in at least one group, quantified using IT normalization, ppfr>0.5, and correcting the ENDO area by IS values)	Significant CTRL_EGF10min	Significant CTRL_INH1_EGF10min	Significant CTRL_INH2_EGF10min	Significant CTRL_INH3_EGF10min	q-value CTRL_EGF10min	Difference CTRL_EGF10min	q-value CTRL_INH1_EGF10min	Difference CTRL_INH1_EGF10min	q-value CTRL_INH2_EGF10min	Difference CTRL_INH2_EGF10min	q-value CTRL_INH3_EGF10min	Difference CTRL_INH3_EGF10min	CTRL_0.05pmol131pept.bef_01	CTRL_0.05pmol131pept.bef_02	CTRL_0.05pmol131pept.bef_03	CTRL_0.05pmol131pept.bef_04	EGF10min_0.05pmol131pept.bef_01	EGF10min_0.05pmol131pept.bef_02	EGF10min_0.05pmol131pept.bef_03	EGF10min_0.05pmol131pept.bef_04	EGF90min_0.05pmol131pept.bef_01	EGF90min_0.05pmol131pept.bef_02	EGF90min_0.05pmol131pept.bef_03	EGF90min_0.05pmol131pept.bef_04	INH1_EGF10min_0.05pmol131pept.bef_01	INH1_EGF10min_0.05pmol131pept.bef_02	INH1_EGF10min_0.05pmol131pept.bef_03	INH1_EGF10min_0.05pmol131pept.bef_04	INH1_EGF90min_0.05pmol131pept.bef_01	INH1_EGF90min_0.05pmol131pept.bef_02	INH1_EGF90min_0.05pmol131pept.bef_03	INH1_EGF90min_0.05pmol131pept.bef_04	INH2_EGF10min_0.05pmol131pept.bef_01	INH2_EGF10min_0.05pmol131pept.bef_02	INH2_EGF10min_0.05pmol131pept.bef_03	INH2_EGF10min_0.05pmol131pept.bef_04	INH2_EGF90min_0.05pmol131pept.bef_01	INH2_EGF90min_0.05pmol131pept.bef_02	INH2_EGF90min_0.05pmol131pept.bef_03	INH2_EGF90min_0.05pmol131pept.bef_04	INH3_EGF10min_0.05pmol131pept.bef_01	INH3_EGF10min_0.05pmol131pept.bef_02	INH3_EGF10min_0.05pmol131pept.bef_03	INH3_EGF10min_0.05pmol131pept.bef_04	INH3_EGF90min_0.05pmol131pept.bef_01	INH3_EGF90min_0.05pmol131pept.bef_02	INH3_EGF90min_0.05pmol131pept.bef_03	INH3_EGF90min_0.05pmol131pept.bef_04
EGFR:Y998	UP	FALSE	UP	UP	0	-9.90329	1	0	0	-10.4128	0.0164211	-7.72255	5.69952	6.38422	8.52339	4.42185	16.5727	16.387	14.9961	16.6863	11.993	11.7055	9.72526	10.1759	8.31383	5.75592	8.15889	6.23204	6.33453	7.69612	4.69433	6.50597	16.7275	16.5201	16.6941	16.7383	10.1567	10.8161	10.3736	7.72119	8.16709	15.384	16.3124	16.0557	14.0398	13.1036	13.3299	13.4989
GSK3A:S21	UP	FALSE	UP	UP	0	-2.18441	0.0653333	0.335752	0	-1.82915	0	-2.19894	17.3144	17.3523	17.3841	17.4702	20.0284	19.8465	18.4206	19.9631	19.3244	19.3387	19.3242	20.0113	16.9336	17.2599	17.0374	16.947	17.7882	15.705	17.8313	17.9832	19.1875	19.1998	19.1794	19.2708	18.7266	19.1167	18.9958	18.4617	19.8224	19.0539	19.8256	19.6148	18.5085	17.7636	18.2268	18.0928
GSK3B:S9_1	UP	FALSE	UP	UP	0	-1.91221	0.114667	0.444677	0	-1.75769	0	-1.88915	14.3215	14.5512	14.8857	15.0568	17.2533	16.6828	15.7202	16.8079	14.7394	15.3962	14.8298	16.1032	13.9598	14.3458	14.4773	14.2537	14.8095	12.6191	14.5098	14.6944	16.5781	16.4684	16.245	16.5546	15.6148	15.9839	16.0719	16.0381	16.5212	16.2375	16.958	16.6551	14.719	14.0161	14.6699	14.7348
HSPB1:S78	UP	FALSE	UP	UP	0	-1.68915	0.036	-1.04904	0	-2.00516	0	-1.93117	10.6702	11.0575	11.2452	11.4749	13.2848	12.9989	12.291	12.6298	13.1537	13.2318	12.9546	14.6031	12.0225	12.3295	12.2306	12.0613	12.9504	12.0819	11.8604	12.3525	12.8961	13.1019	13.2057	13.2648	12.5398	13.1077	12.456	11.9023	13.0635	13.2414	13.0525	12.8152	13.4451	13.0676	12.9088	13.4271
HSPB1:S82	UP	FALSE	UP	UP	0	-2.52876	0.132	-0.358479	0	-1.51083	0	-2.30006	23.8008	23.8977	23.9855	23.3635	26.6939	26.4174	25.5875	26.4638	24.9557	24.953	24.6555	25.5201	24.2256	24.2907	24.0699	23.8951	24.9339	23.155	24.7482	24.8344	25.0581	25.0713	25.7109	25.2505	24.5268	24.8468	24.5924	24.0788	26.4255	25.5421	26.2352	26.045	26.7976	26.1387	26.5431	26.5415
IRS1:S307	UP	FALSE	UP	UP	0.0437143	-2.93451	0.710667	0.397308	0.019122	-1.99982	0.0146667	-3.36409	6.80345	7.49106	5.25173	8.99047	11.0245	11.2897	7.03193	10.9286	9.85852	10.3989	10.362	10.6622	7.4287	6.48976	6.42339	6.60563	8.59397	6.46808	6.43465	7.54074	8.67246	9.26994	9.37787	9.21572	8.60305	9.44667	9.64189	8.5226	10.9757	9.12982	11.1237	10.7639	8.3707	7.21896	7.40156	8.21088
IRS1:S323_2	UP	FALSE	UP	UP	0.00968421	-6.12876	0.106353	-4.47077	0.0231818	-4.02622	0.00847059	-6.98957	5.82902	7.26474	12.3568	11.5488	17.066	15.0283	14.6072	14.813	14.261	13.2347	13.1168	13.5016	15.2743	14.8148	12.5094	12.2841	15.4771	5.60272	13.2484	11.9788	12.3813	12.4909	14.4938	13.7384	15.1614	13.0387	13.905	10.0677	17.4613	15.799	16.9666	14.7308	14.6703	14.5755	15.9787	12.3508
JUN:S63	UP	FALSE	FALSE	FALSE	0	-3.33379	0.0705714	-1.31509	0.3206	-1.25305	0.071625	-2.22477	8.09866	8.87722	9.39718	9.47402	12.655	12.3888	11.1698	12.9686	12.6891	12.5572	11.8149	7.6362	10.7896	10.4713	9.30871	10.5379	10.8047	10.2637	10.7709	10.798	11.4317	11.744	12.2004	5.48318	14.0231	14.443	7.29965	13.1717	13.2686	11.1642	11.7497	8.56368	16.576	15.4445	15.5507	7.81671
MAPK11:T180/Y182	UP	FALSE	UP	UP	0	-5.10398	0.463391	-0.959469	0.0414783	-2.31374	0.007	-6.16539	8.07054	7.29892	5.67993	4.96996	13.1649	11.2745	9.91739	12.0784	11.3633	12.5999	9.59133	11.9713	9.1306	7.79384	5.57438	7.35841	6.36386	6.37378	3.83262	6.14452	7.94267	7.95379	8.04314	11.3347	7.1658	7.12743	6.54538	5.9805	13.848	9.94343	13.6561	13.2334	11.1971	11.3043	10.3015	9.94157
PFKFB2:S483	UP	FALSE	UP	UP	0	-3.229	0.10975	-0.713981	0	-3.96029	0	-3.0689	11.8646	13.063	12.5991	12.9186	16.581	16.2492	14.0392	16.4918	15.8823	16.0621	15.9129	16.0161	13.3601	13.3622	13.4966	13.0822	13.0315	10.0135	12.8543	13.1096	16.5717	16.6783	16.5092	16.5272	15.1602	15.4563	15.2307	14.0763	16.0752	14.9209	16.0627	15.662	15.314	14.3054	14.7478	14.7824
PLCB3:S537	UP	FALSE	UP	UP	0	-2.64347	0.216148	0.310396	0	-3.33593	0.0110769	-1.82464	16.5325	16.7865	16.4464	16.0749	19.7404	19.3927	17.5621	19.7191	17.5847	17.7483	17.0427	18.0606	16.2466	16.3048	16.1676	15.8798	17.1725	13.8996	4.47524	16.6662	19.8465	19.7381	19.8107	19.7888	17.084	17.382	17.0852	16.0152	19.0693	17.2272	18.4975	18.3449	19.8843	18.9623	19.2751	19.082
PLCG1:Y783	UP	FALSE	UP	UP	0	-4.04497	0.398788	-0.539178	0	-5.49685	0	-4.47271	7.02492	8.46562	8.5136	8.68785	12.6377	12.9286	10.1638	13.1418	11.7328	11.8117	11.3202	10.4295	8.78323	9.05641	8.7838	8.22526	9.08057	7.11489	4.90617	6.87904	13.6735	13.3859	13.8537	13.7664	10.6721	11.1442	10.5517	9.24684	13.7012	12.1602	12.3148	12.4066	12.2337	11.0614	11.6079	11.3475
STAT3:Y705	UP	FALSE	UP	UP	0.0087619	-5.22116	0.18	-2.57498	0.00214286	-6.89522	0.009	-5.85155	9.02281	10.796	4.79763	6.70311	13.7562	13.5691	10.9057	13.9731	10.4247	10.7675	10.4014	5.14641	11.0193	10.3667	10.6624	9.57094	10.6469	7.22832	7.44199	6.69316	14.7852	14.8054	14.5037	14.8061	11.0566	11.7331	11.5863	10.3469	14.4909	12.4191	14.0044	13.8114	12.0537	11.3007	11.2243	11.4583
TBC1D4:S588	UP	FALSE	UP	UP	0	-2.56856	0.0416	-0.633782	0	-1.52948	0	-2.9868	17.4625	17.5613	17.5281	17.5635	20.5914	20.3271	18.7814	20.6897	20.722	20.7523	20.4554	21.1521	18.1799	18.4894	18.1028	17.8783	17.7662	14.5714	17.6865	17.5508	19.0487	19.0166	19.1132	19.0548	18.0171	18.3862	18.0927	17.1009	20.9391	19.84	20.772	20.5114	20.5506	19.8925	20.1468	20.0997
AKT1:S473	UP	FALSE	UP	FALSE	0	-3.87211	0.875161	-0.366292	0	-5.01214	0.378231	-1.59515	7.94887	7.99701	7.74246	7.11309	11.7855	11.6843	10.4312	12.3889	8.42899	9.49294	8.74594	5.94384	5.39996	8.16541	12.4267	6.27455	12.7001	5.08264	7.98957	11.9281	12.4849	12.6033	12.8286	12.9333	11.108	11.5066	11.2067	10.4774	12.7118	6.4139	6.19604	11.8602	11.5446	5.39442	11.0316	5.61992
AKT1S1:T246	UP	FALSE	UP	FALSE	0	-1.85624	0.0823333	0.973634	0	-2.24039	0.0254545	0.7275	19.2403	19.4927	19.1967	19.6353	21.7034	21.4724	20.2795	21.5347	20.2283	20.3348	20.274	21.0643	18.194	18.4676	19.2534	17.7556	17.1385	16.4604	5.82912	17.8161	21.5858	21.6295	21.5819	21.7295	20.4812	20.848	20.785	20.1105	18.7342	18.1021	18.7878	19.0311	16.9255	17.5673	17.2419	16.8913
LCK:Y394	UP	FALSE	UP	FALSE	0.0215	-1.55807	0.1014	-0.769735	0	-2.08243	0.0283478	-1.26499	12.9101	13.0293	12.9626	12.7342	14.8582	14.3695	13.117	15.5238	15.5586	15.6008	14.9232	15.6196	14.2437	13.9451	13.7615	12.7649	15.4333	12.3523	5.94768	14.3014	15.1841	15.1141	14.8949	14.7729	15.3562	15.4892	14.9004	13.3096	14.7876	13.062	14.6651	14.1815	16.5834	15.5559	15.9187	15.3002
RIPK2:S176	UP	FALSE	UP	FALSE	0.0224348	-1.97373	0.997433	0.0608848	0.00666667	-2.69375	0.0711515	-1.9621	9.79464	10.1697	12.1121	11.8628	13.1837	13.3417	12.177	13.1318	12.2885	13.2408	13.0784	13.6503	15.4266	15.6448	5.12229	7.50203	13.4468	10.6982	11.6733	13.1294	12.833	13.2002	13.3398	15.3412	15.2243	12.555	12.6424	14.3447	12.4401	11.51	13.0052	14.8323	14.5767	13.5072	14.1322	13.5078
TSC2:T1462	UP	FALSE	UP	FALSE	0.0102222	-1.6207	0.028	1.04967	0	-2.40698	0.0102857	0.965232	14.6782	14.7895	14.8702	15.0833	16.9547	16.5383	15.2748	17.1362	15.9742	16.0843	16.2627	16.7869	13.6537	14.0435	13.9774	13.5479	15.0342	12.1532	15.2131	15.2611	17.2282	17.3132	17.1805	17.3272	16.4416	16.6469	16.7584	16.186	13.9437	13.3177	14.2466	14.0523	14.0001	13.5526	13.8464	13.7182
ATF2:T69	UP	FALSE	FALSE	UP	0.0209091	-2.67069	0.910708	-0.11279	0.169132	-1.05696	0.0096	-3.00294	6.56912	7.09868	4.85671	5.94642	9.27512	9.61439	6.7296	9.53458	6.75965	7.74093	8.28487	5.64503	6.3263	5.36166	5.22568	8.00846	5.91418	4.95436	4.39596	4.96668	7.16038	5.70491	9.07859	6.75491	4.77555	8.06473	6.89553	5.68276	9.92872	7.61313	9.61314	9.32773	9.82456	7.93054	8.41529	8.61417
CHEK1:S280	UP	FALSE	FALSE	UP	0	-3.07934	0.0634286	-0.413776	0	-1.18973	0	-3.18073	15.6304	15.6615	15.5408	15.321	19.1177	18.9203	17.4268	19.0063	17.888	17.8765	17.6399	18.4869	15.9594	16.1515	15.9113	15.7867	15.9275	13.6369	15.8629	15.9113	16.6493	16.7074	16.749	16.807	15.8525	16.2085	16.0709	15.5561	19.0445	18.1688	18.9501	18.7132	17.8078	17.0517	17.477	17.4384
FOXO3:S413	UP	FALSE	FALSE	UP	0	-2.46829	0.398471	0.21421	0.00171429	-0.853435	0	-1.95507	12.2806	12.5343	12.9995	12.3797	15.5195	15.2589	13.8683	15.4207	13.0021	12.6965	12.4035	13.5554	12.3061	12.3188	12.4959	12.2165	13.7599	12.6665	13.1627	13.4803	13.091	13.2814	13.6587	13.5768	12.7519	12.9199	12.6736	11.7806	14.8093	13.7884	14.7906	14.6261	15.6153	14.8841	15.3779	15.2971
TSC2:S1254	UP	FALSE	FALSE	UP	0.00825	-2.84978	0.902625	0.131016	0.0545	-1.56865	0.0266667	-1.85211	11.236	11.2502	11.9063	9.33296	14.1113	14.1739	12.7253	14.114	12.7531	12.8175	12.6415	5.07033	11.7573	11.7901	9.82705	9.8269	13.3527	7.7039	13.145	13.2338	10.8263	12.8813	13.3051	12.9873	9.86627	12.5574	12.4341	7.14963	13.1067	12.4828	12.7684	12.776	15.3463	14.3099	14.8229	14.6266
CAMKK2:S511	FALSE	FALSE	FALSE	FALSE	0.0092	-1.35799	0.0936	-0.314158	0	-0.995888	0	-1.19291	13.0653	12.9119	13.1994	12.8052	14.7947	14.6709	13.2225	14.7257	15.9882	15.9787	15.8268	16.3619	13.256	13.3694	13.4236	13.1894	13.8271	11.3535	13.7242	13.9231	13.9521	13.8994	14.0478	14.0661	13.7757	14.1961	14.1037	13.4682	14.4165	13.7329	14.457	14.1471	15.7044	14.9185	15.23	15.2944
GAB1:S304	FALSE	FALSE	FALSE	FALSE	0.00776471	2.03794	0.283724	4.35717	0	9.12348	0.0428571	5.43832	15.9954	15.2758	15.4525	16.1803	14.1697	14.1947	12.4058	13.9821	8.89966	9.98955	8.12771	14.6687	6.59954	6.54286	16.742	15.5911	16.7806	14.0828	16.6006	15.812	6.66263	6.98524	6.68873	6.07356	13.6079	16.8347	16.7041	13.286	8.24035	5.93083	13.6833	13.2963	16.8386	14.0817	13.8202	14.7538
PXN:Y118	FALSE	FALSE	UP	FALSE	0.02976	-1.40451	0.419556	-0.32104	0	-1.72939	0.0413793	-0.907336	13.4671	13.6692	13.3526	12.9908	15.2917	14.8761	13.3585	15.5714	15.6396	15.7918	15.1538	15.8154	13.8716	14.0866	13.7577	13.048	14.133	11.3432	13.9248	13.5745	15.2637	15.0824	15.0686	14.9826	14.868	15.1914	14.5533	13.2212	14.6789	13.4503	14.7838	14.196	14.6231	13.9843	13.9967	13.8845
TBC1D4:T642	FALSE	FALSE	FALSE	FALSE	0.0438519	3.76383	0.0605	5.40889	0.0754286	4.21162	0	5.75861	12.7912	12.7791	12.7932	13.3352	7.0758	7.28946	13.6386	8.63958	6.90435	7.98957	7.76626	7.06675	6.39712	6.7543	11.6771	5.23464	6.32997	7.37633	12.5458	12.6192	4.41269	8.38883	6.55553	15.4952	6.9321	14.719	6.234	14.2832	8.3724	4.91621	7.33146	8.04423	5.46636	7.68747	8.23762	7.23567
ACACA:S80	FALSE	FALSE	FALSE	FALSE	0.72071	-0.222737	0.285733	-0.334137	0.00206897	-1.1522	0.376653	-0.268628	17.3566	17.5784	17.4244	16.7382	17.8957	17.9015	16.1919	17.9995	16.9764	16.8811	16.6141	17.2637	17.7199	17.8239	17.5899	17.3004	17.3818	14.8845	17.5648	17.5613	18.2146	18.1585	18.6863	18.6471	15.1149	15.5165	15.1667	14.7254	17.899	16.9324	17.5776	17.7631	17.2649	16.4611	16.7363	16.4581
ACLY:S455	FALSE	FALSE	FALSE	FALSE	1	0	1	0	0.108	-6.3454	1	0	16.9778	6.82259	6.34208	5.99967	9.13231	18.7989	6.48841	8.17903	18.7525	18.6531	18.5349	6.79296	16.7971	6.24941	16.9316	6.17773	6.38911	4.39183	17.15	17.2766	5.22969	18.7247	18.8757	18.6937	8.28495	18.7448	5.66622	17.573	7.67185	6.98552	8.94919	6.84069	18.5234	17.5611	18.0394	17.8326
AKT1S1:S183	FALSE	FALSE	FALSE	FALSE	0.522175	2.26473	0.15968	6.49909	0.171154	4.66127	0.02608	7.08208	18.4178	18.799	18.6787	18.7831	19.6979	7.42166	18.5835	19.9166	6.24701	8.26141	8.41181	18.6791	17.6072	17.9583	6.98671	6.12991	6.49096	15.47	17.0615	16.9238	8.58927	20.3536	6.49177	20.5988	19.0573	4.67378	6.08082	19.0753	8.19148	16.1241	7.18666	14.8479	5.02453	13.6814	13.6178	7.33147
ATF2:T71	FALSE	FALSE	FALSE	FALSE	1	0	1	0	1	0	1	0	6.43836	10.959	4.84338	17.6246	5.95858	9.3676	7.0331	18.4142	9.35153	9.05899	8.49306	8.62111	5.85763	5.26057	16.6399	16.4996	10.1835	12.0913	9.80827	10.8082	6.73805	16.3578	8.5719	11.4564	7.89609	7.59113	18.0601	5.71309	8.28464	7.04802	16.6959	7.64211	7.83322	8.49987	6.57055	8.1766
ATM:S1981	FALSE	FALSE	FALSE	FALSE	0.838145	0.313746	0.076	-0.472605	0	-1.3002	0.0689032	-0.638884	9.84409	9.82586	9.30254	9.94845	10.8735	10.2058	5.54671	11.0399	11.478	11.1839	10.463	10.2456	10.3761	10.2469	10.1744	10.014	10.9223	10.3376	10.8966	10.3767	11.1922	11.1123	10.9293	10.8879	10.8237	11.0071	10.4855	9.27605	11.0746	9.89126	10.3081	10.2025	12.771	11.6223	11.7104	11.108
BCAR1:Y249	FALSE	FALSE	FALSE	FALSE	0.49824	0.622205	0.490286	-0.210464	0.338857	-0.20237	0.148513	1.86513	12.1396	12.2974	11.6942	11.8846	12.275	11.9444	9.22126	12.0863	13.4777	13.434	13.3323	12.5629	12.1265	12.5859	12.3543	11.791	7.06847	8.63104	12.1344	11.8965	12.5288	12.227	12.5797	11.4898	12.5671	12.8438	12.5461	11.4883	12.3606	6.9532	11.7913	9.45018	12.5592	12.1595	10.8266	11.1901
BCR:Y177	FALSE	FALSE	FALSE	FALSE	1	0	1	0	1	0	1	0	7.06494	9.12843	6.57202	7.28049	5.77822	9.46335	7.28247	9.31934	7.79329	8.74819	7.6302	8.58341	6.43748	6.44389	7.43748	8.40564	9.62445	5.31246	6.87253	6.55463	5.50713	7.36134	6.42489	8.65023	6.31895	6.78865	9.68937	6.27024	10.5157	8.86112	6.40427	7.31462	10.1319	8.42954	7.36941	7.45306
BRAF:S446	FALSE	FALSE	FALSE	FALSE	1	0	1	0	1	0	1	0	8.4817	7.01186	4.49319	5.11412	7.36998	7.45773	8.94755	8.12407	7.39658	7.4319	8.63494	10.055	6.24194	7.61537	5.56234	9.46253	5.2598	6.00073	6.27808	4.60348	7.91086	7.21567	9.16295	9.2084	7.2071	8.18643	7.96936	4.80242	9.01015	7.58016	11.0464	9.81261	8.65599	11.5924	12.1219	11.807
CAMK2G:T287	FALSE	FALSE	FALSE	FALSE	0.10671	0.468277	0.47368	-0.207649	0.002	-0.976808	0.622159	0.909292	14.2498	14.6576	14.631	14.7897	14.3423	14.4551	13.368	14.2895	14.1354	14.6551	14.0539	5.99189	15.2684	14.941	14.2947	14.6545	15.6035	12.8806	6.60323	15.2859	15.7529	15.6125	15.8268	15.0431	14.782	15.478	15.2301	14.1547	16.0677	14.9144	8.17225	15.5365	15.1881	14.6374	14.9611	15.2629
CAV1:Y14	FALSE	FALSE	UP	FALSE	0.128706	-1.1235	0.379742	-0.341034	0	-1.5867	0.0212	-1.21702	11.2013	11.4975	12.0624	11.5014	13.4629	13.0104	10.6446	13.6387	13.633	13.9482	13.3072	13.8075	12.2819	11.8833	12.0318	11.4297	13.0787	10.4615	12.7677	12.4234	13.4827	13.0697	13.036	13.0209	13.3028	13.5791	12.8757	11.3867	13.3518	12.0058	13.1745	12.5985	13.7037	13.0679	12.9693	13.0089
CHEK1:S296	FALSE	FALSE	UP	FALSE	0.069931	-2.25164	0.40125	-1.1312	0.0229524	-2.0389	0.054	-2.08733	14.3454	11.4271	12.068	10.4984	16.0501	14.4883	12.5358	14.2712	15.6565	14.876	14.6533	14.5562	13.9398	12.9334	13.4076	12.5828	13.9035	6.06075	13.0114	13.272	14.4822	13.8876	14.2914	13.8332	13.9495	13.6507	12.78	9.60191	14.8601	13.4937	14.0757	14.2586	15.8272	14.647	15.0195	14.2613
CHEK1:S317	FALSE	FALSE	FALSE	FALSE	0.192683	-0.625114	0.104	-0.427774	0	-0.905155	0.511932	-0.191572	14.9329	14.9208	15.2309	14.676	16.1395	15.9865	14.2004	15.9348	15.7108	15.904	15.5568	16.5656	15.4748	15.4892	15.3359	15.1718	16.1972	13.5279	6.98194	15.975	15.7774	15.8534	15.8673	15.8831	15.4484	15.5537	15.4767	14.8502	15.2653	14.366	15.3848	15.5109	15.8573	15.3202	15.669	15.5864
CTNNB1:S552	FALSE	FALSE	FALSE	FALSE	0.231619	-0.510214	0.433789	-0.0812922	0	-1.02422	0.197909	-0.254041	18.4571	18.4982	18.4472	18.4583	19.306	19.3293	17.7412	19.5251	19.6103	19.4106	19.513	19.7908	18.5364	18.707	18.5762	18.3664	18.6202	16.1449	18.7715	18.7492	19.4767	19.4231	19.4993	19.5587	19.1191	19.5244	19.2662	18.6136	19.0292	18.1355	18.922	18.7903	18.3964	17.7814	17.9473	18.0748
CYLD:S418	FALSE	FALSE	FALSE	FALSE	0.812061	-0.148526	0.793267	0.139605	0.190296	-0.432048	0.5074	0.366386	11.0193	12.0413	10.296	11.0908	12.1858	10.9596	10.7375	11.1587	10.5232	11.2797	11.4052	11.1648	10.8159	11.0155	11.501	10.5567	11.1017	9.9532	11.3922	11.281	11.7548	11.5127	11.5599	11.3484	10.5574	10.7916	10.9972	10.4829	11.749	9.72931	10.6372	10.8664	11.9731	11.3965	11.1027	11.2775
FOXO3:S253	FALSE	FALSE	FALSE	FALSE	0.693267	0.6408	0.4553	1.10833	0.1984	0.915649	0.443481	0.734047	9.06462	7.43274	7.36516	10.0398	8.41883	4.96975	7.87315	10.0774	7.05705	8.59957	7.18437	8.15545	7.8395	8.3353	4.94323	8.35098	7.63788	6.08804	8.52961	8.36553	6.50417	7.23134	8.69856	7.80566	8.1583	6.79977	7.98002	5.11833	7.49336	6.38503	7.72618	9.36156	7.04179	6.15563	6.79134	6.85187
FOXO3:S294	FALSE	FALSE	FALSE	FALSE	0.176	-0.518296	0.69661	-0.0322638	0	-0.767848	0.0444444	-0.620722	16.2481	16.3759	16.3508	16.1462	17.2716	17.0805	15.6878	17.1543	16.9773	17.013	16.9664	17.6555	16.26	16.4099	16.3588	16.2213	16.6277	14.4726	16.6932	16.625	16.9689	17.0311	17.1551	17.0373	16.4439	16.6692	16.5041	15.9324	17.1518	16.2639	17.111	17.0771	16.8235	16.5009	16.8264	16.8566
GAB1:Y627	FALSE	FALSE	FALSE	FALSE	1	0	1	0	1	0	1	0	7.07282	8.26052	8.24501	13.0703	7.94357	9.17833	9.14723	7.19368	7.00063	7.48293	6.99288	10.5212	6.3681	7.10498	12.5035	6.98755	7.08863	4.62291	3.70175	6.86589	6.92677	7.8876	5.85726	6.65823	7.53301	13.7402	11.4908	5.90336	8.80175	6.1273	9.45539	9.54912	6.50505	9.93553	9.60846	9.11033
GAB1:Y659	FALSE	FALSE	FALSE	FALSE	1	0	1	0	1	0	1	0	7.06725	6.86426	4.6758	5.51413	7.05829	15.2615	13.4036	9.06551	7.63034	9.18187	7.23666	5.71333	12.3313	5.84073	12.3333	6.66122	5.8428	7.27868	5.10122	6.70671	4.17811	8.30925	15.6771	15.572	7.12323	7.58068	12.3874	4.61456	8.24741	6.68173	8.14765	9.06372	14.3031	13.7653	13.9464	13.9365
GRB10:S476	FALSE	FALSE	FALSE	FALSE	0.695931	-0.207856	0.473167	-0.111868	0.850904	0.174432	0.104333	2.33508	12.9973	13.1692	12.9968	13.1953	13.651	13.6647	12.1395	13.7348	14.8421	13.7809	13.9669	12.0477	13.3291	13.1617	13.4107	12.9045	12.0108	8.84529	11.8961	12.0886	15.6002	15.2547	15.3952	5.41084	13.876	14.5449	14.8607	13.971	12.6894	12.1322	11.312	6.88473	13.3345	11.1437	7.74524	12.2657
GYS1:S641/S645	FALSE	FALSE	FALSE	FALSE	0.507347	-0.479472	0.731345	-0.216691	0.0336	-0.693652	0.153268	-0.519423	17.0647	16.1185	17.3077	16.3792	17.8162	17.7189	15.735	17.5178	18.274	18.197	17.4869	17.9402	17.7253	17.23	16.3868	16.3947	17.9469	4.89314	17.4775	17.2261	17.7466	17.5	17.342	17.0562	17.6345	17.9311	17.2063	16.2613	17.8917	17.0301	17.2231	16.8027	18.9501	17.987	17.9	17.6586
IGF1R/IR:Y1135	FALSE	FALSE	FALSE	FALSE	1	0	0.403771	3.03486	0.409939	1.18571	1	0	7.71186	16.0703	5.82429	7.54901	7.98207	8.81727	7.82352	7.89909	8.7003	6.60537	6.88277	7.61616	6.24763	7.21231	3.88402	7.67206	5.95895	8.37791	5.50441	7.5647	7.51339	8.66319	9.05621	7.17982	6.49847	8.48843	6.96442	5.72689	10.3878	5.55577	5.97186	9.6482	7.96129	8.63383	5.00819	6.55369
IRS1:S1101	FALSE	FALSE	FALSE	FALSE	0.9824	0.010015	0.0829333	-0.172931	0	-0.553638	0.181116	-0.30909	15.3044	15.3736	15.2732	15.1499	15.7074	15.556	14.044	15.7537	15.6627	15.6937	15.6664	16.4196	15.4288	15.5581	15.4496	15.3563	15.5395	13.1645	15.6416	15.6232	15.7275	15.7812	15.884	15.923	15.4326	15.7375	15.571	14.9546	15.908	14.9072	15.7569	15.7653	15.6291	15.2392	15.5727	15.7328
IRS1:S323_1	FALSE	FALSE	UP	FALSE	0.179179	-1.02939	0.0850909	-1.27741	0.00193548	-2.03924	0.121838	-0.81641	8.77352	7.99075	8.79588	8.12907	10.7381	9.69226	7.41218	9.96427	10.8678	9.962	9.69075	11.7831	9.91363	10.3038	9.91394	8.66751	8.69651	9.1732	9.82085	9.01718	10.5475	9.42875	10.4755	11.3944	10.6324	9.63753	10.1774	5.70145	9.29967	8.1056	9.19061	10.359	10.8589	9.88556	10.1784	9.67066
IRS1:S341_1	FALSE	FALSE	UP	FALSE	1	0	1	0	0.00648649	-2.39072	1	0	6.74733	7.55663	9.33563	9.63711	8.81449	10.4212	7.65122	7.95168	12.657	10.0329	10.5409	3.49861	10.5704	4.94549	8.96521	7.31493	9.8712	5.64905	5.25965	12.2946	10.3454	10.4508	11.3546	10.6888	6.75442	10.9036	10.2131	6.80436	9.93822	8.83578	6.69057	9.07825	11.1514	9.58949	10.5075	10.6488
IRS1:S341_2	FALSE	FALSE	FALSE	FALSE	0.129697	-0.755603	0.907937	-0.108648	0.001875	-1.49381	0.678188	-0.298489	6.6331	7.76145	6.61951	6.65507	7.491	6.88569	7.59521	8.71964	8.59861	7.63069	7.5384	9.89303	5.62905	7.53023	6.73025	8.21419	6.52251	4.31714	7.64739	8.60101	8.56296	8.6937	8.55235	7.83535	7.03822	7.63169	5.7272	7.36858	9.0361	7.19274	6.72117	5.91307	4.64539	7.64991	7.92894	7.39393
IRS1:S636_1	FALSE	FALSE	FALSE	FALSE	0.530255	-1.19788	0.702069	-0.762815	0.341161	-1.12834	0.374431	-1.46091	13.9749	8.05887	14.6261	14.2163	14.1993	14.0377	13.5676	13.8631	14.292	15.1092	14.7758	4.32795	13.0232	13.6281	13.4863	13.7898	13.7534	12.4592	13.8406	14.0111	13.4722	13.9967	13.8313	14.0892	14.0582	14.2193	14.6141	13.9322	14.6361	13.776	14.0658	14.2419	14.429	14.401	15.1628	14.7873
IRS1:S636_2	FALSE	FALSE	FALSE	FALSE	0.496681	-0.342576	0.103333	-0.357625	0.00181818	-0.638727	0.435245	1.49491	12.6963	12.2606	12.9086	12.441	13.1916	13.0789	11.8764	13.53	12.7553	12.7845	12.5803	4.01157	12.9344	12.962	12.9318	12.9088	13.6533	5.91592	5.63998	12.9751	13.2231	13.3016	13.1276	13.2091	12.473	13.1777	13.1647	12.5725	12.9837	12.4685	5.7868	13.0878	13.1156	13.04	13.1688	13.0599
IRS1:S792	FALSE	FALSE	FALSE	FALSE	0.526714	0.657403	0.104421	1.95856	0.0405957	3.1252	0.38064	0.995384	13.2014	14.4796	13.7528	13.1954	14.7687	13.7613	12.4613	11.0084	11.0509	9.03341	12.7215	12.5211	10.8172	12.0941	13.6682	10.2156	11.3062	11.3272	6.75894	13.9125	13.2111	6.34836	11.1565	11.4125	13.5913	11.4277	11.0335	11.4792	12.5111	11.9802	10.6601	15.4963	11.3729	12.5245	12.5679	6.31562
LMNA:S22	FALSE	FALSE	FALSE	FALSE	0.823522	0.111515	0	0.717605	0.0237209	0.315346	0.902571	-0.0207543	22.4172	22.5467	22.4352	22.7124	22.9155	22.7427	21.272	22.7352	22.5386	22.556	22.437	23.3338	21.8619	21.8605	21.7364	21.7823	22.2835	19.6731	22.2423	22.2852	22.0254	22.0362	22.4852	22.3032	22.0707	22.3198	22.156	21.6972	22.7915	21.9118	22.7103	22.7809	23.2043	22.4526	22.975	22.8993
LYN:Y397	FALSE	FALSE	FALSE	FALSE	0.531321	-0.717633	1	0	0.0127179	-1.34421	0.381833	-0.743765	7.93682	7.71372	9.41529	8.16173	9.19226	9.80579	6.67105	10.429	11.2716	11.4921	9.24413	10.3803	9.78341	8.76285	6.32661	7.55567	10.4231	4.64462	4.60709	7.89209	10.3991	9.74617	9.42949	9.02963	10.2879	10.4304	9.17754	7.81675	9.67169	7.00974	9.66926	9.85192	12.0711	10.6589	11.5235	10.2792
MAP2K4:S80	FALSE	FALSE	FALSE	FALSE	0.795688	0.490646	0.1475	-1.93618	0.402118	-0.621137	0.492071	-0.940206	6.26671	8.94057	8.61125	10.0799	7.40857	5.35983	10.7529	8.41455	8.54815	11.1252	9.69485	7.66195	10.4646	10.9415	9.04345	11.1936	8.90001	5.50967	3.59594	10.9821	6.35097	10.5732	9.27558	10.1832	9.50199	7.67024	6.76957	10.9826	8.08696	10.7671	7.37151	11.4337	7.20545	5.60945	7.92109	11.4067
MAPK3:T202	FALSE	FALSE	FALSE	FALSE	0.160541	1.80388	0.478884	1.20526	0.474111	0.227469	0.277391	1.85508	10.6213	10.8541	9.73345	12.7417	7.85549	9.88679	7.11616	11.8766	8.33747	10.0913	9.10405	10.5976	9.93392	10.7642	6.7699	11.6615	10.3864	8.36283	10.376	10.6166	10.7737	10.7092	11.0385	10.5192	9.76913	9.17862	7.51389	9.42456	11.2922	5.27704	11.8696	8.09142	10.2621	5.52085	10.7615	7.17244
MAPK3:Y204	FALSE	FALSE	FALSE	FALSE	0.536615	-0.432508	0.96503	-0.0355377	0.208491	1.16818	0.861275	-0.126115	9.86416	9.23086	8.47785	10.2482	9.432	10.3222	9.07614	10.7207	11.7206	11.4988	10.7213	10.7544	8.92459	9.2777	9.76401	9.99693	9.14622	10.4185	9.51387	9.76281	8.07102	10.1325	5.59764	9.34721	10.3177	10.0178	9.9361	9.69903	11.4432	9.63311	7.96858	9.2806	11.6339	10.2619	9.74311	10.3981
MCL1:S64	FALSE	FALSE	FALSE	FALSE	0.502333	-0.803488	0.990588	0.0145571	0.226069	-0.760019	0.486947	0.805751	8.89367	11.9502	9.57046	9.70156	11.4293	11.211	8.91785	11.7717	12.2795	12.1727	12.2311	11.8087	10.4162	7.93018	10.6207	11.0906	6.42785	7.29468	11.521	9.8527	9.94738	10.6959	11.2143	11.2984	10.5128	9.95349	10.0998	9.48725	7.61283	10.0429	7.93462	11.3025	12.4088	11.1054	11.3381	11.0016
MDM2:S166	FALSE	FALSE	FALSE	FALSE	0.528314	-0.438487	0.481255	-0.472588	0.331344	0.509119	0.704424	0.308242	11.4667	9.70541	11.8417	10.4034	10.7199	11.1076	11.6554	11.6883	11.482	10.6158	10.1706	9.0562	11.8383	11.7069	10.8767	10.8855	10.7895	9.83771	4.42592	10.1121	10.8681	11.1517	9.01001	10.3508	11.3386	10.7238	9.06159	10.7495	10.8743	11.827	11.0334	8.44949	10.8661	9.25474	9.82184	9.90281
NOS3:S1177	FALSE	FALSE	FALSE	FALSE	0.689356	0.769188	0.468	-1.59536	0.412857	-0.710353	0.1465	-2.18019	13.0806	7.74239	11.1462	7.68273	10.0853	9.77788	7.36686	9.34512	12.1803	10.1271	9.44348	10.2764	13.0126	12.4998	8.72318	11.7978	9.50464	11.7055	11.0012	9.93113	12.1261	11.608	9.03432	9.72496	12.9833	9.85882	12.4133	6.72644	13.9385	11.3687	11.4258	11.6398	10.2467	10.2535	10.8074	9.70475
p70S6K: T389/S392_1	FALSE	FALSE	FALSE	FALSE	0.802031	-1.06443	1	0	0.452451	-1.54476	0.696738	-1.39613	17.4125	9.00405	16.6568	7.23982	15.6524	15.4251	15.1142	8.37901	9.67728	16.2249	15.944	4.68033	6.12139	16.8573	15.0928	4.32141	6.8367	4.9259	4.91016	14.4892	5.15447	16.7372	17.8177	16.7828	14.8865	7.40328	5.74532	19.4314	16.134	16.7956	6.21616	16.7519	15.3855	14.8877	17.4434	16.342
p70S6K: T389/S392_2	FALSE	FALSE	FALSE	FALSE	1	0	0.481585	-1.86782	0.159216	-2.87924	0.854059	-0.446765	7.36033	15.4774	13.0112	6.14917	12.0606	12.3098	5.51066	8.82633	12.5606	13.1177	12.9581	5.79641	11.6528	12.5661	12.3721	12.8783	12.1078	12.1646	12.3793	7.00684	13.4722	12.9544	13.3145	13.7738	12.5485	13.47	13.9121	6.13825	12.7722	12.2544	11.9856	6.7729	12.1581	11.7837	11.9724	12.3935
PAK1:S144	FALSE	FALSE	FALSE	FALSE	0.259907	-0.523137	0.459077	-0.207475	0	-1.108	0.1048	-0.48282	13.8154	13.7961	13.5289	13.4593	14.5677	14.2822	12.9293	14.9131	14.8862	14.8131	14.8215	15.2498	13.987	14.0139	14.0777	13.3509	13.8256	5.39769	14.2772	13.8439	14.6885	14.7559	14.7219	14.8655	14.7057	14.9828	14.6893	13.6379	14.4301	13.3944	14.4073	14.2992	13.3028	12.7982	13.0231	13.1586
PLCG2:Y1217	FALSE	FALSE	FALSE	FALSE	0.421652	-1.265	0.471289	2.12682	0.397043	-0.662967	0.489724	-0.961314	12.6311	6.90429	10.9801	11.4941	12.3197	11.966	10.8371	11.9468	10.9684	11.8606	12.2329	11.6319	4.9882	5.33274	11.5318	11.6496	9.77148	9.8154	11.1996	11.8602	11.8138	10.6977	12.087	10.063	10.5577	11.7342	11.4396	10.3743	10.2367	11.3813	12.5629	11.674	11.5369	11.3298	11.7805	11.2304
PLCG2:Y759	FALSE	FALSE	UP	UP	0.525778	-0.829868	0.148174	-1.38887	0.00631579	-1.78477	0.0271667	-2.08153	7.25002	7.45099	9.0464	6.83772	8.6973	9.93737	5.76415	9.50578	9.94221	10.2133	10.8229	10.3655	9.44676	10.1029	8.34121	8.24969	10.377	5.21367	8.76688	9.92281	10.3666	8.88558	9.11065	9.36132	10.9345	9.46963	10.7335	5.69344	9.07276	8.87361	10.6532	10.3116	9.39599	10.6645	9.79117	11.7533
PRKAA1:S486	FALSE	FALSE	FALSE	FALSE	1	0	1	0	0.245085	2.46454	0.550258	-1.84866	14.4179	14.1933	6.87427	4.69449	7.23449	13.1855	12.6834	8.82639	14.6575	6.76867	7.77154	5.44338	7.77282	4.74022	6.64183	6.25687	6.15335	5.04598	9.81847	9.21377	6.54935	8.41098	8.13326	7.22821	7.89662	9.36301	7.9653	6.20676	15.3634	10.1377	14.4705	7.603	12.9545	13.276	8.40594	7.92705
PRKAB1:S108	FALSE	FALSE	FALSE	FALSE	0.108	-3.72512	1	0	1	0	1	0	8.64036	7.65253	8.08554	12.8736	15.5902	15.3116	13.6369	7.61375	8.5778	16.5947	6.49319	5.81836	8.24697	3.95452	15.17	14.1372	5.53241	12.4821	15.1312	14.6529	5.97465	16.4833	6.23426	6.29612	8.87298	15.5931	7.32585	4.55135	8.91939	14.7886	13.6725	9.92986	15.9391	14.3666	14.5606	4.95287
PTK2:Y576	FALSE	FALSE	UP	FALSE	0.149556	-1.42841	0.480426	-0.585415	0	-2.44488	0.257067	-0.961009	11.5873	11.2934	10.5979	10.7069	13.3371	12.7752	9.78577	14.001	14.2755	14.2944	13.4085	13.9159	12.5603	11.9165	12.1827	9.86755	12.0339	8.66443	4.64973	10.2142	13.6002	13.45	13.4886	13.4262	13.5508	13.7451	12.9081	10.8113	13.1444	9.69059	12.94	12.2545	12.757	11.8951	11.2989	10.6706
PTK2:Y925	FALSE	FALSE	FALSE	UP	0.254909	-0.844103	0.475231	-0.548611	0.0168	-1.10198	0.0461538	-1.86684	7.38765	6.84186	8.61771	7.90507	9.39089	7.97546	7.0801	9.68226	9.62121	9.30184	10.656	9.17679	7.23113	7.44013	9.3258	8.94967	8.72174	8.43698	8.52193	8.13725	8.62632	8.40834	9.10969	9.01588	7.50902	8.54852	8.23193	6.79148	10.8793	9.90989	9.01555	8.41489	8.75934	10.6383	10.1439	8.51689
RAF1:S259	FALSE	FALSE	FALSE	FALSE	0.169368	0.580668	0.409405	-0.0873036	0.00176471	0.283635	0.0871765	0.365013	18.8256	18.8778	18.8071	18.6683	18.5472	18.5728	17.0009	18.7352	19.5883	19.4704	19.5722	19.4118	18.8448	19.0196	18.9174	18.7462	19.1855	16.7161	19.3582	19.3627	18.4647	18.4264	18.4993	18.6538	18.4852	18.8251	18.544	18.0939	18.8255	17.9975	18.5796	18.3163	19.3176	18.6188	18.8539	19.1746
RAF1:S289	FALSE	FALSE	FALSE	FALSE	1	0	1	0	1	0	1	0	6.80233	7.71977	6.41298	6.5994	6.17876	6.21021	7.83779	8.21067	7.32212	7.49175	7.74536	5.92314	7.76685	6.28646	5.28598	6.59932	8.30313	5.75121	5.37947	6.95214	6.75394	7.00653	8.58719	5.36846	8.69548	9.56347	7.87306	5.33813	10.3946	4.50778	6.67816	9.20277	5.52672	5.5812	5.03763	5.98027
RAF1:S296	FALSE	FALSE	UP	FALSE	1	0	0.481185	-0.571157	0	-3.01643	1	0	7.43466	7.4534	6.94839	7.65607	7.97169	6.49564	12.5619	8.55111	7.17626	8.16225	5.27756	6.03199	7.51726	7.71117	9.87576	6.67295	7.28122	6.65705	7.66019	5.34831	10.3507	10.1256	9.85279	11.2292	8.41885	10.1372	11.5966	8.55382	7.61149	8.97159	5.91894	10.706	7.22011	6.70116	5.50187	4.26006
RPS6KB1:T444_2	FALSE	FALSE	FALSE	FALSE	0.328178	-3.53228	0.243286	-3.74655	0.407015	1.54251	0.839642	-0.605045	10.0225	10.357	14.3436	4.31138	15.3892	7.35506	11.2629	19.1565	4.81151	12.9195	13.7116	12.8447	14.3403	14.9123	10.7882	13.9799	4.5035	15.7205	4.08557	13.5156	6.47556	14.4952	7.06988	4.82386	14.7909	5.77109	5.73351	4.98433	7.54631	15.2762	5.22199	13.4102	8.08032	6.6549	7.52485	14.7884
SIRT1:S27	FALSE	FALSE	FALSE	FALSE	0.841824	-0.128035	0.467755	-0.151333	0	-0.721159	0.15219	-0.463633	15.015	15.0095	15.0187	14.6603	15.5558	15.321	13.5759	15.7629	15.7959	15.376	14.9143	15.8499	15.3707	15.268	14.9033	14.7669	15.802	11.732	5.15606	15.0433	15.6791	15.6557	15.7701	15.4832	15.6956	15.8275	15.5008	14.0921	15.8548	14.4486	15.5868	15.6678	16.3856	15.6398	15.7097	15.281
SRC:Y419	FALSE	FALSE	FALSE	FALSE	0.725968	0.203093	0.723357	-0.172523	0.408119	0.247292	0.482182	-0.517915	10.7151	9.47164	10.2141	10.7379	10.3988	9.42305	9.57569	10.9288	11.8689	10.9055	9.74446	11.4202	10.8092	10.5295	9.94177	10.5484	10.0126	11.7403	11.3845	10.4068	11.1929	9.42052	9.66553	9.87057	6.06292	7.33501	9.83964	9.8211	11.4676	9.70084	9.86001	12.1819	9.41258	11.0911	8.28453	8.95821
STAT1:Y701	FALSE	FALSE	FALSE	FALSE	0.0884	-3.10758	1	0	1	0	1	0	5.4639	8.50168	12.2377	11.6408	13.4075	12.2436	10.7233	13.9	7.55709	6.37794	13.9672	11.9977	13.5447	7.31108	12.0753	5.91682	7.32825	6.83146	6.59865	14.1824	5.61855	14.0568	7.74741	8.44107	14.0419	12.4548	13.7052	7.99656	7.93114	4.24863	13.2517	12.438	13.2777	12.5687	12.26	12.1054
TP53:S315	FALSE	FALSE	FALSE	FALSE	0.717836	0.280143	0.888721	-0.0629916	0.869243	-0.012778	0.122316	-0.43297	15.4695	15.6138	16.3089	16.2728	16.2763	16.0482	14.0274	16.1924	16.4962	16.3381	15.6671	16.3705	15.8344	16.2045	15.6047	16.2733	16.3549	14.2461	15.7465	16.0186	15.9159	15.9519	15.8875	15.9608	15.8532	16.17	15.9293	15.7659	16.4369	15.8792	16.5884	16.4924	16.4449	16.7295	16.2227	16.4502
TSC2:S939	FALSE	FALSE	FALSE	FALSE	0.0370769	-1.09887	0	0.759743	0.205786	3.07769	0.274979	2.6542	16.4576	16.6661	16.6007	16.839	18.2611	18.0381	16.4842	18.1756	17.3975	17.4602	17.3854	18.1914	15.9277	15.9423	15.8875	15.7671	15.9507	14.3614	6.08772	16.4846	8.37391	9.12734	18.3141	18.4373	17.3804	17.9582	17.6306	17.1322	16.5581	15.8843	6.8538	16.6504	16.5707	15.9622	16.7	16.5338
ZAP70:Y493	FALSE	FALSE	FALSE	FALSE	0.140571	-0.745826	0.482341	-0.500795	0.3375	-0.348755	0.502426	-0.421342	16.3699	16.8431	15.6258	17.0532	17.942	17.1029	16.2403	17.5901	17.3679	18.1629	17.7875	17.7949	17.573	17.67	16.5962	16.0561	18.092	15.7919	17.8808	16.0596	16.3417	17.8847	16.9787	16.082	17.2855	18.1226	17.9374	5.79387	15.8108	16.0864	17.8051	17.8752	18.5281	15.875	16.4124	17.0882

## Sheet: S1B-SureQuant Panel
Site (values filtered for ppfr>0.59	CTRL_0-05pmol131pept-bef_01	CTRL_0-05pmol131pept-bef_02	CTRL_0-05pmol131pept-bef_03	CTRL_0-05pmol131pept-bef_04	EGF10min_0-05pmol131pept-bef_01	EGF10min_0-05pmol131pept-bef_02	EGF10min_0-05pmol131pept-bef_03	EGF10min_0-05pmol131pept-bef_04	EGF90min_0-05pmol131pept-bef_01	EGF90min_0-05pmol131pept-bef_02	EGF90min_0-05pmol131pept-bef_03	EGF90min_0-05pmol131pept-bef_04	INH1_EGF10min_0-05pmol131pept-bef_01	INH1_EGF10min_0-05pmol131pept-bef_02	INH1_EGF10min_0-05pmol131pept-bef_03	INH1_EGF10min_0-05pmol131pept-bef_04	INH1_EGF90min_0-05pmol131pept-bef_01	INH1_EGF90min_0-05pmol131pept-bef_02	INH1_EGF90min_0-05pmol131pept-bef_03	INH1_EGF90min_0-05pmol131pept-bef_04	INH2_EGF10min_0-05pmol131pept-bef_01	INH2_EGF10min_0-05pmol131pept-bef_02	INH2_EGF10min_0-05pmol131pept-bef_03	INH2_EGF10min_0-05pmol131pept-bef_04	INH2_EGF90min_0-05pmol131pept-bef_01	INH2_EGF90min_0-05pmol131pept-bef_02	INH2_EGF90min_0-05pmol131pept-bef_03	INH2_EGF90min_0-05pmol131pept-bef_04	INH3_EGF10min_0-05pmol131pept-bef_01	INH3_EGF10min_0-05pmol131pept-bef_02	INH3_EGF10min_0-05pmol131pept-bef_03	INH3_EGF10min_0-05pmol131pept-bef_04	INH3_EGF90min_0-05pmol131pept-bef_01	INH3_EGF90min_0-05pmol131pept-bef_02	INH3_EGF90min_0-05pmol131pept-bef_03	INH3_EGF90min_0-05pmol131pept-bef_04
ACACA:S80	0.3246	0.2853	0.318	0.0794	0.3438	0.4601	0.5055	0.4312	0.1302	0.2732	0.0545	0.2919	0.3122	0.3025	0.3729	0.0561	0.2796	0.3909	0.3659	0.3768	0.3599	0.568	0.5008	0.5422	0.0838	0.1	0.0762	0.0869	0.2407	0.3226	0.3719	0.361	0.0464	0.141	0.1544	0.1835
ACLY:S455			1.5951	0.2499			3.7799	4.3038			0.9672	9.9649		1.0746	1.1422					2.4348			3.4486	3.8096		3.924		3.9844			1.6765	2.374	0.4436	1.8448	1.7401	2.4432
AKT1:S129																				0.0001
AKT1:S473		0.0052		0.0004		0.0789	0.0673	0.0576	0.0137	0.0299	0.0031	0.0279	0.0058		0.0049			0.0075	0.0066	0.0055	0.07	0.141	0.1075	0.0738	0.0395	0.0454	0.04	0.0396						0.0034
AKT1S1:S183		2.1452	3.6942	0.6987			5.0531		3.7979		1.848				0.9858	0.3453	0.4933	0.8023	0.9719		4.2048			7.3498		4.6453		3.75					0.0352		0.106	0.0858
AKT1S1:T246	0.3715	0.3625	0.4215	0.0917	1.8947	2.131	2.1233	2.1767	0.8241	1.6512	0.3376	1.3314	0.1509	0.1304	0.1382	0.0449	0.0733	0.1195	0.109	0.121	1.9784	2.789	2.4173	2.3091	1.4064	1.3511	1.4274	1.3142	0.2133	0.253	0.2444	0.278	0.0173	0.0418	0.0402	0.049
ATF2:T69			0.0003			0.0065	0.0088	0.0087				0.0008	0.0003	0.0002	0.0008				0.0004	0.0005	0.0009		0.0043	0.0023		0.0016	0.0026	0.001	0.0023	0.0066	0.0076	0.0081	0.0003	0.0077	0.0026	0.0025
ATF2:T71	0.0128		0.0189	0.0012	0.0787	0.0907		0.0501	0.0226		0.0045		0.0317	0.0269	0.0377	0.0069	0.0187	0.0871	0.0655	0.0734	0.0352	0.0677	0.0412	0.0435	0.2972	0.1117	0.0811	0.0847	0.0465	0.0863	0.0905	0.0809	0.0075	0.0742	0.0384	0.0598
ATM:S1981		0.0019	0.0076		0.0067	0.0193	0.0182	0.0181		0.0676	0.0036	0.0684		0.0216	0.0192	0.0006	0.0138	0.0264	0.0439	0.0424	0.0113			0.0306		0.0239	0.0272	0.0295		0.0098	0.0117	0.022	0.0005	0.0496	0.0274
BCAR1:Y249	0.0057	0.0031	0.0116	0.0001	0.0053	0.0069	0.0068	0.0071	0.0192	0.0476	0.0014	0.0513	0.0051		0.009		0.0056	0.0119	0.0111	0.0134	0.0043	0.0085	0.0056	0.0077	0.0082	0.015	0.0127	0.0127		0.0066	0.0069	0.0079	0.0004	0.0117	0.0034	0.0048
BRAF:S446																																				0.1428
CAMK2D:T287															0.4237	0.0378							0.3631												0.3374
CAMK2G:T287	0.0433	0.0532	0.0994	0.0165	0.0739	0.0939	0.0844	0.0809	0.0505	0.1498	0.0174	0.2272	0.0845	0.0895	0.1602	0.0151	0.1116	0.1398	0.1812	0.2108	0.1132	0.1703	0.1601	0.195	0.1017	0.1112	0.1006	0.1796		0.0862	0.1105	0.1366	0.0109	0.077	0.0777	0.0871
CAMKK2:S511	0.0059		0.0067	0.0016	0.0152	0.0135	0.0119	0.0129	0.0291	0.0509	0.0095	0.0446	0.0055	0.0052	0.0063	0.001	0.0081			0.01					0.0107	0.0096		0.0087	0.0072	0.013	0.0098	0.0099	0.006	0.0196	0.0161	0.0198
CAV1:Y14	0.0038	0.0029	0.0085		0.0063	0.0082	0.0099	0.0108	0.0112	0.036		0.0398	0.0031	0.006	0.0071		0.005	0.0126	0.0175	0.0177	0.006	0.0127		0.0142	0.01	0.0145	0.0186	0.0181	0.0103	0.0085	0.0094	0.0134		0.0172	0.008	0.0131
CHEK1:S280	0.0261	0.0278	0.0352	0.0078	0.2684	0.2567	0.2633	0.2689	0.1034	0.1985	0.0386	0.1888	0.0333	0.0344	0.0363	0.0061	0.0307	0.0356	0.0379	0.0383	0.0431	0.0646	0.0523	0.0522	0.0398	0.0402	0.0438	0.0373	0.1819	0.2643	0.2273	0.2304	0.0232	0.0755	0.0704	0.0811
CHEK1:S296	0.0024	0.0006	0.0121		0.0284	0.0184	0.0518	0.0303	0.0378	0.0998	0.0031	0.1472	0.0219	0.0163	0.0233	0.0006	0.016		0.0221	0.0224	0.0118	0.0154	0.0249	0.0161	0.0088	0.0111	0.0152	0.0162	0.025	0.0139	0.0141	0.0267	0.0021	0.0368	0.0105	0.0242
CHEK1:S317	0.0214	0.0207	0.0272	0.0058	0.0364	0.0338	0.0358	0.0355	0.0273	0.0451	0.0075	0.0422	0.0252	0.0246	0.0295	0.0039	0.0372	0.0402	0.0415	0.0419	0.0256	0.0349	0.0305	0.0317	0.0269	0.0249	0.0222	0.0257	0.0144	0.0158	0.016	0.0184	0.0053	0.02	0.0178	0.0213
CTNNB1:S552	0.1216	0.107	0.1278	0.0279	0.1831	0.2052	0.1972	0.2091	0.2049	0.36	0.0693	0.3149	0.0997	0.1165	0.1273	0.0215	0.1211	0.1477	0.1577	0.1673	0.1681	0.2558	0.2112	0.201	0.2064	0.1989	0.2089	0.1997	0.0931	0.1417	0.1464	0.1497	0.0212	0.0738	0.0667	0.0747
CYLD:S418	0.0012		0.0016		0.0023	0.0058	0.0059	0.0045		0.0125	0.0002	0.0113	0.0072	0.0079	0.009	0.0002	0.0066	0.0106	0.0108	0.0129	0.01	0.0149	0.0167	0.0142		0.004	0.0058			0.0084	0.0083	0.015	0.0049	0.029	0.0177	0.0202
EGFR:Y998			0.0009		0.278	0.2832	0.2693	0.3308		0.04	0.0003	0.0418			0.0002		0.0003		0.0003	0.0002	0.2188	0.6612	0.4068	0.3515		0.0182	0.0192	0.0064			0.3577	0.4424	0.001	0.0711	0.0491	0.0967
ERBB3:Y1328							0.0084					0.0167			0.0029																0.0066				0.0053	0.0037
FOXO3:S253			0.0009												0.0005				0.0005				0.0003	0.0002							0.0004	0.0006
FOXO3:S294	0.1302	0.1026	0.1117	0.0232		0.1489	0.1395	0.1405	0.1572	0.2247	0.0436	0.1884		0.0842	0.0813		0.0966	0.1421	0.1386	0.1213	0.0934	0.1442	0.1263	0.1235	0.0825	0.0869		0.1046		0.1256	0.1158	0.1255	0.0311	0.1027	0.0713	0.0876
FOXO3:S413	0.0045		0.0067	0.0008	0.0314			0.0298		0.0068		0.0071	0.0028	0.0028	0.0047		0.0091	0.0098	0.0097	0.0117			0.0067	0.0061		0.0037	0.004		0.0143	0.0213		0.0166	0.0088	0.0214	0.0221	0.0245
GAB1:S304						0.0064	0.011	0.0112							0.002					0.003
GAB1:Y659							0.5856				0.0694			0.0352	0.0471	0.0046								1.8862							0.6582	1.2092		0.4263	0.252
GAB2:Y452																																		0.0025
GRB10:S476	0.0468	0.0554	0.0847	0.0118	0.0888	0.0883	0.0829	0.0974	0.0866	0.1272	0.0309	0.1582	0.0214	0.0313	0.0434	0.0077	0.0221	0.03	0.0403	0.0394	0.1785	0.3354	0.3207	0.3196	0.1349	0.1386	0.1536	0.1531			0.0716		0.011	0.0415	0.0446	0.0511
GSK3A:S21	0.2077	0.2067	0.2585	0.06	1.077	1.2076	1.1838	1.2137	0.9224	1.2974	0.2667	1.1945	0.18	0.1701	0.1935	0.0362	0.2867	0.4403	0.3952	0.4064	0.6039	0.9491	0.7573	0.7	0.7093	0.6896	0.7365	0.6463	0.8156		0.9341	1.0405	0.0983	0.2815	0.2689	0.3112
GSK3B:S9_1	0.037	0.0364	0.0704	0.0175	0.1218	0.183	0.1883	0.2288	0.0438	0.1362	0.029	0.2207	0.0289	0.0242	0.0467	0.0091	0.0211	0.0381	0.0659	0.0517	0.0862	0.1289	0.1698	0.1391		0.0832	0.1522	0.126			0.1712	0.1738	0.0091	0.0263	0.0339	0.0404
GYS1:S641/S645	0.0022	0.0015	0.004	0	0.0038	0.0039	0.0042	0.0043		0.0121	0.0011		0.0023	0.0027	0.0038	0.0002	1.1216			0.0075	0.0022	0.0036	0.5779		0.006	0.0057		0.0065	0.0035	0.0033	0.004	0.0046	0.0012	0.0078	0.0073	0.0084
HSPB1:S15																																	0.9408
HSPB1:S78																0.0058
HSPB1:S82	23.8555	24.9445	37.5779		136.179	139.509		171.609	38.6287	73.3714	15.7291		27.5646	24.4812	39.0301	11.3195	43.0277	53.2205	66.9991	60.4266	40.3368	60.201	61.6		50.3513	47.4884		52.817	83.4067	128.589	141.089		47.7652	132.293	115.355
IGF1R/IR:Y1135							0.0001	0.0001	0.0002	0.0001								0.0001			0		0.0003	0.0002	0.0001	0	0		0.0001			0.0001
IRS1:S1101	0.0888	0.0858	0.0962	0.0211	0.072	0.0891	0.0804	0.0815	0.0899	0.1478	0.0265	0.1374	0.0716	0.0703	0.0781	0.0142	0.0899	0.1032	0.0946	0.0938	0.0769	0.1192	0.0899	0.0861	0.1058	0.0937	0.093	0.08	0.0774	0.0874	0.0812	0.0833	0.0233	0.073	0.0563	0.0587
IRS1:S307						0.0205	0.0245	0.0276		0.027		0.0261			0.0018					0.0005			0.0048			0.0078	0.0063				0.0226	0.0306			0.0005
IRS1:S323_1								0.0088							0.021					0.0408			0.0199			0.0201									0.0307
IRS1:S323_2		0.0014	0.0036	0.0004		0.0008		0.0009			0.0001	0.0035		0.0004	0.0025		0.0008	0.0015		0.0044	0.0006		0.0033	0.0025			0.0012	0.0003			0.0007			0.0023	0.002
IRS1:S341_1	0.0021		0.005				0.0024	0.002	0.0015	0.0041		0.003	0.0003	0.0021	0.0026		0.004	0.0038	0.0038	0.0071	0.0046	0.0067	0.0096	0.0064	0.001	0.004		0.0005			0.0011			0.0024	0.0012	0.0025
IRS1:S341_2			0.0012	0		0.0002	0.0004	0.0006			0			0	0.0005	0	0.0001	0.0001	0.0004	0.0005	0		0.0006	0.0004			0.0005	0.0001			0.0002			0.0001	0.0001	0.0004
IRS1:S636_1					0.0227	0.0307	0.045	0.0507	0.019	0.0554	0.0147	0.0683		0.0112	0.0225		0.0131	0.0227	0.0183	0.0178	0.0103		0.0196	0.0188	0.0137	0.0173	0.0277			0.0292	0.0469	0.0416	0.0033	0.0242	0.0264	0.0399
IRS1:S636_2		0.0179			0.0116	0.0258	0.0199				0.0054		0.0089		0.0129					0.0242				0.0166							0.0154	0.0196			0.0139
IRS1:S792						0.0004	0.0007	0.0007									0.0002															0.0003		0.0004
JUN:S63	0.007	0.0041	0.0076		0.0551	0.0431	0.0482	0.0466	0.0292	0.0688	0.0114	0.1052	0.0066	0.007	0.0111	0.0004	0.0122	0.0193	0.0185	0.0232	0.013	0.0312	0.0201	0.0198	0.2099	0.1845	0.1856	0.192		0.0768	0.0579	0.0781	0.1619	0.6543	0.7569	0.8325
LCK:Y394	0.004	0.004	0.007	0.0024	0.0122	0.0165	0.0191	0.0173	0.0183	0.069	0.0067	0.0805	0.0066	0.0104	0.013	0.0035	0.0132	0.0269	0.0361	0.0464	0.0097	0.0235	0.0219	0.0241	0.0164	0.0205	0.0275	0.0309	0.0173	0.012	0.0136	0.0215	0.0033	0.0377	0.0238	0.0346
LMNA:S22	4.528	4.5584	5.9447	1.2518	5.9296	5.319	5.4848	5.3964	4.7926		1.2922	7.2834	2.9707	2.933	3.3709	0.4674	3.9929	5.0803	4.6932	4.7801	2.8764	3.84	3.437	3.2351	4.3075	4.0346	3.9815	3.9003	4.0757	4.7939	4.3815	4.5135	1.4327	4.5496	4.3275	4.9084
LYN:Y397			0.0001		0.0002	0.0003	0.0005	0.0005	0.0004	0.0023	0	0.0037	0.0001	0.0001	0.0004		0.0002	0.0009	0.0016	0.0026	0.0001	0.0004	0.0007	0.0008	0.0002	0.0004	0.0009	0.001	0.0002	0.0002	0.0004	0.0007		0.0013	0.001	0.0014
MAP2K4:S257	0.0021														0.0388		0.0195
MAP2K4:S80		0.0007	0.0012	0.0001	0.0202	0.0206	0.0198	0.0175	0.0072	0.0179	0.0015	0.0169	0.0005	0.0019	0.0011	0.0001	0.0012	0.0027		0.0043	0.0034	0.0049	0.004	0.0033	0.0017	0.0023			0.006	0.0096	0.0107	0.0071	0.0008	0.0047	0.0034
MAPK11:T180/Y182					0.0008	0.0009	0.0016	0.0014	0.0005	0.0015		0.003	0		0.0001		0	0	0.0001										0.0011	0.0011	0.0019	0.0021	0	0.0006	0.0007
MAPK3:Y204							0.0026					0.159																				0.0687
MAPKAPK2:T334				0.0023				0.5793																0.0167							0.2016	0.1845	0.0437		0.1917
MCL1:S64						0.0096	0.0076	0.018						0.0029	0.0088	0.0002				0.0273			0.0101	0.017										0.0189	0.0137
MDM2:S166												0.0004								0.0001
MEF2A:S408			0.2768	0.0756				0.2532			0.0895	0.5911		0.202	0.2227	0.0525				0.3962			0.2627	0.2269			0.319				0.2361	0.2934	0.1442		0.21	0.2472
MTOR:S2448_1															0.0055					0.002
MTOR:S2448_2	0.0072
MYC:S62			0.0346			0.0921	0.0772	0.0921		0.1306		0.1591		0.0143	0.0212	0.0009				0.0244				0.0357	0.0329								0.0162	0.0539		0.0798
NOS3:S1177		0			0	0	0					0	0	0						0	0					0	0				0			0		0
p70S6K: T389/S392_1						0.0578	0.27			0.173				0.3399	0.4215		0.058	0.2152				0.2809				0.2743	0.2476				0.0777	0.5908	0.0389	0.1858		0.3206
p70S6K: T389/S392_2	0.0001	0.0002				0.0002	0.0002	0.0003				0.0013	0	0.0001	0.0001		0	0.0001	0.0001	0.0001	0.0005		0.0014	0.0011	0.0001		0.0016	0.0022	0	0	0	0	0		0.0001	0.0002
PAK1:S144	0.0386	0.0478	0.0533	0.0028	0.0658	0.0751	0.0788	0.075	0.0869	0.2085	0.0252	0.1662	0.0354	0.0491	0.0526	0.0039		0.0714	0.068	0.0649	0.0624	0.1159		0.0882	0.0883	0.0861	0.092	0.1045	0.0533	0.0709	0.0664	0.0747	0.0021	0.0333	0.02	0.0249
PFKFB2:S483	0.0092	0.0062	0.0125		0.0912	0.091	0.0861	0.0849	0.0558	0.1369	0.0182	0.1033		0.0104	0.013	0.0009	0.008	0.0134	0.0069	0.0152	0.054	0.1181	0.0874	0.0766	0.049	0.0513	0.0462	0.0456		0.0899	0.0616	0.0641	0.0026	0.0265	0.0184	0.027
PLCB3:S537	0.0096	0.01	0.0189	0.0018	0.0926	0.1223	0.139	0.1468	0.0193	0.0599	0.0056	0.0721	0.0085	0.0104	0.0149	0.0011	0.0212	0.0274	0.0331	0.039	0.1172	0.193	0.1813	0.1839	0.0288	0.0329	0.0365	0.0339	0.068	0.0609	0.0578	0.064	0.0139	0.1125	0.083	0.1209
PLCG1:S1248						0.1724																											0.0151
PLCG1:Y783							0.3492																			0.0423
PLCG2:Y1217							0.0003					0.001								0.0008			0.0007				0.0006				0.0004				0.0005
PLCG2:Y759												0.0074						0.0014	0.0016	0.0011							0.0064			0.0024		0.0012		0.0005	0.0009
PPP1CA:T320						0.2026	0.2229	0.3523								0.0592							0.3163
PRKAA1:S486									0.0022																0.0053
PRKAB1:S108	0.002		0.0227				0.0918	0.0758			0.0438		0.0337	0.0902	0.1418	0.0168	0.0202	0.0745	0.1209	0.1406				0.3093		0.0529							0.0014	0.0907	0.0613
PTK2:Y576	0.0031	0.0037			0.0088	0.0111	0.0145	0.0167	0.0155	0.0908	0.0046	0.1156	0.0039	0.0077	0.0104		0.0032	0.011	0.0147	0.0183	0.0087	0.0256	0.0256		0.0146	0.0171	0.0233		0.0135	0.0112		0.0252	0	0.0094	0.0045	0.0083
PTK2:Y925		0.0001	0.0001	0	0	0	0.0001	0.0001	0.0001	0.0001	0	0.0002	0	0	0.0001	0	0.0001	0	0	0.0001	0.0001	0	0.0001	0.0001		0.0001	0	0.0001		0	0	0.0001	0	0	0.0001
PXN:Y118			0.0144	0.0008	0.0116			0.0279	0.0212	0.0779	0.0068	0.1044		0.0114	0.0168	0.0013		0.0141	0.0159	0.0268	0.0118	0.0325	0.0316	0.0337			0.0355	0.0342			0.0195	0.0231		0.0132	0.0083	0.0111
RAF1:S259	0.6175	0.9052	0.9199	0.2039	0.5262	0.5561	0.5142	0.5713	1.165	1.9639	0.3677	1.7343	0.6127	0.7971	0.7982	0.1238	0.9223	1.1652	1.2007	1.1108	0.4058	0.7182	0.4959	0.5166	0.6998	0.6596	0.6528	0.7525		0.7315	0.5922	0.6519	0.2661	0.9176	0.702	0.825
RIPK2:S176	0.0001	0.0001	0		0.0001	0.0002	0.0001	0.0001	0.0001	0.0002		0.0001	0	0	0	0	0	0	0	0	0.0002	0.0003	0.0002	0.0002	0	0.0001	0	0	0	0.0001	0.0001	0.0001	0	0.0002	0.0001	0.0001
RPS6KB1:T444_2	0.0002		0.0002			0.0003	0.0003		0.0004			0.0004	0.0003				0.0002					0.0003							0.0003		0.0002		0.0001	0.0003
SIRT1:S27	0.0266	0.0267	0.0381	0.0049	0.0287	0.0352	0.0357	0.0348	0.0254	0.0504	0.0052	0.0623	0.0271	0.031	0.0347	0.0032	0.036	0.0468	0.0524	0.063	0.0289	0.0495	0.0428	0.0479	0.0516	0.0423	0.0496	0.0503	0.0464	0.0387	0.0373	0.0485	0.0049	0.0346	0.0284	0.0332
SIRT1:S47		0.2715	0.2835	0.0567		0.307	0.2572			0.6511	0.1071	0.5929		0.241	0.2528	0.0454	0.2974	0.4335	0.4559	0.3944		0.4322	0.2987	0.2972	0.4479	0.2898	0.3221	0.324		0.3042	0.2873	0.3312	0.0593	0.301	0.1938	0.3181
SRC:Y419				0				0																									0.0001
STAT1:Y701								0.0008
STAT3:Y705			0.0087		0.0248	0.042	0.0463	0.0519		0.0176	0.0004	0.0256	0.0011	0.0046	0.0059	0.0003	0.0007	0.0008	0.002		0.0473		0.0828	0.1042		0.008		0.0092	0.0876	0.0551	0.0611	0.091	0.0003	0.0091	0.0045	0.0035
TBC1D4:S588	0.0569	0.0564	0.0796	0.0141	0.4119	0.4966	0.4963	0.4992	0.5334	1.1199	0.1623	1.0194	0.1028	0.1	0.1336	0.0154	0.0659	0.1128	0.1052	0.139	0.1331	0.2373	0.1871	0.1943	0.115	0.1136	0.1256	0.1266	0.5618	0.5856	0.5836	0.683	0.0759	0.4604	0.3504	0.4167
TBC1D4:T642			0.3802	0.0303		1.6038	1.3931	1.4606		9.3353	0.2773	4.1693		2.3671	1.3314	0.0839	1.9884	3.4328	2.6375			0.8347	1.3468	1.2774	4.908	3.3229	2.5247	2.0266		1.6432	1.4101	1.3416	0.2562		1.4859	1.3652
TP53:S315	0.0209	0.0219	0.0245	0.0054	0.015		0.0153	0.0148	0.0089	0.0154		0.0115			0.0083	0.0015	0.0099		0.0121			0.0096	0.0087	0.0082	0.0094	0.0108	0.0127		0.0075		0.0086	0.0087		0.0112	0.009
TSC2:S1254		0.0063	0.0094	0.0017	0.0287	0.0356	0.0329	0.0302	0.0118	0.0217	0.004		0.0088	0.0074	0.0103		0.019			0.0187	0.0123	0.0177	0.015	0.0136	0.0122	0.0113		0.0101		0.0245	0.0183			0.0422	0.0351	0.0422
TSC2:S939	0.0354	0.0374	0.0508	0.0131	0.0997	0.1243	0.1344	0.1263	0.0671	0.1203	0.0272	0.122	0.0192	0.0181	0.024	0.0051	0.0269	0.0346	0.0363	0.0427	0.1114	0.1469	0.1356	0.1451	0.0868	0.0885	0.1014	0.1214	0.0237	0.0275	0.0328	0.042	0.0065	0.017	0.0185	0.0261
TSC2:T1462	0.0124	0.0119	0.0143	0.0029	0.0413	0.0584	0.0588	0.0554	0.0364	0.0567	0.0115	0.0535	0.0055	0.0056	0.0066	0.0006	0.012	0.0221	0.0196	0.0191	0.0621	0.0948	0.082	0.0757	0.051	0.0472	0.0552	0.0424	0.0056	0.0077	0.006	0.0077	0.0007	0.0027	0.0029	0.0038
ZAP70:Y319												0.0006		0.0002
ZAP70:Y493					0		0		0	0.0001		0.0001		0					0	0	0	0	0		0				0			0				0
