# Supplementary material for: Hybrid-DIA: intelligent data acquisition integrates targeted and discovery proteomics to analyze phospho-signaling in single spheroids
Source: Nat Commun. 2023 Jun 16;14:3599. doi: 10.1038/s41467-023-39347-y (PMC10276052; doi:10.1038/s41467-023-39347-y)
Supplement: Supplementary file 5 — Supplementary Dataset 2 [file 41467_2023_39347_MOESM5_ESM.xlsx]

## Sheet: PTM_collapsed_log2_norm_imp
Site	CTRL_01	CTRL_02	CTRL_03	CTRL_04	EGF10min_01	EGF10min_02	EGF10min_03	EGF10min_04	EGF90min_01	EGF90min_02	EGF90min_03	EGF90min_04	INH1_10min_01	INH1_10min_02	INH1_10min_03	INH1_10min_04	INH1_90min_01	INH1_90min_03	INH1_90min_04	INH2_10min_01	INH2_10min_02	INH2_10min_03	INH2_10min_04	INH2_90min_01	INH2_90min_02	INH2_90min_03	INH2_90min_04	INH3_10min_01	INH3_10min_02	INH3_10min_03	INH3_10min_04	INH3_90min_01	INH3_90min_02	INH3_90min_03	INH3_90min_04
AAK1_S624_M2	19.004	19.4028	19.6627	19.4982	11.2128	11.2573	10.847	11.1164	19.5231	19.5252	19.6573	19.6175	19.5738	19.4916	19.4973	19.354	19.3496	19.7805	19.5787	19.3974	19.4793	19.6162	19.5225	19.6172	19.6881	19.6186	19.342	11.3008	10.7292	11.0231	11.5016	19.6872	19.8015	19.681	19.4407
AAK1_S637_M1	10.9074	10.5065	11.0249	10.9095	13.7418	13.6647	13.3131	13.7283	11.2787	11.473	11.3319	11.2608	13.6037	13.7053	13.5462	13.4994	14.0536	13.906	13.7257	11.1267	11.0689	11.1237	11.1819	14.5018	14.8894	14.4937	14.1532	12.9752	13.1852	13.1822	13.0369	9.03091	9.71635	9.58891	10.2543
AAK1_T606_M1	16.2735	16.3153	15.9999	16.2577	15.1774	15.3887	15.8524	15.4752	11.2787	11.473	11.3319	11.2608	15.3439	15.6035	15.9184	15.9456	15.6051	15.7569	15.4249	11.1267	11.0689	11.1237	11.1819	11.1457	10.8347	11.2008	11.0948	15.0344	15.6357	15.0231	15.1631	15.127	15.0814	15.255	15.3688
AAK1_T620_M2	19.7994	18.4604	20.6071	20.4842	20.199	20.2316	20.4116	20.1304	20.7413	20.6789	20.5472	20.5661	20.4074	20.4426	20.5559	20.3526	20.5218	20.0129	20.5186	20.3476	20.4278	20.5768	20.4788	20.4781	20.618	20.6618	20.1285	11.3008	10.7292	11.0231	11.5016	20.3903	20.7673	20.6311	20.3902
AAK1_Y34_M1	12.7918	12.1723	10.5555	11.2316	11.4422	11.0558	11.4046	10.978	10.4758	10.659	10.176	9.43484	11.6126	11.7899	11.8066	11.7875	10.4788	11.21	8.99608	11.3177	11.8406	10.9226	12.3567	8.67272	11.2158	10.5974	11.2909	9.58763	9.76781	9.93592	11.0343	11.0216	10.7968	11.328	10.9312
ABCC1_S915_M1	16.1022	16.2455	15.9795	15.8675	16.4637	16.4637	15.8159	15.88	15.7717	15.5104	15.5158	15.5728	15.7586	15.6715	15.5489	15.7231	15.9492	15.8613	15.4921	16.5025	16.3903	16.2748	16.1897	15.451	15.5861	15.3351	14.9595	16.7538	16.7279	16.1951	16.1234	16.5141	16.1406	16.0724	15.7251
ABCC1_S919_M1	15.044	14.8843	14.8517	14.9396	11.2128	11.2573	10.847	11.1164	14.9286	14.9681	15.036	14.8092	14.6883	14.5743	14.7608	14.745	14.9288	15.2741	14.9964	11.1267	11.0689	11.1237	11.1819	15.1428	15.2938	15.2918	15.345	11.3008	10.7292	11.0231	11.5016	11.0629	11.1051	11.1383	11.2462
ABCC4_T646_M1	12.397	13.2988	13.1641	12.7387	14.19	14.1297	11.1355	14.5779	13.82	14.0778	14.1325	13.8908	14.0098	14.1182	14.1918	14.6029	14.0419	14.1006	13.847	14.2922	14.1393	14.2439	14.2083	13.5534	14.3978	14.0148	13.8115	13.2705	14.022	13.8219	13.8994	14.2995	14.2722	14.4643	14.3747
ABI1_S183_M1	19.1792	18.4182	18.8347	18.8848	18.5331	18.9235	19.1888	18.728	18.2159	18.8019	19.0178	18.8653	18.7821	18.7562	19.1233	19.0697	18.8482	19.0716	19.0111	18.89	19.1662	19.1268	19.0887	18.561	18.4414	18.944	19.2475	18.5336	18.5885	18.6983	18.868	18.9515	19.0871	18.8807	18.8761
ABI1_S183_M2	17.081	17.0408	17.0986	17.0382	17.5388	17.5389	17.8936	17.5937	18.0186	17.8734	18.0418	16.6298	11.0567	11.2001	11.4946	11.1177	18.1792	18.3019	18.2984	18.0157	17.8894	17.8778	17.8723	17.5267	18.2118	17.6021	17.3511	16.7012	16.0302	16.5461	17.3121	17.1639	17.0448	17.0894	17.1929
ABI1_S187_M2	17.4229	17.3019	17.1075	17.0302	17.7211	17.7518	17.7415	17.8087	18.0532	18.0943	18.1966	18.1758	17.7055	17.7049	17.9009	17.7197	11.3815	10.7106	11.5192	18.2987	18.2658	18.2325	18.4825	17.7509	17.4328	17.5353	16.3745	16.2197	16.24	16.1021	16.1744	17.078	17.1387	17.0778	16.933
ABI1_S319_M2	11.5946	13.1676	13.0895	12.5107	15.089	14.8757	14.2595	14.4846	13.1266	13.2711	12.6655	12.8445	13.3667	12.8636	13.0768	13.6897	13.747	13.6927	13.3702	13.5838	13.8424	13.688	13.7305	12.5736	12.7013	12.2564	11.6675	15.0052	14.7399	14.9187	14.5531	14.2966	13.9092	14.1252	13.9304
ABI1_S323_M2	11.5946	13.1676	13.0895	12.5107	15.089	14.8757	14.2595	14.4846	13.1266	13.2711	12.6655	12.8445	13.3667	12.8636	13.0768	13.6897	13.747	13.6927	13.3702	13.5838	13.8424	13.688	13.7305	12.5736	12.7013	12.2564	11.6675	15.0052	14.7399	14.9187	14.5531	14.2966	13.9092	14.1252	13.9304
ABI1_T178_M1	17.0172	16.9607	17.2305	17.4492	11.2128	11.2573	10.847	11.1164	16.7347	16.5945	16.5363	16.9112	16.5119	16.55	16.6179	16.4224	11.3815	10.7106	11.5192	11.1267	11.0689	11.1237	11.1819	11.1457	10.8347	11.2008	11.0948	11.3008	10.7292	11.0231	11.5016	16.7335	16.3488	16.7738	16.9563
ABI1_T191_M2	17.7296	17.2381	17.4017	17.2932	17.7478	17.7868	17.9742	17.8092	18.319	18.2487	18.2466	16.8324	17.9648	18.0056	18.0683	17.9726	18.5295	18.8295	18.5017	18.0441	17.9822	18.079	17.9889	18.0308	18.4098	17.8015	16.6592	16.9093	17.3479	17.3295	17.5213	17.3694	17.2555	17.3277	17.3626
ABI2_S187_M1	12.3241	10.3708	15.2954	14.8773	9.82109	9.87833	11.2712	10.0665	11.2787	11.473	11.3319	11.2608	11.0567	11.2001	11.4946	11.1177	15.5387	15.3906	15.5261	14.8871	15.9366	15.236	15.3173	15.6	15.7644	15.8505	16.0971	11.3008	10.7292	11.0231	11.5016	15.2558	15.7357	16.0529	15.6937
ABI2_S224_M1	17.2865	17.0072	17.1544	17.3592	17.0045	17.1256	17.2572	16.9701	16.2255	16.3756	16.523	16.5358	17.4345	17.4815	17.4816	17.3011	11.3815	10.7106	11.5192	17.3796	17.2967	17.3482	17.3735	16.8887	16.8537	16.8007	16.7232	17.1577	17.1333	17.2572	16.9846	16.5009	16.5561	16.6176	16.4635
ABI2_S227_M1	18.5378	18.9535	18.3635	18.5336	17.8803	17.4491	17.4509	17.3613	16.6065	17.0547	17.0912	17.8246	17.2959	17.9461	18.1461	18.5304	17.4675	17.0988	17.9498	17.5348	17.3278	17.571	17.7747	16.9095	16.8387	17.3314	18.4147	17.1267	17.7921	17.3272	17.876	16.6658	16.5269	17.2266	17.2001
ABL1_S718_M1	14.0172	14.4343	13.8207	13.9913	14.5618	14.5497	14.197	13.9311	11.2787	11.473	11.3319	11.2608	13.6116	13.7619	13.7623	13.7754	12.6399	12.2404	12.7005	13.5186	13.5727	13.6699	13.8384	12.9728	12.6461	13.0199	13.5675	14.6016	14.8837	14.4132	14.953	13.1047	13.127	13.4392	13.5614
ABL2_S620_M1	16.8503	16.9227	16.3743	16.8253	14.6409	14.933	14.8741	14.8941	15.7671	15.852	16.3149	15.9583	16.3448	16.3843	16.4828	16.6059	16.4696	16.7958	16.7597	16.1968	16.3966	16.332	16.4247	16.275	16.3429	16.479	16.7665	15.2154	15.6311	15.3498	15.7636	16.0897	16.1269	16.2168	16.3928
ABL2_S631_M1	15.4418	15.6693	15.5883	15.7819	14.0147	13.5024	14.4106	15.2076	15.4184	14.2285	15.2771	15.8487	15.6248	15.7214	15.7154	15.8403	15.7805	15.4768	15.6895	15.471	15.4041	15.309	15.3967	15.4639	15.3848	15.6195	15.5539	15.4198	15.4484	15.532	15.4051	15.2272	15.2903	15.3285	15.4405
ABL2_S783_M1	14.9747	14.7944	14.7267	14.8391	15.3736	15.3708	15.7318	15.2883	15.8064	15.5097	15.4864	15.5484	15.4174	15.3097	15.2819	15.1784	15.4322	15.0953	15.525	15.4088	15.5831	15.5619	15.639	15.6608	15.8001	15.6267	14.7747	15.0418	14.7729	15.1305	15.0579	15.3386	15.2227	15.3013	15.4107
ABLIM1_S431_M1	14.8076	15.6385	17.0182	16.8418	16.3158	16.916	16.5916	16.9585	16.7638	16.9558	16.7417	16.5836	16.9195	16.7638	16.5826	16.3569	17.0541	17.2705	16.633	17.0514	17.0607	17.0142	16.5883	16.6574	17.3971	17.0419	16.3942	16.8739	16.6226	16.6356	16.3265	17.1683	17.1858	17.0929	17.0217
ABLIM1_S452_M1	15.9933	16.2517	16.1654	16.2793	16.5996	16.7746	17.1229	16.6216	15.3194	15.2832	15.617	15.617	15.5827	15.4434	15.5593	15.8826	15.4745	15.8334	15.7618	16.1029	15.9745	16.1987	16.0519	14.9325	15.1305	15.0393	15.3026	16.067	16.549	16.1214	16.2436	15.8045	15.7995	16.0097	15.9176
ABLIM1_S655_M1	16.5112	16.3826	16.0803	16.083	15.982	15.7788	16.4675	15.9696	15.6582	15.5839	15.9873	15.9349	16.5624	16.9364	16.9834	16.966	16.37	16.7783	16.4226	16.4978	16.5131	16.5784	16.5144	15.5978	15.6749	15.8427	15.9964	16.0695	16.559	16.4705	16.4667	14.0677	15.2264	14.4853	14.0996
ABLIM1_S706_M1	14.5663	13.8579	13.749	13.895	14.2693	14.0063	14.7725	14.0273	13.8186	13.573	13.9418	13.8413	14.5147	14.9616	14.4019	14.4781	14.2301	14.6816	14.5127	14.1953	14.3356	13.9321	13.8463	13.9625	14.0126	14.0572	14.2839	14.302	14.0795	14.5363	14.1608	12.3228	15.1256	12.7623	12.8217
ABRAXAS1_T408_M1	15.0292	14.6259	14.5065	14.4105	14.1096	14.0212	14.6509	14.6088	14.5386	14.5022	14.7595	14.716	14.4178	14.4392	14.6156	14.3523	14.6052	14.5183	14.396	14.3285	14.1511	14.3206	14.0604	14.541	14.4021	14.4616	14.5357	14.1242	14.1255	14.2789	14.1299	14.445	14.1443	14.1836	14.1388
ACACA_S80_M1	16.3054	16.1798	16.1568	15.7612	15.925	16.1141	15.8882	16.0803	14.8125	14.7898	14.4097	14.1793	16.384	16.1472	16.2661	16.0963	15.4297	16.1841	15.5327	16.2731	16.4461	16.4992	16.3673	13.3322	13.3132	13.3237	13.4166	15.0254	15.5701	15.453	15.3976	14.9051	14.7292	14.4133	14.1054
ACD_S339_M1	12.9757	12.7155	12.5815	12.9802	13.7016	13.8	13.4625	13.6192	11.2787	11.473	11.3319	11.2608	12.4484	12.5991	12.6289	12.499	12.2085	12.6316	12.0923	11.1267	11.0689	11.1237	11.1819	12.8339	12.8518	12.9689	13.412	13.183	13.9575	13.8153	13.7985	13.5565	13.4777	13.8657	13.4853
ACIN1_S1004_M1	22.9749	22.8104	22.3052	22.5757	21.4816	21.5862	22.2284	21.7096	21.358	21.5494	21.9912	21.7343	21.6547	21.8613	22.055	22.1174	21.5624	22.3577	21.744	21.5807	21.6587	21.8891	21.6792	21.5748	21.3976	21.6842	22.2274	21.3684	21.9384	21.5479	21.6518	21.2966	21.7885	21.4087	21.415
ACIN1_S216_M1	14.0987	13.9012	13.7279	13.9572	15.3816	14.8855	12.9048	14.3595	16.3611	16.1298	15.6713	16.0263	15.787	15.0183	15.187	14.7173	15.5103	14.5651	14.1281	15.9089	15.7134	15.144	15.2145	16.0453	15.4698	14.7226	13.3087	15.6136	14.8289	14.3798	14.482	15.6864	14.1342	15.0357	14.0154
ACIN1_S386_M2	20.228	20.4851	20.6157	20.4527	20.9103	20.9037	20.7347	20.7574	21.191	21.292	21.3792	21.0049	20.9022	20.8368	21.289	20.7288	21.2255	20.2916	21.4144	20.9522	21.2532	21.1945	21.172	21.2153	21.4591	21.0272	20.9142	21.1152	20.7953	21.2587	21.8167	21.2438	21.2342	21.3303	21.3044
ACIN1_S388_M2	20.6601	20.6548	20.6896	20.6772	20.9993	20.9919	20.8287	20.8485	21.2804	21.3921	21.4482	21.096	20.9929	20.8991	21.3772	20.8191	21.3113	20.3613	21.5051	21.055	21.3397	21.2834	21.2599	21.3014	21.5412	21.1133	21.0027	21.2	20.867	21.3306	22.2907	21.3598	21.326	21.4175	21.4057
ACIN1_S499_M1	9.26106	9.29507	9.38074	9.34432	10.299	10.6912	11.0237	9.83585	11.4521	11.1678	11.2682	10.7643	11.4466	10.3777	10.4455	10.3903	10.1466	11.2904	10.4117	11.4491	11.412	11.1551	10.6357	10.711	11.294	10.1694	10.1656	10.8337	10.6762	11.0129	9.77391	10.5543	10.4985	10.4956	10.6095
ACIN1_S710_M1	14.8459	14.9692	14.3394	14.3155	17.0783	17.029	17.1408	16.4679	16.5013	16.6981	16.6087	16.8764	14.5815	14.7686	14.7397	15.1248	14.6037	15.4147	15.0403	13.7486	13.8672	14.6342	14.1399	16.1993	15.8521	16.0626	16.5004	16.7911	16.9286	15.8687	16.8111	16.5431	16.3865	16.5994	16.7163
ACIN1_S729_M1	15.4142	16.7368	13.696	13.7398	12.5348	12.4867	18.1522	12.2009	11.7288	17.8534	12.8162	13.8622	11.9734	13.5133	18.1088	13.8829	11.7397	11.1808	18.4117	11.5454	12.2726	13.3295	13.2818	13.1919	12.4734	12.3028	14.1878	12.2947	13.3393	12.1094	18.1924	11.9754	11.4192	12.5435	17.9449
ACIN1_S838_M1	18.4613	18.7557	17.8004	18.153	17.857	17.9848	17.354	17.8961	17.7265	17.7315	17.4991	17.5103	18.1476	18.1992	17.9644	18.2767	17.7351	16.1119	17.6288	18.2073	18.1675	18.212	18.3259	17.6595	17.6052	17.591	17.4601	17.996	17.8195	17.7031	18.0257	18.0765	17.8432	18.0322	18.2685
ACLY_S455_M1	19.8119	19.9029	19.1614	19.4705	20.3182	20.2888	20.8055	20.1021	19.802	20.1938	20.0463	20.0334	18.6742	18.8004	19.2505	18.7539	18.6791	19.1352	19.22	19.9235	20.1424	20.1814	20.0543	19.9231	19.776	19.7117	19.9348	19.5296	19.4335	19.0952	19.7177	19.6525	19.3213	19.3196	19.4235
ACLY_S478_M2	13.1629	13.3777	13.2518	13.6423	12.7357	13.398	13.2458	13.3232	13.1926	13.4252	13.4242	13.7261	13.3868	13.0753	13.7613	13.419	13.3793	11.4408	15.0395	13.4286	13.6925	13.6579	13.3308	13.026	13.4817	13.9851	13.7453	13.8856	13.1852	13.0962	14.7375	13.3945	13.284	13.3083	13.3556
ACLY_S481_M1	19.5958	19.3833	19.5173	19.7982	19.3145	19.267	19.8149	19.3187	19.0649	19.2488	19.4625	19.5815	19.0214	19.2615	19.3468	19.5625	19.1534	19.2139	19.288	19.1341	18.9947	19.2667	19.2336	18.9263	18.9284	19.0797	19.9028	18.9875	19.6238	18.8847	19.1865	19.2791	19.4847	19.4597	19.4149
ACLY_S481_M2	13.1629	13.3777	13.2518	13.6423	12.7357	13.398	13.2458	13.3232	13.1926	13.4252	13.4242	13.7261	13.3868	13.0753	13.7613	13.419	13.3793	11.4408	15.0395	13.4286	13.6925	13.6579	13.3308	13.026	13.4817	13.9851	13.7453	13.8856	13.1852	13.0962	14.7375	13.3945	13.284	13.3083	13.3556
ACLY_T434_M1	18.9015	18.732	18.8778	19.0297	16.0888	16.6261	16.8885	17.2385	15.2789	14.771	16.5403	15.5177	17.2511	17.2834	17.4776	17.446	11.3815	10.7106	11.5192	16.1078	15.9232	15.0929	15.2176	11.1457	10.8347	11.2008	11.0948	16.2333	16.2845	16.2666	16.1554	15.2493	15.187	14.6524	15.6628
ACSS2_S30_M1	17.9457	17.8168	17.7908	17.7746	17.4248	17.5267	17.946	17.6541	17.28	17.5125	17.7297	17.6543	17.5652	17.8502	17.8115	17.7519	17.5337	17.9964	17.6242	17.5125	17.5621	17.5366	17.598	17.5323	17.4016	17.5856	17.684	17.3795	17.6623	17.7148	17.4311	17.2471	17.4967	17.3038	17.2637
ACTL6A_S233_M1	16.3479	16.498	16.3	16.1757	15.7514	15.8156	16.2384	15.3761	15.4783	15.7793	15.7988	15.9351	15.5294	15.9826	15.9802	16.1013	15.5436	15.9048	16.2245	15.3257	15.6461	15.9852	15.515	16.0374	15.6612	15.5998	16.1212	15.929	15.958	15.0639	16.1914	15.46	15.6229	15.5342	15.6211
ADAM22_S834_M1	14.2338	14.0995	14.0334	14.0568	14.4442	14.3975	14.7417	14.3974	14.1232	14.2477	14.5699	14.2151	13.5803	13.8028	13.6996	13.9719	14.5405	14.3602	14.141	14.2988	14.2781	14.255	14.2224	14.1816	14.3771	14.2674	14.2582	14.6816	14.2922	14.7015	14.6277	13.9373	13.6799	13.9815	14.0918
ADAM9_S758_M2	10.9074	10.5065	11.0249	10.9095	15.37	15.7502	15.3997	15.5249	16.5238	16.4021	16.0125	16.0131	16.0075	16.0618	16.019	16.0119	16.5016	15.758	16.169	16.3713	16.5094	16.4364	16.226	15.4266	15.9982	15.698	14.9863	16.2574	15.8887	16.553	16.0584	17.1114	16.9225	17.024	16.8956
ADAM9_T761_M2	10.9074	10.5065	11.0249	10.9095	15.37	15.7502	15.3997	15.5249	16.5238	16.4021	16.0125	16.0131	16.0075	16.0618	16.019	16.0119	16.5016	15.758	16.169	16.3713	16.5094	16.4364	16.226	15.4266	15.9982	15.698	14.9863	16.2574	15.8887	16.553	16.0584	17.1114	16.9225	17.024	16.8956
ADAR_S823_M1	15.0821	15.0896	15.2218	15.0386	11.2128	11.2573	10.847	11.1164	15.5103	15.4732	15.4083	15.262	14.6229	14.8844	14.5957	14.7756	15.3256	14.6939	15.3005	11.1267	11.0689	11.1237	11.1819	11.1457	10.8347	11.2008	11.0948	15.9777	15.0012	15.0119	15.0242	15.024	15.3096	14.9279	14.8856
ADAR_S825_M1	15.8838	16.0813	15.2	15.6149	15.3507	15.4143	15.5006	15.2282	15.5384	15.3914	15.6706	15.2083	15.6533	15.5087	15.6256	15.4356	11.3815	10.7106	11.5192	15.4049	15.4937	15.2466	15.2583	15.3785	15.4131	15.4627	15.571	15.2666	15.3121	15.4239	15.2879	11.0629	11.1051	11.1383	11.2462
ADAR_T601_M1	14.9321	14.9713	14.5182	15.5878	16.7596	16.5317	16.5936	16.584	15.8718	15.9052	15.9881	15.9556	15.5102	16.1839	14.6067	15.1403	11.3815	10.7106	11.5192	11.1267	11.0689	11.1237	11.1819	15.5171	15.4815	15.5713	15.49	16.3729	16.2694	16.2214	16.3295	15.6548	15.9788	15.9793	15.5232
ADAR_T603_M1	10.9074	10.5065	11.0249	10.9095	14.1452	14.0407	14.5768	14.0724	13.6204	13.6423	13.9891	13.8045	14.6014	15.3257	13.4528	12.7902	14.4808	13.3011	13.0225	13.3448	13.3595	13.2694	13.5834	11.1457	10.8347	11.2008	11.0948	13.5229	14.0499	13.7807	13.8327	12.3625	12.1654	12.4193	12.6806
ADD1_S355_M2	10.9074	10.5065	11.0249	10.9095	11.9764	12.0741	10.7105	12.1455	14.8759	14.8502	15.0579	15.1	11.0567	11.2001	11.4946	11.1177	11.3815	10.7106	11.5192	11.1267	11.0689	11.1237	11.1819	11.1457	10.8347	11.2008	11.0948	11.3008	10.7292	11.0231	11.5016	13.8626	13.6016	13.3814	13.5192
ADD1_S358_M1	18.1069	18.1333	17.7728	17.9039	17.4696	17.6953	17.4059	17.6563	17.5992	17.7472	17.8597	17.8077	17.3557	17.5588	17.3411	17.7257	17.4501	17.8293	17.6402	17.2697	17.3058	17.3657	17.3508	17.587	17.6072	17.7119	18.0486	17.4525	17.7567	17.4004	17.4224	17.6201	17.3228	17.5958	17.6307
ADD1_S358_M2	10.9074	10.5065	11.0249	10.9095	11.9764	12.0741	10.7105	12.1455	14.8759	14.8502	15.0579	15.1	11.0567	11.2001	11.4946	11.1177	11.3815	10.7106	11.5192	11.1267	11.0689	11.1237	11.1819	11.1457	10.8347	11.2008	11.0948	11.3008	10.7292	11.0231	11.5016	13.8626	13.6016	13.3814	13.5192
ADD1_T364_M1	11.7875	10.8447	11.1305	12.6325	11.4779	11.3512	10.9152	11.6835	11.8776	11.9058	11.7168	11.7451	9.50614	11.1924	11.1866	11.195	11.3815	10.7106	11.5192	10.7122	11.1661	10.6193	11.0127	10.9274	10.1181	11.1785	11.9368	10.8895	11.1066	10.4886	10.6723	10.4453	10.9097	10.7456	10.2565
ADD3_S679_M2	10.9074	10.5065	11.0249	10.9095	16.3504	16.341	16.0688	16.4216	17.195	16.9783	16.94	17.003	16.1426	15.3377	14.6419	14.8336	16.1407	16.224	16.1173	16.2189	15.8522	16.2198	15.9694	16.6919	16.3962	15.8865	14.7747	16.0746	15.5175	15.4105	14.857	16.7256	16.4773	16.6227	16.5978
ADD3_S681_M1	13.7822	13.8105	14.8764	15.8431	15.1833	15.4485	13.3875	15.1993	15.593	16.1219	15.7526	15.8182	15.5742	15.75	15.7523	15.8767	15.8646	15.912	15.6905	15.4323	15.7341	15.6428	15.6867	15.1137	15.56	15.608	15.2058	15.3857	15.5324	15.353	15.5956	15.854	15.1327	15.1843	15.1043
ADD3_S681_M2	10.9074	10.5065	11.0249	10.9095	11.2128	11.2573	10.847	11.1164	16.7395	16.4582	16.359	16.5051	15.5908	14.5654	14.0965	14.7316	15.6079	15.7504	15.3604	15.6483	15.2714	15.6728	15.4753	16.1449	15.7847	15.3541	14.2779	15.4945	14.6982	14.901	14.3208	16.0784	16.1032	16.1134	15.9377
ADGRE5_S831_M1	15.2869	15.3244	14.9951	15.0968	16.0033	16.1886	16.0208	16.0469	14.6228	14.9975	15.0307	15.4608	11.0567	11.2001	11.4946	11.1177	11.3815	10.7106	11.5192	11.1267	11.0689	11.1237	11.1819	11.1457	10.8347	11.2008	11.0948	15.4652	15.689	15.6722	15.4666	14.7437	15.2186	15.1592	15.0943
ADNP_S409_M1	16.1354	16.3354	15.6533	16.1205	17.1155	17.1774	17.3078	16.8803	14.0704	14.2316	14.2211	14.1618	15.3509	15.3009	15.289	16.0501	15.638	14.2057	15.5813	14.5651	14.2007	15.6949	15.339	13.7436	13.9154	13.9934	15.1929	16.7265	17.2963	16.4458	16.8942	16.4514	16.0014	16.2044	16.1941
ADRA2A_S339_M2	19.666	18.7785	19.958	19.6896	20.1749	20.1886	20.3928	20.1512	20.0204	20.0201	20.3292	19.8978	19.9079	20.0036	20.156	20.2495	20.3068	20.3923	20.4462	20.2308	20.3947	20.0905	20.2721	20.2739	20.3326	20.0917	20.3708	20.2958	20.4883	20.3922	20.507	20.2857	20.39	20.3823	20.4163
ADRA2A_S346_M1	15.6743	15.5079	15.4534	15.6578	13.656	14.0071	16.2014	13.1879	14.5748	14.7275	14.6008	14.8282	14.7879	14.8296	14.8594	15.1781	13.8455	14.2735	14.3749	14.6292	14.5008	14.6042	14.7807	15.7047	15.8386	15.5671	15.0406	14.5875	14.6369	14.3423	14.2628	14.8371	14.5046	14.8997	14.9122
ADRA2A_S346_M2	19.666	18.7785	19.958	19.6896	20.1749	20.1886	20.3928	20.1512	20.0204	20.0201	20.3292	19.8978	19.9079	20.0036	20.156	20.2495	20.3068	20.3923	20.4462	20.2308	20.3947	20.0905	20.2721	20.2739	20.3326	20.0917	20.3708	20.2958	20.4883	20.3922	20.507	20.2857	20.39	20.3823	20.4163
ADRM1_S211_M1	10.9074	10.5065	11.0249	10.9095	11.2128	11.2573	10.847	11.1164	15.0144	15.0216	15.0451	15.0211	15.0818	14.9563	14.5208	14.8818	11.3815	10.7106	11.5192	14.8625	14.9031	14.9786	15.0611	14.7631	14.9598	15.25	15.1327	11.3008	10.7292	11.0231	11.5016	14.9103	15.1025	14.9809	15.0682
ADSL_S9_M1	15.8846	16.0497	15.8951	15.8186	15.7642	15.6777	15.2735	16.0104	16.0958	15.9644	15.7086	16.0231	16.1041	16.069	15.8534	15.936	16.2921	13.538	15.9623	16.0062	15.8188	15.9121	15.8376	16.0628	16.1296	16.0777	15.8952	15.9442	15.7117	15.7636	15.6397	16.0902	15.7696	15.8579	15.7923
AEBP2_S141_M1	16.199	16.6656	16.3396	16.4769	16.2295	16.3779	16.0463	16.2228	16.6379	16.7169	16.525	16.6372	16.4644	16.5606	16.4122	16.479	16.5937	16.6334	16.7567	16.4287	16.6363	16.4846	16.6873	16.5146	16.8624	16.6463	16.779	16.4796	16.6261	15.8437	16.5231	16.6303	16.3984	16.7204	16.5698
AFAP1_S265_M1	10.9074	10.5065	11.0249	10.9095	15.325	15.4226	14.8663	15.4511	11.2787	11.473	11.3319	11.2608	11.0567	11.2001	11.4946	11.1177	11.3815	10.7106	11.5192	15.309	15.2953	15.1719	15.2775	14.4504	14.5389	14.4209	14.3217	15.2994	15.1309	15.026	15.3452	15.5536	15.377	15.5842	15.4724
AFAP1_S664_M2	14.549	14.7539	16.3224	15.9831	16.3235	16.4406	16.6057	16.6416	16.8575	16.661	16.781	16.527	17.5121	17.5261	17.6093	17.2672	16.956	16.8864	16.5611	17.0794	17.1123	16.9008	17.1306	16.9494	17.0384	16.7289	16.4339	17.1325	16.8823	17.1382	17.126	16.5952	16.6202	16.6804	16.7065
AFAP1_S668_M1	18.7507	18.7283	18.6576	18.9397	18.2245	18.1989	18.4156	18.3805	18.1307	18.0552	18.4696	18.4402	18.2276	18.396	18.5122	18.6283	18.1478	18.8635	18.415	18.2508	18.216	18.3755	18.3485	18.1557	18.1431	18.4164	18.814	18.1275	18.5201	18.2629	18.2543	17.9039	18.299	18.171	18.1401
AFAP1_S668_M2	14.549	14.7539	16.3224	15.9831	16.3235	16.4406	16.6057	16.6416	16.8575	16.661	16.781	16.527	17.5121	17.5261	17.6093	17.2672	16.956	16.8864	16.5611	17.0794	17.1123	16.9008	17.1306	16.9494	17.0384	16.7289	16.4339	17.1325	16.8823	17.1382	17.126	16.5952	16.6202	16.6804	16.7065
AFAP1_S711_M1	14.7337	15.1625	13.8821	12.6927	13.3155	12.6232	15.0072	13.3773	11.2787	11.473	11.3319	11.2608	11.6455	12.999	14.9751	12.9073	9.34289	9.26966	14.3403	12.5901	12.5267	13.3217	12.3958	13.1705	9.39397	10.7668	12.8174	13.2015	12.9693	13.7768	14.8262	10.4691	9.69698	10.0885	13.2728
AFDN_S1172_M2	10.9074	10.5065	11.0249	10.9095	11.2128	11.2573	10.847	11.1164	11.2787	11.473	11.3319	11.2608	11.0567	11.2001	11.4946	11.1177	11.3815	10.7106	11.5192	13.1065	13.8224	14.5613	14.7455	11.1457	10.8347	11.2008	11.0948	15.0602	14.8399	12.9708	15.3253	13.8179	14.0394	14.1353	14.0647
AFDN_S1173_M2	16.9729	15.3941	16.7543	17.0965	17.6729	17.15	16.8349	17.107	17.5245	17.2547	17.2126	17.4946	17.5649	17.1982	17.3404	17.3707	17.5436	15.8755	17.3443	17.1271	17.1912	17.1595	17.2569	17.7547	18.0345	17.4438	17.287	17.6498	17.0404	17.5544	17.2852	17.3784	17.3342	17.6398	17.1771
AFDN_S1182_M1	16.4884	16.649	16.3703	16.7937	16.5869	16.7431	16.4792	16.6556	16.1492	16.2378	16.2437	16.2967	16.1688	16.1273	15.8153	16.4084	16.3554	16.1716	16.5199	16.3719	16.2761	16.3418	16.6137	15.7714	16.1562	16.078	16.3798	16.6705	17.0102	16.6119	16.7603	16.6742	16.72	16.7581	17.0765
AFDN_S1182_M2	17.1047	15.5211	16.8891	17.2072	17.8257	17.3012	16.983	17.2486	17.6578	17.4713	17.3225	17.6197	17.7126	17.3317	17.4794	17.4957	17.6707	15.9803	17.5409	17.2164	17.3137	17.2971	17.4834	17.9289	18.1914	17.569	17.4164	17.8791	17.1799	17.6203	17.4553	17.5096	17.4559	17.6795	17.4691
AFF1_S206_M2	13.298	12.9317	12.9357	12.988	13.5954	13.2517	13.006	13.3159	13.2446	13.0856	13.1603	13.0878	13.4046	13.4091	12.8946	13.0801	13.4748	13.286	12.8477	13.2155	13.0231	12.9855	13.0516	13.3559	12.9112	13.2259	13.0476	13.4739	13.4501	13.5354	13.3214	13.1062	13.1509	13.1825	12.947
AFF1_S212_M2	13.298	12.9317	12.9357	12.988	13.5954	13.2517	13.006	13.3159	13.2446	13.0856	13.1603	13.0878	13.4046	13.4091	12.8946	13.0801	13.4748	13.286	12.8477	13.2155	13.0231	12.9855	13.0516	13.3559	12.9112	13.2259	13.0476	13.4739	13.4501	13.5354	13.3214	13.1062	13.1509	13.1825	12.947
AFF4_S1043_M1	15.5156	15.346	15.4745	15.4875	16.0523	16.0743	15.5418	15.9441	11.2787	11.473	11.3319	11.2608	15.4543	15.3929	15.535	15.7236	15.6933	15.6553	15.5564	15.4717	15.6114	15.5193	15.7139	11.1457	10.8347	11.2008	11.0948	15.9766	16.2872	16.1096	16.1157	11.0629	11.1051	11.1383	11.2462
AFF4_S1048_M1	15.7206	15.7427	15.6252	15.7759	15.9986	16.056	16.0997	16.0213	16.1201	16.0683	15.9853	16.0421	15.7684	15.8822	15.9285	16.0548	15.9634	16.3583	16.1198	15.9683	16.1837	16.0881	16.2346	15.6802	15.5532	15.8256	15.4161	16.687	16.1234	16.1374	16.3676	15.7653	15.784	15.9137	15.8839
AFF4_S179_M2	15.5611	15.5432	15.735	15.0926	14.4593	15.0673	13.3174	14.4417	15.8507	15.7431	15.5994	15.6608	16.165	15.9884	15.8504	15.9665	16.2316	15.1142	16.2643	15.6038	15.4897	15.484	15.5286	15.3836	15.5349	15.5103	15.3612	15.2135	15.1807	14.9742	15.4983	15.6682	15.5348	15.7657	15.7088
AFF4_S180_M1	18.199	18.1669	18.1205	18.2666	17.9792	18.0449	18.1419	18.0102	18.0374	18.1724	18.3932	18.1889	18.0756	17.6848	17.9299	18.3904	18.092	18.033	18.033	18.1188	17.9464	18.0732	18.0984	18.0123	18.0428	18.1172	18.359	17.7953	17.467	17.9142	17.9768	18.2813	17.8393	17.8552	17.7682
AFF4_S180_M2	15.5611	15.5432	15.735	15.0926	14.4593	15.0673	13.3174	14.4417	15.8507	15.7431	15.5994	15.6608	16.165	15.9884	15.8504	15.9665	16.2316	15.1142	16.2643	15.6038	15.4897	15.484	15.5286	15.3836	15.5349	15.5103	15.3612	15.2135	15.1807	14.9742	15.4983	15.6682	15.5348	15.7657	15.7088
AFF4_S210_M2	15.1189	15.0653	14.8678	14.9055	11.2128	11.2573	10.847	11.1164	13.7022	14.4678	14.2235	14.2008	14.5323	14.7409	14.7298	14.6825	14.9424	15.1338	14.8182	14.2598	14.1436	13.5728	13.8736	14.7937	13.7531	14.1701	13.7114	14.3523	14.4836	14.1872	13.5838	14.8159	14.9416	14.8844	14.694
AFF4_S212_M1	15.0515	15.0825	15.1731	15.1905	14.9498	14.9741	15.2213	15.1682	15.0653	15.0892	15.4186	15.2069	14.7726	14.7161	14.9309	14.6394	15.639	15.3054	15.7134	15.0865	15.055	14.9975	15.0242	11.1457	10.8347	11.2008	11.0948	15.2795	15.268	15.4727	15.4984	11.0629	11.1051	11.1383	11.2462
AFF4_S212_M2	15.1189	15.0653	14.8678	14.9055	11.2128	11.2573	10.847	11.1164	13.7022	14.4678	14.2235	14.2008	14.5323	14.7409	14.7298	14.6825	14.9424	15.1338	14.8182	14.2598	14.1436	13.5728	13.8736	14.7937	13.7531	14.1701	13.7114	14.3523	14.4836	14.1872	13.5838	14.8159	14.9416	14.8844	14.694
AFF4_S836_M1	16.657	16.5503	16.6026	16.7616	17.0385	17.055	17.5352	17.1126	11.2787	11.473	11.3319	11.2608	11.0567	11.2001	11.4946	11.1177	15.5722	15.7353	15.6607	15.1916	15.0503	15.7198	15.6957	15.5702	15.6862	15.6364	15.7068	17.4808	17.312	17.2079	17.0913	11.0629	11.1051	11.1383	11.2462
AFF4_S840_M1	11.4018	11.9009	9.939	12.2747	9.67529	9.23	11.4416	10.1532	11.156	11.047	11.278	10.9874	11.6999	11.6585	12.8244	11.3959	11.3815	10.7106	11.5192	10.1698	9.88842	9.54509	10.4132	10.0564	11.2921	11.2198	10.9216	9.1032	9.71157	10.6708	9.37928	9.6088	10.4942	10.3478	10.0606
AGFG1_S179_M2	10.9074	10.5065	11.0249	10.9095	15.5554	15.3949	14.3802	15.4351	16.3555	16.0979	15.9045	15.8318	11.0567	11.2001	11.4946	11.1177	16.4322	16.6875	16.6095	11.1267	11.0689	11.1237	11.1819	16.2017	16.2344	16.3583	16.3182	15.7765	15.9287	15.7298	15.3889	15.411	15.4856	15.4411	15.8085
AGFG1_S181_M1	18.951	19.2834	18.6151	18.6744	18.5437	18.6127	19.1869	18.7248	17.8585	18.129	18.2748	18.4005	18.4257	18.6533	18.6146	18.9919	18.6388	19.0479	19.0068	18.3412	18.3205	18.5891	18.5798	17.9045	17.8789	18.1475	18.6471	18.9366	19.5246	18.9803	19.3636	17.2908	17.4305	17.6011	17.7321
AGFG1_S181_M2	19.5279	19.8143	20.1597	19.9515	18.0309	17.9711	18.2002	17.9834	18.5198	18.5478	18.6675	18.6094	20.3124	20.6617	20.6566	20.7313	20.3465	20.359	20.4232	20.0979	20.0991	20.0316	20.2991	19.4829	19.346	19.431	19.8653	18.5341	18.8519	18.2895	19.0367	18.1293	18.4804	18.4542	18.4884
AGFG1_T177_M2	19.752	20.0027	20.3365	20.0884	18.8867	18.2422	17.6829	18.1406	18.8067	18.7686	18.8981	18.8383	20.4755	20.8202	20.8261	20.8783	20.4406	20.5111	20.5043	20.2533	20.241	20.208	20.4143	19.643	19.5076	19.598	20.0111	18.7626	19.0589	18.5303	19.1572	18.3577	18.6896	18.6223	18.6799
AHCTF1_S1218_M1	10.9074	10.5065	11.0249	10.9095	11.2128	11.2573	10.847	11.1164	15.1592	15.2187	15.2071	14.7915	14.9252	14.4688	15.5902	14.9279	11.3815	10.7106	11.5192	15.8234	15.4448	15.0551	14.6325	11.1457	10.8347	11.2008	11.0948	14.796	14.9619	14.8552	14.7958	15.1112	15.6523	15.6768	15.547
AHCTF1_S1222_M1	16.782	16.6804	17.1093	17.1615	16.5087	16.5189	16.4347	16.3116	16.8507	16.8179	16.8768	16.7557	16.8168	16.8458	17.2123	16.8182	11.3815	10.7106	11.5192	16.7374	16.8696	16.9023	16.9394	11.1457	10.8347	11.2008	11.0948	16.6066	16.6642	16.3966	16.6109	17.0631	17.0519	17.0925	16.943
AHCTF1_S1283_M1	15.3981	14.8533	14.9759	14.7008	14.1773	13.9547	14.6429	14.4909	13.6787	13.8643	14.1272	13.9172	14.176	14.5759	14.2513	14.3612	14.2852	14.4368	14.0461	13.9414	13.759	14.1792	14.0531	14.3224	13.8788	14.0846	14.634	14.2262	13.8535	14.1818	13.8316	13.8252	14.1422	13.7839	14.1005
AHCTF1_S1797_M1	14.5925	10.3734	14.7949	12.5452	14.3018	15.4861	13.6895	15.2422	15.2933	15.1545	15.6904	15.514	14.1995	14.4003	14.6091	14.8802	16.0688	15.3392	15.7586	13.7036	14.1812	14.7346	14.6317	14.8908	15.044	14.9019	14.9909	15.8325	15.4593	13.3253	16.2511	15.6522	15.6988	15.6425	15.6458
AHNAK_S135_M1	16.0186	15.938	16.3615	16.4663	18.8674	18.8136	18.7652	19.4505	19.5084	19.5081	19.0698	19.0079	17.4011	17.2782	17.4143	16.994	17.3372	16.7551	16.7767	16.0256	15.9444	16.3932	16.0516	16.2683	16.3959	16.4587	16.8799	19.2574	18.5611	19.0826	18.7458	19.4067	19.0156	18.7143	18.344
AHNAK_S177_M1	15.7299	15.9781	15.7626	15.8975	16.9385	16.6138	17.1957	17.3037	17.3707	17.4364	17.1638	17.2098	16.9185	16.7288	16.7183	16.5624	17.0751	16.4273	17.1645	16.9303	16.6114	16.819	16.4403	16.8664	16.5383	16.5122	16.5992	17.0942	16.3677	16.9899	16.583	17.06	17.0018	16.5871	16.2818
AHNAK_S210_M1	17.7081	17.6175	17.6366	17.3988	19.8349	19.8634	20.2126	20.1748	18.6907	18.7463	18.8495	18.6838	17.4707	17.3648	17.3674	17.47	17.8291	18.1828	17.8822	18.6007	18.6131	18.9462	18.6321	17.6544	17.7796	18.0491	18.2198	19.0278	19.3372	19.36	18.8317	19.3489	19.5077	19.4504	19.3695
AHNAK_S210_M2	18.5671	18.6499	18.7305	18.7144	20.7737	20.7487	20.8809	21.0057	21.7468	20.742	21.2574	20.9347	18.402	18.7832	19.8047	18.4431	19.0558	19.4688	19.536	19.6354	19.0374	19.7919	19.2266	19.7911	19.8361	19.6614	19.0045	20.5082	20.1969	20.4935	19.4826	22.0861	21.7042	22.201	21.5675
AHNAK_S212_M2	19.441	19.2259	19.0353	18.6205	21.3661	22.1697	21.7959	22.6	21.4473	20.9391	22.6992	21.4024	19.4568	19.1287	19.2836	18.9778	19.9826	19.1112	19.4758	19.2116	19.5026	19.8023	19.1183	19.9752	20.4933	19.809	19.3405	21.536	20.7893	21.446	19.9985	23.6371	23.0863	22.9929	22.7431
AHNAK_S216_M1	19.6244	19.4595	19.2994	19.403	18.8834	18.9873	19.3438	19.2358	19.0078	19.168	19.3973	19.2814	19.1014	19.1363	19.2026	19.2639	18.8784	19.473	19.1114	18.8991	18.8767	18.9804	18.9826	19.2332	19.2565	19.424	19.7052	18.6245	19.0058	19.013	18.8071	19.1302	19.2541	19.1536	19.2116
AHNAK_S216_M2	18.4631	18.3184	18.849	18.427	21.1081	20.9567	20.656	21.15	22.077	21.5564	21.6991	21.6498	19.2349	19.1395	19.4716	18.8315	19.866	18.9119	19.2934	19.1394	18.8721	19.1341	18.9317	19.9625	20.4533	19.9473	19.0846	20.0152	20.6262	21.1946	19.4961	22.7022	22.5616	22.5482	21.3874
AHNAK_S220_M2	11.8456	11.0665	12.2223	11.7921	11.9334	12.1791	11.9129	11.9528	13.4251	12.286	12.958	14.0543	11.5938	14.5611	12.2449	10.7603	14.0071	11.3619	10.9573	11.1267	11.0689	11.1237	11.1819	13.9883	13.1136	14.1418	13.7378	13.987	13.8146	14.0096	13.9143	14.3289	14.6351	14.0609	12
AHNAK_S2708_M1	-2.02838	5.53742	7.59496	3.3083	8.62028	8.08188	10.2939	8.42895	9.38946	8.51686	8.84347	8.49635	8.0308	3.0566	4.60576	7.27968	13.3667	7.47358	8.1878	8.82299	8.55223	9.29089	8.75766	8.90343	8.62626	9.14142	7.8791	9.56906	9.35556	8.60514	10.4548	11.0629	11.1051	11.1383	11.2462
AHNAK_S3412_M1	17.0164	16.3758	15.6263	16.1255	16.2517	16.492	16.6119	16.5796	15.2602	14.8493	15.0692	15.4538	16.2659	16.713	16.0062	16.3416	15.9082	16.6225	15.9722	16.1838	16.0232	16.2092	15.6657	15.5888	15.698	15.809	16.3183	16.3386	16.7923	16.5456	16.2751	17.0813	17.0882	17.3396	17.1927
AHNAK_S3426_M1	13.6032	13.0974	12.653	13.0882	16.2807	16.3157	15.2996	16.1548	15.5886	14.926	15.3791	14.88	14.9981	14.6721	14.3619	13.8966	14.0504	13.9695	13.2984	13.4169	13.5741	14.1334	13.6483	14.034	13.2992	13.5387	13.0279	16.6999	16.4599	16.7881	16.2023	15.9554	16.006	15.505	15.9783
AHNAK_S41_M1	14.4361	14.1636	14.4213	14.4611	15.016	15.0644	15.1927	15.4309	15.4127	15.1716	15.2238	15.3289	15.0318	14.9974	15.0721	15.1655	11.3815	10.7106	11.5192	14.7863	14.5906	14.6792	14.6453	14.9206	15.0837	14.9795	14.2478	14.7795	14.9904	15.1397	14.8758	15.5994	15.4394	15.1964	15.3862
AHNAK_S4540_M1	9.02281	10.3105	13.5451	12.8155	12.7465	12.9456	12.4997	12.8343	12.4989	12.9672	12.4655	11.4003	12.8912	12.0558	12.3373	13.3142	13.6719	13.6267	12.6053	12.5467	12.1384	12.9116	12.422	11.4126	12.7554	12.9693	11.1539	12.8053	12.2429	13.0422	12.435	10.2588	13.6168	13.4046	12.5481
AHNAK_S5110_M1	17.0744	16.7387	17.1882	17.3571	19.0495	18.9318	19.838	19.5769	18.8154	18.9939	19.0922	18.9723	16.9616	16.9298	17.0553	17.286	16.463	15.5597	16.7802	16.021	15.8365	16.5831	15.9703	16.7574	16.8016	16.9045	17.0985	19.0433	19.045	19.2557	19.1981	18.8684	19.3359	18.8597	18.5812
AHNAK_S511_M1	16.0636	16.1978	16.8048	16.644	17.4812	17.3554	17.6109	17.6481	17.0478	17.2476	17.1178	17.4931	16.4992	16.8495	16.5388	16.8314	16.6247	16.4088	16.5996	16.3178	16.1647	15.8336	16.0234	16.3976	15.7972	16.4119	16.5119	17.2583	17.3731	17.5634	17.1894	17.0434	17.1744	17.1163	16.9402
AHNAK_S5393_M1	13.5827	13.7209	13.7085	13.6659	14.6151	14.4251	14.1165	14.4081	11.2787	11.473	11.3319	11.2608	13.4652	13.596	13.6712	13.6544	13.5908	13.7581	13.2971	11.1267	11.0689	11.1237	11.1819	12.8643	13.1228	13.0559	12.8317	13.3136	13.6821	13.5429	12.8692	11.0629	11.1051	11.1383	11.2462
AHNAK_S5400_M1	13.2187	13.3741	13.2854	13.7002	13.5976	13.4634	13.8801	13.7013	13.2494	13.1783	13.4336	13.3049	13.3751	13.4285	13.5227	13.2464	11.3815	10.7106	11.5192	13.7631	13.7831	13.6595	13.488	13.142	13.144	13.1419	13.2715	13.5051	13.1604	13.0098	13.2058	13.2157	13.3864	13.5971	13.1929
AHNAK_S5448_M1	17.3128	17.3447	16.8713	17.2575	17.5648	17.4028	17.5809	17.4803	17.478	17.2371	17.4868	17.6603	16.9409	17.4403	16.7586	17.0909	16.8955	17.2497	16.7091	17.7735	17.7687	17.4438	17.424	17.8916	17.767	17.9606	18.3247	16.5473	17.1231	17.2657	17.2209	16.1134	15.6878	15.5467	15.4709
AHNAK_S5555_M1	10.9074	10.5065	11.0249	10.9095	11.6834	11.6539	12.0424	11.6835	11.7097	11.4876	11.3284	11.8835	11.0567	11.2001	11.4946	11.1177	11.3815	10.7106	11.5192	11.2251	11.1673	11.4049	11.3696	11.4578	11.0156	12.088	11.7966	11.3008	10.7292	11.0231	11.5016	12.1005	12.0523	12.1424	11.9184
AHNAK_S570_M1	14.6159	14.3538	15.6021	15.4561	16.3022	16.175	16.5188	16.3281	15.7035	15.8158	15.6979	16.1192	14.2393	14.3942	14.5982	14.781	15.5217	15.7445	15.5005	16.0115	15.8097	15.6355	15.5838	16.1056	15.9542	16.1979	16.4982	15.6951	15.9295	15.773	15.4739	16.0258	15.9625	16.0231	15.7834
AHNAK_S5731_M1	20.6645	20.5739	20.155	20.6135	19.6803	19.7532	20.1436	20.0351	19.2164	19.2284	19.5309	19.4865	19.7254	19.9088	20.1284	20.1267	19.5284	19.5265	19.8975	19.7461	19.8412	19.9421	19.9593	19.4431	19.5577	19.7015	20.0879	19.5146	20.0195	19.7827	19.9246	18.9843	19.1612	19.1267	19.1966
AHNAK_S5731_M2	15.0943	14.8594	14.8402	14.9375	15.7001	15.4828	13.9772	15.6608	16.1079	15.9976	15.9731	16.0831	17.0586	16.5958	16.8267	16.6778	17.0554	16.383	16.4592	16.8256	17.0492	16.6678	16.7528	17.0649	17.1411	16.8256	16.0706	15.1525	15.4175	15.2247	15.2012	11.0629	11.1051	11.1383	11.2462
AHNAK_S5735_M1	10.9074	10.5065	11.0249	10.9095	14.833	14.6888	15.1036	14.7489	14.5067	14.4485	15.0352	14.6096	14.9726	15.0778	15.0196	15.3437	15.0577	15.0126	14.9134	15.0017	15.3763	15.2006	15.4268	14.7121	14.8096	14.8216	15.0365	14.4087	14.724	14.5308	14.916	14.7955	15.118	15.12	15.1363
AHNAK_S5735_M2	14.5647	14.2744	14.2342	14.3969	14.7815	14.6949	13.1296	14.0471	15.2289	15.0796	14.9662	14.8605	15.4808	15.6312	15.634	15.6165	16.2288	16.1047	15.5367	15.8799	16.1954	15.961	15.913	16.2693	16.3	16.1265	15.2843	14.3686	14.392	14.3461	14.2245	11.0629	11.1051	11.1383	11.2462
AHNAK_S5737_M2	11.6009	11.494	11.1146	11.2998	11.2128	11.2573	10.847	11.1164	12.673	12.4412	12.7214	12.2445	13.3433	13.0184	13.3354	13.2317	13.1282	12.0874	13.0721	13.1387	13.1948	13.1302	13.1594	13.3911	13.2036	13.2268	13.1537	11.3008	10.7292	11.0231	11.5016	11.0629	11.1051	11.1383	11.2462
AHNAK_S5739_M1	17.5892	17.2429	16.2369	16.8088	11.2128	11.2573	10.847	11.1164	16.6018	16.6595	16.8063	16.9621	16.8099	16.736	17.1622	16.531	16.9179	17.2353	17.0474	16.7336	17.0098	16.7857	16.8233	17.1429	17.2335	16.8978	17.4842	11.3008	10.7292	11.0231	11.5016	14.3982	15.3388	14.4757	14.7029
AHNAK_S5749_M1	15.7669	17.427	15.4642	15.5112	15.8999	15.2464	15.0142	16.1983	14.9471	16.2965	14.8653	15.7409	14.9858	15.926	15.4162	15.1974	14.8132	15.2023	15.0687	15.3957	15.1635	14.9523	14.9177	15.9477	15.2019	15.3414	15.8153	15.5288	16.1787	16.086	15.0995	14.7842	14.8813	14.7405	14.8324
AHNAK_S5749_M2	16.3953	16.3374	16.2038	16.1533	17.9228	17.647	16.1838	16.1736	16.4621	16.4671	14.8445	15.2525	16.2342	15.902	15.9244	15.8163	14.8439	15.6988	15.2711	14.3139	14.3062	14.2283	14.3074	16.0742	15.0977	15.3236	15.5105	11.3008	10.7292	11.0231	11.5016	18.6321	18.4878	18.5317	18.5203
AHNAK_S5752_M1	13.4196	13.2253	13.1655	13.4673	14.1308	13.7167	13.4568	13.878	13.9381	13.7843	13.698	14.0933	14.0976	13.716	13.8961	13.7139	14.2812	13.9016	14.4908	14.5141	14.2245	13.9294	13.8945	13.9524	14.1381	13.9378	13.3447	14.0567	13.893	14.3859	13.8417	11.0629	11.1051	11.1383	11.2462
AHNAK_S5763_M1	13.3458	12.5531	12.8642	13.0416	16.0094	15.5788	13.8779	16.5697	17.6487	17.5701	16.7097	17.0549	16.2406	15.8695	15.5622	14.6198	16.3397	14.2604	14.8812	16.6258	16.3044	16.0337	15.9873	16.0218	15.9157	15.3353	15.0353	16.7402	15.1936	16.4309	16.0355	17.6542	16.9701	16.7263	16.2159
AHNAK_S5830_M1	16.0176	15.3981	15.6757	15.2259	16.5902	16.4584	16.3374	16.5416	16.0148	15.8401	16.4819	15.743	16.3761	16.7572	17.1686	16.8262	16.6028	16.8823	16.4582	17.4029	17.2134	17.1406	17.0103	16.5821	16.2806	16.2962	16.1254	16.4646	16.6065	16.1459	16.3074	16.4998	16.751	16.5662	16.4661
AHNAK_S5841_M1	10.9074	10.5065	11.0249	10.9095	15.2547	15.5054	11.742	15.246	16.0737	16.162	15.3211	15.4338	15.6399	15.3837	14.6514	14.9918	15.743	15.5571	15.5018	15.643	15.3899	15.3248	14.9558	15.5898	15.5152	14.6859	14.1606	15.4251	14.9885	14.9834	14.8569	15.947	15.4466	15.1767	14.7886
AHNAK_S5857_M1	19.3997	19.1727	19.1822	19.1279	18.2336	18.4294	18.6505	18.6613	18.0521	17.8363	18.4175	18.0529	18.7149	19.0531	19.2496	19.4836	18.9775	18.7455	19.1548	18.7905	19.0115	19.0501	19.0025	18.6398	18.633	18.8519	19.1342	18.2582	18.6477	18.4559	18.5586	18.3559	18.8012	18.6672	18.7371
AHNAK_S93_M1	21.498	21.3692	20.9172	21.3811	21.1036	21.1876	21.6483	21.2606	21.7629	21.8134	21.8209	21.7728	20.9778	20.924	20.9445	21.121	20.7376	21.4943	21.0702	20.6779	20.67	20.6146	20.7557	20.9001	21.0318	21.1351	21.514	20.8535	21.3833	21.1367	21.0709	21.4602	21.2835	21.3908	21.5794
AHNAK_T204_M2	9.92853	10.3015	12.5811	11.7436	13.8653	13.8838	14.1437	14.2179	11.2787	11.473	11.3319	11.2608	12.6866	12.9518	12.7526	12.967	12.9565	12.2641	12.8335	12.4682	12.0437	12.7871	12.414	13.1806	13.4861	13.2973	13.4431	13.0913	13.0017	12.8781	13.1441	11.0629	11.1051	11.1383	11.2462
AHNAK_T218_M2	11.8456	11.0665	12.2223	11.7921	11.9334	12.1791	11.9129	11.9528	13.4251	12.286	12.958	14.0543	11.5938	14.5611	12.2449	10.7603	14.0071	11.3619	10.9573	11.1267	11.0689	11.1237	11.1819	13.9883	13.1136	14.1418	13.7378	13.987	13.8146	14.0096	13.9143	14.3289	14.6351	14.0609	12
AHNAK_T2845_M1	13.695	13.7169	13.8262	13.9947	12.733	13.7906	13.7649	13.5016	13.594	13.1205	13.178	13.0032	13.6142	13.3836	13.8489	14.2022	13.0937	12.7336	13.3671	13.3821	12.9146	12.7826	12.876	11.1457	10.8347	11.2008	11.0948	13.2345	13.3985	12.9214	12.6924	13.0738	13.0658	13.2083	12.8415
AHNAK_T3366_M1	16.1002	16.0193	15.91	15.8932	15.2623	14.9546	14.8083	14.7989	11.2787	11.473	11.3319	11.2608	11.0567	11.2001	11.4946	11.1177	11.3815	10.7106	11.5192	11.1267	11.0689	11.1237	11.1819	11.1457	10.8347	11.2008	11.0948	11.3008	10.7292	11.0231	11.5016	15.3588	15.5979	16.0072	13.6161
AHNAK_T490_M1	15.6725	15.399	14.5424	14.7315	13.6396	13.6447	13.2573	13.0473	13.8742	13.4145	13.7513	13.5964	13.9874	13.8466	14.2916	14.4249	14.0202	14.3682	14.1464	13.6842	13.483	13.7513	13.42	13.8358	13.7257	14.2088	13.2998	13.6695	14.1773	13.4657	12.9785	13.429	13.715	13.4126	13.5684
AHNAK_T5824_M1	18.2832	18.1782	18.1414	17.7827	17.1207	16.9103	17.0854	17.0587	16.5775	16.8709	17.3167	17.1614	17.4027	17.7841	17.9225	17.7436	17.3535	17.7276	17.4988	17.646	17.4898	17.6213	17.4885	17.5912	17.187	17.5506	17.6731	16.4872	16.6767	16.6083	16.8943	16.4331	16.8565	16.6378	16.5137
AHNAK2_S2336_M1	15.4598	15.2785	15.1791	15.1088	14.1056	14.0765	13.5854	14.3067	14.6626	14.7604	15.0129	14.711	14.2444	14.4823	13.9977	14.2883	11.3815	10.7106	11.5192	14.4702	14.4803	14.6146	14.5506	14.7988	15.2081	14.8522	14.3504	15.5739	15.9951	15.7402	15.5369	13.7426	14.4224	14.8319	14.8683
AHNAK2_S280_M1	15.6117	16.2003	15.2982	15.579	16.2262	16.1008	15.4036	15.8634	15.9705	16.0961	15.5128	15.7663	15.7422	15.8729	15.582	15.6973	15.7671	15.5835	15.7556	15.759	15.5969	15.7539	15.6649	16.0027	16.2566	16.0392	15.3988	15.6074	15.5856	15.1119	16.055	15.9871	15.623	15.7103	15.843
AHNAK2_S332_M1	14.8428	15.0393	14.685	14.5942	14.8417	15.1478	14.6212	14.9128	14.2955	14.3177	14.4854	14.4495	11.0567	11.2001	11.4946	11.1177	11.6465	11.1842	11.7093	14.7997	14.6914	14.6348	14.5226	14.4039	14.4995	14.4913	14.5129	14.9957	14.909	12.7945	15.4815	15.6377	15.4384	15.8952	15.5725
AHNAK2_S3408_M1	16.5984	16.6266	16.6309	16.3784	15.2167	15.8445	15.4961	15.9722	15.2576	15.3371	15.2304	15.1343	15.4971	15.4948	15.5324	15.6031	15.3939	14.4678	15.2504	13.1537	12.0905	13.8639	15.1519	15.4111	15.6066	15.7575	15.5484	11.3008	10.7292	11.0231	11.5016	15.3432	15.8037	15.7155	15.8407
AHNAK2_S593_M1	15.6032	15.3578	15.2738	15.4239	14.4945	14.4093	15.7552	14.2977	14.5628	14.5245	14.5632	14.5261	15.0235	15.2048	15.1129	15.4212	14.6226	15.5315	15.0247	14.5225	14.5474	14.44	14.4553	14.8038	14.494	14.8769	15.3648	14.4169	14.4708	14.4018	14.4533	13.9154	14.1768	14.0702	14.575
AHNAK2_S842_M1	15.5886	15.6443	15.9623	14.7517	14.733	14.4949	15.0597	13.9215	15.3567	15.5511	15.741	15.4973	14.6217	14.3224	14.7355	15.131	15.1759	15.2841	14.4697	15.1403	14.926	14.9185	14.5591	15.7883	15.5303	15.2134	14.1668	14.7996	14.4902	14.7729	14.7923	14.7146	14.4909	14.4321	14.3559
AHNAK2_T5709_M1	16.476	16.8097	16.0571	16.544	15.7841	16.1937	15.7821	16.0659	15.6987	15.8149	16.2115	15.8947	15.889	16.1129	16.2283	16.4458	16.1845	16.5525	16.358	16.072	15.9635	16.0452	15.9568	15.5421	15.1115	15.3843	15.7298	15.6716	16.0851	15.7854	15.8811	15.9143	15.6936	15.8348	15.9997
AHSG_S138_M1	18.9605	19.3259	18.3191	19.079	16.7456	16.7782	16.9815	16.0726	16.4431	16.5361	15.4406	16.2774	17.3282	16.7174	16.3107	15.9945	14.7572	14.6808	14.8522	17.104	16.4934	16.7693	16.807	13.492	13.6587	13.6048	13.2577	17.6654	16.8095	15.7898	15.8769	14.0979	14.3016	14.4768	14.5339
AJUBA_S119_M1	15.0602	15.1059	14.6709	15.118	15.5969	15.5751	16.0197	15.6281	14.985	14.9802	15.0342	15.0251	11.0567	11.2001	11.4946	11.1177	11.3815	10.7106	11.5192	15.0899	15.0354	15.3047	15.2071	14.6202	14.8048	14.6582	14.8746	15.4914	15.4422	15.5483	15.3989	15.1839	15.3911	15.2785	15.2996
AJUBA_S133_M2	12.6257	12.7879	13.3588	13.1815	13.2916	12.995	12.8791	12.9086	14.0424	13.6071	13.6717	13.7393	14.0247	13.8397	13.9194	13.9047	13.8916	14.0335	14.1665	13.5002	13.907	13.7096	13.9751	13.8707	13.777	13.886	13.5867	13.2791	12.6397	13.3059	13.2518	13.993	13.4799	13.9732	13.9994
AJUBA_S136_M1	16.8341	16.917	16.7259	16.8296	16.613	16.8839	16.7775	16.7525	11.2787	11.473	11.3319	11.2608	11.0567	11.2001	11.4946	11.1177	11.3815	10.7106	11.5192	11.1267	11.0689	11.1237	11.1819	11.1457	10.8347	11.2008	11.0948	11.3008	10.7292	11.0231	11.5016	16.6378	16.5739	16.6728	16.7818
AJUBA_S137_M2	12.3954	12.2033	12.4089	12.2069	11.8918	11.8748	12.2824	11.9767	12.856	12.9221	12.6269	12.6746	12.888	12.7508	12.8249	12.8617	12.6909	13.0906	13.4998	12.3129	12.3434	12.2213	12.4098	12.7524	12.7379	12.7284	12.5655	11.6688	11.5891	12.0936	12.1892	12.1399	12.3676	12.8094	12.483
AJUBA_S263_M1	16.6925	15.7522	17.0882	17.169	17.8715	17.8199	18.067	17.7288	16.8693	17.451	17.5109	17.2077	17.6766	17.6608	17.7278	17.7427	17.9309	17.1446	17.7909	16.8562	17.1148	16.8827	17.5148	17.5575	17.6128	17.622	17.8686	17.7483	17.8837	17.6524	18.0142	17.5001	17.432	16.7958	17.5206
AKAP1_S445_M1	13.1622	13.1489	12.6482	13.2517	12.3523	12.3357	12.2412	12.5765	12.3603	12.2573	12.5324	12.6205	12.32	12.2972	12.6365	12.5687	11.3815	10.7106	11.5192	12.2857	12.3604	12.428	12.4977	13.0718	12.6507	12.7476	13.0476	12.4287	12.5314	12.2501	12.5546	12.0949	12.2644	12.4111	12.3249
AKAP10_S187_M1	15.6984	15.8645	15.5673	15.8344	15.0628	15.2031	15.1025	15.3057	15.3122	15.1873	14.9056	15.2667	11.0567	11.2001	11.4946	11.1177	14.6812	13.6757	14.4987	11.1267	11.0689	11.1237	11.1819	14.8341	14.6544	14.7132	14.7986	11.3008	10.7292	11.0231	11.5016	14.8281	15.1592	15.1542	14.8822
AKAP10_S189_M1	15.1798	15.3886	14.5576	15.1435	14.6427	14.6329	14.366	14.7965	14.7104	14.6942	14.8926	14.7132	14.4511	14.2181	14.0712	14.3063	14.1152	12.3803	13.8884	14.1789	14.121	14.0254	14.0663	14.0444	14.1521	14.1758	14.095	14.9582	14.7009	14.7307	14.9713	14.5289	14.3416	14.7098	14.7068
AKAP11_S1242_M1	16.07	15.2973	14.7048	15.8203	16.1952	15.2465	15.1402	14.8322	14.616	14.5269	14.6083	15.0974	15.4043	16.0645	16.1137	15.3141	15.7634	15.0326	15.1863	14.9025	15.1307	15.3812	14.769	15.6579	14.7031	14.6388	15.4572	14.8248	15.0749	15.0299	15.0188	13.9426	15.0526	14.6451	14.5561
AKAP12_S283_M1	14.4389	14.0049	13.6117	14.5199	14.9147	14.8526	14.8661	15.2454	15.0667	15.2066	14.9674	14.8638	14.8936	14.709	14.8719	14.2972	15.1719	15.4464	14.6578	14.7486	14.7883	14.7386	15.2482	14.3656	15.1243	14.8134	14.6546	14.4031	14.1521	14.5612	14.1965	14.9573	15.3691	15.3233	14.8045
AKAP12_S286_M1	15.2073	15.6308	15.6079	16.4719	16.886	16.6643	16.5148	16.8356	16.0685	16.1553	16.0489	16.3546	16.2662	16.5082	16.231	16.6443	16.0116	15.9932	16.1987	15.9654	16.2072	15.9759	16.0852	11.1457	10.8347	11.2008	11.0948	16.5609	16.5895	16.5584	16.6198	16.4145	16.6265	16.6722	16.4386
AKAP12_S612_M1	15.5868	15.579	15.6922	15.4441	15.8406	15.8581	15.243	15.7806	15.7021	15.7574	15.8172	15.6696	15.3403	15.4024	15.471	15.0541	14.9573	15.2077	14.9607	15.9219	15.9392	15.8668	15.8411	15.7146	15.7755	15.7574	15.5891	15.5113	15.6592	15.7123	15.6218	15.2539	15.412	15.3866	15.532
AKAP13_S1876_M1	14.075	13.6826	13.6642	14.0707	14.0046	13.8487	13.9705	13.9701	14.1006	13.6096	13.6969	13.9562	13.7247	13.7385	13.0343	13.645	13.111	13.2557	13.0269	14.3173	14.0685	13.5885	13.948	14.197	13.5387	13.8737	14.5105	14.1319	14.0758	13.3787	13.4112	11.0629	11.1051	11.1383	11.2462
AKAP13_S1932_M1	10.9074	10.5065	11.0249	10.9095	13.3489	13.4182	13.0364	13.5223	11.2787	11.473	11.3319	11.2608	14.1163	13.6881	14.0419	14.2508	13.9291	13.7224	14.1329	13.6634	13.9733	13.7005	13.7595	13.9804	13.9916	14.1777	13.8127	13.5781	14.1263	13.506	13.4672	12.4739	12.8545	13.0517	12.9715
AKAP13_S2728_M1	15.8632	15.8645	15.9283	15.9	15.4635	15.4305	15.6484	15.432	15.0823	15.3629	15.6547	15.4569	15.5802	15.6958	15.7357	15.7315	15.4824	15.6794	15.446	15.5169	15.4838	15.5561	15.5247	15.4078	15.4658	15.6249	15.6012	15.4128	15.6234	15.7765	15.4774	14.6881	15.0335	14.9621	14.9734
AKAP13_S650_M1	10.9074	10.5065	11.0249	10.9095	12.4087	12.3133	12.7396	12.3217	11.2787	11.473	11.3319	11.2608	11.0567	11.2001	11.4946	11.1177	12.4591	13.2091	12.6163	11.8831	12.443	12.4321	12.4205	12.2512	12.1352	11.8401	11.7635	11.3008	10.7292	11.0231	11.5016	11.7087	11.7053	11.8398	11.7809
AKAP13_S983_M1	14.8395	14.9633	14.9101	14.7388	13.7268	13.6589	13.3057	13.7225	13.4928	13.5116	13.673	13.6163	14.0065	14.5935	14.0092	14.5772	14.1061	14.3377	14.1157	13.7464	13.7096	13.6624	13.6947	13.9934	13.5279	13.6762	14.5124	13.9545	14.1565	13.9376	14.0515	13.0486	12.8484	12.7546	12.8046
AKAP2_S152_M1	17.4525	17.5553	17.2602	17.0706	18.1619	18.283	17.6037	17.9127	18.1978	18.2584	18.0305	18.5685	17.0812	17.5515	16.7627	17.4546	17.051	17.3345	17.2049	17.2529	17.2621	16.9142	16.7483	16.8562	17.574	17.2341	17.5556	17.6223	18.3793	17.6873	17.6527	17.5843	18.0925	17.6026	17.9667
AKAP2_S375_M1	11.3392	12.1196	12.9712	12.4426	13.4232	14.0999	13.1589	13.5092	13.2991	12.0357	12.3158	12.1134	12.7267	12.7925	13.0442	12.5176	13.3155	13.5128	13.7465	13.2763	13.451	13.2263	13.4244	13.3632	13.338	13.3128	13.0041	12.2754	13.0664	12.8577	13.5869	13.8702	13.8964	13.5567	13.0219
AKAP2_S386_M1	11.9398	11.6331	11.5821	11.5943	12.1872	12.2306	11.0671	12.3079	12.2983	13.7142	14.1507	13.2176	11.0567	11.2001	11.4946	11.1177	13.0613	13.0007	12.9874	11.1267	11.0689	11.1237	11.1819	11.1457	10.8347	11.2008	11.0948	13.542	14.0782	13.3604	13.2962	12.6013	12.921	12.9573	13.3542
AKAP2_S393_M1	18.1167	17.9786	17.8608	18.1122	17.5995	17.8605	17.7962	17.7537	18.3084	18.224	18.1973	18.2111	17.7575	17.6973	17.7982	17.9309	17.589	18.0565	18.0633	17.643	17.8865	17.7692	17.9828	17.639	18.0324	17.9438	18.085	17.527	18.0645	17.7423	17.7781	18.1389	17.7725	18.1601	18.2602
AKAP2_S748_M1	17.0194	17.1669	16.7103	16.6958	18.7437	18.7444	18.8878	18.719	17.9903	17.8596	18.0657	18.1127	16.7447	16.9035	16.6724	16.8461	16.0887	15.3048	16.3812	16.2039	16.123	16.2624	16.3056	15.3543	15.5657	15.6747	15.4802	18.4653	18.8057	18.4379	18.4681	17.2924	17.0919	17.2184	17.0057
AKAP2_S778_M1	16.47	16.4851	16.4191	16.3441	17.0301	17.146	17.1686	17.1117	17.2935	17.3171	17.3607	17.377	16.8894	16.5134	16.8854	16.5474	16.6922	17.0065	16.7109	16.7797	16.6303	16.6173	16.7172	16.6984	17.0887	16.9774	17.0468	16.7214	16.8587	16.9207	16.8409	16.8585	16.7256	16.849	17.0693
AKT1S1_S183_M1	16.7688	16.8966	16.7547	17.4068	17.2487	17.3435	17.7452	17.1409	16.3773	16.4364	16.604	16.5906	14.9723	15.4478	15.0911	15.3714	14.9151	14.8959	14.7912	17.5985	17.2807	17.1442	17.492	17.0717	16.628	17.1592	17.2646	13.2898	14.1811	13.4625	13.232	12.2161	12.4321	12.0092	12.0378
AKT1S1_S88_M2	17.8958	14.0853	19.8315	19.5981	19.6421	20.083	19.9894	20.0288	20.3796	20.4734	19.6923	19.2559	20.1883	19.9923	20.3887	20.0011	19.7067	19.6419	19.6797	20.2727	20.1097	20.0151	19.9666	20.3196	20.7363	19.9996	20.0569	20.3529	20.5161	20.6464	19.6711	20.3614	20.3015	20.1556	20.5292
AKT1S1_S92_M2	10.9074	10.5065	11.0249	10.9095	19.981	20.2063	20.2637	20.0617	20.5182	20.579	20.0251	19.1657	20.3072	19.9302	20.3444	20.1733	20.129	20.2937	20.2113	20.3653	20.1913	20.1756	20.1069	20.4281	20.752	20.3133	19.2591	20.4264	20.1603	20.5811	19.8478	20.5213	20.4646	20.2275	20.6634
AKT1S1_T246_M1	17.2971	17.5146	17.3289	17.8663	18.7115	18.7428	19.3138	18.873	17.6545	17.6513	17.9689	17.8983	16.6129	16.7855	17.157	16.4879	11.3815	10.7106	11.5192	18.748	18.8215	18.9693	18.8567	18.2129	18.3759	18.2117	18.3212	16.9307	16.7805	16.8559	17.3486	11.0629	11.1051	11.1383	11.2462
AKT1S1_T90_M2	16.9392	13.2514	19.1584	19.0572	18.8541	19.0452	19.1788	18.8281	19.3295	19.2734	19.3928	19.3134	19.4749	19.2827	19.2909	19.3489	19.1293	19.0288	19.1265	11.1267	11.0689	11.1237	11.1819	19.4013	19.5617	19.4232	19.3875	19.4314	19.8428	19.6301	19.6342	11.0629	11.1051	11.1383	11.2462
ALDOA_S36_M1	13.1551	13.0879	13.2443	13.15	12.4753	12.4368	12.4062	12.4733	12.1584	12.7998	13.05	12.6919	11.0567	11.2001	11.4946	11.1177	13.0306	13.0346	12.7179	12.5138	12.7379	12.5934	12.9408	13.156	12.9789	13.0452	12.8351	11.3008	10.7292	11.0231	11.5016	11.9433	11.984	12.121	12.31
ALG3_S13_M1	17.8115	18.0353	17.4153	17.6242	16.7869	16.817	17.0002	16.8825	15.4178	15.7062	15.5935	15.6315	16.5413	16.5463	16.7027	16.6263	11.3815	10.7106	11.5192	16.9869	16.9441	16.9061	16.9451	17.277	17.2914	17.4781	17.8426	16.5195	17.2127	16.8494	16.8036	11.0629	11.1051	11.1383	11.2462
ALKBH5_S361_M1	12.8634	13.1921	13.1488	13.2999	14.699	14.4782	16.043	15.3744	14.161	14.4709	15.0469	14.811	14.1615	14.0639	14.4741	13.4798	14.2806	14.896	14.164	14.7638	14.716	14.5885	14.4939	14.6422	14.8407	14.6509	14.9914	15.0696	14.8841	15.0218	14.6945	15.5917	15.5362	15.4634	15.5466
ALKBH5_S384_M1	13.9359	13.831	12.9294	13.5487	14.3161	14.2608	12.8264	13.4285	14.1927	14.4616	12.7054	16.8492	14.6127	13.6218	13.3723	16.5946	14.2243	14.6641	14.2465	14.6716	15.1001	14.1565	14.4287	14.5308	13.9302	12.9595	14.4699	13.7571	13.329	13.0455	12.5502	14.8079	14.0107	13.6082	13.8836
ALPL_S110_M1	14.7973	14.9708	14.1975	14.6495	14.6758	14.5635	15.237	14.5402	13.55	13.787	14.3939	13.9641	14.3947	14.3322	14.3253	14.2809	14.24	13.9356	14.1405	14.4628	14.3785	14.3544	14.0682	14.3355	13.5049	13.8666	14.5317	15.061	14.7119	15.0295	14.7734	13.5371	14.2217	13.3853	13.7495
ALX1_T68_M1	11.6006	11.4937	11.1143	11.2995	11.4174	11.4806	10.8791	10.9044	11.2787	11.473	11.3319	11.2608	11.3668	11.0495	11.1956	11.1177	11.7037	11.2458	11.7853	12.1394	12.2394	12.4848	12.2717	10.1014	10.9533	11.5615	11.1758	10.8964	11.1336	11.3878	11.3651	11.0629	11.1051	11.1383	11.2462
AMMECR1_S15_M1	16.5072	16.7044	16.8969	16.7494	11.2128	11.2573	10.847	11.1164	13.8898	13.5829	13.7434	13.7974	16.245	16.1702	16.3066	16.3239	11.3815	10.7106	11.5192	11.1267	11.0689	11.1237	11.1819	11.1457	10.8347	11.2008	11.0948	16.0653	16.4838	16.4197	16.2263	15.1465	14.5239	15.2751	15.6685
AMOTL2_S540_M1	12.1002	12.0179	11.8077	12.1674	11.2128	11.2573	10.847	11.1164	12.6226	12.6341	12.4354	12.732	11.0567	11.2001	11.4946	11.1177	12.3117	12.5694	12.8048	12.4621	12.6924	12.3781	12.3227	11.1521	12.7622	12.1395	12.0487	12.0836	12.6542	12.1498	12.2729	11.0629	11.1051	11.1383	11.2462
AMPD2_S100_M1	17.2173	17.5528	18.1392	16.8367	17.9925	17.883	18.3353	17.543	14.993	14.9524	13.9255	13.9854	16.236	15.6403	15.9563	15.8914	16.1018	15.9653	16.3175	17.1242	16.2413	17.4498	16.2857	13.2503	15.9808	15.4772	15.2318	17.762	17.8925	17.2788	16.9029	16.4109	16.7934	16.9416	16.6577
AMPD2_S168_M1	13.7571	13.7878	12.7967	11.9584	15.2071	15.243	15.0541	14.2579	13.905	14.4641	13.7723	13.8125	13.591	13.6273	12.9376	12.3755	14.3269	13.964	12.4119	14.0326	14.1485	13.7957	12.826	14.3672	13.9951	13.4304	12.6968	15.2069	15.0852	14.6524	13.5906	14.3688	13.9625	14.5854	13.9993
ANKHD1_S1670_M1	13.8644	13.9807	14.0176	13.9372	11.2128	11.2573	10.847	11.1164	12.795	13.299	13.5353	13.283	13.6073	13.9006	13.8169	13.839	14	13.873	13.5889	13.1589	13.3635	13.2809	13.4695	13.7188	12.8738	13.3355	14.1754	13.2178	13.2062	13.2018	12.5634	12.5718	13.1033	12.4808	13.2592
ANKLE2_S268_M1	15.4151	15.1639	15.1067	15.0603	15.5573	15.482	16.0601	15.6154	14.5332	14.8753	15.1335	15.1257	14.5571	14.9025	14.8021	14.7482	14.7354	15.1055	14.7927	14.2407	14.0894	14.5147	14.2467	14.0647	14.0058	14.2678	14.4051	15.1084	15.7096	15.4552	15.3817	15.1044	15.4093	15.327	15.2284
ANKLE2_S662_M1	16.7695	16.8763	17.1174	17.2012	16.9125	16.9685	17.264	17.2485	16.9933	17.079	17.2177	16.9585	17.1883	17.1937	17.3103	17.195	17.0915	17.1547	17.0698	17.0856	17.1449	17.2143	17.2425	17.0078	17.1147	17.0824	17.1723	16.9178	17.1422	17.0697	16.9442	16.9012	17.0711	16.9104	16.8663
ANKRD13D_S552_M2	14.4587	14.5546	14.4191	14.518	14.7483	14.8641	14.534	14.8349	15.1817	15.0964	15.0225	14.8711	14.6324	14.4621	14.3782	14.1038	14.301	14.6608	14.2849	14.3766	14.328	14.2379	14.0284	14.6798	14.5475	14.6879	14.3048	15.0435	14.8589	15.2593	14.6681	14.5657	14.7785	14.7181	14.8614
ANKRD13D_T556_M2	14.4587	14.5546	14.4191	14.518	14.7483	14.8641	14.534	14.8349	15.1817	15.0964	15.0225	14.8711	14.6324	14.4621	14.3782	14.1038	14.301	14.6608	14.2849	14.3766	14.328	14.2379	14.0284	14.6798	14.5475	14.6879	14.3048	15.0435	14.8589	15.2593	14.6681	14.5657	14.7785	14.7181	14.8614
ANKRD17_S2047_M1	15.2122	15.1493	15.2977	15.3751	15.1677	14.9343	15.3867	14.9778	15.2437	15.2445	15.242	14.7886	14.8179	14.4007	14.94	14.943	14.966	15.2627	14.9132	15.1884	15.4156	15.2814	15.2822	13.7205	15.0646	14.7621	14.3956	15.1327	15.8235	15.5325	15.4279	14.8943	15.3491	15.0807	14.8906
ANKRD17_S2047_M2	10.9074	10.5065	11.0249	10.9095	13.5563	14.1364	13.324	14.4623	11.2787	11.473	11.3319	11.2608	14.4119	13.6245	14.2209	13.5132	14.1467	14.1122	13.5749	13.6641	13.715	13.9571	14.0127	11.1457	10.8347	11.2008	11.0948	14.5962	14.4763	14.3868	14.2038	11.0629	11.1051	11.1383	11.2462
ANKRD17_S2056_M2	10.9074	10.5065	11.0249	10.9095	13.5563	14.1364	13.324	14.4623	11.2787	11.473	11.3319	11.2608	14.4119	13.6245	14.2209	13.5132	14.1467	14.1122	13.5749	13.6641	13.715	13.9571	14.0127	11.1457	10.8347	11.2008	11.0948	14.5962	14.4763	14.3868	14.2038	11.0629	11.1051	11.1383	11.2462
ANKRD17_S2067_M1	18.5067	18.5372	18.0638	18.3162	17.3705	17.4708	17.8748	17.658	16.2253	16.5021	16.6765	16.8645	17.7355	17.8025	17.8853	18.0344	17.5235	17.1243	17.8157	17.5828	17.5523	17.6556	17.7264	17.5061	17.3475	17.5758	18.0648	17.5152	17.8947	17.5033	17.6453	16.9453	16.7995	17.0709	17.1872
ANKRD17_S2401_M1	16.2644	15.6434	16.228	15.6799	15.8695	15.8763	15.1984	16.1768	15.2869	14.8333	16.5886	15.4519	16.383	15.3156	16.5585	16.6151	16.6134	17.2251	16.8907	15.2458	15.978	15.9391	16.0798	16.4501	16.6175	16.1164	17.3053	15.6354	15.6274	15.4189	16.1306	15.9533	14.9156	16.1851	16.4698
ANKRD17_S2411_M1	15.2814	15.2545	15.6911	15.9208	16.6529	15.7273	16.423	15.9785	16.2982	16.7632	16.184	16.7687	14.7694	15.6783	15.8576	16.6404	15.8045	16.3581	16.9907	16.5949	15.7944	16.7087	16.8107	16.7962	16.0591	15.5963	15.8854	16.3179	16.8282	16.7346	16.5884	16.6401	16.0336	15.8462	16.978
ANKS1A_S647_M1	17.1072	17.219	16.9175	17.0771	15.5737	15.8682	16.0553	15.788	14.8834	15.24	15.0534	15.3696	16.4714	16.62	16.6928	16.7002	16.1608	14.9201	16.5494	16.1568	16.258	16.3126	16.2721	16.1903	16.2728	16.417	16.6197	15.8733	16.5138	16.0903	16.4185	14.7625	15.0354	15.3047	15.45
ANLN_S485_M1	13.9281	13.5618	14.1358	14.0039	14.9825	15.1142	15.2952	15.4462	11.2787	11.473	11.3319	11.2608	12.9894	13.1306	12.8811	12.9928	12.4725	12.8331	12.6074	15.5066	15.6058	16.1011	15.911	11.1457	10.8347	11.2008	11.0948	14.2582	14.4151	14.7482	14.8583	14.281	14.5272	14.5343	14.7349
ANLN_S54_M1	12.5306	13.4216	14.2269	14.7935	13.6211	13.7459	14.0302	13.7306	13.2572	13.6764	13.4541	13.5225	13.9984	13.4166	13.5976	13.7261	13.278	14.2705	13.5589	13.853	14.1077	13.864	13.6769	13.5068	13.6431	13.9515	14.1434	13.5071	14.1388	13.683	13.8421	13.3742	13.1822	12.8972	13.7072
ANXA2P2_S26_M1	8.6546	13.4005	14.6814	14.3437	14.1871	14.3864	12.9512	14.6808	15.202	15.059	15.0428	14.3125	14.5056	14.4703	14.8208	13.661	15.1869	15.4212	14.7515	15.181	14.8635	15.2286	14.9301	15.2697	15.2668	14.7493	14.6362	15.0599	14.6281	14.9788	14.5612	16.1553	16.1351	16.1806	15.7059
ANXA2P2_T3_M1	15.8761	15.6779	15.8178	15.5457	16.1598	15.2897	15.3147	15.5673	14.4171	15.2176	15.8695	15.0442	15.3781	15.4801	15.7211	15.2603	15.6292	15.3773	15.1239	15.5023	15.2973	15.4786	15.0634	15.4806	14.7953	15.2542	15.3684	15.3209	15.4616	15.4223	15.3172	15.0563	15.1425	15.2469	14.9005
AP2M1_T156_M1	14.5997	15.401	15.1463	14.7097	15.7305	15.7798	14.4316	15.5721	15.6653	15.8163	15.4769	15.9105	15.3738	15.8072	14.8472	15.3354	15.3355	15.8259	15.4614	16.2286	16.2644	15.7856	15.524	15.4423	16.1173	15.5789	15.491	15.2632	15.8228	15.2633	15.3735	15.4582	15.9392	15.4306	15.5829
APC_S1044_M1	14.5447	14.6548	14.6548	14.5799	14.3653	14.4593	14.647	14.3442	14.6245	14.7449	14.6087	14.4819	14.4892	14.4517	14.553	14.6231	14.5829	14.5264	14.7135	11.1267	11.0689	11.1237	11.1819	14.7577	14.8007	14.7876	15.0422	14.7192	14.6792	14.7276	14.6481	14.1608	14.057	14.4511	14.4394
APC_S2318_M1	12.9944	12.474	13.5505	13.6306	13.6376	13.1858	12.077	13.4019	14.0514	13.5031	13.7777	13.7901	14.0099	13.8697	13.9534	13.9939	13.8869	11.8183	13.6602	13.6008	13.9572	13.4389	13.5087	14.1501	14.0811	14.0614	13.8294	14.1072	13.2677	12.9298	13.7574	13.7547	13.4228	13.615	13.1669
APC_S2468_M2	13.6693	13.5675	13.1552	13.358	13.9608	14.2461	14.0695	14.4427	14.5952	14.5275	14.8419	14.6329	11.0567	11.2001	11.4946	11.1177	11.3815	10.7106	11.5192	11.1267	11.0689	11.1237	11.1819	14.7944	14.6822	14.5294	14.8465	14.406	17.8042	14.7637	14.4583	14.7723	14.9137	14.6602	14.5666
APC_S2469_M2	14.4219	14.3921	14.1333	14.3828	15.2678	15.3757	15.3759	15.5715	15.8168	15.6282	15.4902	15.5902	11.0567	11.2001	11.4946	11.1177	11.3815	10.7106	11.5192	15.4821	15.5257	15.4315	15.5335	15.957	15.632	15.5939	15.5034	15.4932	18.841	15.8555	15.531	15.9613	16.0316	15.7637	15.6626
APC_Y2838_M1	12.5568	12.4195	12.7691	12.8925	11.991	12.1738	12.8038	12.9148	12.5644	12.6049	12.6272	12.6479	12.3879	12.4476	12.7933	12.6235	12.0148	12.3391	12.3522	12.6023	12.5043	12.6479	12.7992	12.448	12.7651	12.7319	13.0513	12.1066	12.0583	12.2468	12.3032	12.0449	12.0479	12.0244	12.1765
API5_S464_M1	14.5673	14.8663	12.2432	12.9154	11.4665	11.5967	16.6858	10.4508	11.5528	16.5998	15.6939	13.944	12.0417	12.2628	16.7233	12.1873	11.8306	11.8992	17.1249	11.0687	11.0866	10.8378	11.4976	12.319	10.5152	11.7936	12.8009	16.6248	16.6745	16.7839	16.7245	10.0885	11.3896	11.0382	16.7173
APIP_S84_M1	19.7298	19.6427	19.3588	19.5254	18.1852	18.2304	17.7297	17.9716	17.8859	17.9134	17.9091	17.9388	18.2065	18.1758	18.0729	18.1344	17.1929	10.9425	16.5812	17.4354	17.4872	17.4173	17.5111	17.1275	16.7422	17.484	17.0844	18.3184	18.2657	12.8449	18.2779	17.3648	17.5945	17.4382	17.4766
APIP_S87_M1	18.1253	19.8669	17.6989	17.8339	18.8472	18.3807	20.0673	16.7764	17.7916	19.0167	17.3064	17.8518	17.5447	17.8912	19.2083	15.7613	19.6184	19.7993	19.4921	17.4402	17.3525	18.3963	17.75	18.2689	17.4466	17.8301	16.8499	18.3044	18.2169	18.5297	19.307	18.2925	17.7485	17.6691	18.711
APIP_S89_M1	16.5027	15.4697	15.193	14.1873	14.4309	13.9573	17.6777	11.4071	13.7301	17.2082	13.9026	14.397	13.9214	14.8293	17.4696	14.5166	12.8703	12.6348	17.5256	13.6609	12.641	14.6924	13.8312	12.8977	11.7094	12.4276	14.4138	13.7995	12.7697	12.8052	17.3692	17.0175	17.006	16.9288	17.0373
APPL1_S401_M1	16.4843	16.0053	16.409	15.8236	15.5447	15.6583	15.4738	15.6588	15.5949	15.7102	16.2509	15.8554	16.2014	16.4659	16.6628	16.4301	16.6805	17.4657	17.0182	16.1307	15.866	16.1635	15.9861	15.8039	15.4566	16.0695	15.5054	16.3719	16.4757	16.6847	16.2435	15.8972	15.9831	15.804	15.7296
APPL1_T399_M1	10.9074	10.5065	11.0249	10.9095	15.2861	15.4832	15.3507	15.4481	15.6507	15.528	15.7646	15.3962	11.0567	11.2001	11.4946	11.1177	11.3815	10.7106	11.5192	15.6177	15.5382	15.5837	15.5398	15.2241	15.2532	15.6761	15.5991	15.6795	16.1034	16.1494	15.8141	15.6789	16.5252	15.4964	15.7588
ARAF_S157_M1	13.7287	13.4643	13.4913	13.625	13.3106	13.3267	12.8746	13.383	14.3158	14.2785	14.3209	13.8196	11.0567	11.2001	11.4946	11.1177	13.6184	13.7879	13.7992	13.5814	13.643	13.6996	13.5353	14.5748	14.6365	14.5374	14.5847	13.7793	14.0732	13.8088	13.8541	11.0629	11.1051	11.1383	11.2462
ARAF_S257_M1	18.0154	18.0371	17.7492	17.7602	17.964	17.8469	18.2008	18.0376	17.7178	17.6481	17.7519	17.8548	17.5997	17.744	17.5221	17.96	16.8236	16.193	17.0894	18.286	18.076	18.2716	18.2007	18.195	18.0874	18.4655	18.8409	18.0936	18.5819	17.9151	18.2315	17.6356	17.6034	17.5944	17.6646
ARAF_S257_M2	17.2778	18.5777	18.8017	18.791	11.2128	11.2573	10.847	11.1164	18.5562	18.7289	18.73	18.7704	19.5913	19.6784	19.1952	20.1357	19.1276	17.6289	18.2649	19.347	19.3335	19.1855	19.1623	19.862	20.0441	19.9376	19.8826	11.3008	10.7292	11.0231	11.5016	18.919	18.8249	18.6666	18.5125
ARAF_S582_M1	21.3927	21.3217	20.2115	20.5039	19.9466	19.7513	20.2391	19.7104	19.4408	19.9398	19.7922	20.1309	19.6657	20.2193	20.1102	20.1446	19.5817	20.5709	20.0013	19.6018	19.5068	19.6326	19.6884	19.6219	18.9237	19.4573	19.9245	19.6654	20.1125	18.973	19.8731	19.4087	19.4128	19.4223	19.5195
ARAF_T235_M1	13.1709	13.4278	13.2714	13.6079	12.4824	12.3326	12.2288	12.526	13.6407	13.5083	13.4158	13.6364	14.128	13.2033	13.7965	13.295	11.3815	10.7106	11.5192	12.8421	12.8054	12.7615	12.7835	13.4062	13.1923	13.1262	13.3993	13.1223	13.5489	13.2391	13.3683	12.703	13.1927	12.8329	13.0459
ARAF_T253_M2	10.9074	10.5065	11.0249	10.9095	11.2128	11.2573	10.847	11.1164	17.7435	17.7259	17.6224	17.7533	11.0567	11.2001	11.4946	11.1177	17.4295	16.8924	16.8639	18.6464	18.5823	18.6086	18.5771	19.1209	19.3278	19.209	19.0911	11.3008	10.7292	11.0231	11.5016	18.0077	17.7259	17.9304	17.9257
ARFGAP1_S343_M1	13.0065	13.2419	13.4311	13.4037	13.9925	13.9795	13.4431	14.4296	13.9739	14.1352	13.3403	13.7862	14.2584	13.798	14.0354	13.4445	14.3785	13.3976	14.0043	14.2975	14.2128	14.0728	14.223	14.1279	14.6357	14.1418	14.084	14.2594	14.0968	14.423	14.26	14.3193	13.8003	14.0373	14.0202
ARFGAP1_S360_M1	13.4097	13.8012	14.2662	13.6176	16.8279	16.7828	16.5625	16.7831	15.8796	15.8252	16.0281	16.1492	14.5242	14.8465	14.5085	14.0538	14.8834	15.1153	14.9943	14.622	14.639	14.6185	14.7587	13.5857	13.3986	13.557	13.7638	11.3008	10.7292	11.0231	11.5016	14.9042	14.9641	14.9494	14.905
ARFGAP1_S361_M1	10.9074	10.5065	11.0249	10.9095	14.3276	14.4502	13.9288	14.7823	14.6391	14.6525	14.9011	14.3433	13.9228	13.7592	13.7773	13.5249	11.3815	10.7106	11.5192	14.3386	14.046	13.9053	13.7915	11.1457	10.8347	11.2008	11.0948	14.2584	13.9301	14.7702	14.0873	14.1837	14.5621	14.4464	14.6426
ARFGAP2_S146_M1	13.2438	13.4628	14.8653	14.1575	14.3579	14.6675	13.8251	14.8974	15.4297	15.2628	15.3007	15.2614	14.9884	14.1991	14.7942	13.5741	14.1333	14.0434	14.1476	14.8519	14.5479	14.5467	14.3293	14.4385	14.9242	14.9896	14.7375	14.3001	13.3388	14.6587	14.4314	15.2903	15.3623	15.0338	14.898
ARFGEF2_S1528_M1	12.4087	11.9155	13.3058	12.6656	13.2412	13.3349	13.4277	13.6008	13.2755	13.0254	13.672	12.8161	12.7088	12.9086	13.1878	13.0053	12.5435	12.8943	12.668	12.8236	13.1272	13.1824	13.2914	13.2996	13.2414	13.3431	13.4043	13.4472	12.8384	13.6433	13.4358	12.3456	12.5227	12.6765	12.7717
ARFGEF2_S218_M2	16.5221	15.2524	17.5845	17.3845	17.2702	17.4422	18.2636	17.4723	17.5764	17.6585	17.7103	17.3315	17.4359	17.3874	17.4332	17.5316	17.3162	17.5922	17.5026	17.1861	17.4467	17.3114	17.3634	17.4448	17.7295	17.636	17.812	17.4287	17.923	17.716	17.4419	18.0326	18.035	18.1647	18.0922
ARFGEF2_S227_M1	16.1656	16.5247	17.0726	16.8675	16.476	16.7376	16.294	16.8937	15.8587	16.5292	16.712	16.6775	16.7225	16.9393	16.9315	16.6242	16.6125	17.0421	16.8994	16.8669	16.8795	16.7882	16.8343	16.7482	16.6795	16.7926	16.7789	16.4909	16.5776	16.9728	16.7229	16.3853	16.8168	16.6765	16.459
ARFGEF2_S227_M2	16.5221	15.2524	17.5845	17.3845	17.2702	17.4422	18.2636	17.4723	17.5764	17.6585	17.7103	17.3315	17.4359	17.3874	17.4332	17.5316	17.3162	17.5922	17.5026	17.1861	17.4467	17.3114	17.3634	17.4448	17.7295	17.636	17.812	17.4287	17.923	17.716	17.4419	18.0326	18.035	18.1647	18.0922
ARFGEF2_S277_M1	15.5185	15.5935	15.5972	15.7675	15.8025	15.8233	15.5556	16.0576	16.231	16.1045	16.165	16.148	15.3635	15.4425	15.3518	15.299	15.4369	15.7443	15.3942	15.5992	15.6152	15.8628	15.7664	15.9676	16.1365	16.042	15.6578	15.5384	15.5813	15.4893	15.5174	15.0161	15.0871	14.8975	15.0828
ARFGEF2_T243_M2	14.0997	14.0701	14.9338	14.0883	14.3038	14.0388	14.4966	14.2327	14.905	15.2377	14.5572	14.6734	14.8243	14.8533	15.0377	14.624	15.1387	14.4697	16.9754	14.8029	14.7792	14.5682	14.5839	14.8809	15.0655	14.9366	14.0997	14.0676	14.018	14.0386	14.1371	14.3816	14.2871	14.5084	14.662
ARFGEF2_T244_M2	14.0997	14.0701	14.9338	14.0883	14.3038	14.0388	14.4966	14.2327	14.905	15.2377	14.5572	14.6734	14.8243	14.8533	15.0377	14.624	15.1387	14.4697	16.9754	14.8029	14.7792	14.5682	14.5839	14.8809	15.0655	14.9366	14.0997	14.0676	14.018	14.0386	14.1371	14.3816	14.2871	14.5084	14.662
ARFGEF3_S2097_M1	15.5223	14.3376	15.3261	15.4479	16.3889	16.6166	17.4406	16.4611	16.23	16.2806	16.2888	15.9878	16.3011	15.8096	16.4464	16.183	15.7727	16.1196	15.9428	16.3386	16.3943	16.5143	16.3559	15.8336	16.0511	15.8192	15.7714	16.6111	16.9187	17.1078	16.7119	16.1969	16.2087	16.2427	16.256
ARFIP1_S132_M1	13.3414	12.5488	12.8601	13.0379	12.9542	13.0996	13.3745	13.1082	11.2787	11.473	11.3319	11.2608	11.0567	11.2001	11.4946	11.1177	11.3815	10.7106	11.5192	14.1333	14.1157	14.0661	14.3151	11.1457	10.8347	11.2008	11.0948	11.3008	10.7292	11.0231	11.5016	13.022	13.4593	13.3746	13.4688
ARGLU1_S77_M1	19.1571	19.0658	18.8661	19.0939	19.1472	19.1021	18.9585	19.2061	18.9365	19.0897	19.438	19.2226	19.2065	19.3228	19.321	19.2772	18.736	19.1647	18.9923	19.2767	19.2496	19.063	19.1111	19.0458	18.9823	18.9159	19.3094	18.8243	19.1801	18.9844	18.7739	18.6146	19.2736	18.7026	19.1856
ARHGAP1_S51_M1	14.8723	14.9461	14.7462	14.8194	14.9616	15.0781	15.1045	15.1597	15.6532	15.6798	15.2641	15.3547	14.7542	14.6923	14.6162	14.587	14.5476	15.2504	14.5186	14.7328	14.6954	14.5924	14.7273	15.1436	15.3778	15.4052	15.4852	14.6053	14.6934	14.5879	14.6262	15.2161	15.1743	14.9077	15.2158
ARHGAP17_S570_M2	14.9176	14.8102	14.8471	14.8253	13.1959	14.0675	13.6128	14.0546	14.7928	14.7523	15.0297	14.7298	14.0676	15.257	14.2595	14.834	13.4105	15.0032	13.9554	14.1779	14.5753	14.6233	14.7133	13.9196	15.4733	14.9063	14.639	13.9843	13.7917	13.9808	13.7995	14.6282	14.3645	15.0469	15.1181
ARHGAP17_S575_M1	17.7389	17.6569	17.5816	17.6812	17.3264	17.8534	17.4255	17.4589	17.9211	17.9525	17.8547	17.6115	17.8757	17.7827	18.0061	17.7699	17.4827	18.5636	17.9467	17.9393	18.1289	17.8508	18.0982	17.4838	18.0279	17.86	17.9417	17.3528	17.9903	17.6338	17.5905	17.9783	17.5383	17.891	18.0607
ARHGAP17_S575_M2	14.9176	14.8102	14.8471	14.8253	13.1959	14.0675	13.6128	14.0546	14.7928	14.7523	15.0297	14.7298	14.0676	15.257	14.2595	14.834	13.4105	15.0032	13.9554	14.1779	14.5753	14.6233	14.7133	13.9196	15.4733	14.9063	14.639	13.9843	13.7917	13.9808	13.7995	14.6282	14.3645	15.0469	15.1181
ARHGAP17_S625_M1	17.2146	16.7414	17.3436	17.4727	16.6807	16.9119	15.9692	16.6038	17.6107	17.3378	17.492	17.0527	17.8941	17.9141	18.0774	17.929	17.6056	18.5605	18.1499	17.8242	17.8388	17.7271	17.8554	17.3076	17.6999	17.8268	18.1583	16.6947	17.8743	16.9442	17.3438	17.5355	17.5222	17.4378	18.0405
ARHGAP17_S676_M1	20.2135	18.904	20.161	20.2465	20.2244	20.2698	20.5047	20.0844	20.2473	20.3184	20.3501	19.9942	20.328	20.2048	20.658	20.4901	19.9217	21.1414	20.3999	20.3371	20.5409	20.3725	20.5908	19.9627	20.3907	20.2897	20.1738	19.7713	20.6569	20.1461	20.0458	20.2093	20.1154	20.2408	20.5231
ARHGAP17_S690_M1	10.9074	10.5065	11.0249	10.9095	11.8781	12.0413	11.2236	11.4846	11.4386	11.6327	11.5814	11.2301	11.0567	11.2001	11.4946	11.1177	11.3815	10.7106	11.5192	11.1267	11.0689	11.1237	11.1819	11.1457	10.8347	11.2008	11.0948	11.3008	10.7292	11.0231	11.5016	12.2894	12.3938	11.7373	12.1133
ARHGAP17_T628_M1	15.2331	15.3503	15.7074	16.3636	15.8074	16.087	15.1634	15.5755	15.9747	16.0255	16.6673	16.1284	16.6752	16.5823	17.178	16.5178	17.0647	17.2266	17.4759	16.516	16.6706	16.4208	16.7422	16.3983	16.5766	16.3339	17.1661	16.0267	16.1985	16.131	16.504	16.55	16.2116	16.5952	17.2414
ARHGAP17_T682_M1	16.206	15.9515	16.1004	15.7297	16.0018	16.2252	16.1443	16.1303	16.3901	16.1441	15.9144	15.9477	16.2996	16.4638	16.3421	16.3333	16.2573	16.8921	16.152	16.0539	16.4982	16.4283	16.5092	15.8296	16.7583	16.6009	16.3681	15.659	16.2036	16.4499	16.0298	16.3735	16.5042	16.6367	16.5564
ARHGAP21_S1861_M1	14.5407	14.8339	15.0091	14.8483	14.9629	15.0896	15.0369	14.8228	14.7677	14.4961	14.5043	14.6396	15.6132	15.3444	15.1489	15.2656	15.649	15.3278	15.2924	15.4052	15.3527	15.2981	15.307	15.505	15.8128	15.4588	15.4154	15.2074	15.4665	15.3729	15.2847	14.9057	14.6105	15.2773	14.8754
ARHGAP21_S475_M1	13.9329	13.8035	13.9742	14.1571	11.2128	11.2573	10.847	11.1164	13.444	13.8261	14.0998	13.7739	11.0567	11.2001	11.4946	11.1177	14.0239	14.0235	14.2501	13.3851	13.4785	13.6985	13.924	11.1457	10.8347	11.2008	11.0948	13.5099	13.6521	13.5583	13.5228	13.2614	13.6058	13.5264	13.8985
ARHGAP21_S924_M1	10.9074	10.5065	11.0249	10.9095	13.7296	13.6366	13.3476	13.8066	12.8858	13.3109	13.4218	13.5506	12.9059	13.2842	12.8123	13.1548	11.3815	10.7106	11.5192	11.1267	11.0689	11.1237	11.1819	11.1457	10.8347	11.2008	11.0948	13.2974	13.7096	13.6157	13.7732	12.1073	12.215	12.2418	12.4985
ARHGAP23_S423_M1	16.4563	16.2215	16.1675	16.2574	11.2128	11.2573	10.847	11.1164	14.7389	14.5158	14.6602	14.8533	15.6466	15.9746	16.0347	16.3085	15.8273	16.1063	15.9774	15.0917	15.1984	15.2218	15.5293	15.4072	15.3098	15.606	15.648	14.1042	14.3905	14.7115	14.6971	15.0483	14.9683	15.1209	15.1755
ARHGAP35_S589_M1	10.9074	10.5065	11.0249	10.9095	17.8254	17.9573	18.3567	18.1289	16.9427	16.8952	17.0577	16.9042	11.0567	11.2001	11.4946	11.1177	11.3815	10.7106	11.5192	11.1267	11.0689	11.1237	11.1819	11.1457	10.8347	11.2008	11.0948	17.7739	18.0427	17.9568	17.6755	11.0629	11.1051	11.1383	11.2462
ARHGAP45_S592_M1	12.4406	20.8289	17.2203	18.9363	19.0132	19.6493	17.9317	20.0916	18.4078	19.3121	18.736	18.7277	18.7464	19.2335	18.8208	17.7897	16.8364	19.8883	17.6006	19.6819	19.7306	19.6106	19.5562	17.9134	17.9555	17.9431	17.5718	19.0446	17.7348	19.7224	18.2685	19.094	18.7375	19.3098	18.6111
ARHGAP45_T603_M1	16.5274	16.7579	16.2593	16.4839	16.1894	16.196	16.1811	16.4162	16.3348	16.3704	16.3048	16.4015	16.3505	16.3274	16.2706	16.2256	16.3419	16.411	16.2411	16.3193	16.4346	16.4378	16.5574	16.2517	16.1841	16.2943	16.0306	16.1631	16.2401	16.126	16.2048	16.0309	15.9356	15.8257	15.5658
ARHGEF10_S1284_M2	10.9074	10.5065	11.0249	10.9095	13.0579	12.8338	12.8153	12.1682	14.2385	14.216	13.4237	12.8543	11.0567	11.2001	11.4946	11.1177	11.3815	10.7106	11.5192	13.1641	13.2569	13.1936	13.27	13.5755	14.2954	13.406	9.10744	11.1433	9.44486	10.0558	11.182	14.4201	14.1058	14.0597	13.5194
ARHGEF10_S1285_M2	10.9074	10.5065	11.0249	10.9095	13.0579	12.8338	12.8153	12.1682	14.2385	14.216	13.4237	12.8543	11.0567	11.2001	11.4946	11.1177	11.3815	10.7106	11.5192	13.1641	13.2569	13.1936	13.27	13.5755	14.2954	13.406	9.10744	11.1436	9.44486	10.0558	11.1837	14.4201	14.1058	14.0597	13.5194
ARHGEF10_S379_M1	16.4027	16.8315	16.3057	16.2632	17.7656	17.684	17.7817	17.5998	15.6402	16.061	15.8341	16.2298	15.3195	15.6947	15.8767	15.9707	15.9468	16.0266	16.1215	16.0941	16.104	16.5924	16.4022	16.0862	15.5686	15.7995	16.2188	17.2727	17.4054	16.7909	17.4994	16.4187	16.5541	16.5672	16.8422
ARHGEF11_S255_M2	11.9314	13.446	15.3867	14.7325	15.3091	15.4933	15.4461	15.4432	15.7784	15.9091	15.8487	15.7068	16.4135	16.1137	16.0611	15.6896	15.8168	16.1424	15.9812	15.8073	15.9591	15.7583	15.4047	16.4545	16.3042	15.9037	14.0378	16.2802	15.0651	16.3335	15.524	16.0487	16.1091	15.9522	15.784
ARHGEF11_S271_M1	14.4893	14.3446	14.6759	14.7117	14.3547	14.5879	14.8427	14.553	13.634	13.6347	13.7161	13.7276	14.4711	14.7402	14.7161	14.8868	14.5952	13.6895	14.1121	14.0788	14.4954	14.4964	14.7213	14.1679	14.0289	13.5036	2.04541	14.1486	14.5113	13.8463	13.8077	14.4539	14.1616	14.2049	14.1766
ARHGEF11_T254_M2	10.4739	11.3414	13.8837	13.1994	13.6211	13.7963	14.0639	13.7713	14.5871	14.2353	14.2914	14.0445	14.7044	14.4716	14.4654	13.3353	14.1131	14.481	14.0569	14.5129	14.3047	14.102	13.7869	14.7884	14.6758	14.2712	12.5424	14.6535	13.4877	14.7175	13.9211	14.2598	14.3891	14.2592	14.1169
ARHGEF12_S309_M1	10.9074	10.5065	11.0249	10.9095	10.195	10.1893	10.1012	10.6063	10.1435	11.3422	9.85897	10.3611	10.2379	9.92436	10.3637	9.6745	10.4054	11.05	11.3666	11.4738	11.342	11.9662	11.6687	10.6527	10.6333	10.14	10.3206	10.2932	9.85052	9.39452	11.2413	10.7016	10.5828	11.2907	10.9914
ARHGEF12_S341_M1	10.9074	10.5065	11.0249	10.9095	11.149	11.5928	11.25	11.2727	12.9683	12.3859	11.4137	12.0667	11.0567	11.2001	11.4946	11.1177	11.3815	10.7106	11.5192	11.1267	11.0689	11.1237	11.1819	10.7679	10.3876	10.2805	11.3595	11.4171	11.4733	10.3294	12.1783	12.6541	12.0911	11.1528	11.769
ARHGEF16_S107_M1	11.9858	11.9987	11.782	12.4871	13.5065	13.4522	13.2608	13.58	12.8149	13.0518	13.0427	12.9384	13.2239	13.0723	13.243	13.3405	12.9703	12.7894	14.3721	13.6273	13.7831	13.523	14.0634	13.1128	13.1793	13.0433	13.5889	12.9016	13.4433	13.3482	13.6668	12.745	12.8443	12.8007	13.0339
ARHGEF18_S1037_M1	16.587	16.4147	16.0147	15.8807	11.2128	11.2573	10.847	11.1164	15.6529	15.7106	15.3509	15.9406	16.1476	16.5138	16.4198	16.3963	15.8261	16.2638	15.9506	15.9586	15.8615	16.0351	15.9257	16.018	15.6273	15.9626	16.2382	15.6201	15.7212	15.5265	15.7944	14.7579	15.39	15.1592	14.8418
ARHGEF2_S121_M1	10.9074	10.5065	11.0249	10.9095	13.8455	14.0699	13.2407	13.9024	14.2249	14.2823	14.1389	13.9997	11.0567	11.2001	11.4946	11.1177	13.3508	13.1335	13.1518	11.1267	11.0689	11.1237	11.1819	11.1457	10.8347	11.2008	11.0948	11.3008	10.7292	11.0231	11.5016	14.4603	14.7266	14.5874	14.2011
ARHGEF2_S151_M1	14.1888	14.0767	13.6936	14.0416	13.206	13.2455	13.7309	13.2195	13.487	13.4041	13.3951	13.4741	11.0567	11.2001	11.4946	11.1177	14.0347	14.3898	14.1431	12.7064	12.6751	12.5734	12.5451	13.5871	13.5468	12.5998	13.3249	13.1218	13.2489	13.2991	13.2587	12.9343	12.9059	13.152	13.5789
ARHGEF2_S172_M1	16.5524	16.8412	16.0966	17.0769	16.2366	15.8735	16.7945	15.7941	11.2787	11.473	11.3319	11.2608	15.0882	15.4202	15.5846	16.4573	16.7509	16.5518	16.817	15.187	15.3085	15.4027	15.7197	16.1116	16.1091	16.1461	16.1877	15.3888	16.3843	16.451	16.1127	15.6563	16.0786	16.3217	16.5717
ARHGEF2_S174_M1	16.9226	16.739	16.4959	16.3978	16.3817	16.2577	16.9003	16.4077	16.4497	16.4994	16.7155	16.4879	15.9978	16.0209	16.1573	16.1676	16.7684	16.9758	16.876	15.8734	15.8069	15.6934	15.7865	16.8993	16.6337	16.8914	17.0332	16.3585	16.0478	16.661	16.0716	16.3049	16.5128	16.3921	16.4779
ARHGEF2_S886_M1	14.6452	14.6713	15.3218	14.9942	15.2008	15.0561	14.972	14.8384	14.9094	14.675	14.801	14.8955	14.559	14.2866	14.101	12.8624	14.6019	14.6651	14.4248	14.713	14.6713	14.6235	14.6419	14.897	14.7567	14.8548	15.4203	14.8965	15.0342	14.687	14.4878	14.9869	14.7053	15.1747	15.2145
ARHGEF2_S932_M1	10.9074	10.5065	11.0249	10.9095	18.4302	18.2147	18.0751	18.5661	17.4941	16.7799	17.6694	17.8367	17.5893	17.7731	17.5645	17.8118	17.022	17.2392	16.8351	18.4831	18.4078	18.4522	18.5873	17.3982	17.3428	17.1601	17.0385	17.8297	18.1968	18.1421	17.9239	16.7882	17.8489	17.0993	16.8481
ARHGEF2_Y894_M1	12.482	12.2519	13.7403	14.0238	14.2277	14.109	13.698	13.9476	13.7486	13.7329	13.9992	13.9548	12.8928	13.7134	12.5181	13.1009	13.7154	13.1201	13.9074	13.9075	13.9898	13.9205	13.9365	14.4255	14.6553	14.5073	14.1046	14.0239	14.4326	13.9021	13.6487	13.7497	13.8189	13.6021	13.7595
ARHGEF7_S518_M1	18.1767	18.0909	18.2417	18.1792	17.8934	17.7098	18.4156	18.0768	17.4226	17.7944	18.0191	18.1058	17.7046	17.9043	18.113	18.0596	17.9951	18.2077	17.9266	17.8139	17.619	17.7526	17.7145	17.6463	17.6152	17.9351	18.2459	17.5712	17.9798	17.9738	17.809	17.471	17.8374	17.7196	17.793
ARHGEF7_S703_M1	10.9074	10.5065	11.0249	10.9095	11.7181	11.5194	11.778	11.5948	12.1653	11.9677	11.8403	11.7274	11.0567	11.2001	11.4946	11.1177	11.3815	10.7106	11.5192	11.1267	11.0689	11.1237	11.1819	11.1487	11.9559	11.6204	8.91414	10.5025	10.5042	10.4813	10.159	11.0629	11.1051	11.1383	11.2462
ARHGEF7_T704_M1	10.9074	10.5065	11.0249	10.9095	13.9777	13.9868	14.1832	14.1371	11.2787	11.473	11.3319	11.2608	11.0567	11.2001	11.4946	11.1177	11.3815	10.7106	11.5192	14.2863	14.2102	14.0218	14.167	11.1457	10.8347	11.2008	11.0948	11.3008	10.7292	11.0231	11.5016	11.0629	11.1051	11.1383	11.2462
ARID1A_S1182_M1	10.9074	10.5065	11.0249	10.9095	14.4293	14.5827	14.2064	14.3759	14.1146	13.5744	13.6296	13.7232	13.3642	13.6355	13.3719	13.5198	12.8639	12.3027	12.8713	13.4584	13.4063	13.257	13.5373	11.1457	10.8347	11.2008	11.0948	13.9075	14.09	14.0373	13.8767	14.2733	14.2942	14.3786	14.394
ARID1A_S363_M1	17.6523	16.863	16.8429	17.0642	16.6864	16.9772	17.6005	16.833	16.5633	17.0023	16.843	16.886	16.7549	16.8412	16.8024	16.9724	16.7459	17.0103	16.9962	16.6928	17.0487	16.8709	17.027	16.5112	16.7172	16.7355	17.2194	16.6894	17.2098	16.8709	16.9902	16.8936	16.6696	16.7536	17.1129
ARID1A_S696_M1	16.8553	16.8346	16.6424	16.6917	16.348	16.5148	16.8049	16.5082	11.2787	11.473	11.3319	11.2608	16.7315	16.8188	16.6401	16.5354	11.3815	10.7106	11.5192	16.5648	16.5163	16.523	16.6054	16.5345	16.5489	16.4906	16.6899	11.3008	10.7292	11.0231	11.5016	16.0726	16.3816	16.1422	16.1938
ARID1A_S702_M1	15.8234	16.1368	15.6724	15.8847	14.249	13.9674	16.1969	15.5746	13.6009	13.1337	14.2748	15.1583	15.3489	15.6103	15.5473	15.45	15.6072	15.6351	15.4814	15.9228	16.0496	15.9823	15.8323	15.9	15.8797	15.7556	15.7513	15.7624	15.7368	15.7954	15.7839	16.1021	15.965	16.1051	16.1393
ARID1A_S769_M1	13.0097	15.3352	15.4993	15.7078	15.5985	15.3064	15.6221	15.7405	14.9015	14.9587	14.9888	15.0589	15.0309	14.7251	14.8809	14.9954	15.2081	15.2076	15.2095	15.1118	15.0113	15.0806	15.0633	15.1378	15.516	15.4358	14.5988	15.1362	15.22	15.346	15.1062	15.336	15.3163	15.1706	15.5607
ARID1A_S772_M1	15.5114	14.6152	15.0842	15.6425	14.7195	14.864	14.7212	15.0275	14.7514	14.7272	15.3351	13.9025	14.4239	14.7263	14.3032	14.3241	13.1185	13.1602	13.1408	14.5578	14.7021	14.8171	14.604	15.0055	14.9987	15.0434	14.4948	14.6677	14.6548	14.7407	14.6649	14.6544	15.0631	14.9719	14.9079
ARID4A_S146_M1	13.4226	13.246	13.5973	13.5297	13.5248	13.6522	12.1372	13.2318	14.533	14.2769	13.9457	14.2505	13.8535	13.7003	13.8031	13.5824	13.9473	13.7065	13.7562	14.0849	14.1059	13.929	13.9797	13.8879	13.8589	13.5822	13.4012	13.6625	13.0817	12.8857	13.2661	14.1773	13.4117	13.9565	13.8798
ARID4B_S666_M2	10.9074	10.5065	11.0249	10.9095	16.0778	16.2534	16.265	16.0675	15.9959	16.5113	16.8603	16.2877	16.3675	16.5208	17.3252	16.7095	15.9069	16.4602	15.773	16.0904	16.4561	17.1035	16.4395	16.1672	16.1677	16.5492	17.8152	16.5211	16.314	16.8126	16.4017	16.4812	16.8285	16.4889	16.5127
ARID4B_S675_M1	14.14	13.8976	13.5724	13.8744	13.4487	13.4499	12.4356	12.3746	13.478	13.9812	14.4774	13.4816	14.1005	14.1338	14.2557	14.2089	13.9859	14.3908	13.8607	13.6559	14.188	14.1585	13.9892	13.8145	13.9352	14.1387	13.1526	13.3085	13.6981	13.5911	13.401	13.3486	13.4635	13.5564	13.5418
ARID4B_S675_M2	10.9074	10.5065	11.0249	10.9095	11.2128	11.2573	10.847	11.1164	15.5012	15.5474	15.6466	15.5816	11.0567	11.2001	11.4946	11.1177	11.3815	10.7106	11.5192	11.1267	11.0689	11.1237	11.1819	11.1457	10.8347	11.2008	11.0948	15.8739	16.3206	16.2361	15.8236	15.8295	15.7946	15.8088	15.8799
ARID4B_T672_M2	10.9074	10.5065	11.0249	10.9095	15.1095	15.022	14.8195	15.0079	14.4643	14.9914	15.3929	14.8803	14.8259	15.0142	15.8218	15.3166	14.4122	14.9317	14.2933	14.5108	14.9592	15.5906	15.4185	14.6492	14.6975	15.0729	16.4326	14.738	14.8674	15.1635	14.8196	14.9586	15.2461	15.0812	14.9871
ARVCF_T838_M1	17.3259	17.307	17.4941	17.4357	17.4618	17.3945	18.7093	17.6635	17.1374	17.7781	17.6765	17.6283	17.5075	17.7436	17.8744	17.7411	18.1192	18.1917	18.1025	17.685	17.7408	17.3322	17.4793	17.1419	17.4649	17.4374	17.6172	17.4329	18.1964	17.8511	17.9367	17.1876	17.2951	17.1182	17.1597
ASAP1_S843_M2	15.5946	15.4134	15.5523	15.5129	16.9148	17.1732	17.0184	17.5709	17.3337	17.4248	17.4196	17.3947	16.5942	16.5967	16.6525	16.68	16.6225	17.0982	16.8259	16.0141	16.0094	16.0666	16.0876	16.8343	16.9339	16.8513	16.1002	16.9112	17.187	17.4406	16.868	16.894	16.7908	16.7956	16.4364
ASAP1_T837_M2	14.7905	14.3483	14.6562	14.8145	15.9796	16.252	16.4158	16.6093	16.3702	16.6272	16.5432	16.6742	15.6912	15.5235	15.7354	15.7341	15.7628	15.6376	15.565	15.2276	15.1253	15.0258	15.2084	15.8767	16.084	15.9713	15.2528	16.2426	15.979	16.5258	15.9802	15.5355	15.6201	15.7826	15.557
ASH1L_S1671_M1	12.4124	11.1636	10.9898	10.088	7.98566	9.72002	8.5849	8.83065	8.54905	8.60027	8.54432	8.58082	10.2154	8.8467	10.5529	9.48468	8.41264	8.53313	9.89926	9.82346	10.7966	10.4146	11.0743	8.97988	9.06945	8.77927	8.74668	9.86087	10.261	10.4453	10.7476	10.2548	10.0388	10.1688	10.4456
ASPH_S29_M1	18.3866	18.3976	17.8578	16.4659	17.54	17.3816	17.4826	15.8955	16.8539	16.7968	16.6513	16.786	16.789	17.2309	17.1559	16.8026	16.2704	14.5822	17.1903	16.9741	16.924	17.5473	16.7157	17.3929	16.5743	16.844	17.355	17.164	17.3808	15.2525	17.2287	17.0128	16.5821	16.9532	16.8438
ASPM_S425_M1	11.1163	11.3256	12.0672	11.887	12.5111	12.3838	7.512	12.8108	11.2249	11.6538	12.7105	9.77921	12.5659	11.5926	12.5376	8.36001	11.2326	10.9592	11.5958	10.7997	11.3475	12.1962	11.5869	10.4202	11.8634	10.0864	10.7128	11.4358	8.40953	10.1018	12.7361	12.2721	12.5839	12.435	11.9672
ATAD2_S327_M1	15.2259	15.1577	15.4609	15.2937	15.2327	15.1659	14.8023	15.2706	15.1619	15.0686	15.3346	15.0356	15.3188	15.3125	15.6819	15.3908	15.2757	15.9377	15.4318	15.344	15.5095	15.3824	15.446	15.0102	15.4377	15.3294	15.7004	15.1028	15.3839	15.2875	15.1785	15.0408	15.1426	15.1953	15.4189
ATAT1_S315_M1	14.524	13.105	14.2006	14.3315	11.0846	11.5412	8.33004	12.4167	12.6533	12.6437	13.4836	12.6213	14.2865	14.4997	14.679	14.4509	13.8374	14.2564	14.4679	14.1971	14.1446	13.8003	14.1644	13.4498	13.4089	13.5626	13.7959	12.4744	8.97508	12.4301	12.5593	12.6987	13.164	12.8571	13.1825
ATF2_S328_M1	14.1773	13.8009	14.0165	14.2251	13.804	14.2822	14.0316	13.8912	14.1233	14.2744	14.2944	13.9705	14.0943	14.152	14.4286	14.2386	14.0419	14.5473	14.6669	14.0871	14.5636	14.2936	14.5472	14.0851	14.6345	14.5386	14.8265	13.8397	14.5628	13.9334	14.3767	14.1867	13.9778	14.2574	14.5445
ATF7_S100_M2	10.9074	10.5065	11.0249	10.9095	11.2128	11.2573	10.847	11.1164	11.2787	11.473	11.3319	11.2608	13.8806	13.6659	13.8161	13.8872	11.3815	10.7106	11.5192	14.9298	14.4042	14.3177	14.6366	11.1457	10.8347	11.2008	11.0948	14.1874	13.9807	14.1777	14.17	13.7529	13.8562	13.6382	13.7629
ATF7_S44_M1	10.9074	10.5065	11.0249	10.9095	14.1227	14.3964	12.8944	14.4915	11.2787	11.473	11.3319	11.2608	14.3604	14.0193	13.4136	15.521	13.2495	13.125	13.1372	14.0189	13.4638	13.6712	13.5494	11.1457	10.8347	11.2008	11.0948	14.1822	14.4042	14.6553	14.8428	13.7345	13.5254	13.7089	13.6481
ATF7_T101_M2	10.9074	10.5065	11.0249	10.9095	11.2128	11.2573	10.847	11.1164	11.2787	11.473	11.3319	11.2608	13.8806	13.6659	13.8161	13.8872	11.3815	10.7106	11.5192	14.9298	14.4042	14.3177	14.6366	11.1457	10.8347	11.2008	11.0948	14.1874	13.9807	14.1777	14.17	13.7529	13.8562	13.6382	13.7629
ATF7_T53_M1	13.9412	13.9765	14.1246	14.4571	15.0372	15.3672	14.6887	15.2991	15.1158	14.6731	14.6882	14.8699	15.3673	14.9044	14.4589	14.6396	14.4389	15.1276	14.3078	14.9775	14.965	14.9388	15.0046	15.1427	15.5651	15.1559	14.9731	15.6334	15.4795	15.7539	15.3535	15.5768	15.8813	15.0507	14.922
ATF7IP_S479_M1	12.7726	12.299	13.0522	13.4	11.0847	12.0581	13.2142	12.4726	12.1379	12.1223	11.8731	11.4188	12.7817	13.0265	12.5859	12.7411	12.1368	12.7007	11.9859	11.1267	11.0689	11.1237	11.1819	11.1457	10.8347	11.2008	11.0948	12.5141	12.8463	12.7335	12.6624	11.0629	11.1051	11.1383	11.2462
ATF7IP_S559_M1	14.0594	13.7578	13.1294	13.2317	14.5308	14.373	14.5926	13.2969	14.6105	14.7878	13.9663	14.2764	13.2952	13.2459	13.6313	13.5415	14.2192	14.3397	14.0309	13.2566	13.2411	13.0141	13.0967	14.49	14.6394	14.6469	14.4754	14.2314	14.015	14.4004	14.6438	13.7514	13.6581	13.4042	14.4824
ATF7IP_S673_M1	15.564	15.4393	15.5726	14.9575	16.1521	15.6363	16.6783	15.5026	15.1429	15.964	15.3399	15.8221	15.4833	16.1896	15.5957	16.1831	15.3712	14.8711	14.8849	15.2914	15.6154	15.0393	15.2374	15.2098	15.3956	15.2442	15.684	14.9994	15.5666	15.2591	16.1677	14.0692	15.1389	15.4789	15.0169
ATG16L1_S269_M1	10.9074	10.5065	11.0249	10.9095	11.2754	11.5426	11.7363	11.6686	11.2787	11.473	11.3319	11.2608	11.0567	11.2001	11.4946	11.1177	12.856	12.3674	12.8154	11.5793	11.5477	11.8422	12.1598	11.1457	10.8347	11.2008	11.0948	11.9335	11.8624	11.8224	11.6999	11.388	11.7078	11.8702	12.0593
ATG16L1_S287_M1	15.5654	15.535	15.7148	15.7043	16.7462	17.1287	16.9711	16.9073	16.243	16.4028	16.4168	16.0591	15.7436	15.4011	15.9225	15.5285	15.1658	15.6048	15.1981	15.5788	15.7085	15.6517	15.921	15.2914	15.504	15.3622	15.2026	16.5783	16.9346	17.1094	16.8181	15.9431	15.9392	15.907	15.9444
ATG9A_S656_M1	13.3622	13.5219	13.696	13.5807	12.9999	12.8472	12.996	12.8443	11.2787	11.473	11.3319	11.2608	11.0567	11.2001	11.4946	11.1177	11.3815	10.7106	11.5192	13.5619	13.56	13.7679	13.485	13.3137	13.62	13.5855	13.9673	12.663	12.9028	12.8292	12.8319	11.0629	11.1051	11.1383	11.2462
ATN1_S34_M1	16.2997	16.0253	15.4992	15.9175	15.5558	15.2845	15.4929	14.4084	15.4358	15.4384	15.3397	15.2761	15.6677	15.1978	15.2632	15.8521	15.487	12.0573	15.6369	15.7546	15.4837	15.793	15.3548	15.8848	14.768	15.1969	15.7616	15.2173	15.6368	14.0146	15.5189	15.8262	14.0619	15.2673	15.6589
ATP2B1_S1219_M1	12.5885	10.6311	15.1283	14.4332	13.8771	14.0677	13.4254	13.5499	13.5343	13.8625	13.8422	13.7986	14.0108	14.0504	13.7221	13.6197	13.7731	13.7211	13.3531	13.5736	13.6099	13.5824	13.3191	13.6373	13.3401	13.8164	14.18	13.8393	13.398	13.9212	13.6405	13.1048	13.4108	13.2087	13.4472
ATP7A_S357_M1	16.3333	15.4236	16.2368	15.4493	15.6735	16.2138	16.257	16.1911	16.0989	16.6845	16.2033	16.0387	16.1108	16.1797	16.1146	16.0402	15.6894	16.0186	16.6799	16.3771	16.1683	16.1242	16.0605	16.0135	16.2518	16.2968	16.0247	16.1185	16.1628	16.1871	16.3703	16.2073	16.1181	16.3142	16.1976
ATRX_S594_M2	18.4138	16.8846	20.5651	19.5177	20.0947	20.0037	19.1112	19.5969	19.909	19.8996	20.2031	20.0053	20.5105	20.8251	20.2861	20.3878	20.2882	19.7561	20.0538	20.5216	20.4867	20.4507	20.1593	19.6312	19.7006	19.647	19.3606	20.3691	20.2157	20.2081	20.1566	19.2747	20.0212	19.5468	19.4045
ATRX_S598_M1	18.1889	18.2215	18.0161	17.8871	17.6476	17.6008	17.8466	17.7782	17.0644	17.3093	17.6382	17.4265	17.34	17.3769	17.4547	17.3915	17.0183	17.7299	17.3817	17.409	17.2838	17.4052	17.1314	17.604	17.5483	17.8964	17.9227	17.3808	17.5818	17.6218	17.171	16.9718	17.1397	17.1257	17.224
ATRX_S598_M2	18.4138	16.8846	20.5651	19.5177	20.0947	20.0037	19.1112	19.5969	19.909	19.8996	20.2031	20.0053	20.5105	20.8251	20.2861	20.3878	20.2882	19.7561	20.0538	20.5216	20.4867	20.4507	20.1593	19.6312	19.7006	19.647	19.3606	20.3691	20.2157	20.2081	20.1566	19.2747	20.0212	19.5468	19.4045
ATRX_S677_M1	10.9074	10.5065	11.0249	10.9095	11.2128	11.2573	10.847	11.1164	16.3513	15.9751	15.9818	15.7534	16.9481	15.979	16.2389	15.1389	16.8403	16.5337	16.2675	16.7877	16.8182	17.019	16.609	16.7423	16.6003	16.5863	16.4904	16.8212	17.1387	16.8888	16.9634	17.2918	17.0937	17.2383	17.1705
ATRX_S706_M1	10.9074	10.5065	11.0249	10.9095	13.5303	13.6099	13.7711	13.4191	14.7043	14.4666	15.0331	15.1262	13.4993	13.2119	13.3486	13.6608	12.6926	13.092	13.501	12.6953	12.9949	13.1777	13.3883	13.7603	13.378	13.6981	14.3312	13.0306	13.9682	12.3248	13.8229	14.872	14.9	14.8741	14.8462
ATXN1_T235_M2	14.9439	14.7702	15.2334	15.0494	14.0563	14.4112	13.9962	14.1334	15.801	15.4095	15.9041	14.3578	14.8295	15.3339	16.059	14.9079	13.8331	15.5775	14.9552	14.8088	14.475	15.1729	14.9761	15.1513	14.5005	15.169	15.4912	15.3055	15.0027	14.6499	15.1108	14.914	14.9854	14.7359	14.8675
ATXN1_Y247_M2	14.9439	14.7702	15.2334	15.0494	14.0563	14.4112	13.9962	14.1334	15.801	15.4095	15.9041	14.3578	14.8295	15.3339	16.059	14.9079	13.8331	15.5775	14.9552	14.8088	14.475	15.1729	14.9761	15.1513	14.5005	15.169	15.4912	15.3055	15.0027	14.6499	15.1108	14.914	14.9854	14.7359	14.8675
ATXN2_S675_M1	10.9074	10.5065	11.0249	10.9095	13.0631	13.0315	13.1406	13.1341	12.8234	12.732	12.9578	13.5965	13.3425	13.4141	13.4444	13.3535	12.7067	13.1636	13.3616	12.8638	12.897	13.0426	13.0813	12.9192	12.8155	13.0993	13.8249	13.0847	13.0753	13.1847	13.0026	12.4139	12.8513	12.613	12.6402
ATXN2_S728_M1	12.5391	11.7447	12.5422	13.0082	12.5814	12.4368	12.3939	12.4847	12.8168	12.6906	12.7676	12.7884	12.6725	12.9761	12.8636	12.9368	12.9281	13.0711	12.7423	12.8633	12.8226	13.3271	12.0676	13.1739	12.7148	13.3588	13.3252	12.4171	12.5022	12.3924	12.4439	11.0629	11.1051	11.1383	11.2462
ATXN2_S772_M1	16.9281	17.3496	17.0841	17.1909	11.2128	11.2573	10.847	11.1164	16.2713	16.4032	16.9054	16.4975	11.0567	11.2001	11.4946	11.1177	16.6139	17.0393	16.84	16.4829	16.6659	16.5481	16.7087	11.1457	10.8347	11.2008	11.0948	16.0771	16.2252	16.1133	16.1465	11.0629	11.1051	11.1383	11.2462
ATXN2_T771_M1	10.9074	10.5065	11.0249	10.9095	15.5981	15.0433	15.1569	15.6459	15.3422	15.4196	15.4634	15.5737	16.1385	15.8737	15.9941	15.8016	15.2859	15.5541	15.3679	11.1267	11.0689	11.1237	11.1819	15.165	15.3981	15.4817	15.7374	14.8623	15.314	15.1379	15.1241	14.9454	14.9345	14.9097	15.2442
ATXN2_T887_M1	15.8248	15.9116	15.5737	15.7952	14.0613	14.8532	13.9691	14.4577	12.6059	13.2865	13.5746	13.2108	14.9069	15.1366	15.4132	15.5431	14.9297	15.4137	15.3162	15.2524	15.3053	15.142	15.4184	14.4455	14.7239	14.4431	14.3294	14.7357	15.3726	14.8067	15.0469	13.4979	14.0543	13.9962	14.4224
ATXN2L_S111_M1	17.687	17.0356	17.1906	17.5157	17.975	18.0525	18.7495	18.404	18.836	18.9656	19.3432	19.1516	17.5536	17.5757	17.803	17.5971	17.0882	17.9537	17.6507	17.4983	17.0662	17.4622	17.1641	17.6516	17.3918	17.4587	17.483	17.8414	17.7382	18.2161	17.6983	18.5414	18.6822	18.4895	18.5297
ATXN2L_S335_M2	17.2016	17.0711	16.9015	17.0702	16.7355	16.7447	16.7744	16.9645	11.2787	11.473	11.3319	11.2608	16.9069	17.1378	17.0961	17.0966	17.2922	17.6071	17.3621	16.6391	16.9963	17.2619	17.2271	16.758	16.7709	16.8105	16.9832	16.548	16.6326	16.6882	16.7869	18.3682	17.9678	18.1321	17.4355
ATXN2L_S339_M1	17.3046	17.4106	16.6391	17.0204	16.2003	16.1517	16.7041	15.6149	16.4566	16.2063	16.0065	16.2695	16.9112	16.9948	16.642	16.9424	16.7133	14.2786	16.7789	16.9892	16.7597	16.506	16.7411	16.8382	16.5989	16.562	16.7707	16.1159	16.0912	15.9913	16.0579	16.2433	15.877	16.0988	16.2231
ATXN2L_S339_M2	17.0137	17.068	17.2377	17.5293	17.3016	17.4132	17.3557	17.5503	11.2787	11.473	11.3319	11.2608	17.4601	17.7004	17.6591	17.7842	17.9006	18.2529	17.9278	17.1816	17.2469	17.8075	17.4836	17.2944	17.2688	17.3492	17.5257	17.5304	17.2444	17.5567	17.3514	18.8621	18.5389	18.6896	17.9868
ATXN2L_S391_M1	15.389	15.6177	14.8873	15.3274	14.5985	14.7917	15.0072	14.3498	14.6874	14.6611	14.5727	14.7478	15.0125	15.099	15.0788	15.2438	11.3815	10.7106	11.5192	14.8286	14.9332	14.9112	15.0677	14.5887	14.2568	14.2448	14.5178	14.4191	14.5754	14.3566	14.4809	15.4656	14.9525	15.3643	15.3699
ATXN2L_S434_M1	16.8736	16.8581	16.7397	16.6688	16.0943	16.1651	16.5072	16.3153	11.2787	11.473	11.3319	11.2608	16.3916	16.4601	16.3976	16.4386	16.4948	17.0187	16.5798	16.4226	16.419	16.3042	16.4322	16.6121	16.3935	16.4598	16.5256	11.3008	10.7292	11.0231	11.5016	16.7109	16.448	16.7792	16.78
ATXN2L_S449_M1	19.2624	19.383	18.309	18.6215	19.1861	19.0263	19.3055	19.0035	19.4203	19.22	19.2203	19.3834	18.5586	18.7222	18.2949	18.6498	18.1602	18.5854	18.4646	18.0627	17.7181	17.8134	17.8581	18.2003	17.9058	18.1405	18.1765	18.9782	19.0859	18.5905	18.8607	18.9415	18.9193	18.8352	18.8955
ATXN2L_S557_M1	10.9074	10.5065	11.0249	10.9095	18.0157	18.1997	18.0979	18.3308	16.5139	16.7494	16.7377	17.1084	17.1159	17.3778	17.4875	17.3777	18.415	16.8701	17.6198	16.9693	16.5079	16.1308	15.8665	17.1323	17.1686	17.2525	17.4179	17.4657	17.2109	17.7384	17.393	17.1752	17.6499	17.297	16.8098
ATXN2L_S563_M1	17.5152	18.7709	18.2666	18.5486	18.4188	18.4498	18.475	19.2582	18.5237	18.5228	18.551	19.3922	18.0067	18.291	18.526	19.2673	18.8472	19.1899	19.192	18.1353	18.1415	18.0911	18.124	19.2336	19.1679	19.0205	18.7114	19.2623	19.3448	19.3763	19.0618	19.055	18.702	19.0554	19.1311
ATXN2L_S594_M1	15.5799	15.5258	15.3103	15.412	16.1785	15.7786	15.6356	16.1476	16.3559	16.5696	15.8316	16.3455	16.0469	15.8316	16.1718	15.5405	16.1856	15.7953	15.3007	16.1888	16.024	15.6488	15.6744	15.8606	15.9637	15.8131	15.268	15.7729	15.5027	15.8091	15.433	16.2105	16.0048	15.8391	15.8384
ATXN2L_S597_M1	12.9907	13.2314	13.2484	13.5098	13.3309	13.1727	13.0547	13.2323	13.1376	13.3201	12.7991	12.639	13.3847	13.6374	13.1364	12.9176	11.3815	10.7106	11.5192	12.4205	12.5182	13.0516	12.1099	12.5483	12.1545	12.1531	11.7177	13.4485	13.49	13.3113	13.4201	13.2144	13.1087	12.9941	12.5247
ATXN2L_S634_M1	13.683	13.5294	13.9106	13.6415	14.993	14.9739	15.0066	14.9104	15.0292	14.4707	14.6559	14.7874	15.1105	14.6358	15.2862	14.7329	15.7852	15.6913	15.3662	15.1304	15.3064	14.9749	15.2786	15.1803	15.4692	15.1546	13.1395	15.2875	15.1329	15.3779	15.1351	15.8615	15.3799	15.15	15.0186
ATXN2L_S680_M2	19.0737	18.7996	18.8949	19.0316	18.4152	18.3789	18.7312	18.346	18.4933	18.6427	18.6916	18.9951	18.1185	18.1943	18.2019	18.2406	11.3815	10.7106	11.5192	11.1267	11.0689	11.1237	11.1819	18.9311	18.4021	18.5875	18.8405	18.5041	18.4342	17.9685	18.4184	18.3732	18.5637	18.376	18.5889
ATXN2L_S684_M1	18.6866	19.1227	18.3347	18.1287	18.8246	18.6216	19.383	18.5094	18.5282	18.4537	18.7745	18.8607	17.4791	17.7925	17.7433	17.7829	18.1868	15.9164	18.694	16.4	16.4286	16.3146	16.4719	18.4842	17.9529	18.4511	19.0935	18.3232	18.8904	18.2317	18.7712	18.1841	18.2921	18.3331	18.497
ATXN2L_S684_M2	18.1139	17.9717	17.9216	18.0496	17.7267	17.4131	17.5296	17.3328	17.5198	17.6479	17.7132	17.7813	17.2009	17.0222	17.2088	16.9218	11.3815	10.7106	11.5192	11.1267	11.0689	11.1237	11.1819	17.9699	17.9166	17.6285	17.4025	17.5394	17.455	16.9849	17.4829	17.4254	17.5857	17.4628	17.5584
ATXN2L_T433_M1	16.9295	16.6867	16.6526	16.7133	16.6415	16.5498	16.5229	16.3471	15.6531	15.8001	15.8178	15.5353	16.343	16.4832	16.4344	16.45	16.4556	16.8981	16.6169	16.2635	16.3257	16.3438	16.364	16.2259	16.4181	16.2995	16.2772	16.5447	16.3659	16.2214	16.3997	16.9118	16.7828	16.8021	16.9467
ATXN2L_T683_M1	10.9074	10.5065	11.0249	10.9095	11.2128	11.2573	10.847	11.1164	11.2787	11.473	11.3319	11.2608	11.0567	11.2001	11.4946	11.1177	11.3815	10.7106	11.5192	16.413	16.4572	16.2754	16.5143	11.1457	10.8347	11.2008	11.0948	11.3008	10.7292	11.0231	11.5016	18.1674	18.354	18.3113	18.3985
BAD_S99_M1	17.7527	17.7075	17.4636	17.5245	17.4793	17.7161	18.3287	17.7329	17.1852	17.3191	17.2888	17.3504	16.7786	16.9686	16.9751	16.9989	16.802	17.2549	17.0341	17.6505	17.6317	17.6576	17.6306	17.4194	17.3257	17.4613	17.7104	16.9017	17.0807	17.0188	17.0119	16.8595	16.8474	16.8314	16.7896
BAG3_S173_M1	20.7408	20.5937	20.0052	20.4426	19.4995	19.7194	20.2046	19.7867	18.5609	18.8095	18.7279	18.8748	20.0352	19.9401	20.1145	20.2143	19.6888	20.1665	20.0895	20.0748	20.0896	20.0894	20.2222	19.4838	19.6054	19.6683	20.1087	19.7909	20.2345	19.7812	19.8998	19.0985	18.7925	19.1787	19.2884
BAG3_S195_M1	14.9665	15.1182	14.8947	14.99	14.9599	14.8986	15.6658	15.3277	11.2787	11.473	11.3319	11.2608	14.4299	14.4602	14.3991	14.559	13.9915	14.2478	14.2215	14.3821	14.6715	14.8112	14.9575	11.1457	10.8347	11.2008	11.0948	15.3157	15.1187	15.5647	15.1238	15.2126	15.2313	14.8831	14.9009
BAG3_S275_M2	20.489	18.9915	21.6787	21.5053	21.165	20.8222	20.4478	19.9511	21.6545	21.2574	21.3196	21.6686	21.8109	21.629	21.5636	21.6777	21.638	13.8843	21.4053	21.7999	21.7603	21.7807	21.7836	22.1288	21.8356	21.7741	21.7129	21.3782	21.1786	20.0492	21.2443	21.5621	21.5134	21.5446	21.3664
BAG3_S279_M2	19.5239	18.1923	20.9276	20.7146	20.4403	19.9424	19.5099	18.9188	20.6739	20.3029	20.4366	20.7798	20.8477	20.7827	20.6675	20.8011	20.7393	20.42	20.4884	20.8489	20.8674	20.9232	20.8556	21.2465	21.0466	20.9975	20.8812	20.5236	20.4321	19.3583	20.303	20.616	20.644	20.7216	20.3257
BAG3_S289_M2	19.9093	18.3567	19.6859	19.6262	19.5399	19.4686	19.8115	19.8521	20.3693	20.2041	20.2579	20.2046	20.6569	20.5826	20.5356	20.6371	20.5162	20.5234	20.3772	19.3737	19.5463	19.3713	19.5806	19.7433	19.8468	19.8621	19.6609	20.066	20.0052	20.1485	20.2822	20.3274	20.7226	20.282	20.4215
BAG3_S377_M1	15.1721	14.825	15.2722	15.1338	16.2512	16.3457	16.2441	16.2572	11.2787	11.473	11.3319	11.2608	15.8278	15.8674	15.8024	16.0044	11.3815	10.7106	11.5192	11.1267	11.0689	11.1237	11.1819	15.3247	15.6292	15.437	14.7384	16.5562	16.5745	16.7995	16.4219	11.0629	11.1051	11.1383	11.2462
BAG3_S377_M2	19.8355	17.9584	20.3888	20.6264	21.7731	21.6252	23.0795	22.2486	21.0282	21.1331	21.2117	20.9928	19.6161	19.8052	21.064	20.7388	20.5578	20.9986	19.6118	20.6849	19.4958	20.3237	20.5736	20.7316	20.0747	20.8744	20.327	21.6841	21.9139	22.0313	21.8891	21.3351	21.3115	21.3788	21.3005
BAG3_S381_M2	16.9915	15.1985	17.8962	17.9805	19.6654	19.766	20.381	19.6775	18.2222	18.3266	17.8307	18.1655	17.1303	17.3394	18.536	18.2342	18.1794	18.4301	16.5329	18.2288	17.0641	18.3052	18.1171	18.3137	18.5192	18.4794	17.8331	19.4673	19.62	19.6111	19.3822	11.0629	11.1051	11.1383	11.2462
BAG3_S386_M2	10.9074	10.5065	11.0249	10.9095	20.1777	20.306	20.6757	20.2322	19.9374	19.94	19.9285	19.9054	11.0567	11.2001	11.4946	11.1177	19.0213	18.3709	18.6623	18.7826	18.7149	18.6798	18.7097	18.6004	18.7756	18.8467	18.7143	20.3962	20.5878	20.4912	20.4848	20.0045	19.9675	20.0599	19.9803
BAG3_T285_M2	20.0785	18.4914	19.8064	19.7517	19.661	19.5882	19.9912	19.9105	20.5048	20.3472	20.3781	20.323	20.7851	20.7014	20.6586	20.7929	20.6535	20.6517	20.4939	19.4924	19.7057	19.4919	19.6123	19.8603	19.9614	19.978	19.78	20.1831	20.1258	20.267	20.4228	20.4224	20.8751	20.4271	20.5398
BAG6_S1117_M1	16.9975	16.841	16.9798	17.0425	16.4876	16.8669	16.7218	16.7098	16.6463	16.7492	16.8314	16.736	16.9271	16.8824	17.1097	16.8576	16.5222	17.3992	16.9181	16.9289	17.1648	17.0179	17.1998	16.4487	16.9228	16.883	16.6714	16.4208	16.7829	16.6038	16.7766	16.6106	16.4504	16.4955	16.7563
BAG6_S113_M1	19.1598	18.7546	19.0356	19.1329	18.0767	18.6379	19.0774	18.2814	18.5058	18.6825	18.8147	18.4089	19.0031	18.5112	18.9568	18.7149	18.6334	19.124	18.9914	18.8274	18.9844	18.8666	18.8292	18.5957	18.6628	18.6875	19.269	18.4625	19.0186	18.1471	18.669	18.7764	18.5053	18.5245	18.8397
BAG6_S964_M2	10.9074	10.5065	11.0249	10.9095	11.2128	11.2573	10.847	11.1164	15.1459	14.8021	13.7944	14.1027	13.993	14.0207	14.3028	14.2228	13.9158	13.8517	13.5563	13.8901	13.797	13.6731	13.7928	14.05	14.8626	13.8079	13.6829	14.3919	14.5241	14.7615	14.5487	15.1625	14.5524	14.1945	13.8584
BAG6_S973_M1	15.1834	16.1701	15.7818	16.3989	15.6339	16.2854	14.985	16.0675	16.4934	16.17	16.0427	16.181	16.598	16.114	15.9586	15.6829	16.0573	16.3368	16.1994	16.6329	16.6013	16.526	16.5273	15.8521	16.3921	16.2625	15.4145	15.9646	16.1476	15.8907	15.9041	16.4663	16.2223	16.1736	16.2201
BAG6_S973_M2	10.9074	10.5065	11.0249	10.9095	11.2128	11.2573	10.847	11.1164	15.1459	14.8021	13.7944	14.1027	13.993	14.0207	14.3028	14.2228	13.9158	13.8517	13.5563	13.8901	13.797	13.6731	13.7928	14.05	14.8626	13.8079	13.6829	14.3919	14.5241	14.7615	14.5487	15.1625	14.5524	14.1945	13.8584
BAIAP2_S366_M1	17.9767	17.7828	17.3924	17.5443	16.5839	16.6096	16.5071	16.5633	17.0676	16.8306	17.4428	17.0275	17.3772	17.5693	17.507	17.3348	17.1921	16.8544	17.2938	16.8509	16.8926	16.9542	16.8634	17.2689	17.2561	17.3242	17.2097	16.214	16.4442	16.3001	16.4582	15.2475	15.3592	15.3163	15.33
BAIAP2_T340_M1	15.3491	15.1224	15.2895	15.4787	15.3131	15.1028	15.3972	15.4025	15.6034	15.5694	15.5955	15.3727	15.416	15.3213	15.7485	15.4097	15.6269	15.7193	15.6388	15.7247	15.3716	15.2748	15.3471	15.2498	15.1255	15.6356	15.463	13.6266	14.949	15.3192	15.1741	15.3452	15.3184	15.337	15.0674
BAIAP2L1_S261_M2	14.7351	14.5509	15.0113	14.4565	15.3539	15.2173	15.1106	14.8589	16.2903	15.8015	15.7442	15.8751	15.309	14.7071	14.5174	14.5932	15.7533	15.1568	15.5141	15.5792	14.814	14.9201	15.1692	15.7653	16.0064	15.7517	13.9297	14.9463	14.9519	14.8478	14.8376	15.8728	15.6457	15.9573	15.7967
BAIAP2L1_T257_M2	14.7351	14.5509	15.0113	14.4565	15.3539	15.2173	15.1106	14.8589	16.2903	15.8015	15.7442	15.8751	15.309	14.7071	14.5174	14.5932	15.7533	15.1568	15.5141	15.5792	14.814	14.9201	15.1692	15.7653	16.0064	15.7517	13.9297	14.9463	14.9519	14.8478	14.8376	15.8728	15.6457	15.9573	15.7967
BANF1_S4_M2	13.0245	12.7591	14.0112	10.3682	15.8416	15.8513	15.9466	15.9589	11.2787	11.473	11.3319	11.2608	17.1326	16.7294	17.2457	14.7412	15.7871	14.686	15.9304	11.1267	11.0689	11.1237	11.1819	17.3363	17.3627	16.6744	13.451	16.8494	15.2713	17.0738	16.5649	11.0629	11.1051	11.1383	11.2462
BANF1_T3_M2	13.0245	12.7591	14.0112	10.3682	15.8416	15.8513	15.9466	15.9589	11.2787	11.473	11.3319	11.2608	17.128	16.7294	17.2457	14.7412	15.7871	14.686	15.9304	11.1267	11.0689	11.1237	11.1819	17.3363	17.3627	16.6744	13.451	16.8494	15.2713	17.0738	16.5649	11.0629	11.1051	11.1383	11.2462
BAP1_S327_M1	13.6483	13.3222	13.547	13.6782	13.2505	13.2705	12.8286	13.3461	13.2189	13.2367	13.2596	13.2734	13.7466	13.7454	13.9807	14.1115	13.735	14.0544	13.8879	13.7807	13.7954	13.7541	13.8021	13.5336	14.083	13.5116	13.3084	13.3737	13.4619	13.2879	13.3788	11.0629	11.1051	11.1383	11.2462
BAP1_S585_M1	14.5234	14.3776	14.6598	14.457	14.4734	14.5102	14.8981	14.5241	14.8737	14.9413	14.5885	14.7603	14.3739	14.3272	14.2868	14.2519	14.4053	14.3438	14.4817	14.9957	14.8167	14.7009	14.6276	14.477	14.6882	14.5808	14.5528	14.8719	14.5488	15.0123	14.7872	14.2547	14.3221	14.6125	14.3608
BAP18_S96_M1	15.9754	14.9723	15.3926	15.5789	16.0859	15.6788	16.0319	15.6312	15.9144	16.3133	16.3283	15.9372	15.7857	15.9777	15.8882	15.3362	15.7596	15.8817	15.7729	15.6567	15.6075	15.7973	15.4841	15.4837	15.7065	15.6464	15.3386	15.5579	15.4044	15.5591	15.6673	15.8884	16.1197	15.7705	15.9081
BARHL1_S152_M2	14.4456	13.9934	14.0131	12.2538	13.0067	12.8898	13.4946	11.2035	12.5335	12.478	12.7083	12.0828	12.4733	12.9489	12.9826	12.7337	13.2904	13.1685	12.855	12.6788	12.5675	13.2449	12.3581	12.8848	12.3172	12.7985	13.3652	12.8426	13.1741	10.7812	12.8625	12.3476	12.4462	12.6802	12.3195
BARHL1_Y154_M2	14.4456	13.9934	14.0131	12.2538	13.0067	12.8898	13.4946	11.2035	12.5335	12.478	12.7083	12.0828	12.4733	12.9489	12.9826	12.7337	13.2904	13.1685	12.855	12.6788	12.5675	13.2449	12.3581	12.8848	12.3172	12.7985	13.3652	12.8426	13.1741	10.7812	12.8625	12.3476	12.4462	12.6802	12.3195
BASP1_S164_M1	18.3685	18.7694	18.5692	18.8224	17.9199	17.9881	17.835	17.8716	17.5229	17.5628	17.6311	17.7335	17.9864	18.1503	17.7757	18.5001	18.0491	15.5351	18.3204	17.7819	17.908	18.0127	17.9469	17.6881	17.7518	17.9673	18.364	17.8142	18.1989	17.6248	18.0049	17.9379	17.926	18.0618	18.0727
BASP1_S176_M1	14.6913	14.8266	14.9537	14.8599	15.0847	15.2559	15.6896	14.9594	15.4473	15.2782	15.1785	15.3304	14.9066	14.7542	14.9641	15.1076	15.4609	15.3592	15.4799	15.0682	15.4475	16.0061	15.274	15.4716	15.4756	15.4837	15.5109	11.3008	10.7292	11.0231	11.5016	16.0028	15.7028	15.8136	15.6779
BASP1_S176_M2	10.9074	10.5065	11.0249	10.9095	11.2128	11.2573	10.847	11.1164	13.8162	13.4042	12.4751	12.4852	12.9768	12.4724	12.6447	11.7015	11.3815	10.7106	11.5192	13.2545	13.1976	13.069	13.1376	13.8459	12.335	11.7929	12.8622	13.5329	13.4885	13.5577	13.2602	13.6053	13.1745	13.0471	13.3139
BASP1_S177_M1	10.9074	10.5065	11.0249	10.9095	12.7014	12.6083	13.4616	11.3606	12.853	12.7791	12.445	12.7235	11.3707	11.5744	11.1567	11.7878	12.1572	11.9988	12.2091	13.281	13.3614	13.2965	13.2333	10.3581	10.406	9.78921	10.901	11.3008	10.7292	11.0231	11.5016	13.1486	12.9566	13.1533	13.6404
BASP1_S177_M2	10.9074	10.5065	11.0249	10.9095	11.2128	11.2573	10.847	11.1164	11.2787	11.473	11.3319	11.2608	11.8774	11.7528	12.1154	12.0521	11.3815	10.7106	11.5192	12.034	12.1585	11.8773	11.9255	12.6138	10.8601	10.6082	11.1698	12.329	12.7083	11.9752	12.0756	12.2976	11.9449	11.7892	11.8711
BASP1_S205_M1	10.2946	8.19782	8.90016	-2.29811	8.82401	8.77287	7.25491	8.77715	11.2787	11.473	11.3319	11.2608	11.0567	11.2001	11.4946	11.1177	11.3815	10.7106	11.5192	11.4169	11.476	11.1922	11.5104	11.1457	10.8347	11.2008	11.0948	11.3008	10.7292	11.0231	11.5016	12.4982	12.1179	12.181	11.7449
BASP1_T162_M1	14.2036	14.0288	14.19	14.1742	13.7149	13.8028	13.3171	13.4856	13.5287	13.6859	13.5352	13.6988	14.0224	14.183	14.1905	14.2762	13.4182	13.3297	13.6397	13.8959	13.7991	13.7344	13.7539	11.1457	10.8347	11.2008	11.0948	13.4621	14.2047	13.6642	13.5051	13.52	13.6177	13.5806	13.7865
BASP1_T196_M1	19.154	19.3817	18.7343	19.1194	18.5799	18.6203	18.7669	18.6683	18.5671	18.5292	18.6245	18.881	18.5575	18.7638	18.4442	18.8081	18.5041	14.8008	18.6605	18.4424	18.4657	18.3334	18.5562	18.0863	18.097	18.2101	18.5281	18.4054	18.7778	18.4261	18.5583	18.5797	18.315	18.5599	18.3982
BATF3_S31_M1	15.2064	15.1503	16.2829	15.9855	17.6386	17.525	15.2123	16.7634	18.0264	17.9678	17.6645	17.4422	17.4619	16.9654	17.2084	16.7305	17.5891	15.4192	17.5024	17.4916	17.6193	17.564	17.6876	17.6543	18.1195	17.5069	15.7819	17.5341	16.3074	17.0778	17.4148	17.9212	17.2091	17.6377	17.7364
BAZ1A_S1279_M1	18.4761	18.5618	18.5564	18.5144	18.0101	18.3121	18.5846	18.3287	17.4234	17.6718	17.9994	17.907	17.6724	17.7553	17.7313	17.9492	18.8708	18.8773	18.8314	17.5071	17.7759	17.9065	17.7026	17.6923	17.7043	17.8381	18.2173	17.6404	17.9938	17.8417	18.0084	19.473	19.6328	19.4865	19.2198
BAZ1A_S1283_M1	17.6255	17.5494	17.5538	17.5844	16.9989	17.2767	17.502	17.2192	16.5797	16.8333	17.2802	17.1098	16.8242	17.05	17.0799	17.1752	16.4299	16.9457	16.5047	17.4013	17.243	17.4751	17.4065	16.6402	16.5595	16.8905	16.8053	16.5853	16.9804	16.8282	17.2166	18.3191	18.237	18.3086	18.1255
BAZ1A_S1413_M1	16.9039	17.0369	17.0559	17.2703	16.2031	16.5994	16.4619	16.3736	16.7341	16.5929	17.0089	16.7537	16.7672	16.6409	16.9418	16.8851	16.5261	17.2753	16.6137	16.76	16.9811	16.9573	16.8073	16.4731	16.8019	16.7273	16.9863	16.287	16.9404	16.4365	16.5382	15.9427	16.4733	16.359	16.4145
BAZ1A_S1413_M2	10.9074	10.5065	11.0249	10.9095	14.9212	15.0767	15.0463	14.8549	15.2722	15.116	15.1519	14.9056	14.4034	14.3819	14.6812	14.5731	14.8303	15.2028	15.1787	14.6015	14.7656	14.6883	14.995	11.1457	10.8347	11.2008	11.0948	15.1141	15.2742	14.9082	15.2828	15.0966	15.0339	15.0673	15.1482
BAZ1A_S1417_M2	10.9074	10.5065	11.0249	10.9095	14.9212	15.0767	15.0463	14.8549	15.2722	15.116	15.1519	14.9056	14.4034	14.3819	14.6812	14.5731	14.8303	15.2028	15.1787	14.6015	14.7656	14.6883	14.995	11.1457	10.8347	11.2008	11.0948	15.1141	15.2742	14.9082	15.2828	15.0966	15.0339	15.0673	15.1482
BAZ1B_S167_M1	14.1096	13.7875	13.9473	14.0911	14.3862	14.5798	13.6179	14.9475	14.4828	14.5151	14.4007	14.6652	14.6664	14.7261	14.0538	14.1875	14.9118	14.8978	14.5635	14.6342	14.5952	14.5397	14.6835	14.6319	14.484	14.3517	13.9216	14.6096	14.2038	14.3369	14.3461	14.1257	13.7239	14.2956	14.4214
BAZ1B_S349_M1	13.9923	14.0243	14.0947	14.0527	13.6885	13.7246	14.8615	13.7865	13.2356	13.5409	13.4707	13.1442	13.6555	13.7886	14.0801	13.6323	14.6937	14.6758	14.4886	13.68	13.7125	13.7519	13.7898	13.7325	13.5754	13.6307	13.8376	13.5077	13.6629	13.1883	14.1911	13.3213	13.2277	13.1888	13.6616
BAZ2A_T1399_M1	14.6948	15.6004	15.5195	16.7032	16.6059	17.3387	16.8204	16.5352	17.2938	16.7351	16.5367	16.8856	17.0685	16.8935	16.3669	16.4934	16.234	16.6189	16.483	16.6182	17.0614	16.5382	17.9918	16.3879	16.6339	16.0698	16.5414	16.3597	16.658	16.483	16.6806	17.2356	16.9035	16.978	16.5926
BBX_S159_M1	10.9074	10.5065	11.0249	10.9095	16.4674	16.375	16.9803	16.4312	15.3211	15.2783	15.3776	15.4462	15.1993	15.2862	15.2867	15.2101	15.4445	15.2345	15.2625	11.1267	11.0689	11.1237	11.1819	14.5532	14.3262	14.4044	14.6756	15.9743	16.5479	16.0179	16.2582	11.0629	11.1051	11.1383	11.2462
BBX_S844_M1	16.1035	16.165	15.6421	15.9664	15.2143	15.5725	15.4964	15.204	15.6447	15.4817	15.6521	15.642	15.6578	15.8036	15.7009	16.0606	15.6979	16.3638	15.9147	15.7529	15.9238	15.7201	16.036	15.4274	15.7623	15.848	16.0643	15.2714	15.8623	15.6447	15.5922	15.4342	14.9935	15.5058	15.5892
BCAR3_T86_M1	10.9074	10.5065	11.0249	10.9095	16.3352	16.6121	16.5984	16.4968	16.2107	16.2353	16.7657	16.2349	11.0567	11.2001	11.4946	11.1177	16.2233	15.1522	19.0576	16.0762	16.0627	16.018	16.0433	15.5078	15.7491	15.8501	15.8815	11.3008	10.7292	11.0231	11.5016	15.7805	16.58	15.8264	16.0198
BCL6_S343_M1	11.5491	11.6053	12.2728	12.7499	12.9379	12.8232	13.2317	12.9689	11.2787	11.473	11.3319	11.2608	12.0225	11.918	15.1606	12.6162	11.3414	11.5661	11.8426	12.0597	12.2017	13.3062	12.2687	12.7336	12.3268	12.0733	11.6392	12.8565	11.2173	12.3118	12.7467	11.0629	11.1051	11.1383	11.2462
BCL7C_S122_M2	12.6946	7.88963	10.1899	14.5725	14.8246	14.314	14.6061	14.8541	16.0309	15.8531	13.6136	15.114	14.1148	11.8351	15.6702	14.644	13.3961	14.5484	13.6871	15.427	15.6272	15.1909	14.9507	16.2386	16.5237	15.9824	14.7067	15.2262	13.9718	14.3737	13.6858	16.148	15.8542	15.9141	15.8602
BCL7C_S126_M2	12.6946	7.88963	10.1899	14.5725	14.8246	14.314	14.6061	14.8541	16.0309	15.8531	13.6136	15.114	14.1148	11.8351	15.6702	14.644	13.3961	14.5484	13.6871	15.427	15.6272	15.1909	14.9507	16.2386	16.5237	15.9824	14.7035	15.2262	13.9718	14.3737	13.6858	16.148	15.8542	15.9141	15.8602
BCL9_T167_M1	16.0461	16.9067	16.6495	17.0153	17.7579	17.4753	15.4272	16.0733	17.1671	17.3789	17.4606	17.7273	17.0528	17.5153	16.352	17.1248	16.8462	16.2836	17.2984	17.3054	17.0295	17.5581	17.8026	17.9764	17.0774	17.089	17.5201	16.8137	16.7943	16.0038	16.9906	17.0627	17.0017	17.0599	16.9213
BCL9_T315_M1	14.2176	14.9706	14.5187	14.6095	15.9359	14.6449	14.3749	15.3242	13.6893	13.6396	14.6851	14.1513	13.8044	14.0341	15.1685	14.5414	14.1068	12.9647	14.7369	14.3184	13.8599	14.0142	13.8228	14.4708	14.039	14.0279	14.3551	14.5633	13.9864	14.6436	14.2612	14.3784	14.5247	14.6758	14.2679
BCL9L_S21_M2	13.4278	13.7288	17.9747	17.6926	19.0065	18.887	18.5967	18.8876	18.4531	18.413	18.4164	18.375	17.734	17.7535	17.5889	17.237	18.1763	16.838	17.4322	17.7212	17.6888	17.667	17.4473	18.0459	18.211	17.8405	16.757	19.425	18.5562	19.1548	19.07	18.8975	18.9947	18.7966	18.1936
BCL9L_S25_M2	13.4278	13.7275	17.9747	17.6926	19.0065	18.887	18.5967	18.8876	18.4531	18.413	18.4164	18.375	17.734	17.7535	17.5889	17.237	18.1763	16.838	17.4322	17.7212	17.6888	17.667	17.4473	18.0459	18.211	17.8405	16.757	19.425	18.5562	19.1548	19.07	18.8975	18.9947	18.7966	18.1936
BCL9L_S942_M2	10.9074	10.5065	11.0249	10.9095	11.2128	11.2573	10.847	11.1164	12.9967	12.9669	13.1564	12.8812	11.0567	11.2001	11.4946	11.1177	11.3815	10.7106	11.5192	11.8096	12.0919	12.5164	12.2359	11.1457	10.8347	11.2008	11.0948	11.3008	10.7292	11.0231	11.5016	13.4277	13.0775	13.0246	12.8735
BCL9L_S987_M2	16.0205	15.8702	15.8972	16.0093	11.2128	11.2573	10.847	11.1164	11.2787	11.473	11.3319	11.2608	16.4012	16.4108	16.3183	16.2945	15.5178	15.8074	15.5901	16.2495	16.2751	16.1866	16.2139	16.1882	16.3002	16.2173	16.3674	11.3008	10.7292	11.0231	11.5016	15.954	15.8559	15.9012	15.9365
BCL9L_T946_M2	10.9074	10.5065	11.0249	10.9095	11.2128	11.2573	10.847	11.1164	12.9967	12.9669	13.1564	12.8812	11.0567	11.2001	11.4946	11.1177	11.3815	10.7106	11.5192	11.8096	12.0919	12.5164	12.2359	11.1457	10.8347	11.2008	11.0948	11.3008	10.7292	11.0231	11.5016	13.4277	13.0775	13.0246	12.8735
BCL9L_T989_M2	16.0205	15.8702	15.8972	16.0093	11.2128	11.2573	10.847	11.1164	11.2787	11.473	11.3319	11.2608	16.4012	16.4108	16.3183	16.2945	15.5178	15.8074	15.5901	16.2495	16.2751	16.1866	16.2139	16.1882	16.3002	16.2173	16.3674	11.3008	10.7292	11.0231	11.5016	15.954	15.8559	15.9012	15.9365
BCLAF1_S177_M1	19.0881	19.0853	19.1553	19.5395	19.5404	19.2724	18.6477	19.6755	19.4272	19.4375	19.3259	19.4763	19.4112	19.4236	19.1546	19.4265	19.568	18.4902	19.2489	19.419	19.329	19.3096	19.3749	19.4116	19.3435	19.4351	19.2256	19.4477	19.1834	19.2207	19.4062	19.4457	19.4761	19.3047	19.1174
BCLAF1_S264_M2	16.0514	15.5174	16.5354	15.446	16.6845	16.6276	15.1256	16.0514	18.1959	17.4944	17.0754	17.5333	17.8911	17.5012	17.3727	16.9238	18.1946	17.6531	17.5255	17.6973	17.4391	17.2209	17.2995	17.6877	17.1891	16.6929	15.8655	17.4143	16.586	16.8083	17.2671	17.8183	17.3826	17.6552	17.6298
BCLAF1_S268_M1	19.9001	19.7368	19.1088	19.5452	19.4482	19.2736	18.7365	18.7399	19.5407	19.2083	19.2178	19.5663	19.27	19.2611	19.0194	19.5945	19.0047	19.849	19.2022	19.475	19.2622	19.2355	19.3571	19.2656	18.9512	19.2666	19.6715	19.0235	19.393	18.3138	19.1043	19.095	18.8494	19.0852	19.2631
BCLAF1_S268_M2	16.7618	16.183	17.231	16.5672	17.8383	18.0591	16.7788	17.281	18.6313	18.1022	17.7155	18.118	18.3244	18.1536	17.9137	17.477	18.8123	18.2853	18.1684	18.2611	17.991	17.8981	17.8935	18.4267	18.0527	17.798	17.2406	18.2989	17.4307	17.5058	17.9197	18.4741	18.129	18.2746	18.2485
BCLAF1_S285_M1	16.9438	16.6057	17.5105	17.3224	11.2128	11.2573	10.847	11.1164	17.4054	17.4006	17.5036	17.0864	16.7586	16.6395	16.712	16.9235	16.5014	17.3146	16.7491	16.8728	16.756	16.9491	16.5282	16.9395	16.9117	16.9104	17.0586	16.4842	17.0757	16.6527	16.7441	17.0535	17.5048	17.0582	17.0388
BCLAF1_S285_M2	19.2443	18.7941	20.7798	20.079	20.1409	20.3715	20.3136	20.1203	20.359	20.2192	20.1864	19.8501	20.4301	20.2671	20.2277	20.3797	20.5505	20.9887	20.2645	20.4905	20.5833	20.5726	20.4174	20.6059	20.7575	20.5987	20.4146	20.6034	20.585	20.3187	20.3362	20.6741	20.8454	20.5438	20.4191
BCLAF1_S287_M2	10.9074	10.5065	11.0249	10.9095	13.1203	13.2521	13.6024	13.2381	12.3671	12.0138	11.8166	11.5931	11.0567	11.2001	11.4946	11.1177	14.0998	14.2983	14.0583	13.3625	13.4152	13.3329	13.75	13.0276	13.1681	13.3076	12.3389	12.0897	12.8737	12.0856	12.277	13.0866	12.9463	13.2379	13.679
BCLAF1_S290_M1	15.6167	15.9755	15.9235	15.8856	15.2818	15.5809	15.6796	15.3853	15.3894	15.4345	15.477	15.2967	15.6086	15.8497	15.94	16.055	15.3611	16.12	15.5438	15.7345	15.82	15.9269	15.8067	15.5227	15.6941	15.7405	16.0717	15.4613	15.9512	15.295	15.8127	15.5001	15.8672	15.7986	15.8249
BCLAF1_S290_M2	20.2425	19.7753	21.166	20.5313	20.613	20.8331	20.79	20.5871	20.83	20.7174	20.7071	20.3242	20.8783	20.7074	20.7198	20.851	20.9865	21.4086	20.7619	20.9532	21.0349	21.0402	20.9569	21.0456	21.1782	20.9617	20.8743	20.9701	21.0043	20.7653	20.8391	21.0201	21.252	20.9116	20.9241
BCLAF1_S297_M2	20.0159	17.9416	16.046	16.7649	17.2273	17.5938	17.2434	16.8969	17.6973	17.9699	17.842	17.697	17.4023	17.3279	17.6325	17.7444	17.4983	17.7467	18.2948	17.4033	17.7112	17.7249	17.7139	17.6245	18.0203	17.5319	17.8522	17.4652	16.8755	17.6881	18.1181	17.38	17.6802	17.3115	18.2291
BCLAF1_S300_M2	15.572	14.884	14.9025	14.9424	16.0492	16.291	15.1914	15.6603	16.6163	16.6374	16.7612	16.5922	16.2634	16.1809	16.6048	16.0377	16.3979	16.3663	17.2013	16.2044	16.769	16.6063	16.7657	16.5318	16.9555	16.5778	16.1378	16.164	15.7162	16.4832	16.9178	16.5707	16.4647	16.6835	17.2007
BCLAF1_S496_M1	12.6227	12.1017	13.2794	13.187	16.7897	16.8862	16.9319	16.8015	16.4496	16.4157	16.4423	16.4729	16.5662	16.7612	16.6568	16.621	17.1084	17.5136	17.1852	11.1267	11.0689	11.1237	11.1819	11.2029	11.7724	11.7877	10.2342	10.0098	7.70298	0.151919	16.9435	16.0847	16.2561	16.1552	16.1717
BCLAF1_S512_M1	16.0166	15.9013	15.6757	16.1203	16.674	16.4735	16.3818	16.8665	17.0306	16.899	16.4457	16.925	16.9981	16.8819	16.5304	16.5516	16.8107	16.9729	16.4113	16.9257	16.7844	16.4904	16.4513	16.9811	16.6329	16.4446	16.2005	16.8595	16.3945	16.8631	16.3838	16.8827	16.6842	16.4441	16.2553
BCLAF1_S531_M1	17.9698	17.8476	17.8326	17.844	17.5993	17.6893	17.5475	17.7015	17.5562	17.6243	17.8044	17.7887	17.777	17.8233	18.0871	18.0011	17.7512	16.6888	17.993	17.8981	17.9132	17.8386	17.9818	17.6802	17.6607	17.7162	17.9711	17.5274	17.642	17.7243	17.9407	17.4283	17.4922	17.4343	17.6247
BCLAF1_S658_M1	21.0107	20.9163	20.5557	20.4439	20.0145	19.9232	20.3725	20.2415	19.7602	19.9222	20.1245	20.0197	20.1258	20.2295	20.183	20.3493	19.803	20.475	19.869	20.06	19.5163	19.9731	19.777	19.9143	19.7058	20.1314	20.3061	19.8388	20.1922	19.9956	19.7411	19.6637	20.0007	19.6106	19.7738
BCLAF1_S760_M1	14.5206	14.858	13.685	13.9923	13.8144	13.7183	13.7891	13.6629	13.916	13.6177	13.9823	14.1696	13.5866	13.9228	14.4784	14.3069	13.2165	13.0565	13.4191	13.5566	13.8564	13.8372	14.1909	14.0175	13.3943	13.3711	14.2789	13.3116	13.9498	13.6971	13.7782	13.2382	12.9658	13.6367	13.4856
BCLAF1_T257_M2	14.4432	14.4782	15.0508	14.3096	16.577	16.081	15.2912	15.6684	15.9905	15.576	14.9274	15.2727	14.9796	14.7766	14.3429	14.4856	11.3815	10.7106	11.5192	15.8345	15.5749	15.7041	15.5576	16.4935	16.5842	16.2352	15.6761	16.2772	15.3826	15.23	15.6588	16.1711	15.6584	15.8333	15.8782
BCR_S122_M1	11.773	11.6653	12.2931	13.4342	13.4188	12.2525	11.2908	10.9478	13.7026	13.533	13.1684	13.6043	13.1928	12.1398	12.698	11.2114	13.3712	14.1938	13.9417	13.0461	13.0862	13.0982	13.0125	13.1555	13.4595	13.4084	13.7635	12.8218	12.9221	13.0126	13.0616	13.5481	13.0591	13.4768	13.19
BEGAIN_S246_M1	10.9074	10.5065	11.0249	10.9095	10.7384	11.6036	12.6018	12.0232	11.5901	11.3585	11.2315	11.2588	9.75711	11.4424	11.4289	11.4517	11.9053	10.2193	8.18248	8.70167	10.0233	10.4291	10.435	11.1457	10.8347	11.2008	11.0948	10.9762	11.2415	11.302	11.2122	10.8106	10.9869	10.8069	11.4022
BICC1_S766_M1	15.8533	15.8929	15.8169	15.805	15.6211	15.8551	15.7767	15.8938	15.352	15.438	15.9087	15.4457	16.0028	16.0506	16.3025	16.0831	15.6002	16.066	15.7958	16.1672	16.161	16.1799	16.2339	15.6109	15.3961	15.783	15.518	15.6452	15.9844	15.783	15.9964	14.9774	15.125	15.1047	15.0881
BICD2_S574_M2	14.159	13.9271	13.4247	13.7754	13.932	14.37	13.3132	14.4153	11.2787	11.473	11.3319	11.2608	14.432	14.2133	14.7238	14.0453	12.6232	10.0901	12.6946	14.5834	14.6408	14.5889	14.9097	11.1457	10.8347	11.2008	11.0948	14.7251	14.7206	14.8292	15.0007	11.0629	11.1051	11.1383	11.2462
BICD2_T573_M2	15.345	15.2616	14.9653	14.935	14.4706	14.4452	14.4812	14.3037	11.2787	11.473	11.3319	11.2608	15.422	15.6023	15.6611	15.3747	12.944	11.4648	12.3404	15.9658	16.066	15.9266	16.2211	11.1457	10.8347	11.2008	11.0948	16.0352	16.1734	16.1544	16.1087	11.0629	11.1051	11.1383	11.2462
BIN1_S296_M1	17.1868	15.5541	17.4023	17.3803	11.2128	11.2573	10.847	11.1164	18.7537	18.8255	18.7023	18.7148	18.4468	18.4933	18.7273	18.5754	18.4725	17.4252	18.4378	18.4898	18.9424	18.7287	17.6447	11.1457	10.8347	11.2008	11.0948	11.3008	10.7292	11.0231	11.5016	11.0629	11.1051	11.1383	11.2462
BIN1_S298_M1	18.9886	18.7933	18.8626	19.4719	18.5044	18.5689	18.7958	19.0872	18.6923	18.8221	18.9768	18.7788	19.1226	19.4157	19.408	18.6528	19.1722	19.0583	18.8252	19.1331	18.7492	18.6107	18.7383	19.104	19.1441	18.7066	19.1453	18.4385	19.4294	18.5766	18.4837	18.4089	19.2989	18.7894	19.2967
BIN1_S298_M2	19.4607	19.4517	19.12	19.3572	19.5601	20.6514	20.4544	21.6319	19.7067	19.7305	21.339	21.7215	21.4133	21.5645	21.4828	21.5683	19.8675	20.248	19.9739	19.9367	18.2903	19.894	19.8111	19.7609	20.7717	22.1491	20.0708	19.721	20.9484	19.8733	22.0346	19.7471	19.5062	20.0256	19.4626
BIN1_S303_M1	17.2131	17.2156	17.3266	17.543	16.673	16.7715	17.0755	16.8457	17.3212	17.3703	17.4462	17.4668	17.1834	17.3254	17.4651	17.1632	11.3815	10.7106	11.5192	17.2257	17.445	17.3509	17.3956	16.749	17.2617	17.4666	17.1158	16.98	17.2918	16.9696	17.035	17.2538	17.204	17.2447	17.3731
BIN1_S303_M2	18.8981	18.6864	18.3667	18.7535	19.8689	20.0383	18.3362	19.8557	20.119	20.1723	19.6236	19.7212	19.6465	18.5986	20.3158	19.1659	20.2051	20.629	20.0767	20.309	20.1691	20.1853	20.3191	20.0312	20.395	19.9685	19.4003	20.0641	17.3281	20.1034	20.0092	20.2121	19.8758	20.0386	19.9291
BIN1_T307_M1	16.6493	16.4107	16.8552	16.0582	16.8477	16.84	16.7639	16.8267	16.5777	16.6445	16.763	16.6297	16.8665	16.7939	16.9274	16.811	16.824	17.144	17.0779	16.9123	16.4924	16.9383	16.7382	16.2205	16.8841	16.9454	16.9159	16.416	16.6144	16.6093	16.7161	15.0854	16.6419	16.6806	17.0608
BIN1_T307_M2	17.0283	17.1155	16.7237	17.0095	18.181	18.4124	16.5861	18.6587	16.9954	18.8384	18.007	18.798	18.0155	16.9742	18.6644	19.3224	18.6626	18.9749	18.5227	17.2958	16.5223	17.6221	16.8495	18.248	19.6	19.2683	18.2846	18.5226	15.6905	18.1862	19.1441	18.9827	18.4032	19.1373	19.1332
BMS1_S552_M1	15.9317	16.087	15.6523	15.9807	14.7677	15.103	15.3457	14.8845	13.6826	13.8197	13.9669	13.8672	14.944	14.7909	14.649	15.219	14.5386	12.7782	14.7673	14.8217	14.593	14.9932	15.112	14.7401	14.5968	14.7567	15.1717	14.6917	14.9589	14.5815	14.8484	14.0938	13.8131	14.5902	14.5441
BNIP2_S114_M1	15.2241	15.4281	15.0147	15.3782	15.7754	15.7713	15.4717	15.9026	15.8711	15.815	15.681	15.9181	14.819	14.9902	14.7204	14.994	15.0912	13.24	15.3447	15.0682	15.1064	14.8773	15.166	15.3563	15.512	15.3547	15.3525	15.7174	15.9296	15.784	15.9274	14.8618	14.711	14.6995	14.9333
BOD1L1_S1145_M1	7.37372	7.58281	9.02463	9.15862	11.2128	11.2573	10.847	11.1164	10.8753	11.6755	11.012	10.5561	10.8348	9.82361	10.3131	7.42347	11.8023	12.1752	11.0008	10.7008	10.8916	10.5287	10.8191	11.1457	10.8347	11.2008	11.0948	11.3008	10.7292	11.0231	11.5016	12.6914	11.9751	12.224	12.5248
BOD1L1_S2905_M1	15.0831	15.0604	14.8616	15.0618	11.2128	11.2573	10.847	11.1164	11.2787	11.473	11.3319	11.2608	14.5176	14.528	14.4825	14.5786	14.5539	14.9423	14.8387	14.8053	14.7612	14.9669	14.8023	11.1457	10.8347	11.2008	11.0948	11.3008	10.7292	11.0231	11.5016	11.0629	11.1051	11.1383	11.2462
BOD1L1_S3019_M1	16.273	16.463	16.2578	16.361	15.2201	15.2215	15.5241	15.2135	15.1352	15.1466	15.3857	15.2628	15.2164	15.4479	15.7762	15.5689	15.1339	15.2338	15.4839	15.2788	15.206	15.5051	15.4794	14.9193	14.9967	15.1707	15.8206	14.7632	15.6817	15.3071	15.2089	14.7767	14.8455	14.9528	14.9967
BOD1L1_S635_M1	10.9074	10.5065	11.0249	10.9095	16.1497	16.056	16.253	16.335	15.102	16.0679	16.8101	15.4405	16.597	16.5569	16.402	16.4798	16.4411	16.4069	16.551	11.1267	11.0689	11.1237	11.1819	15.5314	15.4823	15.4774	15.5786	16.2814	16.6815	15.7486	16.0989	15.6113	15.8937	16.1616	15.8456
BOD1L1_T2480_M1	14.6616	14.3927	14.8394	14.6802	14.1051	14.1197	13.1727	13.8407	14.1245	14.0887	14.1665	14.1913	11.0567	11.2001	11.4946	11.1177	11.3815	10.7106	11.5192	11.1267	11.0689	11.1237	11.1819	14.224	14.2424	14.2508	14.2683	11.3008	10.7292	11.0231	11.5016	11.0629	11.1051	11.1383	11.2462
BOD1L1_T2901_M1	15.0704	15.0891	15.2032	15.3525	14.7983	14.8978	14.3079	14.6837	14.0596	14.2163	14.189	14.0258	14.5109	14.5608	14.4735	14.487	15.0114	14.9018	14.8694	11.1267	11.0689	11.1237	11.1819	14.3509	14.2318	14.1359	14.599	11.3008	10.7292	11.0231	11.5016	14.2298	14.2266	14.5622	14.5579
BPTF_S2465_M1	17.9577	19.0607	18.1867	18.6011	18.8749	17.9059	17.9411	17.8733	18.3416	17.423	18.0276	17.7454	18.3581	18.5932	18.1937	18.3847	18.2112	17.0686	18.1816	18.3967	18.5244	18.0987	18.1302	18.4309	17.7786	17.8282	18.0244	17.9257	18.114	17.4875	18.1576	18.133	18.1065	18.8282	18.009
BPTF_S2465_M2	13.5352	13.2817	13.6919	13.5041	13.0903	13.653	13.6175	13.0669	13.587	13.3831	13.0914	12.5467	13.5362	12.9925	13.362	13.7757	13.5027	13.3359	13.8399	13.324	13.8002	13.5668	13.9149	13.3998	14.1781	13.5743	13.9942	13.3627	13.8281	13.6504	13.6249	13.7923	13.4345	13.7681	13.9058
BPTF_S2471_M2	13.5352	13.2817	13.6919	13.5041	13.0903	13.653	13.6175	13.0669	13.587	13.3831	13.0914	12.5467	13.5362	12.9925	13.362	13.7757	13.5027	13.3359	13.8399	13.324	13.8002	13.5668	13.9149	13.3998	14.1781	13.5743	13.9942	13.3627	13.8281	13.6504	13.6249	13.7923	13.4345	13.7681	13.9058
BRAF_S729_M1	17.845	18.0982	17.3069	17.5663	16.3166	16.365	16.3428	16.3882	16.4533	16.6154	16.8368	16.691	17.0085	16.7678	17.1063	17.2485	16.4838	17.0248	17.4524	16.4168	16.803	17.2198	16.2771	16.4539	16.4736	16.5626	16.7168	17.2569	17.1017	17.441	17.4565	11.0629	11.1051	11.1383	11.2462
BRAP_S119_M1	17.0636	17.1989	16.6617	16.8869	16.2851	16.5957	16.6817	16.6336	15.698	16.0905	16.043	16.3818	16.4047	16.6514	16.5921	16.757	16.3522	16.9599	16.565	16.2804	16.364	16.4503	16.5255	16.432	16.5395	16.6985	16.8059	16.4554	16.8365	16.4568	16.4958	16.1638	16.0032	16.3437	16.3055
BRAT1_S742_M1	15.44	15.3667	15.4913	15.4502	14.9305	14.9324	15.1255	14.9807	11.2787	11.473	11.3319	11.2608	15.188	15.3723	15.3418	15.3926	15.3094	15.5585	15.3415	11.1267	11.0689	11.1237	11.1819	15.1488	15.2832	15.2205	15.5608	15.0333	15.2043	14.9452	15.0389	15.0681	14.9821	15.0748	15.0226
BRD2_S298_M2	12.2819	11.2863	11.8631	12.1261	15.9069	14.9341	15.3614	15.5696	16.0957	16.0031	15.7025	16.167	15.9857	15.7977	15.1779	14.8697	16.5503	15.4614	16.2412	15.7386	15.267	15.5602	15.2677	16.549	15.8346	16.0668	14.0535	16.324	15.6262	16.0453	15.7721	15.7484	16.0521	16.0015	15.4292
BRD2_S301_M2	10.9074	10.5065	11.0249	10.9095	15.0104	14.0409	14.4415	14.681	15.2061	15.1281	14.8762	15.3045	15.0934	14.9309	14.3283	14.0441	15.67	14.6058	15.4485	14.8358	14.3997	14.688	14.4132	15.6723	14.9761	15.2184	13.257	15.4613	15.1946	15.1789	14.9168	14.8091	15.1437	15.1232	14.5575
BRD3_S263_M1	19.1494	19.1397	18.8525	19.0494	18.3416	18.5747	18.476	18.6426	18.499	18.5046	18.8561	18.744	18.5897	18.8277	18.837	18.7805	18.5704	18.6898	18.7284	18.7139	18.7218	18.7969	18.7009	18.4186	18.5585	18.651	18.7481	18.4146	18.6118	18.5577	18.6327	18.4409	18.6154	18.4154	18.3178
BRD4_S1045_M1	11.7498	10.4612	10.7003	11.634	9.28269	8.71223	11.2172	7.83268	6.01039	9.64383	8.87733	8.83828	8.82815	10.2589	10.9643	10.8847	8.97754	8.257	11.0692	8.05839	8.39423	9.44365	9.08069	9.88267	6.77541	7.86994	11.1431	8.65309	10.4132	1.65292	10.7042	7.43209	7.99405	7.99889	9.58727
BRF1_S553_M1	14.7627	14.8938	15.1631	15.2916	15.1561	14.796	14.6435	14.7806	15.1337	15.8998	14.72	14.8109	15.4206	15.315	15.4215	15.3732	15.5498	15.1802	15.6067	15.6083	15.7454	15.4795	15.5423	15.5776	15.6789	15.3716	15.3743	15.2966	15.2505	15.2609	15.3383	14.9306	14.7072	14.9707	15.0082
BSG_S362_M1	16.6762	15.5017	18.6353	18.4779	17.4885	17.4085	16.7593	17.9937	16.7108	17.1016	17.4947	17.5456	17.1889	17.5799	17.3032	17.3449	17.6584	17.5121	17.5013	17.4268	17.3574	17.5287	17.2455	17.6041	16.9657	18.2881	17.9235	17.3519	17.0973	18.2948	17.5203	16.6537	18.0565	17.5381	17.2375
BUB1B_S543_M1	17.6998	17.7529	16.8921	16.9195	17.1591	16.6972	16.9857	15.4691	16.8255	17.0673	16.5901	17.2421	16.5174	16.6141	16.8938	17.0288	16.0811	12.71	17.0947	16.7135	16.2421	16.8461	16.4296	17.0153	15.8733	16.2007	16.8193	16.683	16.7313	14.1108	17.0796	16.53	16.3841	16.7594	17.3157
BUD13_S126_M2	10.9074	10.5065	11.0249	10.9095	11.2128	11.2573	10.847	11.1164	14.5366	14.9108	13.6777	14.2277	11.0567	11.2001	11.4946	11.1177	14.2857	14.8993	14.1705	14.1147	14.0346	14.0342	13.8859	14.5382	13.8689	14.1544	14.2211	13.3693	13.5595	13.1344	13.137	11.0629	11.1051	11.1383	11.2462
BUD13_S139_M2	12.1476	12.7892	11.6329	11.6101	10.8873	10.7493	13.0962	10.0371	9.71846	13.2508	11.4427	11.5723	10.054	11.7398	13.625	11.7368	11.0493	14.2514	14.1986	9.79033	10.7664	10.8953	10.9613	11.9557	9.964	10.1901	12.0411	11.4085	11.6739	5.6443	13.7278	9.45754	10.0732	10.055	13.4544
BUD13_S163_M2	17.7257	18.0341	17.3482	17.5956	17.6641	17.3215	18.6222	17.6784	17.3688	17.799	17.8509	17.4148	17.4073	17.5038	17.995	17.6272	17.7955	16.4231	17.805	17.2154	17.5125	17.7082	17.8863	17.6825	17.9967	17.9419	18.2628	17.6836	17.7943	18.01	17.873	17.4822	17.5723	17.4468	17.7927
BUD13_S197_M2	15.7799	14.9507	18.7329	18.5124	18.1759	17.0755	16.8795	17.9815	18.7035	18.5365	18.0889	18.2297	18.1899	18.4746	17.5729	17.3977	18.6907	18.3707	17.8881	18.6373	17.4907	18.2604	17.738	19.0518	18.8806	18.3841	17.8126	19.0764	17.2666	18.3609	17.4971	19.0259	18.6872	18.577	17.5636
BUD13_S201_M2	15.7799	14.9507	18.7329	18.5124	18.1759	17.0755	16.8795	17.9815	18.7035	18.5365	18.0889	18.2297	18.1899	18.4746	17.5729	17.3977	18.6907	18.3707	17.8881	18.6373	17.4907	18.2604	17.738	19.0518	18.8806	18.3841	17.8126	19.0764	17.2666	18.3609	17.4971	19.0259	18.6872	18.577	17.5636
BUD13_T123_M2	10.9074	10.5065	11.0249	10.9095	11.2128	11.2573	10.847	11.1164	14.5366	14.9108	13.6777	14.2277	11.0567	11.2001	11.4946	11.1177	14.2857	14.8993	14.1705	14.1147	14.0346	14.0342	13.8859	14.5382	13.8689	14.1544	14.2211	13.3693	13.5595	13.1344	13.137	11.0629	11.1051	11.1383	11.2462
BUD13_T135_M2	12.1476	12.7892	11.6329	11.6101	10.8873	10.7493	13.0962	10.0371	9.71846	13.2508	11.4427	11.5723	10.054	11.7398	13.625	11.7368	11.0493	14.2514	14.1986	9.79033	10.7664	10.8953	10.9613	11.9557	9.964	10.1901	12.0411	11.4085	11.6739	5.6443	13.7278	9.45754	10.0732	10.055	13.4544
BUD13_T159_M2	17.7257	18.0341	17.3482	17.5956	17.6641	17.3215	18.6222	17.6784	17.3688	17.799	17.8509	17.4148	17.4073	17.5038	17.995	17.6272	17.7955	16.4231	17.805	17.2154	17.5125	17.7082	17.8863	17.6825	17.9967	17.9419	18.2628	17.6836	17.7943	18.01	17.873	17.4822	17.5723	17.4468	17.7927
C18orf25_S145_M1	10.9074	10.5065	11.0249	10.9095	12.0458	12.4785	12.3765	12.3246	12.5007	12.4103	12.7249	12.2559	11.0567	11.2001	11.4946	11.1177	11.3815	10.7106	11.5192	11.1267	11.0689	11.1237	11.1819	13.1566	13.2122	13.7801	12.4067	12.9724	12.8992	11.7021	13.1728	12.4439	13.0117	12.9846	12.6208
C18orf25_S66_M1	10.9074	10.5065	11.0249	10.9095	14.8752	15.0267	15.1764	15.1401	15.6929	15.7157	15.4337	15.5948	11.0567	11.2001	11.4946	11.1177	14.6413	14.7098	14.4814	11.1267	11.0689	11.1237	11.1819	15.1704	15.2178	15.1948	15.1804	15.1849	15.4914	15.1666	14.9588	15.5607	15.5132	15.5381	15.5951
C18orf25_S66_M2	11.3098	12.0835	12.9088	12.4185	14.7933	15.0752	15.0002	14.7405	11.2787	11.473	11.3319	11.2608	11.0567	11.2001	11.4946	11.1177	14.0535	14.2217	14.076	14.3519	14.2962	14.4213	14.0976	13.8831	13.3869	13.6513	13.7562	11.3008	10.7292	11.0231	11.5016	11.0629	11.1051	11.1383	11.2462
C18orf25_S67_M2	12.704	13.0293	13.3857	13.2615	15.237	15.2623	15.5527	15.6959	16.3439	16.4639	16.3855	16.4508	11.0567	11.2001	11.4946	11.1177	15.0401	15.0697	14.9742	15.3493	14.9828	15.3724	15.0164	16.7437	17.1914	16.6192	14.5728	16.4995	16.4906	15.7991	16.2782	11.0629	11.1051	11.1383	11.2462
C18orf25_S69_M1	14.2684	14.5445	14.2346	14.3159	12.6283	12.839	11.919	12.9869	15.1066	15.0654	15.3079	15.1576	12.6883	14.2112	13.6677	14.5583	14.2115	14.3367	14.3082	13.7662	13.8548	14.1005	14.0434	15.3237	15.4772	15.68	15.3291	11.3008	10.7292	11.0231	11.5016	11.0629	11.1051	11.1383	11.2462
C19orf54_S14_M1	13.4629	12.6741	13.7485	13.5219	14.7534	14.5169	13.9879	14.2261	14.2752	14.2897	14.3356	13.9666	14.0499	13.9581	13.8964	13.9141	13.7966	13.3637	13.8129	14.157	13.6743	13.9313	13.7541	14.2512	13.7799	13.9339	14.0491	14.6944	14.6016	14.4163	14.3445	14.1376	14.4877	14.0554	14.3752
C1orf174_S148_M1	12.3539	12.3291	12.2395	12.0623	12.0998	12.057	11.1134	11.2173	12.8952	12.9399	13.1004	12.8618	11.6244	11.8464	12.0171	12.2798	11.3815	10.7106	11.5192	11.8988	11.9913	12.1917	12.3111	12.4133	12.0984	12.2464	12.4358	11.9542	12.1854	12.6655	13.4127	12.4272	11.9814	12.6169	12.5882
C2CD2L_S667_M1	12.8544	13.1847	13.1144	13.2933	13.2591	13.4664	13.0443	13.2315	13.6974	13.9376	13.8543	13.5803	13.6253	13.7847	13.8498	13.9436	13.8578	14.0007	13.4851	13.573	13.755	13.671	13.7388	13.5649	13.8907	13.7805	13.2865	12.667	12.8718	12.9735	13.0572	13.1397	12.9446	12.8695	12.869
C2CD5_S250_M1	14.9442	15.3001	14.4149	15.5165	15.0738	14.9582	15.0836	15.3406	14.8516	14.7495	14.6542	14.7552	14.7629	15.4387	15.3843	15.6646	15.6941	16.3971	15.104	14.5387	14.454	14.5235	14.5451	15.1911	14.8756	14.9382	14.9866	15.1885	16.0516	15.3792	15.4975	14.8728	14.762	14.8353	14.8963
C2CD5_S295_M1	16.3313	16.5447	16.1284	16.4182	16.0223	16.0168	16.0208	16.093	15.9532	15.9636	16.194	16.186	15.5957	15.7466	15.7306	15.7549	15.9312	15.9533	15.8903	15.7656	15.7976	15.8094	15.8922	15.8278	16.1435	16.2683	16.4994	15.4147	15.7948	15.7449	15.7116	15.2775	15.3475	15.3203	15.5863
C2orf49_S182_M3	15.4593	15.28	15.3248	15.4784	14.055	14.0896	14.1965	13.9681	17.1882	17.0645	17.2803	16.5801	11.0567	11.2001	11.4946	11.1177	11.3815	10.7106	11.5192	15.753	15.789	15.7648	15.9159	11.1457	10.8347	11.2008	11.0948	11.3008	10.7292	11.0231	11.5016	11.0629	11.1051	11.1383	11.2462
C2orf49_S184_M2	10.9074	10.5065	11.0249	10.9095	11.2128	11.2573	10.847	11.1164	16.6423	16.5258	16.69	16.6837	11.0567	11.2001	11.4946	11.1177	15.547	15.6987	15.3868	15.7207	15.7015	15.6922	15.6606	11.1457	10.8347	11.2008	11.0948	11.3008	10.7292	11.0231	11.5016	16.2574	16.3823	16.3806	16.3192
C2orf49_S189_M2	17.7319	18.3067	18.366	17.577	19.3544	19.4226	19.9577	19.2874	19.0072	19.3864	18.7412	19.086	18.4918	18.4111	18.5072	18.2577	18.091	18.2069	18.0908	18.0979	18.2936	18.3189	18.0402	18.165	18.1943	17.6556	17.788	19.484	19.6535	19.8585	19.2491	18.9531	19.4418	18.936	19.0156
C2orf49_S189_M3	15.4593	15.28	15.3248	15.4784	14.055	14.0896	14.1965	13.9681	17.1882	17.0645	17.2803	16.5801	11.0567	11.2001	11.4946	11.1177	11.3815	10.7106	11.5192	15.753	15.789	15.7648	15.9159	11.1457	10.8347	11.2008	11.0948	11.3008	10.7292	11.0231	11.5016	11.0629	11.1051	11.1383	11.2462
C2orf49_S193_M2	16.7199	16.5601	16.9614	16.4929	18.3416	18.5659	18.774	18.2094	18.1993	18.2872	17.6663	17.963	17.4496	17.1886	17.4209	17.116	17.1589	17.17	16.9472	17.1428	17.2859	17.14	16.9398	16.2013	17.2573	16.5074	16.6824	18.4215	18.4282	18.6625	18.0979	18.309	18.1871	18.2908	18.1126
C2orf49_S193_M3	15.4593	15.28	15.3248	15.4784	14.055	14.0896	14.1965	13.9681	17.1882	17.0645	17.2803	16.5801	11.0567	11.2001	11.4946	11.1177	11.3815	10.7106	11.5192	15.753	15.789	15.7648	15.9159	11.1457	10.8347	11.2008	11.0948	11.3008	10.7292	11.0231	11.5016	11.0629	11.1051	11.1383	11.2462
C2orf49_T197_M2	14.1401	13.9907	13.9676	14.3585	11.2128	11.2573	10.847	11.1164	13.6236	13.6909	13.5722	13.5831	14.1597	13.8773	14.1494	14.2065	14.2693	14.2841	13.6332	13.5742	14.2258	14.2485	13.8097	13.5037	13.296	13.2282	13.9686	11.3008	10.7292	11.0231	11.5016	13.8054	13.5462	13.7904	14.0381
C2orf49_T198_M2	15.9747	16.342	17.4465	16.4781	16.467	16.384	16.3941	16.225	16.7562	16.5784	16.3238	16.2845	16.9011	16.9845	16.665	16.7859	16.7414	17.0291	16.8783	16.6016	16.8243	16.9229	16.4281	17.0888	16.3077	15.8636	16.3121	11.3008	10.7292	11.0231	11.5016	16.9189	18.3628	16.3669	16.7418
C9orf78_S261_M1	19.8289	19.8949	19.49	19.6659	19.3176	19.4227	19.3868	19.3068	19.5403	19.4092	19.3095	19.651	19.4795	19.6214	19.3092	19.6955	19.3863	19.7353	19.4006	19.5284	19.536	19.246	19.4249	19.2176	19.2244	19.336	19.6316	19.26	19.6502	19.0537	19.2334	19.0731	18.8809	19.0634	19.1362
CAAP1_S89_M1	10.9074	10.5065	11.0249	10.9095	16.5838	16.5364	16.8919	16.5241	16.8	16.8736	16.8999	16.9646	16.4375	16.3718	16.3218	16.3069	15.7246	15.8044	15.7472	11.1267	11.0689	11.1237	11.1819	16.4501	16.5492	16.6701	17.1351	15.873	16.2887	16.2459	16.1639	16.7632	16.7586	16.8392	17.3265
CAD_S1859_M1	18.6876	18.7041	18.4471	18.7726	18.3656	18.5499	18.9959	18.7876	19.4662	19.6543	19.8971	19.6396	18.304	18.4055	18.6775	18.2868	17.3282	17.23	17.5124	18.6183	18.7474	18.6138	18.5823	19.9885	19.9683	19.976	20.1742	18.1954	18.3133	18.124	18.3766	17.6236	17.713	18.1273	17.1285
CAD_S1900_M1	13.0792	12.609	13.2646	12.8853	13.5614	13.3589	12.061	13.351	13.9081	13.1663	13.216	13.1986	14.2712	13.0409	12.8842	12.6603	13.8828	14.533	13.2387	13.7598	13.236	12.9814	13.2496	13.451	13.2472	13.0903	13.604	13.3742	13.5214	13.1315	12.3757	12.6215	12.028	12.623	12.9349
CALD1_S202_M1	15.3366	14.8185	14.7891	14.5215	14.5151	14.6101	14.8847	14.8721	14.5332	14.9362	15.4392	14.284	14.9548	14.5134	14.8584	15.8549	14.3906	15.1011	14.8293	15.0871	15.2146	14.6633	14.1406	15.1969	14.9862	14.8059	14.2501	14.8799	14.8039	15.2844	14.9399	14.4575	14.8952	14.3115	14.5863
CALD1_S724_M2	16.3472	14.7363	17.962	17.8742	17.598	17.7811	17.8584	17.9208	11.2787	11.473	11.3319	11.2608	17.5154	17.2059	17.3151	17.356	17.3576	16.7511	17.2768	17.3695	17.3714	17.4113	17.7842	17.1623	17.5314	17.3389	17.2257	17.4846	17.401	17.6735	17.4759	17.6255	17.5441	17.5899	17.761
CALD1_S759_M1	17.1832	16.6893	17.4334	17.5397	16.9281	17.2229	17.6273	17.0965	16.0736	16.254	16.509	16.0487	16.5343	16.9244	17.1166	16.9212	16.6696	16.8952	16.8904	16.622	16.7726	16.9042	16.7612	16.5997	16.3876	16.6486	17.3192	16.3705	16.9825	16.6275	17.4294	18.3175	18.1969	18.1625	18.149
CALD1_T730_M1	14.7493	14.4445	15.0705	15.4097	14.0868	14.9165	13.3151	14.3932	14.8232	14.519	14.3336	13.1448	14.2093	13.8961	13.6021	14.163	14.4782	16.082	15.865	13.8625	14.59	15.5162	14.4553	14.9148	15.529	15.253	15.0808	13.8522	13.4855	13.822	13.9488	16.2012	16.23	16.326	16.3632
CALD1_T730_M2	16.373	16.1981	18.8728	18.528	18.4509	18.7195	17.6025	18.8747	18.3822	18.0112	17.5373	16.9336	18.4838	18.1929	18.0281	18.1321	18.3084	17.959	18.1018	18.3276	18.6427	18.3864	18.7086	18.071	18.4526	18.0902	17.6571	17.4457	18.1379	18.651	18.4192	18.5815	18.5194	18.8432	19.0558
CALD1_T735_M2	13.9163	13.8189	15.0506	15.0928	14.9165	15.0907	14.2927	14.7637	14.3168	14.5239	14.8215	13.0821	15.1196	15.1665	15.0464	14.5901	14.862	15.1862	14.7617	14.9759	15.0941	15.2279	15.1345	14.9528	15.0628	14.7611	13.9376	14.7727	14.3543	15.1742	14.7458	15.1389	15.0121	15.8274	15.5425
CAMK1D_T184_M1	10.9074	10.5065	11.0249	10.9095	12.583	12.9372	13.0896	12.9868	12.4949	12.176	11.6503	12.0573	13.1807	13.5296	13.2276	13.0565	11.3815	10.7106	11.5192	13.2734	13.3947	13.2618	12.9801	13.2545	13.6961	13.2207	13.3794	12.8215	12.9686	13.4102	13.1609	12.4787	12.7941	12.5392	12.2831
CAMK1D_Y187_M1	13.2803	13.1695	12.708	13.2682	13.9279	14.367	13.3068	14.4119	11.6959	11.6766	11.7734	11.6691	13.1492	13.5219	13.3974	13.7562	13.6676	13.5463	13.9156	13.0657	13.0772	13.1628	13.549	12.9204	13.091	13.1091	13.2469	11.3008	10.7292	11.0231	11.5016	11.9422	12.3476	12.3094	12.753
CAMSAP1_S563_M1	15.115	15.0096	15.2899	15.2958	14.3243	14.7061	14.4554	14.5866	15.1319	15.2271	15.4951	15.1596	15.1176	15.089	15.3771	15.0628	15.3434	15.7205	15.3687	14.4445	14.6996	14.4564	14.6315	15.1932	15.4548	15.3572	15.4659	14.5952	14.7977	14.9917	14.6065	15.1193	15.0363	15.2151	15.2545
CAMSAP2_S1019_M1	15.7511	16.2299	15.6382	15.722	16.1937	15.805	17.2992	15.6421	15.6927	15.8582	16.1177	16.1946	15.6587	15.5567	15.7395	15.8558	11.3815	10.7106	11.5192	11.1267	11.0689	11.1237	11.1819	15.8692	15.6672	15.9162	16.3832	11.3008	10.7292	11.0231	11.5016	16.0282	16.1638	16.1572	15.7894
CAMSAP2_S1319_M1	15.4155	15.3864	15.9263	15.3374	15.4166	15.3983	14.8564	15.9179	15.4025	15.7301	15.6095	15.306	15.7331	15.9185	15.9084	15.8571	16.2961	15.7409	15.5006	15.6596	15.2438	15.0115	15.2007	15.8969	16.0205	16.091	16.0033	15.1949	14.8393	15.8795	15.5156	15.5048	15.7604	15.5039	15.0927
CAMSAP2_S462_M1	15.6894	15.6495	15.7318	15.5988	15.7751	15.8194	16.0451	15.8484	11.2787	11.473	11.3319	11.2608	15.1598	15.2026	15.4538	15.2074	11.3815	10.7106	11.5192	15.7901	15.5915	15.7555	15.665	11.1457	10.8347	11.2008	11.0948	15.5425	15.9381	15.6833	15.6877	15.4995	15.5818	15.6388	15.5799
CAMSAP2_S464_M1	16.4876	16.5012	16.0999	16.4156	16.7782	17.0993	17.0464	17.0301	16.2907	16.3555	15.8119	16.1287	16.2882	16.1182	16.3085	16.2407	16.1626	16.4278	16.0774	16.7344	16.5971	16.5347	16.653	15.8446	16.1146	15.9217	15.8778	16.6424	16.9611	16.84	16.8933	16.6341	16.4826	16.6104	17.0166
CAMSAP2_S599_M1	17.6071	17.5392	16.9889	17.2696	16.7959	16.9113	16.945	16.9128	16.8937	16.8226	16.9874	16.9512	16.696	16.9649	16.852	17.0664	16.6704	16.7919	16.8315	16.6878	16.6876	16.7697	16.8594	16.8336	16.9866	17.071	17.0952	16.7893	17.0585	16.7787	16.8107	16.1035	16.2131	16.2599	16.4455
CANX_S564_M1	15.6745	15.7377	10.7	11.5672	13.7852	15.3831	13.4787	14.8655	14.4969	14.7866	14.8922	14.177	14.8931	14.6377	15.0251	14.6599	15.1785	16.1686	15.7214	14.224	15.4027	13.8148	15.5224	13.7205	14.1562	13.7335	12.8673	13.4641	13.8799	14.1834	14.0511	14.8325	14.4939	14.3689	15.3176
CANX_S583_M1	22.9016	22.7212	22.0782	22.5716	22.069	22.1383	22.5269	22.6491	22.6467	22.6704	22.6091	22.4473	22.4336	22.3532	22.7311	22.0696	22.4588	19.5931	22.0795	22.5629	22.6496	22.5663	22.5542	22.3492	22.4273	22.3655	21.8704	22.1902	22.1367	22.3668	22.2388	22.3146	22.5322	22.0698	22.0884
CAP1_S308_M1	21.7146	21.2471	21.0845	21.2805	20.8809	20.9183	21.1937	20.8635	20.6866	20.657	20.8545	20.4996	21.2326	21.0258	21.5573	21.1754	21.0486	21.8123	21.7181	20.8551	21.3385	21.236	21.1279	20.5248	20.5672	20.5803	20.9263	21.0987	21.1083	20.8756	21.3127	20.7216	21.1216	20.8215	20.7878
CAP1_S308_M2	17.6673	15.9987	21.0322	20.3313	21.2257	21.271	19.6938	20.9662	21.3613	20.7467	20.8353	20.888	21.2536	20.9799	21.3509	20.6165	21.4718	19.4202	21.0061	21.2948	21.145	21.5806	21.0433	20.8974	21.6134	21.284	20.3387	21.3901	20.7065	21.2937	20.934	21.5524	21.6611	21.4443	21.3655
CAP1_S310_M1	18.1257	18.0916	17.6264	17.8286	11.2128	11.2573	10.847	11.1164	17.7262	17.6101	17.8772	17.5784	18.7817	18.538	18.7336	18.9264	11.3815	10.7106	11.5192	17.8504	17.8652	17.818	17.8658	17.4847	17.3794	17.4379	17.3221	18.1793	17.8645	18.3044	18.0172	17.6152	17.7376	17.6344	17.6381
CAP1_S310_M2	17.9245	16.2076	21.5213	20.6531	21.711	21.7812	19.9849	21.4787	21.8825	21.4042	21.3907	21.4006	21.7776	21.4365	21.7976	21.088	21.976	19.6705	21.3757	21.8197	21.6032	22.0751	21.5306	21.3954	22.0938	21.7694	20.7778	21.892	20.8963	21.7808	21.5601	22.0581	22.2151	21.9604	21.8536
CAP2_S312_M2	16.2771	15.4889	16.1092	14.3335	15.4762	15.7581	15.6374	13.8738	15.7174	15.7567	15.9162	15.9087	15.5655	15.1956	15.6535	16.2644	15.3883	14.7057	15.2955	15.7014	15.3954	15.5626	15.3636	16.3468	15.1203	15.3908	15.7037	15.9994	15.6387	13.2623	16.3704	16.1859	15.7222	16.2791	17.214
CAP2_T311_M2	16.2771	15.4889	16.1092	14.3335	15.4762	15.7581	15.6374	13.8738	15.7174	15.7567	15.9162	15.9087	15.5655	15.1956	15.6535	16.2644	15.3883	14.7057	15.2955	15.7014	15.3954	15.5626	15.3636	16.3468	15.1203	15.3908	15.7037	15.9994	15.6387	13.2623	16.3704	16.1859	15.7222	16.2791	17.214
CARHSP1_S30_M2	19.4948	18.5762	19.5442	19.2839	20.3278	20.1661	19.5893	19.9123	19.9153	20.1544	19.6429	19.3082	19.6046	19.2287	19.6182	19.7102	19.7836	18.8007	19.8284	20.0914	19.9792	19.7657	19.6983	19.9919	19.8459	19.9252	18.94	20.245	19.4706	20.0526	20.068	20.2645	20.1708	20.0789	20.3564
CARHSP1_S30_M3	15.6724	15.7114	15.9125	12.5836	17.5925	17.0511	13.611	15.7799	19.5318	18.8016	18.4035	17.6865	18.9009	17.0133	18.0371	15.2524	18.981	16.0247	18.4468	18.9067	17.9651	18.3745	16.8376	19.4418	19.5585	18.9822	15.0277	19.0042	16.1937	17.802	17.8248	19.7735	19.4352	19.2108	18.6461
CARHSP1_S32_M2	19.4948	18.5762	19.5442	19.2839	20.3278	20.1661	19.5893	19.9123	19.9153	20.1544	19.6429	19.3082	19.6046	19.2287	19.6182	19.7102	19.7836	18.8007	19.8284	20.0914	19.9792	19.7657	19.6983	19.9919	19.8459	19.9252	18.94	20.245	19.4706	20.0526	20.068	20.2645	20.1708	20.0789	20.3564
CARHSP1_S32_M3	15.6724	15.7114	15.9125	12.5836	17.5925	17.0511	13.611	15.7799	19.5318	18.8016	18.4035	17.6865	18.9009	17.0133	18.0371	15.2524	18.981	16.0247	18.4468	18.9067	17.9651	18.3745	16.8376	19.4418	19.5585	18.9822	15.0277	19.0042	16.1937	17.802	17.8248	19.7735	19.4352	19.2108	18.6461
CARHSP1_S41_M1	20.2765	20.1037	20.2225	20.0545	18.7845	18.8378	20.1981	19.0612	18.742	19.0661	19.1405	19.1061	19.3819	19.6393	19.4398	19.7058	18.9597	19.8946	19.0408	19.2339	18.998	19.1872	18.8705	19.041	18.88	19.3767	19.777	19.0933	19.8483	19.1251	18.8821	18.6342	19.2053	18.7515	18.731
CARHSP1_S41_M3	15.9171	15.561	15.7805	12.4478	17.1045	16.9187	13.4668	15.6385	19.4033	18.6669	18.271	17.555	18.768	16.8791	17.9019	15.1201	18.8475	15.8918	18.5912	18.7773	17.8182	18.2443	16.7077	19.3133	19.4317	18.8535	14.8982	18.9018	16.0604	17.6646	17.6894	19.6409	19.2985	19.0768	18.6144
CARHSP1_S52_M1	14.6173	15.2621	14.5595	14.8607	15.5081	15.2782	15.0908	14.924	15.3803	15.0509	14.9365	15.3007	14.7155	14.8457	14.5882	14.7624	14.0077	12.6933	14.239	15.3656	15.0763	15.0013	15.2864	15.2252	15.151	15.1945	15.2267	15.1964	15.1217	14.7543	15.3556	14.6637	14.5375	14.7436	14.616
CARMIL1_S1291_M1	10.9074	10.5065	11.0249	10.9095	13.5282	13.8417	13.5819	13.4998	11.7679	12.5694	13.7426	12.4629	11.2519	12.4288	12.5579	12.0354	11.3815	10.7106	11.5192	11.1267	11.0689	11.1237	11.1819	9.94398	9.62546	9.65335	10.4431	13.618	14.0918	13.8212	13.9427	11.0629	11.1051	11.1383	11.2462
CARMIL1_S1331_M1	13.3468	13.5219	14.4957	13.863	15.1126	15.1216	14.3272	15.2508	15.1557	15.1012	14.9918	14.623	14.6181	14.1845	14.8492	14.0891	15.1269	14.9703	14.6989	15.2258	15.0916	14.9791	15.2143	15.0688	15.3181	14.9204	14.3586	14.8144	14.0711	14.8344	14.4397	15.7294	15.5499	15.5094	15.5258
CARMIL1_S967_M1	15.1868	14.8416	15.2838	15.1167	14.6187	14.9657	15.3388	15.5903	14.4205	14.4306	14.3791	14.0253	15.0212	15.2125	15.2331	14.9984	11.3815	10.7106	11.5192	15.0849	15.173	15.074	15.0455	15.1445	15.0751	15.2723	14.4698	15.6497	15.7183	15.0336	15.5294	14.1989	14.1863	14.2082	14.4422
CARMIL1_S968_M1	12.2928	11.609	12.1567	12.8987	13.0613	12.9469	12.8243	13.2541	13.1321	13.1875	13.5896	13.1023	13.181	13.3159	13.3013	13.3219	13.0139	12.9244	12.7438	13.2878	13.4298	13.4487	13.3308	12.9375	13.2881	13.3588	13.5515	12.8029	12.0767	12.8965	13.0266	12.9826	12.9849	13.2731	12.654
CASC3_S148_M1	14.7891	15.2966	14.5878	14.6769	15.594	15.5351	14.1932	15.8887	16.6709	16.514	15.9051	16.2322	15.9749	15.5277	15.3969	15.0583	16.2078	15.8776	15.448	16.074	16.093	15.9143	15.888	16.1886	16.3243	15.8552	14.565	15.8626	14.9676	15.468	15.444	16.1765	15.5709	15.6738	15.3297
CASC3_S45_M1	15.156	15.127	15.3351	15.2374	14.7326	14.7095	14.2337	14.2872	13.979	14.0074	12.7859	13.9065	15.1304	14.9274	15.0502	14.6116	14.9479	15.0591	14.9591	15.193	15.1704	15.1109	15.3269	14.4524	13.3481	13.4299	13.7865	14.7097	15.1405	14.9063	14.8851	15.1805	15.0837	15.1	15.1737
CASK_S582_M1	13.6532	13.8584	12.6079	13.2724	13.5807	13.124	13.3797	13.3844	12.5627	12.3284	12.472	12.5483	11.9203	12.1695	13.305	12.7692	11.6123	11.8371	12.0473	12.0235	12.1978	12.1243	12.1637	12.8422	12.735	13.2776	12.6972	13.3736	13.2399	13.4454	13.8378	11.7911	12.1902	11.8799	12.1486
CASKIN2_S358_M1	16.4125	16.251	16.3054	16.2018	12.9156	13.586	14.7384	13.5143	12.2553	12.1476	12.5348	12.5411	14.775	14.9138	15.1468	14.9699	11.3815	10.7106	11.5192	14.1216	13.3133	14.1461	14.0359	11.1457	10.8347	11.2008	11.0948	13.5157	12.0441	13.6849	13.5565	10.718	11.8056	12.2702	13.049
CASKIN2_S412_M1	10.9074	10.5065	11.0249	10.9095	11.2128	11.2573	10.847	11.1164	13.8742	14.0659	13.7198	14.0701	11.0567	11.2001	11.4946	11.1177	13.8759	14.2896	14.0805	13.7585	13.842	14.0257	13.8359	13.5763	14.0469	13.5121	13.3415	14.1566	13.6234	14.1466	13.9915	11.0629	11.1051	11.1383	11.2462
CASKIN2_S711_M1	13.5664	11.7199	15.1116	14.7038	14.1758	14.1334	13.8201	13.862	14.9987	14.5655	13.7326	14.6427	13.3973	13.395	12.9452	13.1953	12.8994	12.95	12.8894	14.7023	14.6403	14.6117	14.3977	14.0844	14.9776	15.0788	14.419	14.1906	13.8405	13.4943	13.9763	14.7454	14.437	14.3858	14.5679
CASKIN2_S720_M1	15.5737	15.8155	15.7702	15.8603	14.9522	14.9489	15.1099	14.9744	11.2787	11.473	11.3319	11.2608	11.0567	11.2001	11.4946	11.1177	15.0365	15.225	14.9516	11.1267	11.0689	11.1237	11.1819	15.5606	15.7654	15.9441	15.8815	15.5006	15.8067	15.837	15.7748	15.5348	15.5311	15.5196	15.7525
CAV1_S37_M1	17.1813	16.4928	17.5352	17.3381	17.0529	17.023	17.2745	17.313	17.3094	17.3832	17.6351	17.5646	17.3185	17.1849	17.4224	17.2886	17.5851	17.6213	17.3496	17.3224	17.4898	17.5013	17.358	17.5802	17.5984	17.5055	17.3209	17.3742	17.3426	17.427	17.3583	17.2494	17.5023	17.3917	17.1137
CAVIN1_S169_M1	10.9074	10.5065	11.0249	10.9095	13.3495	13.1831	13.0652	13.1447	11.2787	11.473	11.3319	11.2608	11.0567	11.2001	11.4946	11.1177	14.5404	13.2679	13.1088	12.8694	12.911	12.7432	12.9761	11.1457	10.8347	11.2008	11.0948	12.5545	12.6082	13.1452	12.8965	12.9291	12.938	13.1564	12.9378
CAVIN1_S300_M1	16.7318	16.2285	16.8887	16.6666	16.7012	16.915	16.7878	16.7202	16.6696	16.7095	16.5902	16.733	16.2129	15.8099	15.7646	16.0656	17.6246	17.1084	17.1209	16.2687	16.2713	16.5991	16.3694	15.9146	16.0789	15.8217	15.8072	16.568	16.5175	16.2737	16.3731	19.2879	18.8396	18.8816	18.5905
CBLB_S483_M2	10.9074	10.5065	11.0249	10.9095	12.2803	12.9775	11.1224	13.3123	11.2787	11.473	11.3319	11.2608	11.6597	10.4614	9.06243	10.6366	10.5268	11.1474	11.0887	12.4377	12.8694	12.6656	12.2242	11.1457	10.8347	11.2008	11.0948	13.4819	14.0662	13.7481	13.8675	12.0296	12.2675	12.2892	12.0819
CBLB_S484_M2	10.9074	10.5065	11.0249	10.9095	12.2803	12.9775	11.1224	13.3123	11.2787	11.473	11.3319	11.2608	11.6597	10.4614	9.06243	10.6366	10.5268	11.1474	11.0887	12.4377	12.8694	12.6656	12.2242	11.1457	10.8347	11.2008	11.0948	13.4819	14.0662	13.7481	13.8675	12.0296	12.2675	12.2892	12.0819
CBX3_S93_M2	10.9074	10.5065	11.0249	10.9095	11.8626	10.0185	11.6245	10.7145	14.9551	15.0386	13.254	12.5476	10.8365	11.6608	12.8593	11.0744	12.0767	12.4079	12.4009	8.31645	8.85262	8.81047	8.19148	10.9843	10.4382	10.6381	11.5581	10.3141	11.4659	12.3399	12.865	12.3536	11.8406	12.2168	12.8872
CBX3_S95_M2	10.9074	10.5065	11.0249	10.9095	11.8626	10.0185	11.6245	10.7145	14.9551	15.0386	13.254	12.5476	10.8365	11.6608	12.8593	11.0744	12.0767	12.4079	12.4009	8.31645	8.85262	8.81047	8.19148	10.9843	10.4382	10.6381	11.5581	10.3141	11.4659	12.3399	12.865	12.3536	11.8406	12.2168	12.8872
CBX5_S92_M1	17.199	16.8896	17.2702	17.4471	17.2284	17.349	17.344	17.5227	16.7189	16.8144	16.8405	16.7232	16.7338	16.627	16.7983	16.6605	17.183	17.355	17.1788	16.936	17.0486	17.3398	17.1767	16.9138	17.2112	17.1944	16.9042	16.182	16.6083	16.6003	16.5917	16.9312	17.1725	17.0845	16.9442
CBX8_S265_M1	10.9074	10.5065	11.0249	10.9095	14.5964	15.5083	14.2381	15.023	11.2787	11.473	11.3319	11.2608	14.5146	14.6304	14.4791	14.5303	15.4485	15.7014	15.356	14.2371	14.0108	14.6345	15.6632	14.2883	14.5637	13.1827	14.8634	11.3008	10.7292	11.0231	11.5016	15.9013	15.8619	15.34	15.2011
CBY3_S150_M2	15.2089	15.3807	14.8068	15.1734	13.8848	14.6476	14.4557	14.2894	14.2811	14.2387	14.851	14.5996	13.3788	13.6848	13.9067	15.2331	14.2856	14.1809	13.5761	13.8778	13.8968	13.8735	13.914	13.3361	13.346	13.527	14.2774	14.2534	14.4066	14.4249	14.4568	14.8211	14.6955	14.843	14.9072
CBY3_T148_M2	15.2089	15.3807	14.8068	15.1734	13.8848	14.6476	14.4557	14.2894	14.2811	14.2387	14.851	14.5996	13.3788	13.6848	13.9067	15.2331	14.2856	14.1809	13.5761	13.8778	13.8968	13.8735	13.914	13.3361	13.346	13.527	14.2774	14.2534	14.4066	14.4249	14.4568	14.8211	14.6955	14.843	14.9072
CC2D1A_S455_M1	14.0098	13.3618	14.2147	14.6784	11.2128	11.2573	10.847	11.1164	14.2086	14.5105	14.7609	14.26	11.0567	11.2001	11.4946	11.1177	11.3815	10.7106	11.5192	11.1267	11.0689	11.1237	11.1819	11.1457	10.8347	11.2008	11.0948	11.3008	10.7292	11.0231	11.5016	11.0629	11.1051	11.1383	11.2462
CCDC137_S19_M1	16.9818	18.1093	16.0214	15.4703	15.2707	14.663	17.9301	14.807	13.7628	16.9845	13.9541	14.6333	12.7665	15.176	17.5491	14.9562	15.4439	8.5777	17.484	13.2883	13.5049	14.797	13.7474	15.56	15.8982	15.6573	15.1457	14.8382	14.7413	11.6188	17.5111	13.4758	13.8447	13.4413	16.9268
CCDC33_T596_M1	11.5303	11.5431	12.23	12.4502	9.55092	11.6437	10.6134	10.3327	12.5471	12.1327	12.3107	12.4247	10.3388	9.97769	10.3319	10.1048	7.92786	13.8201	8.83967	12.423	12.5205	12.2189	12.1186	13.8896	14.6798	12.5641	12.1598	11.6388	11.3695	11.335	11.522	12.225	12.6736	11.4242	11.8372
CCDC6_S240_M2	17.8213	16.292	19.5936	19.5988	20.4843	20.1125	20.2682	20.6121	21.3878	21.2303	21.0887	21.1638	19.9127	19.645	19.6164	19.4945	20.123	19.5299	19.4862	19.7775	19.7201	19.8749	19.6503	20.1936	20.1471	19.9647	19.2661	20.512	19.9515	20.5002	20.1131	21.1146	21.3138	21.0001	20.5024
CCDC6_S244_M2	17.8213	16.292	19.5936	19.5988	20.4843	20.1125	20.2682	20.6121	21.3878	21.2303	21.0887	21.1638	19.9127	19.645	19.6164	19.4945	20.123	19.5299	19.4862	19.7775	19.7201	19.8749	19.6503	20.1936	20.1471	19.9647	19.2661	20.512	19.9515	20.5002	20.1131	21.1146	21.3138	21.0001	20.5024
CCDC6_S431_M2	16.8648	0.661676	16.9366	15.9957	17.393	18.3122	17.1916	18.1873	18.5134	18.9299	18.5577	17.8908	17.4574	17.8018	17.5273	16.9724	17.2613	17.8556	17.3076	16.09	17.5177	17.2378	17.2749	17.3358	17.2926	17.5953	18.0201	17.696	17.7654	18.8883	17.8153	18.3853	18.3109	19.1301	18.1334
CCDC6_T427_M2	18.0805	1.7653	17.9346	17.1692	18.7529	19.1384	18.1603	19.2247	19.7131	20.0707	19.5024	18.6416	18.6625	18.6123	18.7549	18.2406	18.4583	18.7961	18.5961	17.2582	18.5643	18.4111	18.1569	17.9863	18.5971	18.6794	19.1007	18.8388	18.8536	20.036	18.7672	19.2902	19.45	19.9521	19.3104
CCDC6_T434_M2	10.9074	10.5065	11.0249	10.9095	17.2124	16.7788	17.4204	17.4208	18.2311	18.1307	17.703	17.9002	15.7556	15.8419	17.2703	15.2785	17.3876	17.1442	17.4396	16.7254	16.9249	17.0342	17.1326	18.2634	17.2818	16.6461	16.3872	17.4397	15.4946	17.2624	16.2697	17.4334	17.3808	17.9106	17.9881
CCDC6_T436_M2	10.9074	10.5065	11.0249	10.9095	15.8678	15.5203	16.4597	16.4493	17.5626	17.4814	17.5789	17.0236	14.871	14.8209	14.7372	14.4324	11.3815	10.7106	11.5192	15.5131	15.7883	16.169	15.8741	15.9619	16.0748	16.2249	16.2747	15.6162	15.7279	15.6305	15.3957	11.0629	11.1051	11.1383	11.2462
CCDC61_S376_M1	10.9074	10.5065	11.0249	10.9095	11.2128	11.2573	10.847	11.1164	12.408	12.5122	12.3871	12.5551	13.3407	13.4409	13.3198	13.3674	13.7215	13.6384	13.8505	13.504	13.657	13.5872	13.6344	11.1457	10.8347	11.2008	11.0948	11.3008	10.7292	11.0231	11.5016	13.049	13.1607	13.2519	12.6643
CCDC61_S454_M2	14.6033	13.4472	14.0947	14.3339	14.8836	15.3664	15.0298	15.0817	15.9706	15.8193	15.6652	14.6507	15.0997	15.2769	15.3254	14.9895	15.3606	16.1063	15.5623	15.6253	15.8164	15.8469	15.7562	15.5835	16.0895	15.5885	14.9155	15.6156	15.1162	15.5849	15.3258	15.9578	15.6579	15.6958	15.7442
CCDC61_S458_M2	14.6033	13.4472	14.0947	14.3339	14.8836	15.3664	15.0298	15.0817	15.9706	15.8193	15.6652	14.6507	15.0997	15.2769	15.3254	14.9895	15.3606	16.1063	15.5623	15.6253	15.8164	15.8469	15.7562	15.5835	16.0895	15.5885	14.9155	15.6156	15.1162	15.5849	15.3258	15.9578	15.6579	15.6958	15.7442
CCDC86_S113_M1	17.4077	17.5033	16.9705	16.8612	16.8439	16.6759	16.6139	16.9284	16.9692	16.7915	16.3098	16.6472	17.1733	17.0226	16.5366	16.692	17.0651	16.5438	16.2692	17.1562	16.6956	16.7533	16.4216	17.146	16.7791	16.8756	16.2811	17.0445	16.6476	16.5934	16.3024	16.778	16.3797	16.2383	15.5677
CCDC86_S136_M1	14.813	14.3469	14.7161	14.2946	14.6701	14.6718	17.0262	14.4474	13.844	14.2644	15.9153	14.088	14.221	14.5124	14.1435	14.2461	15.0259	14.2044	14.793	14.1886	14.0502	14.2401	13.9231	14.4423	14.0137	14.2613	14.2202	11.3008	10.7292	11.0231	11.5016	14.4231	14.6315	14.5748	14.7356
CCDC86_S18_M1	19.2361	18.9976	18.9996	18.988	18.5731	18.6556	18.8086	18.8247	18.5032	18.6963	18.9435	18.6343	18.7157	18.7625	18.9659	18.6264	18.4535	19.2694	18.5318	18.7917	18.6719	18.6955	18.4843	18.4544	18.6507	18.876	18.5428	18.5102	18.5887	18.654	18.268	18.4649	18.6173	18.4057	18.4793
CCDC86_S255_M1	13.8952	13.5819	13.7993	13.8326	12.3966	12.4606	12.1131	12.7008	12.5879	12.8128	13.3308	12.8844	12.6733	12.8187	12.8029	12.8246	13.4726	13.7389	13.655	13.2419	13.2595	12.9821	13.0746	12.6025	12.2475	12.9321	13.3409	11.3008	10.7292	11.0231	11.5016	13.8791	14.2452	13.9657	13.6076
CCDC86_S37_M3	14.8656	14.0466	14.0197	15.5281	16.1187	16.693	16.5717	16.5673	16.0602	16.8983	16.4842	16.1899	17.6629	15.6761	16.8502	15.759	15.1118	16.3456	15.7437	16.6849	15.3226	16.9326	14.9993	16.8781	16.4412	16.3081	15.6884	15.7614	14.5817	16.3776	15.7015	16.2603	14.0725	16.488	15.8332
CCDC86_S47_M1	17.0103	16.2837	16.0299	15.9962	16.5842	17.3442	16.7674	17.7975	18.1157	17.965	17.7233	17.6761	17.5828	17.0972	17.7533	17.9022	17.1698	17.6952	16.66	17.5251	17.5595	17.3249	17.2904	17.7107	17.6853	17.2847	15.7292	17.4261	16.4642	17.6033	17.5844	18.0179	17.7363	17.4033	17.1887
CCDC86_S47_M3	14.8656	14.0466	14.0197	15.5281	16.1187	16.693	16.5717	16.5673	16.0602	16.8983	16.4842	16.1899	17.6629	15.6761	16.8502	15.759	15.1118	16.3456	15.7437	16.6849	15.3226	16.9326	14.9993	16.8781	16.4412	16.3081	15.6884	15.7614	14.5817	16.3776	15.7015	16.2603	14.0725	16.488	15.8332
CCDC86_S50_M1	16.4285	15.3216	17.2527	17.1062	15.7717	15.7819	15.7127	15.8179	16.2628	16.0785	16.6281	16.2539	16.4888	16.5612	16.6111	16.5586	16.1496	16.4201	16.3081	11.1267	11.0689	11.1237	11.1819	16.1327	16.2042	16.2733	16.187	15.9777	16.4672	17.1749	16.3945	15.9022	15.8002	15.8849	15.9797
CCDC86_S58_M1	19.2339	19.8184	19.2177	19.5155	18.8132	18.8041	18.986	18.9309	18.4253	18.5542	18.6481	18.5753	18.7523	19.0805	18.9665	19.1491	18.56	17.2577	18.9063	18.7017	18.7273	18.8179	18.8745	18.665	18.5675	18.8225	19.1475	18.6412	18.916	18.475	18.9114	18.3837	18.4796	18.612	18.7033
CCDC86_S58_M3	13.6091	15.1404	21.9141	20.3852	19.0521	19.5964	17.5743	17.7229	21.671	20.05	18.2392	18.9756	20.4089	13.4743	17.849	17.4645	20.0006	20.6157	18.4535	20.0353	17.5613	19.4823	18.9379	19.5904	22.1301	20.5345	19.0744	19.4255	18.8596	19.3676	19.2256	20.8713	20.7632	20.676	20.8171
CCDC86_S66_M2	17.84	17.0042	21.0106	20.7658	20.8215	20.9879	20.8911	20.8184	21.2114	22.0088	20.9019	20.9262	21.1241	21.0527	21.7376	20.9098	22.0681	22.3859	22.2972	21.0628	21.4322	21.3469	21.2523	21.2859	21.3935	18.5492	21.1068	21.2011	21.0113	21.4153	21.7146	21.4051	21.4387	21.4167	21.4243
CCDC86_S66_M3	13.8014	14.513	18.9161	18.7438	18.3515	18.3516	18.6111	18.3789	19.8249	18.744	19.0237	18.9378	19.5002	18.1738	19.1516	18.2914	19.2814	20.8587	18.5719	19.6229	18.9017	18.6572	18.839	18.8158	19.8762	18.7781	18.1772	18.8541	18.2735	19.0484	19.0365	18.6088	18.6937	18.6397	18.7221
CCDC86_S69_M2	19.409	16.6624	20.6891	20.4263	20.5002	20.6688	20.1148	21.0073	20.8905	20.7636	20.6561	20.6063	20.8011	21.0576	20.8438	20.5892	21.116	21.8163	21.1657	20.7451	21.1146	21.0245	20.9323	20.9706	21.0823	21.0791	20.7869	20.8878	21.0207	21.0511	21.0743	21.0831	21.1133	21.0989	21.1062
CCDC86_S69_M3	18.5243	18.8021	18.5832	18.7739	18.4782	18.6379	17.6908	18.2041	21.1449	19.2454	18.6836	18.7081	19.8861	18.8857	19.1544	18.115	19.6951	18.4754	18.7057	19.5711	18.4652	18.6711	19.0113	19.3387	19.001	18.7638	18.77	19.2259	19.5856	19.4798	19.2763	20.2785	19.9498	19.1013	20.8687
CCDC86_S80_M2	17.2084	20.3612	17.751	17.5418	17.5469	17.6836	17.2082	18.3873	18.6096	18.5174	17.8644	17.8943	18.0385	17.5043	17.4719	17.0254	17.7618	18.2814	17.2715	17.967	18.0663	18.0403	17.8589	18.1326	18.5767	17.9273	17.1884	18.2067	17.4913	18.1263	17.5128	18.7266	18.3214	18.2257	17.6905
CCDC86_S91_M1	19.8496	19.6811	19.5789	19.6048	19.0502	19.4224	19.309	19.6827	19.598	19.6547	19.5365	19.3799	19.5549	19.3612	19.5153	19.3754	19.0479	20.2502	19.3412	19.477	19.6781	19.5752	19.5713	19.1708	19.6256	19.508	19.2474	19.1795	19.5343	19.3839	19.2029	19.574	19.3566	19.4822	19.4533
CCDC86_S91_M2	17.2084	20.3612	17.751	17.5418	17.5469	17.6836	17.2082	18.3873	18.6096	18.5174	17.8644	17.8943	18.0385	17.5043	17.4719	17.0254	17.7618	18.2814	17.2715	17.967	18.0663	18.0403	17.8589	18.1326	18.5767	17.9273	17.1884	18.2067	17.4913	18.1263	17.5128	18.7266	18.3214	18.2257	17.6905
CCDC86_T42_M1	10.9074	10.5065	11.0249	10.9095	14.7623	15.1586	15.3541	15.2375	16.0665	16.0792	16.177	15.6432	15.6938	15.3569	15.8546	15.6659	15.3761	16.4893	15.0167	15.8414	15.8973	15.8403	15.6882	15.4069	15.5386	15.5848	15.5796	15.2318	14.9202	15.2313	14.9972	15.9083	15.6712	15.5589	15.3225
CCDC86_T42_M3	14.8656	14.0466	14.0197	15.5281	16.1187	16.693	16.5717	16.5673	16.0602	16.8983	16.4842	16.1899	17.6629	15.6761	16.8502	15.759	15.1118	16.3456	15.7437	16.6849	15.3226	16.9326	14.9993	16.8781	16.4412	16.3081	15.6884	15.7614	14.5817	16.3776	15.7015	16.2603	14.0725	16.488	15.8332
CCDC86_T65_M2	18.1315	17.285	21.127	21.0333	21.6528	21.5962	18.1661	21.6444	23.3767	23.5293	23.4647	23.4863	22.8883	23.3387	22.9716	22.8884	23.3486	20.5051	23.7279	23.2517	23.1821	23.1979	23.2058	23.2578	19.6457	19.3564	19.7481	22.4273	20.7909	21.7899	22.6313	23.4012	23.2751	23.3659	23.2951
CCDC86_T65_M3	12.8851	14.2051	19.277	18.3538	18.0243	18.0585	16.002	17.5697	19.3035	18.2391	17.7243	18.299	18.9509	18.0626	18.8004	18.0729	18.6893	20.0346	18.0112	18.7369	17.9661	18.17	17.6669	18.2384	20.1276	18.4455	17.6804	18.2573	18.4767	17.8731	18.1725	18.8915	19.419	18.6985	19.7083
CCDC88A_S1583_M2	16.3535	16.1359	16.242	15.6752	15.7959	15.8895	15.7758	15.8233	16.2501	16.1299	16.1893	16.3543	15.7306	15.7462	15.7493	15.8113	15.6634	15.5286	15.7499	16.0202	16.0446	16.1343	16.2367	17.199	17.3008	17.2851	17.0064	15.2578	15.5824	15.4198	15.4366	14.9123	15.2098	15.0695	15.0138
CCDC88A_S1587_M2	16.3535	16.1359	16.242	15.6752	15.7959	15.8895	15.7758	15.8233	16.2501	16.1299	16.1893	16.3543	15.7306	15.7462	15.7493	15.8113	15.6634	15.5286	15.7499	16.0202	16.0446	16.1343	16.2367	17.199	17.3008	17.2851	17.0064	15.2578	15.5824	15.4198	15.4366	14.9123	15.2098	15.0695	15.0138
CCDC88A_T1419_M1	17.0958	17.1219	16.9619	16.9115	16.877	16.8932	16.6318	17.3851	16.3989	16.6315	17.4724	16.5302	16.8296	16.9831	17.1518	16.7312	16.3926	16.7922	16.7442	17.2825	17.245	17.1814	17.2131	17.3423	17.5529	17.3601	17.4376	16.703	16.9012	16.7834	16.8126	17.3146	17.7273	17.5641	16.6521
CCDC9_S386_M1	10.9074	10.5065	11.0249	10.9095	12.6025	12.5277	12.6056	12.9484	13.3391	13.2291	12.7117	13.2399	11.6313	12.0127	11.6475	12.261	11.3815	10.7106	11.5192	11.1267	11.0689	11.1237	11.1819	12.8663	12.7579	13.0347	13.5256	11.3008	10.7292	11.0231	11.5016	13.0114	13.0617	13.2093	13.0537
CCDC9_S80_M1	16.8492	16.9535	16.3063	16.3921	16.3816	16.1777	15.9131	15.9355	15.9704	15.7425	15.8594	16.0189	16.1198	16.4486	15.9928	16.7072	16.2146	16.6236	16.3937	16.2268	16.0927	16.0294	16.1736	16.0429	16.041	16.1225	16.6352	16.0842	16.4467	15.9301	16.1044	15.7085	15.5936	15.999	15.8817
CCNK_S324_M2	18.7872	17.5501	18.0579	19.3441	19.5403	17.7248	18.7949	17.1683	18.1271	18.4449	17.6723	19.0961	17.2932	17.7503	18.4947	17.7271	19.1157	19.1128	18.605	17.6527	17.5356	17.7008	19.1179	19.4058	17.2929	19.0355	19.1775	19.4153	17.7712	16.4534	18.4595	19.0535	17.6255	17.4058	19.4538
CCNK_S328_M1	11.9883	12.034	12.2883	12.0175	11.2128	11.2573	10.847	11.1164	14.677	12.4761	12.6684	12.1308	7.15399	4.21783	12.9833	-1.47195	13.562	13.5971	13.3792	11.1267	11.0689	11.1237	11.1819	11.1457	10.8347	11.2008	11.0948	12.4695	12.4702	13.3364	12.908	12.2131	12.3221	12.3835	11.9439
CCNK_S328_M2	17.0719	16.6855	16.659	17.894	18.1085	16.3285	17.3539	15.6873	16.7706	16.982	16.2709	17.7019	15.8958	16.3373	17.0504	16.5447	17.7319	17.6943	17.4	16.2746	16.1568	16.3198	17.7427	17.8536	15.9521	17.6686	17.7888	18.0079	16.3541	15.0158	17.8535	17.6809	16.208	16.0201	18.0855
CCNK_S340_M1	18.4191	16.9822	18.4748	18.2659	20.0928	19.4398	17.5159	18.7276	20.114	18.8874	19.0487	19.3532	19.6907	19.2173	18.7582	19.135	19.5936	15.6203	19.3336	19.7598	19.1127	19.0002	19.467	19.8758	19.2715	19.2877	18.9448	19.5539	18.4684	18.7923	19.5925	19.9182	19.2277	19.5257	18.7053
CCNL1_S335_M2	11.0726	11.3718	13.8276	13.849	14.2135	14.1084	14.5273	14.1732	14.2773	14.1224	14.1879	14.4802	13.3949	14.1404	13.7531	13.8471	14.0328	14.0557	13.3121	13.8273	13.8184	13.7794	13.622	14.8574	14.7875	14.8164	14.8876	14.5911	14.1992	14.1436	13.8756	13.968	13.9797	14.0359	14.0905
CCNL1_S338_M2	12.3859	13.313	15.1237	15.164	15.4077	15.562	15.6425	15.6236	15.7598	15.5615	15.4879	15.6356	15.1389	15.5512	15.3799	15.1584	15.5071	15.1379	15.0319	15.2887	15.2318	15.2004	15.0116	16.2872	16.3792	16.2881	16.1771	15.9816	15.5716	15.5522	15.2477	15.4971	15.3035	15.497	15.5252
CCNL1_S352_M1	14.5651	14.3667	13.8814	14.3346	14.0981	14.1344	13.1966	13.7014	14.4783	14.3595	14.414	14.4288	14.1736	14.5326	14.2862	14.218	14.4022	14.6861	14.4145	14.3993	14.271	14.0741	14.1127	14.1973	14.2748	14.1893	14.3154	14.1655	14.3025	14.0866	14.1915	14.0098	13.5571	13.787	14.1344
CCNL2_T320_M1	12.7194	13.0966	13.415	13.2203	13.6143	13.4773	12.7247	13.3268	13.2519	13.1863	12.8287	12.9052	13.7276	13.7547	13.7795	14.0081	13.6445	13.2831	13.3543	13.0114	13.0616	12.8817	12.7971	13.7185	13.4434	13.6012	13.5523	13.456	13.3774	13.4359	13.5804	13.1008	12.8595	12.8599	12.5947
CCNT2_S480_M1	15.191	15.29	14.8116	15.0822	14.4319	14.6359	14.4055	14.4333	14.6719	14.5758	14.6374	14.6331	14.4968	14.5334	14.828	14.8416	14.3949	14.6535	14.8475	14.8375	14.7909	14.7931	14.8899	14.5571	14.679	14.8266	14.9795	14.5771	14.7717	14.3089	14.7538	14.4969	14.3468	14.5232	14.7508
CCNY_S326_M1	18.1616	18.0428	17.9099	17.9968	17.6088	17.6069	17.7509	17.7465	17.4349	17.66	17.7717	17.7992	17.7282	17.9188	17.8106	17.8638	17.5293	17.8221	17.7951	17.6516	17.5414	17.5789	17.6482	17.5121	17.4737	17.7334	17.9443	17.4035	17.7294	17.7252	17.5605	17.3687	17.4864	17.4068	17.4692
CCNY_S83_M1	14.2094	14.5345	15.0319	15.1653	15.1159	15.0238	15.7186	15.5577	14.8468	15.0507	15.5154	15.0599	14.8472	14.721	15.2442	14.8024	14.1959	15.2484	12.1318	15.4406	15.4616	15.6407	15.5269	14.9369	15.2338	15.3199	15.2942	14.6292	15.0915	15.0262	15.0453	14.8023	14.7984	14.7749	14.7489
CCNYL1_S344_M1	15.2309	15.2734	15.2248	15.2358	14.9323	14.9227	14.984	14.9769	15.1349	14.9948	14.9414	15.3493	15.1952	15.3844	14.8425	15.4176	14.7873	15.0813	15.0167	15.0623	15.0855	14.7869	14.9076	15.0648	14.8825	14.8271	14.9508	15.0013	15.3214	15.0525	14.8434	14.9016	14.9741	14.8644	14.8185
CD2AP_S458_M1	15.4236	15.004	15.0743	15.2622	14.0438	14.1447	14.7995	14.2899	15.0421	14.8588	14.7879	15.2299	14.8307	14.9312	14.5868	14.9759	15.7832	15.7088	15.4489	13.9317	14.1121	13.9898	14.0101	15.5251	15.4171	15.2845	15.6205	13.7383	13.6761	13.8616	13.2906	16.1094	15.7553	15.9867	15.773
CD2AP_S510_M1	10.9074	10.5065	11.0249	10.9095	11.6935	11.6041	12.4902	11.2652	12.2292	12.3684	12.5154	12.2865	12.9509	12.8317	12.9599	12.7259	10.8875	13.2664	12.4873	11.3567	11.1429	11.921	11.4239	11.1457	10.8347	11.2008	11.0948	11.7922	11.9889	11.9042	12.2686	11.8114	11.6859	11.8671	11.9042
CD2AP_S510_M2	10.9074	10.5065	11.0249	10.9095	11.2128	11.2573	10.847	11.1164	11.8962	11.0731	10.529	10.9119	11.0118	10.8535	10.0784	11.4	10.7717	10.5788	10.7137	11.1027	10.9652	11.1152	10.8132	11.3081	10.7402	11.2008	12.0444	11.2341	10.6078	9.19239	11.0446	11.1115	11.0964	11.0951	11.071
CD2AP_S514_M2	10.9074	10.5065	11.0249	10.9095	11.2128	11.2573	10.847	11.1164	11.8962	11.0731	10.529	10.9119	11.0118	10.8535	10.0784	11.4	10.7717	10.5788	10.7137	11.1027	10.9652	11.1152	10.8132	11.3081	10.7402	11.2008	12.0444	11.2341	10.6078	9.19239	11.0446	11.1115	11.0964	11.0951	11.071
CD2BP2_S195_M1	19.3913	20.3601	19.6093	19.7832	19.4083	19.387	20.0035	19.487	19.3757	19.4632	19.4495	20.3742	19.1924	19.5323	19.9675	20.0288	18.4295	20.0061	19.6871	19.54	19.5108	19.4073	19.6124	19.3507	19.3616	19.4736	19.9036	19.2953	19.697	19.1826	19.4683	19.1771	19.0715	19.3536	20.0897
CD44_S704_M1	14.2265	14.0188	13.9796	13.7531	12.1861	12.2089	11.9988	12.5215	14.1676	14.0747	14.621	13.7749	11.0567	11.2001	11.4946	11.1177	13.3942	14.6125	14.07	12.8834	13.1045	13.1768	13.407	13.058	12.9274	12.8418	13.1055	11.3008	10.7292	11.0231	11.5016	11.0629	11.1051	11.1383	11.2462
CD44_S706_M1	20.1651	19.6177	19.7063	20.0496	18.3652	18.4987	18.7044	18.7491	18.9345	18.9597	18.8612	18.7405	19.1536	19.0905	19.28	19.2612	19.1736	19.6576	19.5628	18.5032	18.3474	18.5035	18.6276	18.5416	18.6237	18.7656	19.2909	18.0454	18.6451	18.2428	18.6063	17.4314	17.7162	17.5486	18.1477
CDC20_S41_M1	15.4573	15.1947	15.2655	15.1455	15.6862	14.9034	15.3785	13.8462	14.0623	14.5264	14.9346	14.7862	14.5752	14.7862	14.8752	14.7546	14.8731	15.2002	15.1202	14.9031	14.7623	14.662	14.4442	14.7491	14.7522	14.9115	15.6887	13.5227	14.2082	13.7362	13.4537	13.9467	14.3923	13.6946	12.9033
CDC20_T55_M2	11.3371	11.0692	8.43606	7.86773	-0.606901	-1.73436	0.471706	-1.11848	8.01996	11.7424	5.70102	7.38609	-2.41502	3.83713	12.6302	5.42021	4.83831	6.71466	13.7592	-3.36799	1.92626	6.20523	5.8144	10.8657	10.8453	10.8554	9.30499	12.9982	12.9075	12.9245	12.6574	12.1479	12.2626	12.3297	11.9228
CDC20_T59_M2	11.3371	11.0692	8.43606	7.86773	-0.606901	-1.73436	0.478145	-1.11848	8.01996	11.7424	5.70102	7.38772	-2.41502	3.83713	12.6302	5.42021	4.83831	6.72703	13.7592	-3.36799	1.93046	6.20523	5.8144	10.8587	10.8438	10.8518	9.30499	12.9982	12.9075	12.9245	12.6574	12.1479	12.2626	12.3297	11.9228
CDC23_T565_M1	12.3189	12.2162	12.5453	12.2532	11.9555	12.5486	12.9449	12.7414	13.0431	12.9885	13.052	12.8328	11.7925	11.7	11.6245	11.366	11.3989	12.5615	11.8896	12.3463	12.3777	12.1979	12.4022	12.8354	12.9016	12.5698	12.3064	12.0902	13.148	12.3642	12.1577	12.305	12.4083	12.6884	12.3782
CDC40_S49_M1	13.4656	13.2373	13.8046	13.3792	13.3367	13.1978	12.4386	12.4198	12.8952	12.4588	12.1826	12.6523	13.3526	13.13	13.1219	13.3656	11.6724	13.9331	13.2195	12.9418	13.2555	13.1569	13.2562	12.7509	13.2605	13.4327	12.5639	12.6392	12.8829	12.833	12.9559	12.8239	12.8463	12.7705	13.1409
CDC42BPB_S1686_M2	17.1588	17.2358	16.9727	17.1631	16.8958	16.4399	16.4014	16.041	16.1588	16.576	16.105	17.1477	16.1728	16.4391	16.7029	17.2682	16.8507	16.6072	16.6914	16.5647	16.3762	16.2332	16.6325	16.0214	16.1685	16.5403	17.5473	16.2227	17.0424	16.5761	16.4183	16.0166	15.9821	16.2595	16.5922
CDC42BPB_S1690_M1	16.7225	16.8427	16.6248	16.5744	16.5255	16.609	16.3297	16.2613	16.2662	16.2991	16.1047	16.3395	16.6899	16.5941	16.8835	16.7973	16.4482	16.4403	16.8745	16.5235	16.7056	16.3876	16.7821	16.5872	16.4767	16.5569	16.9214	16.4194	16.6948	16.1104	16.9081	16.0577	15.8469	16.2141	16.6121
CDC42BPB_S1690_M2	18.0117	17.9562	17.794	17.9954	17.7354	17.2652	17.2804	16.9207	17.043	17.3736	16.9218	17.6165	16.9886	17.2618	17.5371	18.0733	17.6429	17.4655	17.4779	17.3783	17.1823	17.0378	17.4321	16.8062	16.9389	17.3326	18.3389	17.0525	17.8804	17.58	17.2416	16.9853	17.1931	17.1135	17.2678
CDC42EP1_S121_M1	14.6593	14.4927	14.1539	14.692	13.8885	13.5448	14.314	13.7349	13.9709	13.8523	13.9825	14.2641	13.8976	14.3443	14.0642	14.37	14.3308	14.5473	14.3471	13.5252	13.4491	13.4401	13.6378	14.2691	13.9087	14.2365	14.997	13.0812	13.8504	13.4404	13.4422	11.477	11.9293	12.4543	12.3667
CDC42EP3_S89_M1	10.9074	10.5065	11.0249	10.9095	14.6176	14.6977	15.0361	14.8133	11.2787	11.473	11.3319	11.2608	11.0567	11.2001	11.4946	11.1177	11.3815	10.7106	11.5192	13.2702	13.1661	13.0393	12.8459	11.1457	10.8347	11.2008	11.0948	13.9707	14.0404	14.2299	14.1221	13.3158	13.2669	13.217	13.5241
CDC42EP4_S118_M1	16.7299	16.8843	17.2585	17.1105	17.2313	16.5694	16.2525	16.0181	17.2595	17.2683	16.9334	17.06	16.8417	17.0161	16.9774	17.0504	16.9422	17.1727	17.0183	16.3311	16.4254	16.9745	16.488	16.3843	16.8	16.9635	16.9309	15.8638	15.9422	16.107	16.6894	15.7206	16.1083	15.6772	15.9002
CDC42EP4_S11_M1	13.6357	13.5836	13.3034	13.3745	13.8026	13.7761	13.9874	13.8634	13.6102	13.6599	13.9934	13.3295	13.5844	14.5983	13.9527	13.9107	13.879	12.1649	13.6775	14.1028	14.2429	14.2096	14.3324	14.2661	14.4253	14.528	14.3931	14.3254	14.6435	13.7004	14.2864	14.4102	14.258	14.1187	13.978
CDC42EP4_S138_M2	10.9074	10.5065	11.0249	10.9095	16.5893	16.5406	16.9302	16.573	16.8941	16.7859	16.9179	16.8989	17.1714	17.2038	17.1587	17.1757	11.3815	10.7106	11.5192	11.1267	11.0689	11.1237	11.1819	11.1457	10.8347	11.2008	11.0948	17.3267	16.5614	17.5599	17.2413	16.1217	16.326	16.4657	16.828
CDC42EP4_S142_M2	10.9074	10.5065	11.0249	10.9095	16.5893	16.5406	16.9302	16.573	16.8941	16.7859	16.9179	16.8989	17.1714	17.2038	17.1587	17.1757	11.3815	10.7106	11.5192	11.1267	11.0689	11.1237	11.1819	11.1457	10.8347	11.2008	11.0948	17.3267	16.5614	17.5599	17.2413	16.1217	16.326	16.4657	16.828
CDC42EP4_S64_M1	10.9074	10.5065	11.0249	10.9095	12.609	12.743	12.7663	12.726	14.1566	14.0079	13.237	12.3792	13.3328	12.6278	12.189	13.0321	13.3196	13.2924	13.7541	13.5439	13.5169	13.2242	13.4631	13.4214	13.3924	13.382	13.9621	11.3008	10.7292	11.0231	11.5016	11.0629	11.1051	11.1383	11.2462
CDCA5_S75_M1	12.8936	13.3616	14.2057	15.7014	15.7254	15.5413	16.5782	15.9803	14.1561	13.5111	14.2627	13.9335	15.9823	14.8242	14.9993	14.2127	13.334	14.1524	12.8046	13.7373	13.2486	12.6529	13.1997	12.1703	14.1908	13.5188	14.0096	15.7711	16.2101	15.7981	15.1513	14.2441	14.4874	13.4136	12.0486
CDCA5_S75_M2	12.5036	8.38839	13.4861	13.2396	15.5069	15.7615	15.7188	15.4179	15.5755	15.4836	15.6539	15.1702	14.3627	13.6683	13.9653	14.1548	13.6043	14.0427	14.3381	13.3047	12.5143	14.2516	14.3509	12.7601	14.3431	13.2959	13.4956	15.6034	15.7093	15.8231	15.5739	15.3533	15.0519	15.2401	15.1488
CDCA5_S79_M2	12.5036	8.38839	13.4861	13.2396	15.5069	15.7615	15.7188	15.4179	15.5755	15.4836	15.6539	15.1702	14.3627	13.6683	13.9653	14.1548	13.6043	14.0427	14.3381	13.3047	12.5143	14.2516	14.3509	12.7601	14.3431	13.2959	13.4956	15.6034	15.7093	15.8231	15.5739	15.3533	15.0519	15.2401	15.1488
CDCA8_S219_M1	14.9489	14.9461	14.9353	14.8995	14.573	14.7556	14.5744	14.9937	14.9128	15.0719	15.1399	15.0623	14.7766	14.7609	14.8833	14.8337	14.949	15.1426	14.8584	14.7198	14.5278	14.8903	14.9515	14.4344	14.7294	14.6759	14.4638	14.1207	14.2864	14.611	14.5099	14.6449	14.5167	14.7041	14.6882
CDK1_T14_M1	17.0083	17.0462	16.4467	16.3966	16.2156	15.9984	16.7233	16.6238	15.9506	16.0694	16.0471	16.3424	16.2798	16.392	16.3634	16.1358	16.5322	16.964	16.3906	16.0829	15.9825	15.9193	16.0442	16.2986	16.1646	16.361	16.1862	15.9748	15.9191	16.2189	16.0992	15.9202	15.962	15.8989	15.935
CDK1_T14_M2	12.92	12.3699	13.018	13.3597	17.1837	16.6888	16.5807	17.5965	18.0824	17.9174	17.2716	17.4752	17.3688	17.4767	17.3421	17.3347	18.0289	18.0129	18.2029	17.5074	17.2241	17.2554	16.9421	17.9023	17.9064	18.0611	18.0169	17.7662	17.3345	17.7105	16.9433	18.4558	18.0768	17.6745	17.0214
CDK1_Y15_M1	19.0673	19.0206	18.4912	18.7314	18.6214	18.4863	19.213	18.9054	18.4815	18.6735	18.6912	18.8187	18.6911	18.8745	18.9645	18.7306	18.0611	18.4735	18.0461	18.8293	18.7504	18.9094	18.7539	18.1663	18.2715	18.4156	18.4562	18.7014	18.8746	18.9286	18.7509	18.2544	18.4887	18.2557	18.2664
CDK1_Y15_M2	12.92	12.3699	13.018	13.3597	17.1837	16.6888	16.5807	17.5965	18.0824	17.9174	17.2716	17.4752	17.3688	17.4767	17.3421	17.3347	18.0289	18.0129	18.2029	17.5074	17.2241	17.2554	16.9421	17.9023	17.9064	18.0611	18.0169	17.7662	17.3345	17.7105	16.9433	18.4558	18.0768	17.6745	17.0214
CDK11B_S434_M1	14.9341	13.5399	17.1621	17.6803	16.3972	16.2999	14.2597	15.9587	11.2787	11.473	11.3319	11.2608	14.1891	14.6545	14.3018	14.3229	11.3815	10.7106	11.5192	14.7316	12.3676	16.678	14.4628	11.8485	12.1029	11.8205	11.4332	17.2359	15.189	17.0841	16.5658	11.0629	11.1051	11.1383	11.2462
CDK11B_S589_M1	14.552	14.3367	14.4405	14.4576	14.9055	14.583	14.3365	14.4233	14.5159	14.8158	14.1735	14.8049	14.5015	14.6307	14.5122	14.5844	14.3269	14.7041	14.7093	14.6875	14.4623	14.3903	14.5342	14.8171	14.9799	14.7767	14.3283	14.5635	14.6597	13.8719	14.4479	14.2363	14.0907	14.4199	14.5673
CDK11B_S752_M1	10.9074	10.5065	11.0249	10.9095	17.0337	17.0351	17.1687	17.0694	17.3245	17.4878	17.3509	17.3184	17.3243	17.0754	17.3006	16.5508	17.6446	17.7892	18.0711	17.0781	16.8921	17.0002	17.0686	17.5124	17.283	17.3299	17.4628	16.2826	16.4841	16.5261	16.2524	17.578	17.6262	17.2686	17.1148
CDK11B_S752_M2	10.9074	10.5065	11.0249	10.9095	14.5375	14.7513	14.3985	13.9395	15.9705	16.1381	15.0229	14.7507	14.2258	14.4958	13.9995	14.2933	14.2098	13.405	13.931	15.1293	14.1293	14.6383	13.8287	14.4482	15.2111	14.8064	14.087	14.7251	9.89463	15.6267	13.6431	16.0106	15.9071	13.6433	14.8213
CDK11B_T595_M1	10.9074	10.5065	11.0249	10.9095	12.2714	12.1197	11.6086	12.6134	12.5427	12.4638	12.6959	12.7013	12.6107	12.8884	12.8184	12.8461	12.2217	12.3652	12.355	12.3507	12.6242	12.1551	12.4484	12.794	12.8326	12.9816	13.3394	12.6242	12.9614	12.7564	12.6819	12.1204	12.1791	12.3698	11.9869
CDK11B_T751_M2	10.9074	10.5065	11.0249	10.9095	14.5375	14.7513	14.3985	13.9395	15.9705	16.1381	15.0229	14.7507	14.2258	14.4958	13.9995	14.2933	14.2098	13.405	13.931	15.1293	14.1293	14.6383	13.8287	14.4482	15.2111	14.8064	14.087	14.7251	9.89463	15.6267	13.6431	16.0106	15.9071	13.6433	14.8213
CDK11B_Y594_M1	12.9752	12.7587	12.4749	13.2363	11.2782	12.4369	12.0561	12.2736	11.4017	10.9024	11.738	11.7593	12.387	12.1196	12.5671	13.2858	9.07672	13.1727	0.118084	-0.781943	6.24264	6.19635	11.3497	12.8847	12.6762	12.8357	13.1724	12.0516	13.2065	12.6423	12.4625	12.611	12.2078	12.3294	11.7893
CDK12_S1083_M1	19.6916	19.7327	19.1006	19.3953	18.7611	18.8181	19.0237	18.8554	18.558	18.557	18.6506	18.7229	18.8481	19.1392	18.9457	19.4071	18.7885	19.0824	19.0722	18.7892	18.7456	18.8284	18.9877	18.7966	18.7586	18.9509	19.4096	18.7014	19.1756	18.7531	18.8367	18.4525	18.3497	18.5599	18.5651
CDK12_S274_M2	15.1652	14.2041	17.9087	17.4555	18.1921	18.0284	18.4401	18.0857	18.1224	17.9566	18.0155	16.9835	17.5774	16.6761	17.401	17.8966	16.7279	16.2334	16.2676	16.9693	16.9843	18.0277	17.9436	18.4109	18.5098	17.5894	18.2881	18.1189	16.5501	17.4492	18.157	18.5156	18.0309	18.3991	17.8733
CDK12_S276_M2	15.1652	14.2085	17.9087	17.4555	18.1921	18.0284	18.4401	18.0857	18.1224	17.9566	18.0155	16.9835	17.5774	16.6761	17.401	17.8966	16.7279	16.2334	16.2676	16.9693	16.9843	18.0277	17.9436	18.4109	18.5098	17.5894	18.2881	18.1189	16.5501	17.4492	18.157	18.5156	18.0309	18.3991	17.8733
CDK12_S341_M2	15.1282	14.396	16.1188	16.3357	11.2128	11.2573	10.847	11.1164	11.2787	11.473	11.3319	11.2608	11.0567	11.2001	11.4946	11.1177	11.3815	10.7106	11.5192	11.1267	11.0689	11.1237	11.1819	11.1457	10.8347	11.2008	11.0948	11.3008	10.7292	11.0231	11.5016	11.0629	11.1051	11.1383	11.2462
CDK12_S343_M2	16.4879	15.7929	17.6749	17.694	18.0328	18.1153	18.1301	18.3199	11.2787	11.473	11.3319	11.2608	18.412	18.2645	18.3635	18.299	18.318	18.8738	18.4864	11.1267	11.0689	11.1237	11.1819	18.2122	18.5332	18.3721	17.8861	18.259	18.2415	18.4068	18.1452	17.8404	18.5512	18.2914	18.1989
CDK12_S345_M2	17.0589	16.9385	16.9967	17.0252	17.3614	17.4111	17.2184	17.4282	11.2787	11.473	11.3319	11.2608	17.477	17.5945	17.5523	17.4781	17.6455	17.5878	17.7265	11.1267	11.0689	11.1237	11.1819	17.724	17.6308	17.7088	17.2238	17.448	17.4441	17.7317	17.472	17.1711	17.8761	17.4912	17.5296
CDK12_S383_M2	14.6656	14.2319	14.2953	14.3623	16.0555	15.9957	14.4764	15.2533	16.6483	16.0475	15.6101	15.9495	16.2106	16.1192	15.6563	15.2637	16.7103	15.8876	15.3515	16.2891	16.1662	15.5278	15.6494	16.9125	16.5587	16.2548	15.3233	16.5158	15.7486	16.6518	15.724	16.3626	16.3768	16.4869	16.2896
CDK12_S385_M2	14.6656	14.2319	14.2953	14.3623	16.0555	15.9957	14.4764	15.2533	16.6483	16.0475	15.6101	15.9495	16.2106	16.1192	15.6563	15.2637	16.7103	15.8876	15.3515	16.2891	16.1662	15.5278	15.6494	16.9125	16.5587	16.2548	15.3233	16.5158	15.7486	16.6518	15.724	16.3626	16.3768	16.4869	16.2896
CDK12_S423_M1	18.1773	18.174	17.8322	17.3565	17.4408	17.3342	17.3927	17.3116	16.7496	16.9687	17.223	17.0354	17.6449	17.7815	17.7534	17.753	17.3252	18.0127	17.6095	17.565	17.3349	17.4016	17.3053	17.4514	17.25	17.451	17.743	17.3846	17.5432	17.5828	17.3375	16.6481	17.0605	16.8015	17.0397
CDK12_T692_M1	15.9128	16.331	16.1409	15.8828	15.5308	15.6021	16.0011	15.6459	15.2515	15.7961	13.4962	16.1625	16.0481	15.8129	16.0413	16.2462	15.6394	15.4746	15.8106	15.6828	15.7408	15.8378	15.8879	15.8101	15.8599	15.842	16.3164	15.1184	15.2313	15.3602	15.1046	15.9535	15.8551	15.9006	15.9358
CDK12_T893_M1	15.8631	16.4903	16.2726	16.4115	15.8951	16.2014	16.5825	15.7052	16.0196	16.02	16.2	16.0307	16.5868	16.0923	16.1014	16.6518	15.6219	15.8486	17.2123	16.3359	15.9093	15.9227	15.8753	16.7324	16.8933	17.7326	16.9128	15.8491	16.4533	15.3907	16.0736	16.0888	15.9967	16.1776	15.9757
CDK13_S383_M1	13.7847	13.5241	14.6041	14.1734	14.3645	14.4556	13.4902	15.3666	15.1612	15.0515	14.6385	14.7577	14.3243	14.4536	14.3825	14.4022	14.3168	14.8479	14.2694	14.3996	14.5387	14.2654	14.2772	14.6489	14.8288	14.692	13.7977	14.3483	14.5151	14.7501	14.4965	15.3162	15.6003	15.2225	15.0612
CDK13_T871_M1	13.4936	15.479	14.961	15.1062	14.5126	14.6054	14.4723	14.3705	14.6304	14.6623	14.7059	14.8254	14.6761	14.8429	14.7185	15.0204	14.8708	12.8403	15.1932	14.6743	14.7494	14.7482	15.0031	14.7191	14.8057	14.7205	15.1783	14.5765	14.6261	14.3693	14.7843	14.334	14.1011	14.5111	14.7035
CDK16_S153_M1	10.9074	10.5065	11.0249	10.9095	14.2231	14.2348	13.5073	13.7116	13.3507	13.651	13.8927	13.6551	11.0567	11.2001	11.4946	11.1177	11.3815	10.7106	11.5192	13.3939	13.6365	13.9452	13.2997	13.4141	13.2628	13.2145	13.8388	13.5076	13.6792	13.4599	13.7866	13.2194	13.4128	13.5237	13.0417
CDK17_S146_M1	16.8605	16.5667	16.2672	16.4763	16.1365	15.9991	16.4345	16.4926	15.9057	15.828	16.0428	15.9253	15.7752	15.4204	15.745	15.6543	15.4319	15.8822	15.4541	16.3952	15.8531	15.9974	15.8942	15.9822	15.964	16.4377	16.1343	15.7519	15.7154	15.6258	15.6349	15.5446	15.6041	15.172	15.393
CDK7_T170_M1	16.7663	16.8341	16.3268	16.5725	16.292	15.9156	16.3097	16.2331	15.8334	15.9625	16.0582	16.2149	16.1518	16.2928	16.3263	16.5189	16.0195	16.6481	16.549	16.2306	15.9383	16.0726	16.281	16.1374	15.94	16.2875	16.8225	15.5301	16.0967	15.8814	16.0688	15.8297	15.6994	15.8732	16.1611
CDK7_T170_M2	13.9113	12.3437	14.2055	13.9858	14.9722	15.326	14.7199	14.9561	15.521	15.5533	15.8467	15.435	15.1382	15.115	15.9965	14.5627	15.5162	15.1279	15.5215	15.1635	15.2619	15.383	15.456	15.4643	16.016	15.3857	15.1717	14.7643	14.7506	15.5513	15.1453	15.1985	14.7108	15.6914	15.6048
CDK7_Y169_M2	13.9113	12.3437	14.2055	13.9858	14.9722	15.326	14.7199	14.9561	15.521	15.5533	15.8467	15.435	15.1382	15.115	15.9965	14.5627	15.5162	15.1279	15.5215	15.1635	15.2619	15.383	15.456	15.4643	16.016	15.3857	15.1717	14.7643	14.7506	15.5513	15.1453	15.1985	14.7108	15.6914	15.6048
CDK9_S347_M1	14.3677	14.4481	14.1601	14.3851	13.7806	13.7043	13.5917	13.0035	13.5422	13.5415	13.5486	13.6926	13.2835	13.3961	13.3992	14.008	13.3624	13.7827	13.874	13.5175	13.4881	13.497	13.6254	13.5647	13.39	13.5352	14.2732	13.4809	14.0469	12.7261	13.564	13.6617	13.4733	14.0877	14.0174
CDKN2AIP_S131_M1	10.9074	10.5065	11.0249	10.9095	15.9708	16.0671	16.0172	16.2103	16.1265	16.0715	16.0323	16.0452	11.0567	11.2001	11.4946	11.1177	11.3815	10.7106	11.5192	11.1267	11.0689	11.1237	11.1819	11.1457	10.8347	11.2008	11.0948	15.9833	16.1484	16.1012	16.1235	16.1348	15.8591	15.9236	15.8885
CDR2_S311_M1	13.9372	14.2429	14.3421	14.0293	15.1333	14.8793	14.2579	14.6459	13.8	13.7671	13.5407	13.9263	13.6705	13.4839	13.5952	13.6261	13.7634	14.121	13.8864	13.6736	13.7652	13.3893	13.5812	13.7192	13.3208	13.6199	13.8284	13.8975	13.7502	14.2071	14.0023	13.3658	13.2616	13.2946	13.4143
CDV3_S30_M1	13.3298	12.7635	13.8341	13.8551	12.0747	12.2921	12.0945	12.1027	12.5539	13.1066	13.4301	12.8063	12.5869	12.8621	13.321	12.8078	12.809	13.4434	13.6539	13.5029	14.0458	13.7161	14.0483	13.1103	13.457	13.5017	14.1448	12.252	12.3354	12.2134	12.317	12.5583	12.9387	12.8836	13.3228
CDYL_S201_M1	16.2405	16.0198	15.7999	16.0843	16.1753	16.1354	16.1547	16.0498	16.4118	16.4989	16.9111	16.5736	15.9942	15.9945	16.4487	16.0377	16.1424	16.4361	15.9212	16.0613	16.2476	16.1865	15.9883	15.8572	16.1794	15.9611	15.7655	15.9822	16.1083	16.385	16.1133	16.1247	16.3771	16.0758	16.1991
CEBPB_S231_M1	10.9074	10.5065	11.0249	10.9095	11.2128	11.2573	10.847	11.1164	11.2787	11.473	11.3319	11.2608	11.0567	11.2001	11.4946	11.1177	16.9686	16.6241	16.5935	11.1267	11.0689	11.1237	11.1819	11.1457	10.8347	11.2008	11.0948	11.3008	10.7292	11.0231	11.5016	16.2515	16.1782	16.1123	16.3252
CENPA_S17_M2	19.5174	18.7982	20.6454	20.3276	20.6899	20.7074	19.8754	20.3967	20.889	20.6345	20.5599	20.6837	20.5865	20.6713	20.3243	20.668	20.9184	19.5367	20.6837	20.5942	20.5411	20.524	20.6313	20.8555	20.8805	20.9219	20.7937	20.7941	20.4221	20.8399	20.6595	20.7783	20.6629	20.8898	20.7339
CENPA_S19_M2	19.5004	18.8023	20.6303	20.3118	20.6748	20.6882	19.8659	20.3813	20.874	20.6201	20.5465	20.6688	20.5713	20.6564	20.3089	20.653	20.9049	19.5206	20.6679	20.5792	20.5262	20.5087	20.6162	20.8407	20.8659	20.9071	20.7786	20.7793	20.4185	20.825	20.6446	20.7632	20.647	20.8749	20.7145
CENPB_S156_M1	14.2594	14.0698	14.1658	14.2895	14.4497	14.5952	14.5873	14.5971	14.75	14.8512	15.0918	14.6974	14.2658	14.3948	14.3195	14.3845	14.1261	14.9062	14.3681	14.5493	14.488	14.5921	14.6545	14.2361	14.6792	14.5239	14.5413	14.2575	14.1966	14.2176	14.3545	14.4893	14.5112	14.4128	14.2485
CENPC_S177_M1	16.0094	16.0919	16.0362	16.2731	15.3195	15.5458	15.2513	15.2708	15.3879	15.2026	15.6334	15.5193	15.5986	15.655	15.7547	15.9008	15.5873	16.0921	15.8964	15.6642	15.7982	15.8187	15.7429	15.4955	15.7753	15.9069	16.1254	15.4432	16.0356	15.5209	15.6493	15.5293	15.5108	15.5229	15.4524
CENPF_T144_M1	14.4402	15.375	15.5527	15.8554	15.2584	15.2436	14.8216	15.3053	11.2787	11.473	11.3319	11.2608	14.5939	15.248	14.2199	14.6698	15.0302	15.19	14.6893	15.0324	15.5558	15.2674	15.7709	15.5006	15.5381	15.7083	15.9966	14.8623	15.0807	14.9395	14.8335	14.7432	14.2312	15.1854	15.5713
CENPT_S397_M1	14.6105	14.639	14.8051	14.6608	14.5037	15.0128	14.3897	14.8487	15.0185	15.171	15.1213	14.8912	14.9156	15.1891	15.1684	14.9801	11.3815	10.7106	11.5192	15.3171	15.3391	15.2294	15.4604	14.9869	15.5022	15.2848	14.9674	14.6594	15.0874	14.9186	14.9104	15.0247	15.1549	15.0817	15.1545
CEP131_S381_M1	15.7516	15.7584	15.836	15.8573	11.2128	11.2573	10.847	11.1164	11.2787	11.473	11.3319	11.2608	15.7663	15.7536	15.8347	15.5532	11.3815	10.7106	11.5192	16.1727	16.1355	15.7972	15.8318	15.7345	15.721	15.5495	15.4293	15.3776	15.7083	15.4171	15.5318	15.4931	15.3854	15.4992	15.6543
CEP131_S45_M1	16.8275	16.3494	17.5579	17.4204	11.2128	11.2573	10.847	11.1164	11.2787	11.473	11.3319	11.2608	16.7956	16.9864	16.6807	16.6015	17.6922	16.6892	17.0424	16.8986	16.8003	16.9118	16.8617	17.2839	17.1298	17.1923	17.5825	11.3008	10.7292	11.0231	11.5016	11.0629	11.1051	11.1383	11.2462
CEP131_S47_M1	16.2076	16.3602	16.1379	16.189	17.2167	17.2137	17.745	17.4007	15.5357	15.6161	15.5972	15.6222	11.0567	11.2001	11.4946	11.1177	16.1879	16.288	16.0332	11.1267	11.0689	11.1237	11.1819	15.5889	15.6962	15.7208	15.6048	16.9962	17.3427	17.2436	17.415	16.8172	17.0078	17.0121	17.0782
CEP131_S78_M1	17.0204	17.399	17.6383	17.4526	18.4028	18.2324	17.9989	17.5898	17.9299	17.6699	17.8231	17.7732	17.3429	17.2172	17.1193	16.9906	17.4893	18.1125	17.6245	17.5225	17.4125	17.6178	17.2389	17.6137	17.5721	17.5457	17.545	18.257	18.0383	17.4264	18.3383	18.1403	17.8597	18.1045	18.2739
CEP131_T96_M1	10.9074	10.5065	11.0249	10.9095	11.4161	11.9699	12.0864	11.4488	11.7598	11.6435	12.1881	11.9078	11.783	11.9525	11.7402	12.0317	12.0465	12.3301	11.7388	11.554	11.5449	11.4816	11.6951	12.1671	11.7375	12.4224	12.4211	12.1295	12.485	11.2211	12.167	11.0629	11.1051	11.1383	11.2462
CEP170_S1160_M2	14.5574	14.7338	14.7139	15.1554	18.4717	18.5242	17.9398	18.8135	18.3366	18.2412	18.2284	18.1186	16.3052	16.461	16.4198	15.5424	15.9164	14.1412	15.8471	16.9421	17.0377	16.6303	16.8589	16.4806	16.8346	16.6579	15.671	18.9265	18.2292	19.3063	18.6483	17.8951	18.1219	18.0152	17.5555
CEP170_S1162_M1	19.9613	19.7167	19.5009	19.9559	17.773	20.113	19.1754	18.0689	19.2106	19.1474	19.5695	19.3466	19.6004	19.7157	20.2284	19.5999	19.4357	20.0907	19.7275	19.7814	19.9281	20.0144	19.8756	19.556	19.7736	19.8277	19.659	18.6395	18.7352	18.649	18.74	18.8334	18.9564	19.1668	18.9902
CEP170_S1162_M2	13.5388	13.538	13.579	13.5834	17.488	17.4462	16.9777	17.8175	17.3767	17.3071	16.6775	17.0507	15.4221	15.4114	15.3591	14.8541	14.9421	13.02	15.0447	15.9337	16.0725	15.5944	15.9318	15.5673	15.7327	15.6147	15.2248	18.1063	16.9602	18.3449	17.3676	16.8477	16.7011	16.5997	16.4703
CEP170_S1165_M2	14.926	13.8096	13.7452	14.8821	17.3791	17.4908	17.8103	17.8042	17.3674	17.2434	17.423	17.1253	15.1952	15.0768	15.3887	14.3408	11.3815	10.7106	11.5192	15.8865	16.0217	15.8895	15.8096	15.4023	15.9243	15.6762	14.2869	17.9415	17.3137	18.2485	17.7107	16.9043	17.2604	17.0136	16.5827
CEP170_S1270_M1	10.9074	10.5065	11.0249	10.9095	15.4284	15.5716	15.3375	15.6678	14.57	14.6071	14.8001	14.547	11.0567	11.2001	11.4946	11.1177	11.3815	10.7106	11.5192	11.1267	11.0689	11.1237	11.1819	11.1457	10.8347	11.2008	11.0948	15.499	15.5604	15.8258	15.5786	14.9672	15.0454	15.0277	15.0584
CEP170_S1521_M2	10.9074	10.5065	11.0249	10.9095	16.1268	16.2503	16.1286	16.3546	17.0796	16.9963	16.8564	17.0889	16.6001	16.3497	16.5475	16.3094	16.6096	16.9002	16.6801	16.5709	16.6733	16.6268	16.8612	16.9368	16.9522	17.1519	17.3272	16.6218	16.6268	16.7526	16.7212	16.5864	16.5017	16.6199	16.7292
CEP170_S1522_M1	14.8539	14.3393	14.6484	14.8479	11.2128	11.2573	10.847	11.1164	14.3155	14.4901	13.797	14.4769	11.0567	11.2001	11.4946	11.1177	11.3815	10.7106	11.5192	15.0477	14.8464	14.9932	14.954	14.3963	14.5317	14.5037	15.3159	14.3117	14.2548	14.4593	14.3945	14.8496	15.0557	15.0538	15.0808
CEP170_S1529_M1	14.7303	14.4715	14.8408	15.0152	13.9029	13.8731	14.041	13.9487	14.8566	14.8015	15.1036	14.6608	14.6478	14.7889	14.7609	14.7706	15.021	15.0257	14.9874	14.5516	14.7013	14.7713	14.8274	14.4778	14.6817	14.5451	14.7918	14.1298	14.467	13.9767	13.98	14.6065	14.5072	14.5143	14.3793
CEP170_S1529_M2	10.9074	10.5065	11.0249	10.9095	16.1268	16.2503	16.1286	16.3546	17.0796	16.9963	16.8564	17.0889	16.6001	16.3497	16.5475	16.3094	16.6096	16.9002	16.6801	16.5709	16.6733	16.6268	16.8612	16.9368	16.9522	17.1519	17.3272	16.6218	16.6268	16.7526	16.7212	16.5864	16.5017	16.6199	16.7292
CEP170_S379_M1	11.7263	12.5943	11.1073	11.2329	13.351	13.2772	12.5933	13.3503	8.97871	13.6789	10.897	10.439	11.5286	11.0418	13.6929	10.8408	14.4201	14.3921	14.2384	11.1267	11.0689	11.1237	11.1819	10.1223	9.51201	10.0823	10.8411	11.7464	10.4865	12.1433	12.2221	9.06425	10.1843	9.01838	8.49008
CEP170_S452_M1	10.9074	10.5065	11.0249	10.9095	12.997	12.2811	13.9955	12.0978	10.8023	11.6064	10.944	10.4742	11.0567	11.2001	11.4946	11.1177	11.3815	10.7106	11.5192	12.0242	12.158	12.0441	12.2352	11.1457	10.8347	11.2008	11.0948	12.9346	13.3965	11.6276	12.1968	11.2719	11.2188	11.3545	11.252
CEP170_S838_M1	16.0143	16.281	15.7768	15.6307	15.2902	15.2378	15.5969	15.2462	15.0904	15.2352	15.4919	15.2353	15.1995	15.596	15.597	15.573	15.1961	15.5177	15.3113	15.3057	15.2032	15.281	15.0955	15.3752	15.2494	15.387	15.5768	15.0735	15.3817	15.0211	15.1238	14.827	15.1338	15.0326	14.881
CEP170_T1533_M1	16.0953	16.2143	16.1667	16.0264	16.4385	16.3965	16.2006	15.9431	11.2787	11.473	11.3319	11.2608	16.1091	16.2115	16.3472	16.1247	11.3815	10.7106	11.5192	11.1267	11.0689	11.1237	11.1819	15.0016	15.2647	15.7025	16.5625	16.0318	16.3022	16.2274	16.1353	15.9444	15.9047	15.7376	15.8077
CEP170_T1535_M1	15.8383	16.1582	15.5857	15.3611	15.5698	15.468	15.6177	15.3459	15.7886	15.8932	16.3786	16.0759	13.9078	15.4622	16.4675	15.6962	15.8233	15.4012	16.0495	16.0983	16.0588	16.2783	16.0573	16.1007	14.9092	15.1909	16.1627	15.6521	15.8518	15.671	15.9117	16.0829	16.0544	16.0629	16.1054
CEP170_T377_M1	11.5032	11.3139	11.8446	12.1922	11.2128	11.2573	10.847	11.1164	10.3447	10.7855	10.0356	10.5336	13.2636	13.407	13.3569	13.7046	14.1519	13.9429	13.4604	9.86993	10.1947	10.5471	10.0233	11.1457	10.8347	11.2008	11.0948	10.5433	10.7085	10.3936	10.9617	13.4027	13.1521	13.2141	13.3179
CEP43_S156_M2	8.41451	8.97979	9.11163	9.39182	14.1628	14.2301	14.6435	14.797	16.1146	16.1109	16.1952	16.1465	14.8392	13.74	14.2179	12.9084	15.2381	15.1747	15.1464	15.0344	14.7947	14.6276	14.557	15.2051	15.6615	14.7031	14.7528	15.0666	13.0937	15.0719	13.9695	16.3157	15.5955	15.4522	14.9962
CEP43_S160_M2	9.82848	9.89153	10.0429	10.349	15.2175	15.2881	15.4243	15.8403	17.1714	17.1428	17.1208	17.3736	15.9029	14.7653	15.187	14.8595	16.2885	16.1941	16.2622	16.0997	15.9989	15.6552	15.685	16.2425	16.6697	15.7061	14.6616	16.0748	14.0729	16.0844	15.4529	17.4293	16.6716	16.4967	16.0221
CEP55_T430_M1	13.1636	13.254	13.2772	13.2633	14.1358	14.2219	14.8854	14.222	13.4825	13.6473	13.7432	13.4934	13.4003	13.5879	13.4912	13.4939	13.4011	13.5563	13.3762	13.2635	13.3803	13.3356	13.4366	13.5847	14.0368	13.5512	13.3509	14.7466	14.7626	14.9443	14.5332	13.9706	13.936	14.4364	14.4351
CETN2_S20_M1	16.6031	16.7844	16.4512	16.567	16.2972	16.2833	16.66	16.3952	16.3944	16.1873	16.0818	15.601	16.3917	16.2944	16.0744	16.1592	15.9705	16.4341	16.2626	16.0181	16.2822	16.222	16.2173	15.5479	16.2601	15.8891	16.2611	15.9134	16.5096	15.9218	16.0267	16.207	16.1091	15.9262	15.8717
CFL1_S3_M1	26.4106	26.3942	25.6779	25.581	25.9124	25.9238	27.4634	25.9864	24.8073	25.0784	25.5255	25.149	24.7957	25.062	25.316	25.0213	23.4844	24.5859	23.7904	25.9287	25.7792	26.1275	25.8006	25.19	24.9062	25.2853	25.6107	25.6182	26.068	25.8661	25.5113	24.5406	25.007	24.4752	24.3251
CFL1_S3_M2	22.8475	22.462	22.2167	21.9986	22.476	22.5041	23.6915	22.5144	21.3464	21.5676	22.064	21.715	21.3115	21.6561	21.7492	21.5806	20.2135	20.8397	20.4479	22.5371	22.3894	22.6338	22.3867	21.7851	21.5921	21.9473	22.2226	22.3061	22.6521	22.5254	22.1527	21.0421	21.4958	21.0527	20.9156
CFL1_S8_M2	22.8475	22.462	22.2167	21.9986	22.476	22.5041	23.6915	22.5144	21.3464	21.5676	22.064	21.715	21.3115	21.6561	21.7492	21.5806	20.2135	20.8397	20.4479	22.5371	22.3894	22.6338	22.3867	21.7851	21.5921	21.9473	22.2226	22.3061	22.6521	22.5254	22.1527	21.0421	21.4958	21.0527	20.9156
CFL2_S3_M1	17.9692	17.6809	17.8128	17.577	18.7307	18.6617	19.4243	18.7962	17.4628	17.6318	18.0267	17.8653	17.1101	17.5036	17.381	17.3306	15.9761	16.2672	16.0623	18.8199	18.8459	18.7977	18.7216	17.9377	17.929	18.1259	18.0636	18.6198	18.8693	18.7846	18.5159	17.144	17.1443	17.1423	16.9603
CFL2_S3_M2	16.0733	15.728	15.8591	15.5637	16.8612	16.7589	17.3667	16.8505	15.6497	15.8283	16.1767	15.9642	15.2765	15.6138	15.4787	15.4494	14.3732	14.1937	14.2588	16.9939	16.9981	16.9736	16.8973	16.1306	16.1418	16.3412	16.1773	16.6938	16.9131	16.9162	16.6677	15.4078	15.4283	15.2911	15.1354
CFL2_T6_M2	16.0733	15.728	15.8591	15.5637	16.8612	16.7589	17.3667	16.8505	15.6497	15.8283	16.1767	15.9642	15.2765	15.6138	15.4787	15.4494	14.3732	14.1937	14.2588	16.9939	16.9981	16.9736	16.8973	16.1306	16.1418	16.3412	16.1773	16.6938	16.9131	16.9162	16.6677	15.4078	15.4283	15.2911	15.1354
CHAF1A_S255_M2	16.7437	15.9244	18.564	18.4603	18.0938	16.506	17.3991	17.964	17.0398	17.0507	17.1076	17.5873	18.2448	18.4501	17.1811	18.273	18.8988	19.0961	18.5981	18.085	18.1175	18.3202	18.3882	18.3121	18.0603	17.9832	18.1134	18.7789	18.2846	18.0131	18.5959	17.2804	17.9124	17.8417	17.8526
CHAF1A_S951_M1	15.2756	15.5648	14.9814	15.3332	15.0162	14.7852	14.3267	15.0787	14.8212	14.8106	14.7847	15.253	14.8372	15.1329	15.0305	15.4487	15.4219	14.4912	15.1927	14.8408	14.6838	15.0751	15.0904	15.0589	14.9786	15.1486	15.4686	14.6989	14.7097	14.7214	14.9706	13.9442	14.0642	14.1543	14.4002
CHAF1A_T259_M2	16.7437	15.9244	18.564	18.4603	18.0938	16.506	17.3991	17.964	17.0398	17.0507	17.1076	17.5873	18.2448	18.4501	17.1811	18.273	18.8988	19.0961	18.5981	18.085	18.1175	18.3202	18.3882	18.3121	18.0603	17.9832	18.1134	18.7789	18.2846	18.0131	18.5959	17.2804	17.9124	17.8417	17.8526
CHAF1A_Y780_M1	11.2261	12.351	13.6364	11.8656	12.4315	13.6696	9.45697	13.9615	14.9389	14.9084	15.0604	14.8926	11.6505	11.6269	14.4489	11.5155	15.4115	12.986	15.5977	13.6209	11.9933	13.7499	15.4027	15.2674	15.3031	15.3736	15.4518	11.3008	10.7292	11.0231	11.5016	13.8707	14.4318	13.8335	13.2029
CHAF1B_S410_M1	20.0912	20.2192	19.6872	19.9394	19.2874	19.427	19.7264	19.4787	19.13	19.3871	19.4081	19.4734	19.3759	19.591	19.6408	19.8102	19.2712	19.889	19.5874	19.4162	19.4549	19.4934	19.581	19.2373	19.3524	19.451	19.8574	19.2453	19.769	19.3846	19.394	18.8363	18.8241	19.0946	19.1262
CHAF1B_S428_M2	14.2286	14.0216	13.9824	13.7561	11.2128	11.2573	10.847	11.1164	11.2787	11.473	11.3319	11.2608	11.0567	11.2001	11.4946	11.1177	11.3815	10.7106	11.5192	15.6105	15.7237	15.6152	16.0238	16.1223	16.1535	16.3245	16.1303	11.3008	10.7292	11.0231	11.5016	11.0629	11.1051	11.1383	11.2462
CHAF1B_S429_M1	18.4332	18.5697	17.9432	18.3187	18.1391	18.1596	17.8525	18.0456	18.32	18.1639	18.0702	18.4055	18.1241	18.1045	17.8655	18.2827	17.9567	17.9148	18.2219	18.1057	18.0719	17.935	18.2048	18.1036	18.0898	18.1372	18.5005	18.0226	18.3181	17.8749	18.0417	18.2813	17.8438	18.162	18.3213
CHAF1B_S429_M2	17.5181	17.2385	17.5763	17.8673	19.2539	18.8464	18.5264	18.7348	19.3233	19.3243	19.0877	18.8676	18.4394	18.7656	18.4095	18.422	19.3204	18.6938	18.8163	19.0651	18.8938	18.705	19.0396	19.2283	19.1324	18.7887	18.2112	18.7899	19.1216	19.0027	18.8575	18.9395	19.2028	18.833	18.7775
CHAF1B_T432_M2	17.4659	17.2125	17.511	17.3849	18.8208	18.7386	18.9033	19.0167	16.6735	16.4514	16.6368	16.521	18.3606	18.3425	18.2898	18.3163	18.9395	19.4261	18.3304	18.6679	18.55	18.5236	18.5927	18.8339	18.6532	18.1422	17.4458	16.0441	16.214	16.0613	16.2618	18.449	18.4574	18.4559	18.3102
CHAF1B_T433_M1	16.3891	16.4348	16.2473	16.1624	16.1177	16.0177	16.4229	16.1237	16.1279	16.2418	16.1775	16.0521	15.666	15.9337	16.0534	15.943	15.8854	15.9532	15.8653	15.5668	15.7881	15.8541	15.7577	16.1851	16.0769	16.27	16.3555	15.4175	15.3472	15.5994	15.3261	16.4193	16.3097	16.3805	16.3043
CHAF1B_T433_M2	17.3255	17.4991	17.5303	17.5339	18.3079	18.3289	18.5649	18.2823	18.8122	18.52	18.1689	16.6658	18.1616	18.2524	17.8792	17.8815	18.3584	18.1185	18.3262	18.5306	18.4325	18.1861	18.3318	18.7207	18.6486	18.2846	17.5908	17.9733	16.4545	18.4912	16.4053	18.2573	18.1343	18.2648	18.3072
CHAMP1_S181_M1	18.1832	18.2311	18.3161	18.1676	16.8087	17.2577	17.6574	17.9538	17.4936	17.4495	17.5319	17.5227	17.0595	17.8639	17.2842	17.1811	11.3815	10.7106	11.5192	17.719	17.6848	17.6657	17.6852	11.1457	10.8347	11.2008	11.0948	17.976	18.0865	18.1925	17.9721	18.1182	17.9042	18.0523	18.0076
CHAMP1_S204_M1	16.4718	16.821	17.3746	17.2718	16.4766	16.6268	16.5876	15.7884	15.9344	16.3544	17.1759	16.4813	17.0277	16.2342	16.9371	17.4357	16.6848	17.0596	16.8276	16.7688	16.512	16.7916	16.3915	16.8956	17.4323	16.066	16.9702	16.0131	17.1254	15.2594	16.692	16.8844	16.9902	17.6419	16.1087
CHAMP1_S204_M2	19.5636	19.8041	20.0333	19.7889	19.7198	19.9757	19.8748	19.887	20.1331	20.1349	20.3346	20.0627	20.0213	20.0171	20.1375	19.7497	19.9542	19.2453	19.9244	20.029	20.2436	20.0792	20.0553	19.8818	20.2516	20.1136	19.601	19.9177	19.953	20.1087	19.8847	20.1576	20.1397	20.1518	19.9819
CHAMP1_S214_M2	18.3989	18.6793	18.9821	18.6886	18.6536	18.9312	18.7421	18.8066	19.0974	19.1177	19.2993	19.0291	18.9695	18.9765	19.0746	18.6962	18.9439	18.4765	18.9197	18.9935	19.2188	19.036	19.0182	18.861	19.2589	19.105	18.56	18.9019	18.909	19.0837	18.8583	19.1236	19.0894	19.1294	18.972
CHAMP1_S282_M2	10.9074	10.5065	11.0249	10.9095	16.6345	16.6391	16.5523	16.694	17.1358	16.9498	16.1834	16.5527	16.9241	16.67	16.6305	16.2185	16.816	17.0557	17.0334	16.6442	16.598	16.6016	16.717	16.6955	16.8106	16.8514	17.0487	11.3008	10.7292	11.0231	11.5016	16.6899	16.5933	16.7435	16.8825
CHAMP1_S308_M2	17.434	16.2888	17.993	17.7304	17.8428	18.1202	18.3045	18.4229	17.3393	17.6379	17.5729	17.2815	17.8993	17.9645	17.9532	18.1134	17.9493	18.1098	17.763	17.7501	17.7225	17.6835	17.6971	17.5964	17.8801	17.8973	17.9433	18.0664	18.4697	17.9396	18.0142	17.6056	17.6907	17.6536	17.5436
CHAMP1_S311_M2	16.1093	15.0207	17.0254	16.7948	16.8523	17.1646	17.1162	17.0161	16.0385	16.0783	16.201	16.3067	16.7198	16.9392	16.7624	16.8482	16.2609	16.6174	16.5764	11.1267	11.0689	11.1237	11.1819	16.4808	16.2933	16.4084	16.7098	16.6409	16.4273	15.737	16.7338	11.0629	11.1051	11.1383	11.2462
CHAMP1_S319_M2	17.3628	17.1129	17.2536	17.2199	17.0858	17.38	17.5147	17.3407	16.6691	16.8965	16.8341	16.5505	17.1597	16.9898	17.1021	16.9785	17.1505	17.4491	17.2799	17.0243	16.9927	16.9539	16.9694	16.8783	17.1675	17.1765	17.2176	17.3158	17.7208	17.5594	17.2463	16.8702	16.9359	16.9089	16.8076
CHAMP1_S344_M1	16.2754	16.1833	16.1307	16.1967	15.8106	15.9641	16.4668	16.0607	14.9817	15.3557	15.3656	15.0858	15.7189	16.0721	16.0322	15.9624	15.3834	15.992	15.8147	15.4324	15.4553	15.602	15.4853	15.2714	15.381	15.5636	15.9035	15.4513	15.9815	15.8985	15.8317	14.9959	15.3504	15.1894	15.1262
CHAMP1_S382_M2	10.9074	10.5065	11.0249	10.9095	11.2128	11.2573	10.847	11.1164	17.1223	16.8788	16.9704	16.5846	16.7007	16.8812	16.812	16.6597	16.6335	17.059	16.8321	16.6138	16.5863	16.6141	16.7684	16.7209	16.8696	16.7783	16.6492	16.1031	15.5212	16.4587	16.598	17.0311	17.2416	17.0766	16.5436
CHAMP1_S416_M1	15.6065	16.6767	16.1906	16.4382	16.7342	15.9141	16.2768	16.8657	16.3411	15.6411	14.9088	15.7957	16.2111	15.9641	16.4796	15.075	16.097	15.0512	14.7585	15.7293	16.027	16.2577	16.0492	16.0139	15.7175	16.28	15.8123	16.4779	16.1928	15.7454	16.1641	14.1408	16.5947	16.3107	14.3157
CHAMP1_S427_M2	10.1949	11.6762	15.2951	14.6137	16.6268	16.7379	16.6353	16.5558	15.5481	15.7151	15.8768	15.5202	11.0567	11.2001	11.4946	11.1177	15.4561	15.3958	15.5498	15.224	15.2378	15.0784	15.2299	14.5055	14.6549	15.1438	14.6233	16.5995	16.6458	16.8743	16.3308	16.0313	16.0361	16.0757	15.9352
CHAMP1_S427_M3	13.2764	12.7268	13.8757	13.551	16.6441	16.6261	16.5682	17.1286	17.3065	17.5026	17.4051	15.0912	16.853	16.0697	14.8315	14.3041	17.3934	15.4266	15.411	16.8643	16.4266	16.3093	15.4153	16.801	17.024	16.6225	11.5327	17.063	15.0659	17.4011	14.5149	17.8356	17.4286	16.4198	16.8777
CHAMP1_S432_M2	10.1949	11.6762	15.2951	14.6137	16.6268	16.7379	16.6353	16.5558	15.5481	15.7151	15.8768	15.5202	11.0567	11.2001	11.4946	11.1177	15.4561	15.3958	15.5498	15.224	15.2378	15.0784	15.2299	14.5055	14.6549	15.1438	14.6233	16.5995	16.6458	16.8743	16.3308	16.0313	16.0361	16.0757	15.9352
CHAMP1_S432_M3	13.2764	12.7268	13.8757	13.551	16.6441	16.6261	16.5682	17.1286	17.3065	17.5026	17.4051	15.0912	16.853	16.0697	14.8315	14.3041	17.3934	15.4266	15.411	16.8643	16.4266	16.3093	15.4153	16.801	17.024	16.6225	11.5327	17.063	15.0659	17.4011	14.5149	17.8356	17.4286	16.4198	16.8777
CHAMP1_S436_M3	13.2764	12.7268	13.8757	13.551	16.6441	16.6261	16.5682	17.1286	17.3065	17.5026	17.4051	15.0912	16.853	16.0697	14.8315	14.3041	17.3934	15.4266	15.411	16.8643	16.4266	16.3093	15.4153	16.801	17.024	16.6225	11.5327	17.063	15.0659	17.4011	14.5149	17.8356	17.4286	16.4198	16.8777
CHAMP1_S443_M1	10.9074	10.5065	11.0249	10.9095	11.2128	11.2573	10.847	11.1164	15.5215	15.5405	15.6184	15.6314	15.431	15.365	15.6753	15.5209	11.3815	10.7106	11.5192	15.2844	15.4901	15.2469	15.8249	15.2514	15.3058	15.3547	15.4824	15.2658	15.2966	15.4584	15.3164	14.8673	14.8921	14.7766	14.8548
CHAMP1_S445_M1	14.5702	14.2405	14.5334	14.4781	14.535	14.4928	14.8132	14.4785	14.9142	14.9267	15.1778	14.951	14.388	14.3487	14.5735	14.9599	14.9681	14.9195	14.7192	14.5516	14.8266	14.5229	15.1048	14.5461	14.8581	14.7725	14.7859	14.2971	14.042	14.4298	14.3802	14.3082	14.2241	14.3342	14.4775
CHAMP1_S445_M2	14.7652	14.5798	17.5841	16.9605	17.7887	17.7507	17.2625	18.0348	18.1515	18.1122	17.8177	17.6998	17.9496	17.7344	17.6408	17.0887	18.0046	17.901	17.4102	17.9809	17.8325	17.69	17.5166	17.98	18.1485	17.9915	16.9412	18.0343	17.4217	18.1844	17.6384	17.9738	17.9809	17.7744	17.5944
CHAMP1_S452_M2	14.5888	14.1698	17.4217	16.8078	17.5797	17.5457	17.0844	17.8259	17.9503	17.8973	17.6268	17.4989	17.7519	17.5524	17.445	16.8884	17.7938	17.718	17.2019	17.7771	17.6398	17.5196	17.3461	17.7939	17.9552	17.8016	16.7793	17.8529	17.2525	17.9896	17.4186	17.8013	17.7466	17.5515	17.3713
CHAMP1_S459_M1	17.6484	15.9574	17.9732	17.5263	18.7988	18.627	18.635	18.452	19.3707	19.1012	18.9631	18.6219	19.3311	19.1447	18.8193	18.2759	19.2261	18.4678	18.9301	19.3933	19.2317	18.7494	18.7529	19.2852	19.3569	19.0428	18.0778	19.1629	18.4689	19.2498	18.6958	18.0749	18.9834	18.9386	18.9593
CHAMP1_S476_M1	13.8024	12.8985	13.6678	13.8669	14.2065	13.8617	13.0443	14.3271	13.9638	14.0096	13.8814	14.1072	13.8216	13.844	13.7035	14.0032	13.8459	10.0204	13.8953	14.1479	13.7432	13.8854	14.0907	14.0594	13.7843	14.1268	14.1049	13.8259	12.4208	14.0623	14.0668	13.8347	13.6085	13.8106	13.7744
CHAMP1_S603_M1	14.9379	14.625	15.5751	14.7751	15.0146	16.055	15.2258	14.7777	14.101	14.7276	14.8158	14.5798	14.9641	15.9603	14.4743	15.4011	16.0724	15.2673	16.1974	14.8119	14.6857	14.9737	14.785	15.3302	13.5711	14.4751	14.0384	14.9639	15.3829	15.854	14.9892	15.3449	15.2986	14.5282	14.1712
CHCHD3_S50_M1	17.1255	16.9731	17.1426	16.9366	17.3339	17.3617	17.372	17.9907	17.738	17.7853	17.5647	17.5342	17.4893	17.2793	17.4749	16.9637	17.9426	18.244	17.5296	17.4957	17.4996	17.5187	17.4238	17.4768	17.6691	17.4596	16.7428	17.2945	17.0283	17.5433	17.2519	18.8667	18.4637	18.4573	18.1623
CHD1_S1677_M1	15.4746	14.5052	17.5504	16.8909	17.0577	17.6972	16.0742	17.9298	17.3132	17.4843	17.6397	17.5267	17.6645	17.7277	17.8781	18.1162	17.9434	17.6592	17.4395	17.6243	18.1006	17.8062	18.0317	18.2183	17.4009	17.611	17.4586	17.8766	17.5678	17.5157	17.8267	17.539	17.7193	17.647	17.8734
CHD1_S89_M1	16.3796	16.2816	16.0959	16.2588	15.3557	15.4229	15.658	15.4495	14.4756	14.4251	14.4634	14.5342	15.6877	15.8632	15.7057	16.0649	15.6171	15.9639	15.8458	15.7511	15.5368	15.6217	15.5928	15.385	15.5292	15.6928	15.9052	15.58	15.6693	15.5567	15.6343	14.6593	14.8214	14.7854	14.9156
CHD3_S1549_M2	15.6026	15.3569	15.2727	15.4231	11.2128	11.2573	10.847	11.1164	16.0637	16.1707	15.7822	16.1453	15.6148	15.4284	15.5385	15.584	16.0989	16.1306	15.7672	15.8605	15.9004	16.0046	16.0074	16.5341	16.5934	16.2817	16.3454	15.373	15.6484	15.6355	15.5906	16.0126	16.021	16.0399	15.8088
CHD3_S1601_M1	10.9074	10.5065	11.0249	10.9095	12.4909	12.5899	12.8943	12.8673	13.9221	14.3432	13.6873	14.0951	11.0567	11.2001	11.4946	11.1177	12.9545	13.0768	13.3105	13.1975	13.2827	12.9526	13.0957	12.9083	13.0151	12.9843	13.3914	12.825	13.1709	12.9707	13.1309	13.9147	13.1184	13.5979	13.1043
CHD3_T1541_M2	16.4428	16.4574	16.5501	16.5044	11.2128	11.2573	10.847	11.1164	17.073	16.8896	17.0252	16.7337	16.6897	16.5058	16.2928	16.3616	17.1453	16.7139	16.8192	16.9427	16.9894	16.9328	17.0468	17.5714	17.567	17.3496	17.178	16.5367	17.3459	16.7448	16.9815	17.4457	17.1589	17.5511	17.4982
CHD3_T1547_M2	15.3417	15.3706	15.4273	15.3993	15.6781	15.634	15.5408	15.8402	15.9302	16.0086	15.9851	16.1076	15.3643	15.4146	15.5433	15.5761	11.3815	10.7106	11.5192	16.0815	16.2248	15.958	15.8782	16.2318	16.4899	16.5769	15.9745	11.3008	10.7292	11.0231	11.5016	16.9875	16.5324	16.4688	16.4178
CHD3_T715_M1	15.1782	15.3086	14.7425	15.0165	15.5041	15.5254	14.2678	15.3655	16.1368	15.9097	15.5235	15.7282	15.6992	15.3348	15.2927	15.1035	15.6552	15.3279	15.6318	15.6233	15.7277	15.5495	15.8076	15.5445	15.4355	15.4847	15.4459	15.2564	14.9365	15.275	15.4879	15.5796	15.3763	15.6199	15.7361
CHD4_S1531_M2	18.9983	17.5474	19.843	19.432	20.0979	19.9281	18.9955	19.4873	19.6845	19.4017	19.3708	19.4735	20.0335	20.2699	19.7101	19.9473	20.0296	15.2505	19.9668	19.9853	19.9081	19.9918	20.0399	20.0252	19.4182	19.4659	19.3756	20.4124	19.7999	19.5967	20.0401	19.704	19.7566	19.7523	19.5049
CHD4_S1535_M1	19.646	21.7094	20.6661	20.7103	20.2439	20.2347	20.7277	19.685	19.8097	19.996	19.5814	19.6821	19.9675	20.2951	20.3353	20.0763	20.0376	20.2144	20.2522	20.0313	20.3238	20.2256	20.2032	20.224	19.5635	19.6252	19.8036	20.2873	20.0477	19.5879	20.2755	19.8991	19.8429	20.0325	19.9471
CHD4_S1535_M2	18.9983	17.5474	19.843	19.432	20.0979	19.9281	18.9955	19.4873	19.6845	19.4017	19.3708	19.4735	20.0335	20.2699	19.7101	19.9473	20.0296	15.2505	19.9668	19.9853	19.9081	19.9918	20.0399	20.0252	19.4182	19.4659	19.3756	20.4124	19.7999	19.5967	20.0401	19.704	19.7566	19.7523	19.5049
CHD4_S515_M2	15.1056	15.1749	15.2747	15.1519	16.3756	14.9213	14.4316	16.6176	16.4657	15.2153	15.3382	14.6399	14.8674	15.9072	15.4477	14.5459	16.4683	15.448	15.1513	15.133	14.6484	16.0447	16.1267	16.9983	15.6725	15.6752	16.6312	16.5313	14.9989	15.198	15.1584	16.9595	16.1409	16.5456	15.4544
CHD4_T517_M1	16.8106	16.9153	16.8212	16.7373	16.0779	16.2531	16.2652	16.0675	16.7917	16.8345	17.0102	16.9297	11.0567	11.2001	11.4946	11.1177	16.2391	17.2845	16.7491	16.8351	16.9059	16.8047	16.8579	16.5442	16.6014	16.6669	16.7572	16.2911	16.5966	16.5772	16.4487	16.8109	16.7837	16.7451	16.8383
CHD4_T517_M2	15.1056	15.1749	15.2747	15.1519	16.3756	14.9213	14.4357	16.6176	16.4657	15.2153	15.3382	14.6399	14.8674	15.9072	15.4477	14.5459	16.4683	15.448	15.1513	15.133	14.6484	16.0447	16.1267	16.9983	15.6725	15.6752	16.6312	16.5313	14.9989	15.198	15.1584	16.9595	16.1409	16.5456	15.4544
CHD7_S2559_M1	16.3359	16.3546	16.3244	16.1768	15.7867	15.8453	15.7198	16.0997	15.8759	15.991	16.0046	15.8972	16.133	16.1332	16.1384	16.0819	16.127	16.2649	15.8162	16.1646	15.983	16.1056	15.8345	16.0684	16.0354	16.2281	15.87	15.8295	15.5477	15.9896	15.6445	15.8094	16.0183	15.732	15.735
CHD8_S2046_M1	16.2445	16.1347	16.3586	16.1132	15.4805	15.5174	15.857	15.7894	15.4893	15.6416	15.8213	15.7463	15.6498	15.8551	15.7096	16.0483	15.6645	15.8913	15.7499	15.6364	15.4839	15.6748	15.5129	15.6122	15.6715	15.8587	16.2439	15.4307	15.758	15.6946	15.4644	15.3955	15.6672	15.4769	15.5157
CHD8_S2519_M1	15.943	15.7463	15.3358	15.4913	15.8737	16.2459	15.7975	15.8159	15.3617	15.2711	15.5376	15.3569	15.5347	15.8377	15.7714	15.8033	15.7956	16.7556	16.0844	15.7608	15.8513	15.7069	15.9227	15.8851	15.5938	15.6046	15.8384	15.6384	15.9018	15.8661	15.7809	16.0725	16.0415	16.0296	15.9752
CHD8_S491_M1	12.0418	14.9463	16.8685	16.013	13.3114	14.5074	14.9497	13.6031	14.2995	13.9406	14.1576	13.8427	13.8713	14.2513	13.9291	13.2829	13.5401	13.057	14.1036	14.3985	14.4259	14.087	13.6871	13.5244	15.8321	15.7001	14.2439	13.1633	14.252	12.949	13.7326	13.6539	15.2876	14.7181	15.1933
CHEK1_S280_M1	15.0302	15.6707	15.6113	15.6605	17.0169	17.0037	17.0789	17.1441	16.7092	16.5988	16.4771	16.6432	16.4595	16.3964	16.3439	16.3233	16.5564	15.8193	16.1654	16.0981	15.9765	16.0173	16.265	15.9045	16.171	16.0258	15.9039	16.8866	17.1247	17.0626	16.9548	16.5698	16.5723	16.4773	16.5731
CHTF18_S64_M1	15.3491	15.7552	15.4635	15.5578	14.9088	14.9911	14.1525	14.785	14.4278	14.251	13.9908	14.204	15.0425	15.1793	15.1414	15.2021	14.6865	14.835	14.8116	15.1929	15.2579	15.2338	15.3577	14.9852	14.9182	14.9244	15.0713	14.7841	14.8162	14.8959	14.8932	14.8034	14.9204	15.0091	15.0403
CHTF18_S64_M2	13.3887	13.8012	13.4855	13.4023	14.173	13.9829	13.9131	14.2237	13.1006	13.437	13.1986	13.2394	13.4918	13.5246	13.5565	13.7215	14.054	14.3052	14.0675	13.926	13.9585	13.8946	14.124	14.1855	14.2018	13.9557	13.4037	13.8606	13.5366	14.0397	14.1158	13.5592	13.2358	13.5915	13.372
CHTF18_S70_M2	13.3887	13.8012	13.4855	13.4023	14.173	13.9829	13.9131	14.2237	13.1006	13.437	13.1986	13.2394	13.4918	13.5246	13.5565	13.7215	14.054	14.3052	14.0675	13.926	13.9585	13.8946	14.124	14.1855	14.2018	13.9557	13.4037	13.8606	13.5366	14.0397	14.1158	13.5592	13.2358	13.5915	13.372
CIC_S1246_M1	17.3585	17.1081	17.2768	17.1435	16.7666	16.161	16.2342	16.9031	16.5734	16.7694	17.0685	16.9418	17.1037	17.2242	17.1052	17.198	16.8086	16.7176	16.4799	16.8063	17.1132	16.9205	16.892	16.9701	17.1647	17.1097	17.372	16.691	17.0335	16.7374	16.8971	16.1445	16.1415	16.4495	16.603
CIC_S1373_M2	10.9074	10.5065	11.0249	10.9095	12.0955	12.1677	12.4909	12.34	13.0518	12.9579	12.6247	12.5056	11.6076	11.6341	11.5671	10.8637	11.3815	10.7106	11.5192	11.1267	11.0689	11.1237	11.1819	11.1457	10.8347	11.2008	11.0948	11.3008	10.7292	11.0231	11.5016	12.358	12.3475	12.0051	12.2557
CIC_S173_M1	13.7415	13.5269	13.5355	13.7095	15.0305	15.0734	15.6831	15.3553	14.9878	15.1601	15.4981	15.2439	13.8769	14.4467	14.3899	15.0345	12.7197	13.9241	13.389	13.0417	13.0398	13.029	13.122	12.1316	12.3325	12.2699	12.3704	14.959	15.5004	15.4596	15.4769	14.7994	15.092	15.0678	15.1418
CIC_S175_M1	15.2603	13.7273	13.5704	15.0699	17.3344	16.5675	15.0189	15.0206	17.8949	15.9972	15.9312	16.5938	15.6212	15.22	15.6683	15.8786	13.9703	14.5153	14.083	16.7565	16.6469	16.4876	16.3765	11.1457	10.8347	11.2008	11.0948	16.2656	15.2415	15.7322	15.6839	16.5627	16.3172	16.4189	15.6743
CIC_S278_M1	10.9074	10.5065	11.0249	10.9095	16.2877	16.3838	16.3708	16.2735	15.8426	15.8435	15.6289	15.6332	11.0567	11.2001	11.4946	11.1177	11.3815	10.7106	11.5192	11.1267	11.0689	11.1237	11.1819	11.1457	10.8347	11.2008	11.0948	16.5492	16.7665	16.5187	16.8118	16.1476	15.9617	16.0364	16.0043
CIC_T1375_M2	10.9074	10.5065	11.0249	10.9095	12.0955	12.1677	12.4909	12.34	13.0518	12.9579	12.6247	12.5056	11.6076	11.6341	11.5671	10.8637	11.3815	10.7106	11.5192	11.1267	11.0689	11.1237	11.1819	11.1457	10.8347	11.2008	11.0948	11.3008	10.7292	11.0231	11.5016	12.358	12.3475	12.0051	12.2557
CIC_T1408_M1	13.7214	13.2663	13.7713	13.7094	13.2543	13.6735	15.0659	12.4063	13.904	12.5877	13.1823	14.0186	12.121	12.3185	12.3616	14.6745	14.7065	12.4433	14.6496	13.0739	12.7921	14.2074	12.8163	13.2067	12.8913	12.8219	13.3625	13.6782	13.787	13.742	13.8345	14.3692	13.4387	13.9026	13.4202
CLASP1_S1091_M1	18.7585	18.6896	18.2213	18.5114	17.028	17.2064	17.1535	17.191	18.1106	18.098	18.2716	18.2086	18.7773	18.9133	19.1082	19.148	18.3111	18.6396	18.6726	18.6137	18.6822	18.3742	18.83	17.8951	17.976	18.0337	18.41	17.2844	17.6497	17.322	17.8372	16.4907	16.5998	16.6144	16.6908
CLASP1_S590_M2	10.9074	10.5065	11.0249	10.9095	11.2128	11.2573	10.847	11.1164	11.2787	11.473	11.3319	11.2608	14.3936	14.1774	14.6805	14.2892	14.7172	14.6676	14.585	13.2005	13.54	13.5359	13.3202	11.1457	10.8347	11.2008	11.0948	11.3008	10.7292	11.0231	11.5016	11.0629	11.1051	11.1383	11.2462
CLASP1_S594_M1	15.042	15.1393	14.5165	14.3991	12.5332	12.398	12.1508	12.3492	14.1385	13.9682	14.0597	13.8159	15.0531	14.9407	15.2543	15.3348	14.969	12.2758	15.0506	13.0578	13.2643	13.1898	13.3757	11.1457	10.8347	11.2008	11.0948	12.8241	13.1699	12.9699	13.1302	13.4134	13.3349	13.5605	13.427
CLASP1_S594_M2	10.9074	10.5065	11.0249	10.9095	11.2128	11.2573	10.847	11.1164	11.2787	11.473	11.3319	11.2608	14.3936	14.1774	14.6805	14.2892	14.7172	14.6676	14.585	13.2005	13.54	13.5359	13.3202	11.1457	10.8347	11.2008	11.0948	11.3008	10.7292	11.0231	11.5016	11.0629	11.1051	11.1383	11.2462
CLASP1_S600_M1	17.8472	17.7698	17.6363	17.8694	16.7972	17.1577	17.4264	17.1343	17.089	17.0994	17.5156	17.2253	17.4749	17.375	17.6296	17.5084	17.3459	17.0771	17.5701	17.2797	17.4262	17.4283	17.42	17.2941	17.1849	17.2533	17.7225	17.1764	17.3824	17.1466	17.2296	17.2031	17.1423	16.968	17.2849
CLASP1_S646_M1	17.3844	17.5293	16.9409	17.3452	18.1037	18.2364	18.2012	18.2619	17.8909	17.7459	17.2696	17.7768	17.2412	17.1029	17.3828	17.2581	16.4445	16.7512	16.7748	17.1345	17.1556	17.0208	17.2191	16.218	16.2217	16.2516	16.2246	18.385	18.5725	18.2156	18.5955	17.951	17.7477	17.8613	18.0511
CLASP1_S646_M2	10.9074	10.5065	11.0249	10.9095	12.16	12.3059	11.8297	12.3021	12.1661	12.1466	12.5308	12.6291	11.0567	11.2001	11.4946	11.1177	11.3815	10.7106	11.5192	11.714	11.6582	11.4129	11.8708	11.1457	10.8347	11.2008	11.0948	13.4614	13.3277	13.4004	13.2938	12.3304	12.0774	12.2498	12.3337
CLASP1_S649_M1	17.6004	17.4981	17.6368	17.511	18.2591	18.2601	17.6801	18.4218	17.5025	17.4256	17.5477	17.6596	17.1494	17.4207	17.0828	17.4724	16.5462	16.6896	16.6894	16.9346	16.9556	16.7606	17.0008	16.2387	16.3971	16.478	16.7273	18.2543	18.3323	18.2158	18.3042	17.3326	17.4224	17.4848	17.3885
CLASP1_S649_M2	10.9074	10.5065	11.0249	10.9095	12.16	12.3059	11.8297	12.3021	12.1661	12.1466	12.5308	12.6291	11.0567	11.2001	11.4946	11.1177	11.3815	10.7106	11.5192	11.714	11.6582	11.4129	11.8708	11.1457	10.8347	11.2008	11.0948	13.4614	13.3277	13.4004	13.2938	12.3304	12.0774	12.2498	12.3337
CLASP1_T1095_M2	17.1401	17.1575	17.1961	17.1903	16.8556	16.5771	17.2562	17.0057	16.4539	16.4701	16.5594	16.5975	16.7154	16.8398	16.8236	16.6195	16.8669	15.7476	16.9816	17.6465	16.6659	16.7759	17.0347	17.1134	16.471	16.6032	16.857	16.4407	16.9487	17.0205	17.0465	16.5553	16.9538	16.4123	16.4906
CLASP1_T1099_M2	17.0997	17.1159	17.1564	17.1654	16.8151	16.5373	17.2139	16.9633	16.7095	16.5355	16.7134	16.5586	16.6759	16.8112	16.8039	16.8221	16.829	15.7052	16.9236	17.6069	16.6267	16.7371	17.0168	17.0754	16.4338	16.5648	16.8194	16.4006	16.8954	16.9797	17.007	16.5172	16.9141	16.3738	16.3196
CLASP2_S359_M1	16.6869	16.8518	16.6053	16.7138	16.231	16.1022	16.4835	16.2891	16.031	15.2764	16.5736	15.5456	16.3214	16.9255	17.373	17.2265	16.6801	16.6793	16.7884	16.9154	16.8155	16.8553	16.878	15.9543	15.9381	16.0311	16.5126	16.9834	17.2189	17.0976	17.0059	14.9963	15.7809	15.3561	15.4054
CLASP2_S360_M2	15.497	15.567	15.308	15.4501	14.3138	13.9755	14.4487	14.3204	15.8666	15.7334	16.0506	16.0316	17.246	17.4441	17.5383	17.1302	16.3236	16.1528	16.1967	16.5079	16.7234	16.5351	16.6994	15.9672	16.1528	16.0186	15.6288	16.7495	16.0421	16.6087	16.576	13.7892	13.665	13.8882	13.9821
CLASP2_S364_M2	15.497	15.567	15.308	15.4501	14.3138	13.9755	14.4487	14.3204	15.8666	15.7334	16.0506	16.0316	17.246	17.4441	17.5383	17.1302	16.3236	16.1528	16.1967	16.5079	16.7234	16.5351	16.6994	15.9672	16.1528	16.0186	15.6288	16.7495	16.0421	16.6087	16.576	13.7892	13.665	13.8882	13.9821
CLASP2_S368_M1	16.7553	16.4315	16.6607	16.8541	15.4315	16.1632	16.2791	16.0206	15.9198	16.0358	16.5462	16.0919	16.0362	16.0647	16.5555	16.201	16.5594	15.7884	16.5295	16.3001	16.2367	16.4715	16.3394	16.36	16.3743	16.4322	16.6262	16.1234	16.1604	16.0844	16.2494	16.3955	16.2224	16.2361	16.2953
CLASP2_S370_M1	17.2347	17.1476	17.1302	17.1879	16.7858	16.8362	16.7347	16.7627	16.8857	16.7458	16.9681	16.9305	17.0129	16.842	16.954	16.8643	17.1563	16.493	17.2239	16.8952	16.7822	16.7966	16.906	16.6441	16.7713	16.7767	17.153	16.8136	16.7498	16.6544	16.8705	16.6636	16.6834	16.733	16.9933
CLASP2_S455_M2	16.1672	16.6284	17.3457	16.4563	17.7584	17.3644	16.7398	16.8226	17.5596	17.346	17.2347	17.3425	17.4677	17.7479	17.1355	16.9796	17.1651	17.8067	17.6667	17.4553	17.2725	17.4268	16.9589	18.484	17.5099	17.6624	17.0827	18.1273	17.0679	17.9375	17.5627	17.7195	17.9279	17.7004	17.4316
CLASP2_S459_M2	16.1672	16.6284	17.3457	16.4563	17.7584	17.3644	16.7398	16.8226	17.5596	17.346	17.2347	17.3425	17.4677	17.7479	17.1355	16.9796	17.1651	17.8067	17.6667	17.4553	17.2725	17.4268	16.9589	18.484	17.5099	17.6624	17.0827	18.1273	17.0679	17.9375	17.5627	17.7195	17.9279	17.7004	17.4316
CLASP2_S523_M2	20.0617	15.0271	19.9863	20.4781	18.8787	19.0001	19.7375	18.7425	17.1789	17.2507	17.3709	17.2685	18.998	19.098	18.9454	19.1726	18.7863	18.9092	19.009	18.8474	18.9451	19.2076	19.0814	18.3388	18.4904	18.688	18.8122	18.7352	19.2763	18.874	19.1458	18.9624	18.9514	19.1464	18.7479
CLASP2_S525_M2	20.0617	15.0271	19.9863	20.4781	18.8787	19.0001	19.7375	18.7425	17.1789	17.2507	17.3709	17.2685	18.998	19.098	18.9454	19.1726	18.7863	18.9092	19.009	18.8474	18.9451	19.2076	19.0814	18.3388	18.4904	18.688	18.8122	18.7352	19.2763	18.874	19.1458	18.9624	18.9514	19.1464	18.7479
CLASRP_S285_M1	18.5304	18.4733	17.1784	18.0409	17.3583	17.3756	16.8377	17.689	17.8293	17.6891	17.7399	17.7495	17.4294	17.5487	18.3552	17.7025	17.1025	18.6359	17.7717	17.0085	17.6205	17.4144	17.5464	17.4622	17.6891	17.3138	16.748	17.2064	17.6672	17.2219	17.6455	17.4849	18.1055	17.2062	17.6273
CLCC1_S438_M1	10.9074	10.5065	11.0249	10.9095	13.7213	13.7204	14.1234	13.4789	13.9182	13.898	14.3732	13.8942	11.5443	11.2047	11.6337	11.3627	12.3629	12.1363	12.4192	11.4475	11.5162	11.2382	11.4149	7.85758	7.62819	7.75773	8.41822	12.7827	12.2509	13.0963	13.3027	13.3303	12.9843	13.3197	13.4639
CLCC1_S509_M1	11.7903	13.286	12.5733	12.6443	12.6973	12.6654	12.9073	12.7742	13.3403	13.1713	12.8985	12.9892	12.6934	12.9237	12.8348	12.1977	12.7548	13.4298	12.9421	12.996	12.992	13.0036	13.0697	13.1448	12.9924	12.4562	11.2543	11.7144	10.736	11.9507	12.406	13.0805	12.4441	12.6965	12.5447
CLCC1_Y531_M1	15.2655	15.2629	14.8322	15.051	14.7997	14.9497	14.0302	14.6124	15.0105	14.7315	8.37387	14.1356	14.8172	14.8378	14.8339	14.8498	14.4514	14.3146	14.8742	14.9775	15.1009	15.0077	15.0573	15.1655	15.0785	15.1125	15.1616	14.6167	14.7643	9.76364	14.8213	14.7317	14.58	14.8589	14.8504
CLDN12_S228_M1	12.246	11.4403	12.2024	12.3173	11.2128	11.2573	10.847	11.1164	11.2787	11.473	11.3319	11.2608	12.3859	12.3554	12.4352	12.856	12.1715	12.6291	12.1906	12.1231	12.1954	12.2603	12.1169	12.4764	12.794	12.6685	13.1016	12.2077	12.1642	12.2306	12.2213	11.9852	11.9284	12.3635	12.201
CLDN12_S231_M1	12.1906	11.3302	12.3244	12.6055	12.5336	12.5759	12.2721	12.8662	12.0552	12.0495	11.6472	11.9873	13.6515	13.0253	11.89	12.2114	11.3815	10.7106	11.5192	12.2815	12.4473	12.1297	12.5854	11.1457	10.8347	11.2008	11.0948	11.3008	10.7292	11.0231	11.5016	11.8823	11.9195	12.238	12.2063
CLINT1_S299_M1	16.6036	16.1691	16.0427	16.3515	15.7216	15.8915	16.0402	15.8635	16.1823	16.197	16.1235	15.8699	16.1747	16.1265	16.0351	16.1944	15.8133	16.7762	16.095	16.1601	16.2258	16.2129	16.1542	15.8593	16.1611	16.3048	16.407	15.7774	15.9678	15.8318	15.8289	15.6912	15.6091	15.5283	15.8125
CLINT1_T308_M1	13.2063	13.2888	13.39	13.4887	12.4701	12.6962	11.7668	12.5146	11.7536	11.7741	11.7462	11.8129	11.0567	11.2001	11.4946	11.1177	11.3815	10.7106	11.5192	13.382	12.6523	13.6411	13.5555	13.748	12.3299	13.1191	13.4878	11.7935	12.4277	10.968	11.3361	13.5088	13.1992	13.4308	13.3775
CLINT1_Y293_M1	14.7347	14.9027	15.7653	15.9034	16.5479	16.4811	14.4464	16.6494	11.2787	11.473	11.3319	11.2608	16.7993	16.7965	16.8458	16.6728	16.9083	15.6044	16.6361	17.6376	17.6486	17.4914	17.6112	14.5203	14.9926	14.6471	14.4782	15.491	15.9531	15.7125	15.547	16.9778	17.0303	17.0121	17.0888
CLIP1_S195_M1	16.0989	13.7257	16.1216	15.5968	14.6815	14.6482	14.6512	14.7312	14.4007	14.4049	14.4606	14.4499	14.19	13.9719	14.1772	14.1681	14.2883	14.4451	14.3203	11.1267	11.0689	11.1237	11.1819	11.1457	10.8347	11.2008	11.0948	14.6215	14.3985	14.7206	14.6625	14.49	14.4918	14.4405	14.6355
CLIP1_S200_M2	11.9899	13.2447	13.821	12.6388	14.874	15.0147	14.6998	14.9903	16.2223	16.1299	15.8711	15.8162	15.2097	14.4389	14.6187	13.7648	15.6672	14.3549	14.6144	14.888	14.8615	15.0123	14.7892	15.6456	16.1383	15.4958	14.8355	15.3503	7.95993	15.1629	14.8115	17.0494	16.9345	17.0795	16.9187
CLIP1_S204_M1	14.7359	14.4165	15.1169	15.1924	14.6702	14.9189	14.8737	15.0198	15.2614	15.1999	15.2287	15.2389	15.2347	15.4781	15.391	15.2748	14.9007	15.0963	14.9697	15.2344	15.2503	15.2165	15.2033	14.8844	14.9947	15.0408	14.9656	15.1636	15.052	15.2866	15.1455	14.7641	14.9446	14.9647	14.8323
CLIP1_S204_M2	15.5486	15.3531	15.7016	14.5426	16.9148	16.9276	17.0542	17.2701	18.1687	17.9303	17.7943	17.7733	17.1915	16.3918	16.5811	15.6416	17.5807	17.9188	16.5168	16.9114	16.7965	16.9625	16.7079	17.5881	18.0226	17.4053	17.1971	17.3271	9.86761	17.1498	16.747	19.0798	17.9386	19.0154	18.8568
CLK3_S157_M1	16.058	15.9459	16.0126	16.283	16.5584	16.6375	16.8264	16.3902	15.6349	15.7371	15.7768	15.3631	16.7637	16.6582	16.7439	16.1121	16.5169	16.841	16.5452	16.9036	16.6256	16.6851	16.4746	16.0039	16.2097	16.2195	15.9021	16.0299	16.0972	16.2401	16.3166	16.1893	16.0958	15.8444	15.7876
CLN6_S31_M1	15.0447	15.4575	14.139	13.7965	15.6578	14.9619	17.0722	13.7294	15.0796	16.6319	15.2474	15.7211	12.5136	13.4596	14.7061	14.1015	12.6313	14.5817	15.0467	13.3002	13.5299	13.7897	13.7112	14.6623	13.2135	13.7974	14.2709	15.1041	15.1234	15.337	16.3718	13.8798	13.8243	14.1044	16.0053
CNOT2_S165_M1	17.2273	17.564	16.8102	16.9721	16.2417	16.2292	16.7403	16.322	16.0428	16.0023	16.2127	16.7695	16.5833	16.7173	16.7437	16.9165	16.3533	16.5174	16.6554	16.4875	16.5032	16.4656	16.6121	16.2916	16.2919	16.4396	16.8388	16.4098	16.7382	16.2985	16.5462	16.0287	15.8353	15.8624	15.9982
CNOT3_S299_M1	16.2564	16.4136	15.6414	14.6261	15.1064	14.7779	16.077	13.1988	13.4861	14.8541	13.9038	14.2096	14.6394	15.3493	15.7991	14.9715	13.8452	16.668	15.8107	14.4584	14.6608	15.1294	14.6019	15.0021	13.8847	14.0971	14.9268	15.1012	15.1756	10.6745	15.776	13.9796	13.8647	13.9836	14.9523
COBL_S815_M1	15.75	16.1047	15.8153	15.416	15.1189	15.3979	15.3873	15.3716	16.1433	15.9286	16.713	16.175	15.4365	15.1688	15.6923	15.9146	15.3908	15.0634	15.7925	15.0437	15.311	15.428	15.3421	15.4293	15.3501	15.0133	14.9236	15.2428	15.6955	15.5361	15.6569	15.9289	15.83	16.0427	16.0278
COBLL1_S1070_M1	11.0631	10.1875	12.8741	12.2848	14.8655	14.8351	13.7531	15.2276	11.2787	11.473	11.3319	11.2608	11.0567	11.2001	11.4946	11.1177	11.3815	10.7106	11.5192	11.1267	11.0689	11.1237	11.1819	10.8316	10.8171	10.829	9.27491	14.3551	13.614	14.3089	13.9741	13.8425	13.7965	13.8757	13.7539
COBLL1_S256_M2	12.0124	12.6355	14.695	14.5981	14.1637	13.8412	12.3097	13.9878	15.1046	14.8863	15.1576	15.0184	15.5317	15.5175	15.6709	15.2559	15.7788	13.8184	15.5714	15.3671	15.5759	15.2796	15.6388	15.313	15.5559	15.3763	14.6054	14.1694	13.6442	14.2034	14.4824	13.6288	14.0177	14.0532	14.0363
COBLL1_S344_M1	14.8406	13.2403	14.5799	14.4863	15.377	14.9639	14.7346	14.6036	14.9924	14.918	15.1629	14.8231	11.0567	11.2001	11.4946	11.1177	14.7139	14.8289	14.3609	15.0172	14.8468	15.0942	14.3989	14.7582	14.8491	15.2912	14.6895	14.1397	13.42	13.8994	14.2467	14.8678	14.9737	14.9139	14.8529
COBLL1_T260_M2	12.0124	12.6355	14.695	14.5981	14.1637	13.8412	12.3097	13.9878	15.1046	14.8863	15.1576	15.0184	15.5317	15.5175	15.6709	15.2559	15.7788	13.8184	15.5714	15.3671	15.5759	15.2796	15.6388	15.313	15.5559	15.3763	14.6054	14.1694	13.6442	14.2034	14.4824	13.6288	14.0177	14.0532	14.0363
COPA_S173_M1	17.2268	17.337	17.0658	17.1304	16.8598	16.8468	16.9226	17.0717	16.9513	17.0356	17.1863	17.1808	16.9533	16.9877	16.9405	16.8647	17.0798	17.1297	16.8549	16.9194	16.8036	16.8957	16.7488	16.8075	16.7388	16.948	16.7643	16.7696	16.8324	16.9526	16.7235	16.8164	16.932	16.7724	16.7178
COPB2_S859_M1	15.9698	16.146	15.4656	14.9825	15.7897	16.6005	16.5156	16.3399	16.7775	16.7588	16.8739	16.5379	16.5756	16.0923	16.7187	15.5857	16.2086	16.6536	16.5286	16.6745	16.7925	16.6499	16.8481	16.1543	16.6302	14.7436	14.2858	15.9667	15.9722	15.9229	15.8933	16.2164	15.5456	15.9602	16.6723
COPB2_T861_M1	18.1841	17.9992	18.0943	18.2295	17.4723	17.78	18.3909	17.8552	18.2404	18.0762	18.069	19.2231	17.9212	18.1194	18.3032	18.1535	17.6785	18.8594	17.9129	17.9284	18.1244	18.057	18.1195	17.6215	17.9637	18.0043	18.3162	17.614	18.1076	17.5986	17.8461	17.7153	17.7405	17.7069	17.7923
COPS3_S410_M1	11.7711	11.1786	10.9409	10.5872	13.614	13.7459	13.1381	13.4674	14.1611	14.0752	12.2467	14.7787	13.9097	14.0176	13.9413	13.8934	14.7268	14.6159	13.7389	13.6877	13.7739	13.9679	13.9857	11.1457	10.8347	11.2008	11.0948	11.3008	10.7292	11.0231	11.5016	14.5963	13.939	13.7738	14.126
COPS3_S423_M1	12.3995	12.0012	10.6746	10.9509	12.5442	11.9559	12.3532	12.5833	13.5152	12.9	12.5938	12.4127	12.6496	11.8084	12.216	11.0681	12.7737	12.8257	11.6933	12.8157	12.7639	12.745	12.6566	13.0374	13.0741	12.5517	12.9716	12.8859	11.3021	12.125	12.1439	13.3856	12.7075	12.6642	12.0264
CPLANE1_T3053_M1	16.0607	16.1019	16.165	16.1322	15.7721	15.8268	15.951	15.9155	15.8577	16.5924	16.6237	16.5724	17.8045	17.9034	16.3909	17.2104	17.2294	16.7413	16.7667	14.829	14.7285	14.7773	14.7497	17.2578	15.36	16.2313	16.8103	11.3008	10.7292	11.0231	11.5016	15.6983	15.6997	15.6028	17.4783
CPLANE1_T3055_M1	17.6824	18.0852	17.6491	16.8689	13.7662	17.368	13.8772	18.1028	15.0431	15.9486	16.7123	16.8594	16.9592	18.3262	17.0207	14.2298	17.087	18.0898	17.3203	16.883	15.1798	15.9329	15.8153	16.4541	16.4888	16.5513	16.7091	17.4668	16.534	17.693	17.5161	17.3873	17.7418	17.2824	17.1735
CPSF4_S202_M1	14.9546	15.0227	14.849	15.4277	16.5187	16.5896	16.5683	16.6256	15.0309	14.9034	15.0903	14.8476	15.1098	14.4764	15.4457	14.928	15.1705	15.6263	15.4153	15.4067	15.3249	15.4417	15.6435	14.7607	14.9716	15.0217	14.6675	15.958	16.4394	16.4518	16.2892	16.2743	15.8331	16.0884	16.3255
CPSF7_T203_M1	14.5272	14.5496	14.7095	14.6999	13.8318	14.3679	13.8753	14.3926	14.2008	14.1966	14.3733	14.3417	13.3669	13.515	13.2894	13.0906	14.7255	15.1448	14.6401	13.983	14.4127	14.4656	14.3658	14.3213	15.1397	14.8486	13.9979	13.2774	13.3275	13.2776	13.3736	14.0394	14.1862	14.1864	14.2204
CRACD_S878_M1	15.1434	14.8131	15.2828	15.4937	15.0889	15.0195	14.8579	15.6823	14.9575	15.1074	14.6108	14.7363	15.2896	15.3038	15.394	15.1944	9.49724	9.81076	15.2736	14.9779	14.6366	15.3361	15.228	14.6532	14.5134	14.615	14.4282	14.5694	15.2368	15.098	15.3162	14.4214	13.8597	14.49	14.5075
CRACD_S975_M2	12.461	12.7012	12.9998	13.1284	15.2652	15.2529	15.5554	15.3789	11.2787	11.473	11.3319	11.2608	11.0567	11.2001	11.4946	11.1177	11.3815	10.7106	11.5192	11.1267	11.0689	11.1237	11.1819	11.1457	10.8347	11.2008	11.0948	15.037	15.5443	15.5598	15.305	15.1254	15.3415	15.3686	15.1648
CRACD_T971_M2	12.461	12.7012	12.9998	13.1284	15.2652	15.2529	15.5554	15.3789	11.2787	11.473	11.3319	11.2608	11.0567	11.2001	11.4946	11.1177	11.3815	10.7106	11.5192	11.1267	11.0689	11.1237	11.1819	11.1457	10.8347	11.2008	11.0948	15.037	15.5443	15.5598	15.305	15.1254	15.3415	15.3686	15.1648
CRIP2_S115_M1	17.5415	17.745	18.0824	17.8988	17.9424	18.049	18.7039	17.8768	16.6066	17.079	16.5579	16.9878	17.5486	17.1975	17.3191	17.4902	17.5257	17.5242	17.5052	17.4972	17.3714	17.3305	17.2273	17.4384	17.7388	17.5403	17.6947	17.7238	18.194	17.7927	17.7461	17.5018	17.5044	17.6253	17.7831
CRTC1_T159_M1	10.9074	10.5065	11.0249	10.9095	11.2128	11.2573	10.847	11.1164	15.169	15.1536	14.4871	14.2338	11.0567	11.2001	11.4946	11.1177	11.3815	10.7106	11.5192	14.4993	14.6104	14.5587	14.6731	15.4551	15.5085	15.5158	15.4172	13.7742	13.8244	13.8761	13.3653	15.1714	15.3011	15.2658	15.2549
CRTC1_T161_M1	14.3245	14.1033	14.3715	14.068	13.3179	14.488	12.8451	13.5954	16.0561	15.7491	15.7463	15.2305	15.8215	14.6332	15.2602	15.6701	15.7949	15.5154	15.7173	14.9567	15.2344	14.5551	15.3276	16.0328	16.4029	15.6813	14.6454	13.9021	14.2626	14.5853	14.2825	16.7156	15.7996	15.7503	16.423
CRTC3_S62_M1	13.9745	14.0384	14.2643	14.117	13.1452	13.4481	13.9388	13.2274	13.1632	13.2119	13.6512	13.4045	14.5098	14.6048	14.8823	14.5938	13.4671	14.5669	14.1249	14.6285	14.4217	14.173	14.4474	13.2144	13.6285	13.99	14.0404	13.1414	13.5904	13.6327	13.4476	12.8342	13.7806	13.704	14.0315
CRTC3_Y448_M1	12.063	12.0804	11.9978	12.3189	12.8407	12.5264	13.384	12.5144	12.1241	12.2439	12.6902	12.745	11.7337	12.2223	12.2564	12.3713	11.8745	11.5098	11.789	11.7268	11.7512	11.6773	11.9541	12.0262	11.405	12.2515	12.0687	12.5616	13.1452	12.6519	12.4734	11.5344	11.7526	12.0966	11.809
CSNK1A1_T321_M1	14.1438	14.1371	13.9126	14.1005	14.6128	14.5862	14.1533	13.3246	13.637	13.1769	13.6736	13.721	13.0435	13.1233	13.0201	13.0853	12.9999	13.1011	13.7934	12.4878	12.8821	13.1661	13.3827	14.1631	12.6813	12.9803	13.6695	13.528	14.0005	10.3793	14.1833	13.7847	13.194	13.9735	14.1142
CSNK1D_S382_M1	15.6475	15.4227	15.3377	15.6292	15.1285	15.0929	15.3701	15.777	15.459	15.5756	15.8548	15.6061	15.7151	15.9584	15.9479	15.8336	15.7678	15.8176	15.8326	15.5979	15.43	15.5496	15.4007	15.51	15.5081	15.6953	15.6871	14.9568	14.7646	14.9887	14.8009	14.9059	14.9742	14.937	14.9061
CSNK1E_T362_M1	19.8891	19.7493	19.0923	19.0252	18.6174	18.3635	18.3852	18.5947	17.9555	18.356	18.1784	18.496	18.574	19.1268	19.1417	19.058	18.0309	19.3198	18.8237	18.4354	18.403	18.7516	18.5306	18.1089	18.0621	18.312	18.7901	18.4983	18.7101	18.5849	18.7282	18.0544	18.0575	17.8811	18.2124
CSNK1G3_T29_M1	11.6149	13.1801	13.1039	12.5266	14.2634	14.1984	14.5611	14.2214	13.3799	13.7607	14.2146	13.7679	13.3041	13.3801	13.1964	13.4611	11.3815	10.7106	11.5192	14.1007	14.2304	14.1665	14.057	14.6542	14.1759	14.3158	14.3257	11.3008	10.7292	11.0231	11.5016	14.4835	14.4909	14.6161	14.7399
CSNK2B_S205_M1	15.681	15.7409	15.8019	15.7737	15.0354	15.15	15.2432	15.1359	15.128	15.2093	15.2792	15.087	15.6858	15.708	15.7225	15.3593	15.5243	15.7694	15.6294	15.2531	15.3017	15.4023	15.3424	15.5748	15.0532	15.461	15.1475	17.5042	15.867	18.1948	15.3941	14.0928	14.7783	14.5704	14.5883
CSNK2B_S209_M1	15.1606	15.0091	15.4734	16.3707	15.6612	16.1522	15.4532	15.9015	15.4071	15.8901	15.9927	16.0171	15.6092	16.2483	16.277	15.4027	15.1163	16.0769	15.5569	15.7791	15.6232	15.8783	15.7189	16.0836	15.9602	16.2146	16.5083	16.068	16.1274	15.7688	15.6256	15.5457	15.8144	15.5732	15.8464
CSRP1_S192_M1	13.9424	13.3401	13.9395	14.2322	14.2728	14.1808	14.7647	14.8595	14.9824	14.9195	14.423	14.9493	14.8299	14.9547	14.555	14.4832	14.7728	14.8183	14.1747	14.7679	14.846	14.6397	14.3987	14.779	14.6955	14.5444	14.1741	14.955	14.5446	14.8037	14.4797	14.4876	14.3365	14.2836	14.0532
CSTF2_S518_M1	16.823	16.8465	16.2646	16.4818	16.864	16.8876	17.2384	16.6658	17.1674	16.6888	16.8328	15.9062	17.5678	17.1174	17.3766	16.5347	16.3046	18.0457	16.8856	17.671	17.5367	17.3777	17.083	17.2523	17.7653	17.5205	17.5751	17.2872	17.3185	17.2064	17.2708	16.6968	16.4964	16.585	16.5691
CSTF2_S524_M1	17.3314	17.2015	17.219	17.4185	17.2771	17.6064	18.141	17.5899	16.514	17.3487	16.9489	17.3539	17.4634	17.2829	17.842	17.496	17.4097	18.1013	17.4373	17.7895	17.7836	17.5995	17.618	17.3894	17.9537	17.7593	18.2964	17.1535	18.2162	17.7984	17.504	16.9306	16.6356	17.1446	17.3047
CTBP2_S424_M1	10.9074	10.5065	11.0249	10.9095	12.4665	12.5676	12.4459	12.7155	11.2787	11.473	11.3319	11.2608	12.6587	12.8968	12.8473	12.7992	12.3195	12.6244	12.4752	12.5486	12.5284	13.3198	12.5291	12.9217	13.0284	12.9983	13.403	12.7601	13.1295	12.8601	13.1531	11.8876	11.7539	11.9942	11.9843
CTDSPL2_S28_M1	10.9074	10.5065	11.0249	10.9095	14.1157	14.2941	14.4605	14.3997	14.1213	14.178	14.3139	14.2346	11.0567	11.2001	11.4946	11.1177	11.3815	10.7106	11.5192	11.1267	11.0689	11.1237	11.1819	11.1457	10.8347	11.2008	11.0948	14.0026	13.8278	13.9694	13.839	14.0556	14.0085	14.1174	14.0934
CTDSPL2_S9_M1	14.6017	14.6176	14.8137	14.6943	16.4359	16.2538	15.6603	14.7003	12.5681	12.0941	12.8033	13.0563	8.85705	8.75637	10.281	9.22909	11.3815	10.7106	11.5192	11.9433	11.8966	11.6147	11.7947	17.8781	15.6102	15.6088	10.1556	16.2833	16.0065	10.4851	16.4437	16.7816	16.8495	16.2052	16.8989
CTNNA2_S42_M1	11.5114	13.0221	12.9814	12.4715	11.7953	11.359	12.0883	11.816	11.0681	11.2884	11.4372	11.2574	11.4254	12.0617	12.0664	12.3608	11.3815	10.7106	11.5192	12.121	12.1904	12.1181	11.9561	11.9044	11.9381	12.0306	12.0549	11.3107	10.976	11.4685	11.3224	11.0629	11.1051	11.1383	11.2462
CTNNA2_S654_M1	10.9074	10.5065	11.0249	10.9095	11.2128	11.2573	10.847	11.1164	11.2787	11.473	11.3319	11.2608	11.0567	11.2001	11.4946	11.1177	15.893	16.2566	15.9697	17.4198	17.5268	17.3714	17.4503	11.1457	10.8347	11.2008	11.0948	11.3008	10.7292	11.0231	11.5016	15.6158	15.8752	15.8777	15.8644
CTNNA2_T657_M1	15.8121	15.9336	16.383	16.3428	16.828	16.9668	17.5961	18.0411	16.1188	16.0743	16.0905	16.1244	16.1817	16.305	16.4037	16.3831	16.2739	16.1475	16.066	19.5548	19.4957	19.5091	19.5104	15.692	15.557	15.711	16.003	16.5366	16.8072	16.5838	16.6845	16.8988	15.9296	16.029	15.9919
CTNNB1_S552_M1	17.0207	16.8278	17.0102	16.8062	17.2147	17.3974	17.5245	17.3539	17.3428	17.2538	17.2778	16.9271	17.0523	16.9254	17.0952	16.8944	16.5743	17.3299	16.7604	17.3934	17.4201	17.3013	17.3347	17.1033	17.335	17.275	17.3538	16.6145	17.0453	16.7501	16.7167	16.3017	16.2108	16.1931	16.1337
CTNNB1_S675_M1	15.2803	15.2159	14.7886	14.9559	14.7802	14.3962	15.5735	14.8261	14.7625	14.2542	14.6209	14.6784	14.1942	15.1922	14.839	14.5948	14.5865	15.5082	13.9512	14.4729	15.2068	14.6689	14.7918	15.0933	14.6613	14.929	15.4975	14.3622	15.6432	15.1881	14.1186	13.8022	13.6336	13.7171	13.619
CTNND1_S252_M1	20.4342	19.914	19.9114	20.0665	18.6519	18.8655	19.3836	18.878	19.2578	19.4631	19.866	19.5909	19.6577	19.8158	20.2159	19.9143	19.7658	20.423	20.1468	18.458	18.6994	18.5496	18.6215	19.4899	19.7082	19.789	20.1542	17.6852	18.5008	18.281	18.2988	17.7652	18.2803	18.2611	18.4104
CTNND1_S268_M1	19.1637	19.1052	18.5399	18.6271	17.4663	17.5118	18.2021	17.818	18.0161	18.2715	18.6263	18.381	18.5355	18.6347	18.9611	18.714	18.8596	18.6414	18.8997	17.6457	17.6285	17.7386	17.7352	18.494	18.3407	18.3957	18.7849	17.2847	17.4152	17.3386	17.6377	16.0355	16.5385	15.9467	16.4526
CTNND1_S349_M2	18.5448	18.1242	18.5087	18.2874	18.7507	18.4023	18.1035	18.4705	19.3936	19.2395	19.1945	19.1495	19.1103	19.1263	18.9439	18.5887	19.0543	17.9224	18.3892	18.7622	18.56	18.3495	18.3106	19.5008	19.4184	19.293	18.5082	18.5155	17.9967	18.5801	18.192	17.425	17.6994	17.5092	17.4699
CTNND1_S352_M1	15.3727	13.3407	14.2202	13.3466	14.2734	14.2013	13.5937	14.454	13.7611	13.5051	14.1246	12.7577	13.5741	13.9908	14.3503	14.2141	12.8955	13.1975	13.0385	14.7483	14.623	14.6757	14.9815	12.6436	13.045	13.553	12.8166	13.3862	14.2119	13.3248	14.2378	12.9335	13.0259	12.5785	12.8864
CTNND1_S352_M2	18.5448	18.1242	18.5087	18.2874	18.7507	18.4023	18.1035	18.4705	19.3936	19.2395	19.1945	19.1495	19.1103	19.1263	18.9439	18.5887	19.0543	17.9224	18.3892	18.7622	18.56	18.3495	18.3106	19.5008	19.4184	19.293	18.5082	18.5155	17.9967	18.5801	18.192	17.425	17.6994	17.5092	17.4699
CTNND1_T177_M1	10.9074	10.5065	11.0249	10.9095	12.6106	12.4996	12.8763	12.4556	11.4403	11.24	11.7444	11.471	13.0268	12.9952	13.2348	13.0843	13.3865	12.6698	12.2997	12.2043	12.4725	12.1172	12.2655	12.3848	12.221	11.9355	11.7517	12.0791	12.6506	12.1453	12.2684	11.0629	11.1051	11.1383	11.2462
CTNND1_Y174_M1	13.2945	12.7929	12.7141	12.8367	14.4364	14.0734	12.701	13.2197	15.159	13.7567	13.3676	13.6713	14.0887	14.0919	13.4099	13.6175	14.0475	14.0431	13.0627	13.437	12.9793	13.5268	12.8621	13.5694	13.9027	13.7096	13.3244	14.3192	13.7306	14.5576	13.4444	11.0629	11.1051	11.1383	11.2462
CTPS1_S575_M1	17.5111	17.5192	17.4361	17.657	18.0199	17.9192	17.8267	18.5715	18.219	18.2892	17.9106	18.0533	17.7976	17.753	17.9554	18.0355	17.6403	17.2627	17.1243	17.9479	17.8695	17.9314	17.7589	17.7878	18.0006	17.8249	16.947	17.6134	17.6353	17.5453	17.6955	18.4901	18.1301	18.0498	17.7161
CTTN_S405_M1	17.3946	17.195	17.4626	17.7958	16.2354	16.7072	17.366	17.4206	17.7311	17.7843	17.9014	17.4094	17.1017	17.0836	17.6009	17.087	17.3119	17.7302	17.2037	17.3299	17.4475	17.8131	17.5091	16.9699	17.0176	17.0443	17.3913	17.0553	17.2436	17.2939	17.1176	17.6912	18.3333	17.8483	17.2705
CTTN_S405_M2	18.866	18.1504	19.2702	18.9446	20.946	20.717	20.5935	21.2479	22.2705	22.1774	21.5012	21.6011	20.0951	19.4791	19.5335	19.258	20.3435	19.0143	19.5625	19.8281	19.829	19.9923	19.6819	20.5236	20.7311	20.209	18.9636	21.3723	20.1875	21.2322	20.643	22.2648	21.9967	21.7146	21.1383
CTTN_S418_M1	16.7852	17.2045	17.1596	16.5865	17.3439	17.2436	17.2084	17.4146	18.2081	18.3005	17.967	18.1225	16.7335	16.8228	16.1381	16.5401	16.6733	17.2297	16.3889	16.7342	16.5237	16.7804	16.209	17.3113	17.5049	17.677	17.1343	17.1097	16.8866	16.7544	16.7297	17.8328	18.1724	17.6152	17.6058
CTTN_T399_M2	21.7151	21.5395	21.119	21.5162	11.2128	11.2573	10.847	11.1164	21.445	21.4725	21.3325	21.4103	21.435	21.2981	20.306	17.9726	22.0608	18.1378	21.35	21.4882	21.4821	21.2792	21.5093	21.1444	21.1242	21.1192	21.214	11.3008	10.7292	11.0231	11.5016	11.0629	11.1051	11.1383	11.2462
CTTN_T401_M1	19.6263	19.678	18.6844	19.2437	18.2308	18.2633	17.7957	20.3932	19.4448	19.4686	19.1654	18.4373	19.7669	19.8034	19.6009	19.3377	18.5606	19.8321	19.5552	19.9083	19.6977	19.5545	19.7437	19.3845	19.1728	18.5989	18.9656	18.1215	18.4115	17.8758	19.2906	19.0801	18.6298	18.5224	19.3047
CTTN_T401_M2	19.83	19.1653	20.1113	20.0315	21.8218	21.5701	21.329	22.2385	23.0105	22.9625	22.315	22.4916	21.0487	20.4828	20.4243	20.0591	21.1673	19.9135	20.6125	20.6518	20.7911	20.8616	20.7835	21.3228	21.4523	20.9793	19.8639	22.0938	21.08	21.9129	21.5632	23.0039	22.6583	22.4557	21.9932
CTTN_T411_M1	12.3215	12.9483	12.4976	13.7383	14.1341	13.7906	13.3621	13.938	13.9127	13.4669	13.7192	13.7212	13.737	13.4749	13.587	12.2693	13.8807	13.6041	12.6339	13.8685	13.3432	13.7185	13.3287	14.4439	14.1197	14.2538	13.4401	14.0706	13.3928	14.03	13.4319	13.868	14.3075	13.8871	14.0818
CTTN_T411_M2	10.9074	10.5065	11.0249	10.9095	11.2128	11.2573	10.847	11.1164	16.3343	16.0386	15.4895	16.0743	14.6086	14.2272	14.1769	14.3087	11.3815	10.7106	11.5192	13.6118	14.1873	14.0536	13.2913	15.4131	14.8965	14.3083	13.7425	11.3008	10.7292	11.0231	11.5016	14.9889	14.895	14.8766	14.817
CTTNBP2NL_S481_M1	17.646	17.4022	17.0273	17.4229	16.9806	17.1469	17.3021	17.3505	17.3709	17.1685	17.1296	17.2005	17.3763	17.3222	17.29	17.3834	17.0477	17.6985	17.2465	17.3507	17.4326	17.3121	17.4655	17.1015	17.5237	17.4757	17.2516	17.3766	17.5822	17.4115	17.3979	17.1157	16.8194	17.5782	17.1288
CTTNBP2NL_S563_M1	13.2479	13.7833	13.3985	13.4393	11.2638	11.0662	10.632	10.7344	11.7558	11.5267	12.3266	12.1408	11.0567	11.2001	11.4946	11.1177	11.3815	10.7106	11.5192	11.1267	11.0689	11.1237	11.1819	12.4209	12.5704	12.7105	11.8416	12.5134	12.7154	12.6041	12.554	12.055	12.0175	12.2431	12.3721
CTTNBP2NL_S563_M2	10.9074	10.5065	11.0249	10.9095	15.7581	15.7697	16.1289	15.8486	15.4056	15.2719	15.7117	15.5422	14.8937	14.9751	14.9796	15.0441	15.0503	13.3852	13.7633	13.4103	13.4782	13.575	13.9136	13.2808	13.5367	13.6881	14.5002	16.4579	16.5591	16.4286	16.1444	15.1883	15.4126	15.5642	15.4309
CTTNBP2NL_S568_M1	13.8067	14.0294	13.5089	13.3734	12.1851	12.2216	11.0573	12.309	11.2787	11.473	11.3319	11.2608	13.0983	13.0368	13.3593	13.1714	13.0271	12.7839	13.0662	12.9732	12.9024	12.6086	12.3516	12.6715	12.7852	13.0089	12.667	12.7403	13.1576	13.0687	13.0768	11.7371	11.9768	11.7437	12.5427
CTTNBP2NL_S568_M2	10.9074	10.5065	11.0249	10.9095	15.7581	15.7697	16.1289	15.8486	15.4056	15.2719	15.7117	15.5422	14.8937	14.9751	14.9796	15.0441	15.0503	13.3852	13.7633	13.4103	13.4782	13.575	13.9136	13.2808	13.5367	13.6881	14.5002	16.4579	16.5591	16.4286	16.1444	15.1883	15.4126	15.5642	15.4309
CUL4A_S10_M1	11.3436	12.8099	13.5243	13.1453	13.8426	13.8822	12.9168	13.729	12.7742	13.0088	12.5285	12.4563	11.0567	11.2001	11.4946	11.1177	11.3815	10.7106	11.5192	14.242	14.3735	14.1364	14.398	13.5282	13.4705	13.3696	13.3248	12.0606	12.2576	12.1199	12.3062	13.594	13.6372	13.8433	13.6747
CUL4B_S146_M1	16.0171	16.1811	16.1373	16.1434	16.052	16.1006	15.9259	15.7371	15.8241	15.8012	16.0203	16.2647	15.3794	15.272	15.3263	15.0863	15.7284	15.5789	15.7935	15.4677	15.8234	15.7695	15.8122	16.0438	16.1512	16.1445	16.103	15.3505	15.9098	15.3188	15.5957	16.3725	15.958	16.1751	16.2279
CUL4B_S53_M2	14.2895	14.1844	14.7871	14.1735	15.168	15.3842	14.4393	15.1601	15.8539	15.6281	15.6594	15.6919	14.9126	14.9651	14.3327	14.9682	15.3461	14.7829	15.354	14.8285	14.9519	14.9615	15.0405	15.9784	15.9968	15.6971	15.1808	15.1026	14.5287	15.1748	15.2917	15.9149	15.674	15.438	15.9184
CUL4B_T148_M1	14.9299	14.9692	14.515	15.5868	14.6339	14.6069	14.7348	14.6009	15.2049	15.1691	15.3486	15.2793	14.4136	14.2148	14.3853	14.0308	14.3473	14.222	14.1846	14.4552	14.3407	14.3255	14.5065	14.7367	14.8053	14.7583	14.7957	14.3375	14.8451	14.1097	14.0949	14.0935	14.2393	14.2784	14.3655
CUL4B_T49_M1	16.7241	17.1971	16.6089	16.7998	16.5539	16.6306	15.8952	16.3693	16.1067	16.1972	16.3848	16.5294	16.5574	16.6729	16.4649	16.8357	16.3199	14.4289	16.6292	16.7041	16.5783	16.6599	16.7457	16.2997	16.215	16.3645	16.5311	16.4402	16.4206	16.0189	16.5097	15.8633	15.7749	15.7634	15.7185
CUL4B_T49_M2	10.9074	10.5065	11.0249	10.9095	14.6428	14.7756	14.4302	14.5992	11.2787	11.473	11.3319	11.2608	14.4439	14.5732	14.4961	14.4648	11.3815	10.7106	11.5192	11.1267	11.0689	11.1237	11.1819	15.4172	15.4394	15.1423	15.2861	11.3008	10.7292	11.0231	11.5016	14.8112	14.8642	14.8755	14.7942
CUL4B_T52_M2	12.6774	12.43	13.2266	12.6016	13.6784	13.7236	12.9499	13.4139	13.8085	13.8558	13.9017	13.9617	13.1192	13.1818	12.673	13.3041	13.5215	13.534	13.7218	13.0245	13.2018	13.1612	13.1757	13.9804	13.8554	13.949	13.6279	13.6538	12.8854	13.5169	13.6343	14.0311	14.0311	14.0574	14.1216
CUX1_S1237_M1	13.3872	13.7019	13.9707	13.6746	9.82467	10.0946	11.5547	9.34083	11.6738	12.317	11.8853	11.4511	14.0737	13.7518	14.2796	13.9531	14.1678	15.0637	14.3623	14.3037	14.6661	14.3499	14.6088	14.1246	14.714	14.3534	13.7817	11.3008	10.7292	11.0231	11.5016	12.9883	12.729	13.1492	13.2685
CXADR_S332_M1	19.4892	18.6498	19.1263	18.9786	18.5543	18.4286	18.6115	18.4562	17.6731	17.3965	17.5711	17.4449	18.3045	17.9164	17.6122	18.6672	16.6789	17.0337	16.8927	11.1267	11.0689	11.1237	11.1819	11.1457	10.8347	11.2008	11.0948	17.069	18.0269	17.6225	17.4228	18.4015	18.5775	18.3588	18.327
CXADR_T334_M1	10.9074	10.5065	11.0249	10.9095	18.7584	18.7352	19.3841	18.8411	19.627	19.4197	19.5227	19.4884	18.605	18.7465	18.8856	18.964	19.0068	15.8448	18.4244	19.0564	19.1003	19.2689	19.1295	18.5479	18.7882	18.6872	18.8186	19.4453	19.7784	19.561	19.7444	18.6254	19.129	18.7301	18.8894
CXCR4_S319_M1	16.8058	17.0379	16.7115	16.8285	16.3954	16.855	16.6251	16.4997	16.3505	16.4832	16.7665	16.4475	16.4867	16.8304	16.817	16.8431	16.5721	17.109	17.0277	16.4133	16.6007	16.4758	16.6443	16.6766	16.8458	16.7816	17.1629	16.3222	16.9201	16.6514	16.7355	16.6994	16.69	16.832	17.1559
CXCR4_S321_M1	17.4072	17.3521	17.6301	17.5046	16.6381	16.6569	16.3148	16.4485	16.5342	16.7231	16.8061	16.7045	16.9982	16.9936	16.9902	17.3767	16.3317	16.6999	16.1915	16.81	16.7758	16.7241	16.7571	16.5289	16.5693	16.601	16.7971	16.5526	17.071	16.7067	16.7374	17.0622	16.9629	17.0924	17.1934
CXCR4_S324_M2	17.9137	13.2581	18.3872	17.0479	18.7424	18.654	19.3096	18.7265	18.2399	18.7173	17.9389	19.1028	18.1093	18.3122	18.9155	18.3388	17.3634	16.1267	17.7227	18.1371	18.6744	18.2645	18.9103	18.5122	18.7811	18.0428	17.3891	18.0023	18.3369	18.3918	18.5002	17.2168	17.3893	17.4377	17.4111
CXCR4_S325_M2	17.9137	13.2581	18.3872	17.0479	18.7424	18.654	19.3096	18.7265	18.2399	18.7173	17.9389	19.1028	18.1093	18.3122	18.9155	18.3388	17.3634	16.1267	17.7227	18.1371	18.6744	18.2645	18.9103	18.5122	18.7811	18.0428	17.3891	18.0023	18.3369	18.3918	18.5002	17.2168	17.3893	17.4377	17.4111
CXCR4_S339_M1	10.9074	10.5065	11.0249	10.9095	14.6334	14.6058	14.7985	14.4592	13.6319	13.4816	13.6489	13.7657	13.0233	13.0105	12.9555	13.0406	13.1369	12.8393	13.6023	13.5322	13.6163	13.3995	13.2618	12.926	13.0328	13.0205	13.4068	14.9264	15.0401	14.7677	14.7164	14.3688	14.0538	14.315	14.1381
CXCR4_S348_M1	10.9074	10.5065	11.0249	10.9095	12.9613	13.1419	13.3527	13.1583	12.7766	12.8832	13.111	13.0928	11.0567	11.2001	11.4946	11.1177	12.9504	12.9706	12.9445	14.18	14.1898	13.7921	14.2544	12.99	12.9324	12.9034	13.2059	12.9833	13.0118	12.8411	13.1129	11.0629	11.1051	11.1383	11.2462
CXCR4_S351_M1	10.9074	10.5065	11.0249	10.9095	11.2128	11.2573	10.847	11.1164	12.1662	12.4486	12.1899	12.039	11.0567	11.2001	11.4946	11.1177	12.1805	12.6092	11.861	12.9235	12.9194	12.7861	13.0142	11.9463	12.238	12.2316	11.9593	11.3008	10.7292	11.0231	11.5016	11.9689	11.9957	12.2416	12.3868
CXorf38_S307_M1	16.3259	16.4103	15.845	16.1716	15.7219	15.3457	11.6364	15.3508	13.8588	14.6737	14.5335	15.1496	16.6636	16.2593	16.1648	15.2043	15.8779	15.9999	15.7295	16.113	16.1099	16.0836	16.189	15.88	15.7401	15.8872	15.9873	15.7877	15.7084	14.7211	15.9119	14.2468	14.2782	14.5279	14.4512
CXorf38_T314_M1	16.2059	16.3968	15.9675	15.8272	15.8917	15.7942	15.3828	15.1587	13.8013	14.1869	14.2414	13.9897	15.565	15.6362	15.6267	15.6	11.3815	10.7106	11.5192	15.5707	15.8088	15.7415	15.8695	15.2121	15.4094	15.3061	15.4376	15.1154	15.378	15.2714	14.9055	14.7891	14.8108	14.7874	14.9381
DAB2_S393_M1	17.4313	17.058	17.299	17.141	17.0164	16.9817	17.7483	17.1112	16.8141	16.7317	16.8925	16.8511	17.3022	17.4547	17.4494	17.4342	17.6208	18.0634	17.6888	16.5812	16.3369	16.2069	16.2684	16.3253	15.9298	16.2549	16.4478	17.2395	17.4899	17.4843	17.184	17.0183	17.3787	17.089	16.9777
DAB2_S394_M2	10.9074	10.5065	11.0249	10.9095	17.8018	17.7086	18.1216	17.8163	18.2441	18.1995	17.8254	18.2976	17.7119	17.609	17.5487	17.422	11.3815	10.7106	11.5192	17.4116	17.3443	17.3732	17.4658	17.6846	18.0194	17.9637	17.9756	17.4912	17.7491	17.9157	17.5004	17.6066	17.7934	17.6054	17.6093
DAB2_S401_M1	20.2302	20.3024	19.9639	20.3555	19.8004	19.6407	20.6915	19.8885	19.8996	20.2326	20.4348	20.3545	19.3656	19.681	19.8218	19.611	18.9422	19.613	19.0437	19.5534	19.4542	19.6262	19.5199	20.3876	20.3326	20.684	20.9875	19.0579	19.6667	19.3718	19.2203	18.5855	18.9847	18.7171	18.7743
DAB2_S401_M2	10.9074	10.5065	11.0249	10.9095	17.8018	17.7086	18.1216	17.8163	18.2441	18.1995	17.8254	18.2976	17.7119	17.609	17.5487	17.422	11.3815	10.7106	11.5192	17.4116	17.3443	17.3732	17.4658	17.6846	18.0194	17.9637	17.9756	17.4912	17.7491	17.9157	17.5004	17.6066	17.7934	17.6054	17.6093
DAB2_S723_M1	13.5566	13.7588	14.3626	13.9424	15.9386	15.8109	16.4227	15.9085	13.0276	13.159	13.7295	12.9611	13.6196	12.4414	13.1742	13.5957	11.3815	10.7106	11.5192	13.8222	14.0791	14.2032	14.0506	13.5259	13.8607	13.5931	13.7782	15.0479	15.2756	15.3236	14.9151	15.664	15.7152	15.5394	15.6493
DAB2IP_S978_M1	13.6825	13.2815	13.0444	13.6953	11.7099	11.7953	10.9442	11.1779	12.118	12.0308	11.6967	12.0518	11.8256	12.5783	12.6764	12.8121	11.5573	11.7765	12.1589	11.8121	11.8948	11.8603	12.0506	12.4841	12.4919	12.5513	12.9433	8.47728	8.99791	7.12016	8.97856	9.19758	10.6941	10.6005	8.94325
DAG1_T790_M1	14.8401	14.2386	14.7659	14.3312	15.3052	15.1932	15.4099	15.3441	15.3718	14.5779	15.2321	15.633	14.7843	15.1438	15.1665	14.5136	15.0041	14.8809	14.2827	15.1267	15.0088	15.1187	14.7712	14.6386	14.6582	14.7355	14.3688	15.3417	14.9417	14.9763	14.8456	14.9424	15.3882	15.1542	14.9868
DAP_S3_M1	20.2432	20.4551	19.4498	19.7519	19.9184	19.7959	20.5623	19.808	19.5962	19.7837	20.1365	20.1321	19.0675	19.5194	19.6184	19.4345	18.3654	19.0474	18.5532	19.5608	19.7581	19.8692	19.8496	19.6912	19.8879	19.9184	19.9648	18.9612	19.3204	19.1493	19.3843	17.3823	17.5797	17.5686	17.6668
DAP_S51_M1	10.9074	10.5065	11.0249	10.9095	14.9878	15.004	14.1107	14.874	15.8904	15.4015	14.6822	15.3212	15.4832	14.9617	14.5613	14.8267	15.4892	15.073	15.5825	15.4778	15.2399	14.8761	14.9719	15.4753	15.188	14.6943	15.1091	15.1625	14.6308	15.0171	14.4463	15.2021	14.6507	14.4586	14.0178
DAP_T56_M1	12.0011	11.0164	11.8265	12.9053	14.3905	14.5682	14.4579	14.5274	15.3716	15.2606	15.0164	14.9514	14.9894	14.8049	14.9728	15.0892	14.8202	15.0831	14.9888	15.0843	14.8144	14.6877	14.5049	15.0459	14.9218	15.0042	14.8795	13.8482	13.6111	13.8487	13.9054	11.0629	11.1051	11.1383	11.2462
DAXX_S495_M1	10.9074	10.5065	11.0249	10.9095	11.2128	11.2573	10.847	11.1164	15.3193	15.5518	15.6584	15.5048	15.2287	15.1938	15.0951	14.9035	11.3815	10.7106	11.5192	15.2331	15.344	15.2448	15.2369	15.0962	15.5615	15.5552	14.9821	11.3008	10.7292	11.0231	11.5016	15.3106	15.377	15.439	15.2967
DBI_S2_M1	11.2383	10.7606	10.3953	8.92444	11.8915	12.2895	10.4711	11.0579	11.7426	11.6856	11.2527	12.4769	11.874	11.0447	10.2724	11.4582	11.7754	12.4699	12.3591	10.6512	10.3445	11.4639	11.6877	11.5957	10.6765	11.0176	10.5971	10.6686	9.513	9.827	11.4143	11.0081	9.79728	10.7799	9.4188
DBN1_S142_M1	21.4326	21.2595	20.6361	20.8421	19.9664	19.9951	20.7446	20.1658	19.719	19.9591	20.3183	20.0771	20.2623	20.3634	20.6433	20.422	20.3774	20.8805	20.4959	20.1802	19.9876	20.2519	20.1614	20.1049	19.6399	19.811	20.5828	20.0673	20.2394	20.0274	20.2773	19.9716	20.1407	19.8685	20.1469
DBN1_S337_M1	18.2636	18.3104	18.6177	17.7041	18.119	18.3163	18.5043	18.4875	18.5457	18.4288	18.4559	18.4282	18.5792	18.0339	18.5562	18.0229	17.5943	18.4515	18.0428	18.5268	18.0633	18.1485	18.1831	18.0941	18.4061	18.3039	18.0324	18.1208	18.1454	18.2806	17.8987	18.5108	17.9884	18.0234	18.0031
DBN1_S339_M1	15.9391	15.742	15.8658	15.7389	11.2128	11.2573	10.847	11.1164	18.6101	18.5165	18.5012	18.3992	11.0567	11.2001	11.4946	11.1177	16.4583	16.7138	16.4434	11.1267	11.0689	11.1237	11.1819	16.4686	16.5242	16.5241	16.0887	16.6323	16.7276	16.8386	16.6705	18.4144	17.8931	17.9793	17.9277
DBNL_S232_M1	16.2565	16.6724	16.1709	15.9047	16.1717	15.7863	15.4011	15.6172	15.496	15.5243	15.1466	15.7204	15.9541	16.3727	15.8089	16.2643	16.0364	15.9895	15.6761	16.0495	15.9154	16.1195	15.9515	15.8798	15.4549	15.6218	15.764	15.9909	15.8137	15.2016	15.9812	16.332	15.9436	16.0427	15.7805
DBNL_S245_M1	10.9074	10.5065	11.0249	10.9095	11.2337	11.7541	11.9305	11.1339	10.9648	11.7941	11.014	10.531	11.0567	11.2001	11.4946	11.1177	11.5522	11.8025	11.0018	11.1267	11.0689	11.1237	11.1819	9.16678	9.14298	9.14717	7.60037	12.3306	13.0296	11.2863	11.8207	12.7498	12.6954	12.7449	12.7702
DBNL_S269_M1	19.0914	19.152	19.0805	19.2079	19.6879	19.7304	20.3663	19.8759	18.9453	19.1386	19.2942	19.3408	18.4657	18.4964	18.7072	18.7831	18.4318	18.7115	18.336	18.3782	18.3928	18.5232	18.2206	18.603	18.67	18.6322	18.9831	19.2439	19.8091	19.5252	19.4575	18.5122	18.8551	18.5835	18.5434
DBNL_S269_M2	16.3865	16.6062	16.3154	16.4053	17.6132	18.0242	17.723	17.7907	17.0158	16.6676	16.7961	16.6233	16.8037	16.7093	16.7562	16.6385	11.3815	10.7106	11.5192	16.691	16.8723	16.9161	16.7053	11.1457	10.8347	11.2008	11.0948	17.6755	17.7039	17.7642	17.6143	18.6544	18.4677	18.5064	18.4484
DBNL_S274_M2	10.9074	10.5065	11.0249	10.9095	11.2128	11.2573	10.847	11.1164	11.2787	11.473	11.3319	11.2608	11.0567	11.2001	11.4946	11.1177	11.3815	10.7106	11.5192	12.19	12.3337	12.2445	12.3496	11.1457	10.8347	11.2008	11.0948	10.6987	11.0578	10.8287	11.0296	14.632	14.5622	14.635	13.5153
DBNL_S275_M1	18.0128	17.6417	17.583	17.6433	15.0422	15.5159	15.1364	15.2583	15.9146	15.6816	15.6728	15.7734	17.8534	17.992	17.9415	17.7164	17.453	17.7091	17.4987	17.4337	17.5713	17.5307	17.6625	16.6138	16.7293	16.693	16.8897	14.9851	15.5462	14.9139	15.1695	18.036	17.9087	17.841	17.9242
DBNL_S275_M2	16.5529	16.6301	16.3282	16.4698	17.6908	18.0819	17.8235	17.8827	17.0626	16.7245	16.8514	16.7372	16.8606	16.7695	16.8985	16.695	11.3815	10.7106	11.5192	16.7486	16.9238	16.9681	16.7565	11.1457	10.8347	11.2008	11.0948	17.3622	17.7831	17.8312	17.6762	19.3925	18.5752	19.2579	18.491
DBNL_S283_M1	14.6154	14.6552	15.4514	15.3306	14.0199	13.6686	14.6873	14.1909	13.1454	13.9996	14.6448	13.4728	13.629	14.0687	14.3559	14.8864	13.977	14.8104	13.9944	13.6956	14.0922	14.4236	13.708	13.9807	13.3916	13.9893	14.709	13.7428	14.6692	13.3924	14.3878	13.3961	14.4011	13.4025	13.1241
DCBLD1_S640_M1	13.8281	13.5677	13.637	13.6585	15.3261	15.4492	14.9795	15.3828	11.2787	11.473	11.3319	11.2608	15.2128	15.3023	15.3922	15.0691	14.7841	15.7706	15.2343	11.1267	11.0689	11.1237	11.1819	15.492	15.8091	15.6629	15.2457	11.3008	10.7292	11.0231	11.5016	14.0644	13.7706	13.8695	14.1962
DCP1A_S525_M1	16.498	16.3221	16.3371	16.4541	15.4337	15.4741	15.442	15.4867	15.7301	16.0703	16.0971	15.8773	16.3629	16.2871	16.2558	16.0738	16.3748	16.6722	16.532	15.5531	15.4928	15.8712	15.745	15.9402	15.9849	16.0847	16.3452	15.788	15.5954	15.7736	15.7421	16.3532	16.2696	16.3459	16.3099
DCP1A_S525_M2	10.9074	10.5065	11.0249	10.9095	15.3626	15.157	14.7246	14.4318	15.7096	15.6555	15.783	15.5279	16.6168	16.3968	16.2849	16.205	17.014	16.3972	16.0167	12.5777	12.8008	12.6293	13.0498	11.1457	10.8347	11.2008	11.0948	16.1313	16.1558	15.8881	16.19	16.5787	16.489	16.4973	16.4681
DCP1A_T531_M2	10.9074	10.5065	11.0249	10.9095	11.2128	11.2573	10.847	11.1164	11.2787	11.473	11.3319	11.2608	13.705	13.5736	13.5101	13.5241	14.0883	14.0589	13.6909	11.1267	11.0689	11.1237	11.1819	11.1457	10.8347	11.2008	11.0948	13.3119	13.3841	13.2877	13.4126	13.7308	13.5607	13.4378	13.2191
DCP1A_Y310_M1	10.3931	4.96974	9.30223	10.0693	11.1576	10.7676	11.4336	10.929	10.2141	9.72936	10.2716	9.9228	9.9195	10.3173	9.81399	10.4643	10.6957	10.1921	10.2211	11.1267	11.0689	11.1237	11.1819	10.1038	9.86435	9.97657	11.2573	10.3896	11.3107	10.7937	10.9568	10.1437	10.0896	10.1036	10.5044
DCUN1D5_S9_M1	13.747	13.2285	13.8161	13.8676	13.0134	12.8672	13.0647	12.9904	12.5184	12.8378	13.51	12.5218	12.9554	13.2085	13.1314	13.8279	12.9153	13.2146	13.2087	13.0536	12.8304	13.1873	13.2024	12.8213	12.6366	13.1379	13.4335	12.7201	13.0951	13.372	12.7877	12.0756	12.8877	12.5136	12.9604
DDB2_S24_M1	16.8906	16.9699	16.5022	16.6247	16.4682	16.7604	16.9047	16.6633	17.0774	17.0802	17.1096	17.2257	11.0567	11.2001	11.4946	11.1177	16.7764	16.8476	17.0997	11.1267	11.0689	11.1237	11.1819	16.6329	16.8058	16.9201	16.7443	11.3008	10.7292	11.0231	11.5016	11.0629	11.1051	11.1383	11.2462
DDB2_S26_M1	17.7151	17.3889	17.8609	17.8483	17.6827	17.7143	17.6849	17.7325	17.7004	17.9032	17.9242	17.7529	17.7627	17.8597	17.941	17.8177	18.0076	17.4062	17.7867	17.8342	17.9327	17.7846	17.8356	17.7124	17.7652	17.8493	17.6628	17.5774	17.7474	17.6946	17.6334	17.6214	17.7555	17.6135	17.6492
DDI2_T104_M1	14.5174	14.8184	14.5224	14.6292	15.2173	15.0345	15.4684	14.956	14.3939	14.3055	14.5605	14.8687	14.4397	14.6905	14.2674	14.7546	14.2139	14.5035	14.2973	14.1178	14.2167	13.9578	14.142	13.9225	13.818	13.9818	14.4549	15.1583	14.5464	15.1279	14.6747	14.2507	14.2863	14.4923	14.2279
DDX10_S829_M1	10.9074	10.5065	11.0249	10.9095	16.4835	16.6836	16.7075	16.7504	15.9217	15.9588	15.9146	15.823	11.0567	11.2001	11.4946	11.1177	11.3815	10.7106	11.5192	11.1267	11.0689	11.1237	11.1819	11.1457	10.8347	11.2008	11.0948	16.4992	16.0471	16.4363	16.0769	15.2672	15.2995	15.2819	15.2147
DDX10_S831_M1	10.9074	10.5065	11.0249	10.9095	14.2959	14.2262	13.649	14.4959	13.6918	13.8052	14.0178	13.885	11.0567	11.2001	11.4946	11.1177	11.3815	10.7106	11.5192	11.1267	11.0689	11.1237	11.1819	11.1457	10.8347	11.2008	11.0948	11.3008	10.7292	11.0231	11.5016	13.5628	13.0831	13.5776	13.7717
DDX17_S64_M1	17.9557	17.9981	18.0651	18.0317	16.9153	15.1769	15.4437	14.8036	12.8163	12.4158	12.5679	12.5178	11.0567	11.2001	11.4946	11.1177	13.2143	13.1873	12.8782	11.1267	11.0689	11.1237	11.1819	11.1457	10.8347	11.2008	11.0948	16.8373	17.018	16.9469	16.8692	14.4899	13.5827	16.6777	16.1554
DDX17_S680_M1	17.6644	17.5012	17.3939	17.523	16.1165	16.8709	16.4116	16.5167	15.6625	15.9955	16.4292	16.017	16.5008	16.5146	15.952	16.3501	16.3514	17.1914	16.8487	16.221	16.3982	16.6177	16.5615	16.0527	16.7023	16.5158	16.7942	12.5006	12.768	12.8583	15.8849	16.0599	15.9288	16.3013	16.211
DDX20_S500_M1	10.9074	10.5065	11.0249	10.9095	14.4069	14.5809	15.2344	14.7889	11.2787	11.473	11.3319	11.2608	11.0567	11.2001	11.4946	11.1177	11.3815	10.7106	11.5192	11.1267	11.0689	11.1237	11.1819	11.1457	10.8347	11.2008	11.0948	14.6939	14.6982	14.6445	14.8338	13.3891	13.3329	13.5699	13.4372
DDX20_S560_M1	10.9074	10.5065	11.0249	10.9095	12.1791	12.1896	11.2994	12.2574	12.841	12.0943	13.2429	13.0655	14.808	13.7786	13.28	13.7659	14.3503	13.2799	13.3511	14.0365	14.3017	13.3469	13.6951	14.3641	14.3762	14.3379	13.6333	11.9599	10.4654	12.1177	13.0142	12.6086	12.6541	12.7759	14.5201
DDX20_S677_M1	10.9074	10.5065	11.0249	10.9095	13.1963	13.5038	13.1443	14.0473	13.6442	13.7757	14.055	13.8539	13.6318	13.6228	13.5177	13.8683	11.3815	10.7106	11.5192	13.5905	13.6978	13.7836	13.7506	13.6971	13.7168	13.564	12.8487	13.6441	13.7182	13.9659	13.5679	13.6372	13.591	13.5927	13.6197
DDX20_S714_M1	15.4494	15.4887	15.202	15.2926	14.9804	14.9177	15.1109	15.2199	11.2787	11.473	11.3319	11.2608	15.2159	15.0661	15.1648	14.9178	15.043	15.4724	15.1565	15.2264	15.275	15.2053	15.3048	14.9726	14.9869	14.9896	15.087	14.9449	14.9878	14.899	14.9677	14.9865	15.3007	14.6931	14.886
DDX21_S71_M1	17.3489	17.445	16.9494	17.3972	16.8615	16.7977	16.446	16.798	16.0937	16.3843	16.2551	16.6553	16.7738	16.706	16.5643	17.0233	16.48	11.6047	16.7109	16.8209	16.2301	16.4	16.7535	16.5017	16.3509	16.4376	16.5298	16.3315	16.3342	16.0302	16.422	16.3751	16.2101	16.0693	16.3485
DDX21_S84_M2	7.27392	11.102	14.511	13.7945	13.7668	14.8315	13.323	13.9453	14.287	14.5481	13.9478	14.7863	15.9568	15.1784	14.6119	14.8165	16.1797	15.9188	15.2642	14.8689	15.12	15.0482	14.8273	15.9624	15.5295	15.2047	14.65	15.9671	14.0426	13.963	14.7224	15.495	15.2802	15.5375	15.3349
DDX21_S89_M1	21.0986	20.9931	20.4824	20.9064	20.4345	20.23	20.4505	20.1567	20.3029	20.1184	20.3199	20.5059	20.4558	20.3883	20.4364	20.7416	20.0379	15.4606	20.2013	20.3953	20.351	20.3922	20.427	20.2151	19.9587	20.2481	20.4966	20.1202	20.448	19.5	20.2184	19.9725	19.8506	20.0116	20.0312
DDX21_S89_M2	7.27392	11.102	14.511	13.7945	13.7668	14.8315	13.323	13.9453	14.287	14.5481	13.9478	14.7863	15.9568	15.1784	14.6119	14.8165	16.1797	15.9188	15.2642	14.8689	15.12	15.0482	14.8273	15.9624	15.5295	15.2047	14.65	15.9671	14.0426	13.963	14.7224	15.495	15.2802	15.5375	15.3349
DDX3X_S606_M1	16.8247	16.9506	16.8052	16.8474	11.2128	11.2573	10.847	11.1164	17.0622	16.9779	16.8503	16.9575	11.0567	11.2001	11.4946	11.1177	11.3815	10.7106	11.5192	16.7085	16.6024	16.8946	17.0332	17.0519	17.1401	17.1982	17.3178	16.8838	17.056	16.9566	16.9453	17.559	17.3937	17.5074	17.4532
DDX3X_S612_M1	14.64	14.7012	15.1074	14.5493	11.2128	11.2573	10.847	11.1164	11.2787	11.473	11.3319	11.2608	11.0567	11.2001	11.4946	11.1177	11.3815	10.7106	11.5192	14.7459	14.7354	14.661	14.7637	11.1457	10.8347	11.2008	11.0948	11.3008	10.7292	11.0231	11.5016	15.1383	15.23	15.2856	15.256
DDX42_S754_M1	12.3373	11.3554	11.8999	12.2392	13.5716	14.1903	13.9371	13.7967	12.6899	12.688	13.0463	12.847	12.8277	12.9318	12.9055	13.0324	13.4739	13.4225	13.6818	12.9276	13.3334	13.0676	13.0026	13.3776	13.3762	13.2983	12.879	13.4573	14.1746	14.1161	13.2609	14.2912	13.9755	14.3853	14.3451
DDX5_S6_M1	16.5401	16.8804	16.4019	15.2889	15.9216	15.7376	16.8524	14.7476	15.726	16.38	15.0387	15.2454	15.0872	15.9823	16.8043	15.8103	16.3931	16.7583	16.5356	15.1586	15.3607	15.753	15.1642	15.8153	15.8253	15.8512	16.3152	16.8005	16.8808	17.0061	16.8693	16.4585	16.3238	16.5635	16.592
DDX51_S83_M1	16.6452	16.8745	16.4518	16.682	16.6749	16.7428	16.013	16.7366	17.0742	16.9999	16.7197	17.0474	16.8779	16.7903	16.6316	16.6215	16.9197	15.7495	16.9157	16.9485	16.9393	16.7599	17.0011	16.8277	16.8572	16.804	16.3761	16.7168	16.4527	16.3908	16.7463	16.97	16.5819	16.8106	16.7949
DDX54_T67_M1	12.6023	10.8993	11.7115	13.9163	14.2595	14.2003	13.3081	13.6991	13.556	13.903	12.7412	12.6154	14.3085	14.1806	14.4678	13.7613	12.8975	14.027	13.4147	14.5907	14.4479	13.7071	14.262	14.0212	14.658	14.0147	13.3878	14.2498	14.1404	14.4491	14.1781	13.9677	14.2645	14.0239	14.1806
DEK_S4_M1	14.3354	14.3584	14.0577	14.2039	14.3306	14.7573	13.9486	14.2695	14.8566	14.6437	13.9743	16.4713	13.8537	14.0854	14.133	14.5982	15.5419	15.648	15.5474	13.8295	14.3611	14.6301	14.8001	13.7629	14.1466	13.7529	12.6908	13.5987	13.452	13.6096	13.6237	15.5522	14.7139	15.1785	14.8221
DEK_T13_M1	17.0573	16.6711	17.1537	16.9802	16.4749	16.3971	16.8009	16.4184	17.5163	17.274	16.5837	17.0154	17.587	16.5612	15.8795	16.7008	17.2362	16.7127	16.6202	17.332	16.5183	16.3135	17.6623	16.3495	16.9745	16.2664	16.8688	16.4955	17.2072	16.7184	17.1662	16.8355	16.1038	17.0766	17.0254
DENND4A_S1035_M1	12.0383	13.1691	13.1469	12.6508	11.7893	11.8056	12.1786	13.8139	12.0308	11.8484	12.3147	12.8958	11.9394	12.9942	12.89	13.2307	14.5102	14.4232	14.7744	12.2221	12.0837	11.8799	14.957	12.0443	12.1578	11.973	11.632	12.2112	12.1685	12.2345	12.2251	12.0811	14.0983	11.6649	11.1798
DENND4A_T1019_M1	14.0869	14.0647	14.9967	14.9997	15.0154	15.368	15.0131	15.1912	15.3171	15.2741	15.3481	15.0433	15.2982	15.0723	15.3672	15.0688	14.8501	15.0427	14.946	15.2575	15.4384	15.2079	15.4101	14.8045	15.2451	15.1244	15.1455	15.0276	15.4154	15.2235	15.2139	15.2297	15.0457	15.2123	15.2953
DENND4C_S1046_M1	19.8518	19.7733	19.4268	19.5009	19.6391	19.4337	18.884	18.8531	11.2787	11.473	11.3319	11.2608	11.0567	11.2001	11.4946	11.1177	11.3815	10.7106	11.5192	11.1267	11.0689	11.1237	11.1819	11.1457	10.8347	11.2008	11.0948	18.6887	18.8043	16.871	19.227	18.029	17.917	18.0049	17.9202
DENND4C_S1048_M1	19.4968	19.0011	18.9614	18.5989	11.2128	11.2573	10.847	11.1164	18.3503	19.7067	18.8209	19.0398	18.6827	18.1642	18.6683	17.9157	17.2138	18.2172	18.6326	18.638	18.5536	18.5854	18.5364	19.3562	18.1702	18.7978	19.2443	11.3008	10.7292	11.0231	11.5016	18.5454	18.2987	18.5813	18.7801
DENND4C_S1099_M1	14.1352	14.0827	14.1705	14.2388	14.0112	14.167	14.2382	13.9379	11.2787	11.473	11.3319	11.2608	11.0567	11.2001	11.4946	11.1177	11.3815	10.7106	11.5192	11.1267	11.0689	11.1237	11.1819	13.9901	13.9504	13.9437	13.9278	11.3008	10.7292	11.0231	11.5016	11.0629	11.1051	11.1383	11.2462
DENND4C_S1104_M1	12.7327	13.0262	12.9457	12.9381	13.9084	13.7127	13.8976	13.9371	11.2787	11.473	11.3319	11.2608	13.247	13.5998	13.3266	13.2071	13.4428	13.1251	13.1117	14.0341	13.8016	14.0243	13.6849	11.1457	10.8347	11.2008	11.0948	13.5957	13.8595	13.7112	13.7295	11.0629	11.1051	11.1383	11.2462
DENND4C_S1278_M1	13.5704	13.1871	13.4329	13.7343	13.6059	13.8809	13.2483	13.4216	13.1447	12.0431	12.3908	12.4622	12.8038	10.9038	11.9529	11.1737	11.6893	12.2929	11.7264	13.7184	14.1917	14.3171	13.7836	13.2037	13.1877	13.0589	13.4018	13.331	13.5013	12.5551	13.7252	13.7996	13.8611	13.282	13.5254
DENND4C_S1325_M1	12.9066	11.9342	12.4126	12.1599	16.5454	16.4375	16.8798	16.4385	14.7542	14.8846	15.0319	14.8912	13.3147	13.5383	13.45	14.874	12.1485	12.6268	12.0989	13.446	13.2908	13.4321	12.9654	12.0997	12.3259	12.1049	12.2741	16.4054	16.7427	16.6048	16.2852	14.2741	14.4953	14.386	14.3826
DENND4C_T579_M1	16.5175	14.7791	16.5657	16.3198	15.437	15.4852	15.3057	15.3696	15.4625	16.0067	16.4722	16.159	16.6785	16.5177	15.4985	16.9406	16.3466	16.476	16.1563	15.7279	15.7979	15.2963	15.1802	15.5838	15.9355	16.8403	16.6093	16.9094	15.1216	16.7922	16.6049	16.1392	16.4019	16.0729	16.1268
DENND4C_Y580_M1	16.6864	16.8322	16.4257	16.5731	16.8842	16.6072	14.9707	16.3519	16.0229	14.8209	14.1696	14.6948	16.4106	16.5831	16.514	16.4774	15.4967	15.8887	15.6103	16.1016	15.6204	15.3967	15.3478	16.9333	15.6646	15.4765	16.503	15.6084	16.3016	16.1414	16.2884	15.8254	15.7724	15.8929	16.1221
DENR_S73_M1	16.8476	16.8549	16.2644	15.8672	14.6496	14.5166	16.9631	14.5728	15.073	15.1387	14.6322	14.7441	15.7075	15.4571	16.0012	15.0746	14.2365	16.3974	15.992	15.5084	15.5371	15.5238	15.4933	15.1065	14.5611	14.5433	15.8649	14.9267	15.4117	15.1431	15.8749	14.2571	14.6937	14.7219	15.2582
DFFA_S315_M1	21.4273	21.3156	20.7109	21.0544	20.1942	20.2256	21.2378	20.3819	20.0124	20.1115	20.3429	20.1464	20.3389	20.411	20.5729	20.611	20.3483	20.17	20.5719	20.2509	20.4259	20.4925	20.4251	20.2768	20.2021	20.3489	20.8662	20.2659	20.7208	20.2872	20.4576	19.9036	20.182	19.9669	20.0533
DGLUCY_S13_M2	13.6233	15.915	17.6623	16.9262	17.3176	17.2381	16.3338	17.0307	17.4557	17.0532	17.2062	17.1834	17.3056	17.305	17.1166	17.3316	17.7221	15.9022	17.214	17.3862	17.1097	17.3072	17.0077	17.6917	17.6157	17.7815	17.1766	17.5098	16.8052	17.3661	17.3954	17.7681	17.8515	17.7522	17.6294
DGLUCY_S9_M2	13.6233	15.915	17.6623	16.9262	17.3176	17.2381	16.3338	17.0307	17.4557	17.0532	17.2062	17.1834	17.3056	17.305	17.1166	17.3316	17.7221	15.9022	17.214	17.3862	17.1097	17.3072	17.0077	17.6917	17.6157	17.7815	17.1766	17.5098	16.8052	17.3661	17.3954	17.7681	17.8515	17.7522	17.6294
DHCR7_S14_M1	16.676	16.9577	18.1734	17.4293	17.3999	17.4467	18.0124	17.9925	17.0905	17.484	17.2909	17.3727	16.6223	16.8979	17.287	17.8213	17.0376	17.0669	17.1515	17.2452	17.455	17.7351	17.489	17.1559	17.1801	17.3584	17.1017	17.3663	17.2386	17.0918	17.6646	17.2005	17.9718	17.6003	17.4546
DHX29_S200_M1	15.0845	15.7008	14.7597	15.1932	14.668	14.654	15.0619	13.9914	14.4246	14.5943	14.4317	15.4492	14.6298	15.0811	14.9196	15.0755	14.646	15.4125	14.9324	14.5824	14.5	14.6385	14.2975	14.8109	14.2859	14.7037	15.1558	14.789	14.8869	14.7139	14.6647	14.1399	14.5963	14.5508	14.497
DHX29_S55_M1	14.722	14.3702	15.5574	15.2413	14.149	14.7966	13.9996	13.3067	12.5912	13.5438	15.3387	15.3917	13.4364	15.5037	16.1277	13.7311	12.8955	16.1452	16.21	15.3171	14.9058	15.6542	16.267	15.172	16.0411	13.5936	14.1615	15.5069	13.309	14.1866	14.3911	13.3523	14.5022	13.9697	14.0649
DHX8_S460_M1	18.314	18.2789	17.8068	17.9353	17.654	17.8262	17.7114	17.9568	18.0145	17.8919	18.0848	18.0151	17.717	17.9155	17.9526	17.613	17.6988	17.9066	17.8162	18.0728	18.01	17.9494	17.691	17.6618	17.5335	17.6242	17.2161	17.8183	17.6381	17.9519	17.8764	17.7917	17.9648	17.6845	17.5367
DIDO1_S1456_M1	13.9687	13.7968	13.9016	13.5731	15.798	16.36	16.0937	15.9004	16.0776	16.0456	16.3559	15.8347	14.3226	14.1483	14.3755	14.2741	13.9732	14.9029	14.6849	13.7801	14.0527	14.5769	14.1453	15.0756	15.8026	15.7022	15.7518	15.6975	16.2909	15.8769	15.9007	16.1965	15.9819	16.2689	16.3048
DIDO1_T1733_M1	16.3028	15.8114	16.5678	16.9087	16.4263	16.7875	15.7709	16.4775	17.1454	17.233	16.9868	16.799	16.9825	16.8628	17.261	16.8071	16.9867	17.5705	17.061	17.1426	17.5443	17.271	17.2297	16.7532	17.2866	17.0725	16.4024	16.4598	16.8437	16.5074	16.8598	17.0361	16.8988	17.0158	16.9502
DIP2B_Y494_M1	11.7204	11.6686	12.32	14.3212	11.2112	11.0005	9.91097	11.0578	12.0594	11.1774	13.2323	12.7049	12.9411	13.0686	12.0225	12.8938	14.7147	11.8886	11.4088	11.6354	11.0963	10.7663	11.0637	11.8072	11.7996	11.7634	13.3623	11.661	13.0737	13.3338	10.5376	12.8023	12.2491	12.9548	13.3214
DKC1_S494_M1	10.9661	10.7552	11.6121	11.824	14.8206	13.7152	14.3609	15.0199	15.9544	15.806	14.7466	15.1369	15.0661	14.7266	14.6184	13.993	15.4478	14.5612	14.1751	15.2043	14.8421	14.6482	14.4941	15.3331	15.1971	14.5164	13.8285	15.1326	15.185	14.2897	14.1098	16.1392	15.389	14.9228	15.0233
DKC1_S513_M1	9.39233	7.09017	7.68801	6.04882	11.5222	10.5413	11.8641	12.4414	12.4873	12.3789	11.4832	11.9703	12.1313	11.6125	11.0092	11.1588	12.4301	13.0769	9.67019	12.1183	11.6849	11.5124	11.3641	12.2387	11.8767	10.9448	9.24628	12.2622	8.72088	11.9933	11.2954	12.5506	12.0108	10.936	9.68441
DKC1_T497_M1	13.6751	13.7636	14.9689	14.8455	14.3232	14.5909	13.3388	15.2294	15.4519	15.5231	15.0545	15.5682	15.3151	14.6748	14.3634	14.6083	15.5997	14.4897	14.2708	15.0779	15.0533	15.0409	14.8426	15.5126	15.5119	15.7205	15.6745	15.249	14.7202	14.8369	14.4544	15.7018	15.3845	15.2763	14.5429
DLG1_S575_M1	13.0229	12.9038	13.4623	13.2235	13.177	13.2695	13.586	13.2491	13.5591	13.1157	13.5132	12.4528	13.9075	13.7488	13.6818	13.783	13.5012	13.4191	13.6396	13.7108	13.8189	13.6804	13.9228	13.2123	13.5323	13.1224	13.4102	13.3772	12.9331	13.2525	13.3419	13.0207	12.8986	13.0702	12.9071
DLG5_S1252_M1	14.3317	14.0395	13.2888	13.5919	13.4331	13.2439	13.3791	13.3977	13.1115	13.0154	13.2478	12.7588	13.9609	14.2676	13.8838	14.3564	14.5406	13.2686	13.1094	13.4757	13.5889	13.6455	13.3329	13.2146	13.2347	13.2379	13.8968	13.8311	13.292	13.4353	13.673	11.0629	11.1051	11.1383	11.2462
DLGAP5_S662_M1	16.062	16.1252	16.0904	16.0675	11.2128	11.2573	10.847	11.1164	11.2787	11.473	11.3319	11.2608	11.0567	11.2001	11.4946	11.1177	11.3815	10.7106	11.5192	15.6448	15.5955	15.6835	15.5619	15.7756	15.98	15.7403	14.1688	14.3366	15.3987	14.9684	14.954	15.965	15.5726	16.0338	15.9717
DLGAP5_T671_M1	10.9074	10.5065	11.0249	10.9095	13.445	13.5698	13.6037	13.6553	11.2787	11.473	11.3319	11.2608	14.233	13.7117	13.9201	14.0737	13.8304	14.4512	13.9427	11.1267	11.0689	11.1237	11.1819	13.7356	14.061	13.9241	13.9091	11.3008	10.7292	11.0231	11.5016	14.539	14.0287	14.0728	14.1264
DMD_S3623_M1	10.9074	10.5065	11.0249	10.9095	16.6194	16.4351	16.6255	16.308	11.2787	11.473	11.3319	11.2608	11.0567	11.2001	11.4946	11.1177	11.3815	10.7106	11.5192	15.8348	15.4493	15.7172	15.4971	11.1457	10.8347	11.2008	11.0948	15.976	14.9523	15.8804	15.5446	15.9374	15.8728	15.8137	15.3554
DNAJC2_S47_M1	14.8234	15.0584	14.6565	14.5883	16.014	15.8421	15.7911	15.9507	15.8086	15.635	15.8648	15.4385	15.1451	15.2162	15.2216	15.1596	14.9834	15.0829	15.151	15.0858	15.0042	14.8757	15.0498	11.1457	10.8347	11.2008	11.0948	15.6623	15.7881	16.0572	15.7571	16.1191	15.9017	15.9919	16.1085
DNAJC5_S10_M1	13.2022	13.4748	12.8455	13.4777	14.1609	13.6336	13.9066	14.2594	14.7724	14.3928	13.9109	14.2775	14.8107	14.0217	13.778	13.2522	14.4951	14.4091	13.3703	14.5972	14.0962	13.7352	13.8607	14.5373	13.9216	14.0636	13.375	14.2379	13.9985	14.0398	13.564	14.1437	13.9778	14.0809	13.5391
DNM1_S774_M1	18.0855	17.9444	18.0847	17.921	17.473	17.631	18.151	16.3589	17.4812	17.4142	16.9357	17.2383	16.6945	16.7184	16.8185	16.8855	17.2287	17.7462	17.3987	16.5371	16.5425	17.0431	16.8347	16.1749	16.2368	16.5091	17.2494	16.9945	17.3072	15.3354	17.173	11.0629	11.1051	11.1383	11.2462
DNM1_S774_M2	20.2284	20.5032	19.7684	19.642	20.3992	19.6266	20.4835	18.3332	19.6775	20.1937	19.5144	19.9828	19.1822	19.7924	20.8092	19.8879	19.2936	19.8771	19.0296	19.5314	19.4806	19.8548	19.4438	20.4271	19.0878	19.3699	20.0948	20.1222	19.8254	17.8248	20.7447	19.4777	19.458	19.7653	20.6027
DNM1_S777_M2	17.9194	17.2657	18.2631	18.113	19.0789	18.5306	17.8375	17.6468	18.8768	18.7478	18.279	18.4774	18.2736	18.4882	18.625	18.4991	11.3815	10.7106	11.5192	18.6341	18.4944	18.7055	18.3723	19.4178	19.1151	18.4357	18.0197	18.0526	18.3799	18.1788	18.4566	11.0629	11.1051	11.1383	11.2462
DNM1_S778_M2	17.6413	17.9051	18.4058	18.2001	19.0752	18.5556	18.1308	16.8974	18.4938	19.0513	18.9564	19.0759	18.246	18.3754	18.4641	18.3126	17.9301	17.9996	18.0552	11.1267	11.0689	11.1237	11.1819	17.7738	17.8329	18.0125	18.5322	18.7664	18.4207	16.4706	19.4964	18.3867	18.1536	18.7628	19.1356
DNM1_T776_M2	17.9385	16.6179	17.3328	17.409	18.041	17.294	18.1976	17.7962	17.0575	17.8366	17.2996	17.498	16.8366	17.5044	18.5667	17.4941	16.8522	17.2461	16.997	16.8614	17.0739	17.3866	17.1204	17.9585	16.7512	16.8863	17.8129	17.9052	17.598	18.1243	18.4258	17.1505	17.13	17.367	18.4584
DNM1L_S616_M1	18.5449	18.3231	18.2908	18.3903	18.0449	18.1923	17.9884	18.1523	18.161	18.365	18.3911	18.3169	18.1736	18.2115	18.2939	18.136	18.0365	18.5373	18.183	18.0901	17.9542	17.915	18.1323	17.9014	17.9184	18.0666	18.1753	17.8106	18.1104	18.1369	17.9566	18.214	18.3452	18.2237	18.2965
DNM2_T755_M1	10.9074	10.5065	11.0249	10.9095	11.2128	11.2573	10.847	11.1164	15.0025	14.8262	14.6525	15.031	14.8172	14.4604	14.4851	14.8511	15.0466	15.3775	15.0035	14.5686	14.5435	14.4881	14.5591	15.0837	14.644	14.7788	14.8694	14.7692	14.5465	14.7109	14.3472	14.4546	14.5398	14.6169	14.249
DNM3_S769_M2	14.4702	14.1701	15.3991	15.1604	14.3128	14.0033	14.4767	14.3038	15.8172	15.8409	16.0641	16.0575	15.5335	15.5383	15.5836	15.627	15.5678	15.8032	15.791	15.2302	15.4476	15.4534	15.4399	15.8585	15.4336	15.3793	14.4047	14.9644	15.2961	13.9306	15.2774	15.5357	15.5431	15.4972	15.7431
DNM3_S773_M2	14.4702	14.1701	15.3991	15.1604	14.3128	14.0033	14.4767	14.3038	15.8172	15.8409	16.0641	16.0575	15.5335	15.5383	15.5836	15.627	15.5678	15.8032	15.791	15.2302	15.4476	15.4534	15.4399	15.8585	15.4336	15.3793	14.4047	14.9644	15.2961	13.9306	15.2774	15.5357	15.5431	15.4972	15.7431
DNMT1_S1105_M1	16.2724	16.5725	16.3367	16.3178	16.9599	16.7117	16.4974	16.4475	17.2954	17.0852	16.8057	16.9288	16.9553	16.9857	16.8269	16.8657	17.1313	16.2639	17.0019	16.9565	16.9131	16.6809	16.8962	16.9201	16.9941	16.7644	16.6788	16.9312	16.7609	16.5696	17.0149	16.7903	16.6655	16.947	16.8962
DNMT1_S127_M1	16.2563	16.3381	16.1734	16.8975	15.6376	15.5382	16.0946	15.7084	14.8487	15.7486	15.6813	16.1804	15.5695	15.4509	16.1795	16.6036	15.438	16.0794	15.6524	15.3979	15.9969	15.3376	16.1855	14.6774	14.844	15.4998	16.5924	15.3828	16.3636	15.5905	15.5995	14.7579	15.1786	15.0927	15.6904
DNMT1_S143_M1	16.2129	16.2993	15.9192	16.1184	17.0244	16.3136	16.6638	15.7879	17.3165	16.8802	16.5359	16.9918	16.0438	15.8291	15.864	15.6664	15.7579	15.8493	15.7872	15.4655	15.2647	15.2029	15.0137	16.3306	15.8278	15.9757	16.5004	16.1647	16.4234	15.6904	16.0299	16.9063	16.1222	16.7937	17.009
DNMT3A_S105_M1	15.6138	15.6317	15.4526	15.5896	15.2947	15.1911	14.9267	14.5617	15.376	15.1334	15.382	15.5818	15.5261	15.2136	15.5289	15.5228	15.1198	16.148	15.663	15.4826	15.5737	15.5426	15.6012	15.3374	15.3886	15.4079	15.5274	14.961	15.4682	14.2828	15.2951	15.1039	14.6442	15.2263	15.3426
DNTTIP2_S117_M1	10.9074	10.5065	11.0249	10.9095	11.2128	11.2573	10.847	11.1164	11.2787	11.473	11.3319	11.2608	16.0085	16.1112	16.2868	16.0687	15.4483	15.3717	15.5359	15.2937	15.3387	15.2998	15.5255	11.1457	10.8347	11.2008	11.0948	15.575	15.9911	15.7264	15.6613	15.3256	15.3558	15.2827	15.2333
DOCK1_S1743_M1	14.9388	14.7099	14.6149	14.7555	16.1979	15.9832	16.1868	16.0653	14.8513	14.9442	15.2152	15.23	14.7949	14.9722	14.6874	16.2853	15.1003	14.8986	14.8924	15.7857	15.8493	15.9039	15.7863	15.1311	15.0496	15.2947	14.9603	15.3016	15.4514	15.4614	15.268	15.6511	15.7138	15.4727	14.8988
DOCK10_T1440_M1	16.1501	15.9095	15.8639	15.7065	14.7698	14.9055	14.8946	14.7074	14.8433	15.17	15.4307	15.2732	15.2799	15.4923	15.6973	15.465	15.152	16.0946	15.3968	15.219	15.0617	15.0087	15.1845	15.0587	14.9091	15.2396	15.5933	13.9182	14.3761	14.4369	14.5895	14.2614	14.414	14.5097	14.4607
DOCK11_S440_M1	15.3779	15.9901	16.4412	14.9606	14.4015	14.3472	13.8078	14.4893	14.1183	14.4562	13.9362	14.0669	15.4209	14.3397	14.1781	14.8299	14.2548	14.3678	12.9011	13.6628	14.1221	13.8915	13.659	13.9979	14.5572	14.6271	14.7284	15.078	14.8655	15.1103	14.6449	14.3101	15.0706	14.6243	14.1083
DOCK5_S1766_M1	18.2189	17.621	18.3225	18.2095	18.4114	18.1307	18.4992	18.6618	17.5388	17.7021	18.2898	17.9748	17.7326	17.9746	18.0093	18.7815	17.7199	16.9193	17.4585	18.5509	18.3819	18.4538	18.3622	18.1564	18.2153	18.4289	18.2115	17.787	17.9755	17.9898	17.8952	17.1919	17.6716	17.2202	17.0669
DOCK5_S1789_M2	10.7645	9.70727	10.0247	10.7256	16.1554	16.0699	15.8919	16.1034	15.1045	14.7556	15.2444	14.8171	12.4116	12.0405	12.2897	12.1268	13.3295	10.8802	11.1315	9.8983	10.6	10.9213	10.6274	13.3658	13.101	13.1648	12.1706	16.1646	16.0663	16.3858	15.8518	14.1621	14.956	14.6235	14.516
DOCK5_T1794_M2	10.7645	9.70727	10.0247	10.7256	16.1554	16.0699	15.8919	16.1034	15.1045	14.7556	15.2444	14.8171	12.4116	12.0405	12.2897	12.1268	13.3295	10.8802	11.1315	9.8983	10.6	10.9213	10.6274	13.3658	13.101	13.1648	12.1706	16.1646	16.0663	16.3858	15.8518	14.1621	14.956	14.6235	14.516
DOCK5_T1814_M1	13.713	13.9333	14.0279	14.2333	13.0518	13.646	13.5816	13.0065	11.7767	11.752	11.7059	11.7846	13.4301	13.5971	13.3359	13.759	11.3815	10.7106	11.5192	14.0811	14.0534	14.0482	14.0213	13.5023	13.2058	13.2812	14.3366	12.527	13.8856	13.3081	12.9347	12.2366	12.2055	12.213	12.2852
DOCK6_S1137_M1	14.1962	14.3546	14.4301	14.5404	15.38	15.5561	15.7668	15.6938	16.8932	16.1424	15.6197	15.3828	15.5576	14.9952	15.7052	14.215	14.962	14.6494	15.2228	14.3659	14.4582	14.1929	14.2121	15.0354	15.817	14.6431	14.4508	14.5267	13.9962	14.656	14.912	15.567	15.2147	15.2728	16.3878
DOCK7_S1432_M1	16.3414	16.1621	16.199	16.2799	16.324	16.2748	16.0516	16.4128	16.1382	16.2544	16.2499	16.3482	15.6152	15.7943	15.8624	15.9346	15.8201	15.8993	15.7806	16.4038	16.4893	16.4295	16.5114	16.0526	16.2055	16.0245	16.0312	15.8594	16.1085	16.0419	16.0498	16.0439	16.1693	16.1997	16.1927
DOCK7_S180_M1	15.7462	15.7716	15.5321	15.5841	15.8455	15.9022	16.0798	16.3592	15.9862	15.8841	16.1016	15.5085	15.8679	15.8721	15.928	15.6939	15.298	15.1741	15.1452	11.1267	11.0689	11.1237	11.1819	16.1067	16.0284	16.048	16.1022	15.5823	15.6233	15.7439	15.6345	16.1558	16.028	15.912	15.3964
DOCK7_S241_M1	15.2655	11.0782	14.775	13.7716	12.3531	13.9536	13.8674	13.6331	15.5523	13.6454	14.5312	14.5806	11.7823	17.0466	15.998	9.98584	16.7831	15.7988	15.2314	13.1987	13.5385	13.5344	13.3185	16.5114	14.476	17.0709	16.5527	14.8414	14.8911	14.8499	14.7525	17.4955	15.0313	15.9431	15.1371
DOCK7_S30_M1	15.8017	15.7659	15.9608	16.1116	15.4147	15.4632	15.0251	15.1445	15.0596	15.0886	15.4488	15.7008	15.7812	15.8929	16.1178	16.0153	15.6065	15.473	15.2283	15.8083	15.726	15.7142	15.7748	15.474	15.732	15.6199	15.8631	15.2611	15.5223	15.6417	15.5387	15.0963	15.2579	15.2567	15.0292
DOCK7_S452_M1	10.9074	10.5065	11.0249	10.9095	11.1499	11.1142	11.4401	11.1149	11.2787	11.473	11.3319	11.2608	11.0567	11.2001	11.4946	11.1177	11.3815	10.7106	11.5192	11.049	10.9703	11.3829	11.3598	11.1457	10.8347	11.2008	11.0948	11.0947	11.1657	11.1308	11.2084	10.7479	10.9674	11.1076	10.9939
DOCK7_S927_M1	15.985	16.1529	16.1965	16.0092	15.7945	15.8784	15.8377	15.8777	15.3499	15.6973	15.7997	15.9539	15.7867	15.9594	15.9314	15.9249	15.6271	15.8267	15.4605	15.4846	15.5879	15.6004	15.6231	15.5154	15.2144	15.3902	15.6829	15.7015	16.0292	15.9655	15.8855	15.5724	15.8568	15.631	15.5492
DOCK7_S929_M1	15.6867	15.8141	15.6843	15.4526	15.7275	15.7743	15.6584	15.765	15.4507	15.5441	15.6831	15.5209	11.0567	11.2001	11.4946	11.1177	11.3815	10.7106	11.5192	15.5284	15.6426	15.6026	15.6366	11.1457	10.8347	11.2008	11.0948	15.5634	15.6465	15.2414	15.6468	16.1099	15.8495	15.8928	15.9516
DOT1L_S1007_M2	12.032	13.1652	13.1427	12.6459	13.4078	13.4948	12.6085	13.5852	13.5814	13.3519	13.0071	13.4474	13.2972	13.227	13.4867	13.4752	13.8433	14.2829	14.1368	12.53	13.2946	12.9626	14.1829	13.0747	13.4488	13.3719	13.6385	12.7889	12.9559	12.7987	13.1411	13.8423	13.5072	13.9508	13.811
DOT1L_S1008_M2	11.9514	11.9939	12.2741	11.9786	12.6478	12.7251	11.905	12.8722	12.7685	12.9339	13.1184	13.1118	12.4923	12.4779	12.7331	12.4002	14.1466	13.9374	13.454	12.5603	12.5083	12.2076	13.4317	12.3053	12.6508	12.6013	12.9343	12.0326	11.8967	12.0646	12.4007	12.8532	12.7427	13.1516	13.0805
DPM1_S9_M1	16.5742	16.6766	16.2866	16.5452	15.8111	15.8349	15.9284	15.9555	15.7979	15.8191	15.9811	16.0328	16.2018	16.4683	16.3707	16.5734	16.316	16.4357	16.4161	16.1085	16.0995	16.0244	16.163	15.9549	16.0864	16.1508	16.5066	15.8323	16.2358	16.1022	16.0338	15.3747	15.5978	15.6036	15.726
DPYSL2_S518_M2	18.3472	18.4322	18.5692	18.8338	18.7682	18.5254	18.2321	18.2243	18.6149	18.4248	18.5357	18.8458	18.1317	18.2722	18.0879	18.3708	18.7156	16.6686	18.583	18.3413	18.3405	18.3009	18.5585	18.8758	18.6761	18.7277	18.9093	18.6149	18.352	18.2227	18.5057	18.4899	18.3637	18.612	18.5094
DPYSL2_S518_M3	15.8887	16.3996	17.5435	16.5688	18.1133	17.8676	17.4506	17.2419	18.2382	17.8213	17.6895	17.6962	18.2629	18.2623	17.8544	17.5509	18.5689	18.2779	17.913	18.0423	17.9711	17.9997	17.914	18.6485	18.3018	18.1118	17.2963	18.2478	17.6993	17.42	17.9054	18.2651	18.1218	18.1605	17.9762
DPYSL2_S522_M2	18.3472	18.4322	18.5692	18.8338	18.7682	18.5254	18.2321	18.2243	18.6149	18.4248	18.5357	18.8458	18.1317	18.2722	18.0879	18.3708	18.7156	16.6686	18.583	18.3413	18.3405	18.3009	18.5585	18.8758	18.6761	18.7277	18.9093	18.6149	18.352	18.2227	18.5057	18.4899	18.3637	18.612	18.5094
DPYSL2_S522_M3	18.0111	18.1883	18.5029	17.5994	19.0938	18.6681	17.5311	18.2359	19.193	18.7992	18.6556	18.9547	19.2234	19.2269	18.831	18.5368	19.499	18.7478	18.8455	19.0033	18.923	18.9604	18.8692	19.6002	19.2279	19.0599	18.2855	19.1879	18.0906	18.3768	18.8668	19.1924	19.0737	19.0865	18.8866
DPYSL2_T509_M1	16.4808	16.4789	16.2746	15.9183	15.7208	15.7059	15.9862	15.8336	14.5719	14.9416	14.8508	15.0702	16.1906	16.4513	16.2677	16.0549	15.9253	16.2349	15.9709	15.9936	15.9173	15.9041	15.8785	15.7653	15.553	15.6992	15.5182	15.915	15.8191	15.9846	15.8899	14.979	15.1243	15.2436	15.226
DPYSL2_T514_M3	18.0111	18.1883	18.5029	17.5994	19.0938	18.6681	17.5311	18.2359	19.193	18.7992	18.6556	18.9547	19.2234	19.2269	18.831	18.5368	19.499	18.7478	18.8455	19.0033	18.923	18.9604	18.8692	19.6002	19.2279	19.0599	18.2855	19.1879	18.0906	18.3768	18.8668	19.1924	19.0737	19.0865	18.8866
DPYSL3_S518_M2	19.0321	18.9045	18.7906	18.8648	18.8048	18.9794	19.183	18.8733	19.3002	19.3942	19.4211	19.4971	11.0567	11.2001	11.4946	11.1177	11.3815	10.7106	11.5192	19.478	19.3663	19.3475	19.4061	19.5544	19.8835	19.6579	19.8492	19.0435	19.2318	19.29	19.1983	19.4468	19.4749	19.7037	19.8527
DPYSL3_S518_M3	15.1433	13.5068	17.2983	18.3232	18.125	17.9419	18.1125	16.75	18.7613	18.3784	18.6268	18.7896	11.0567	11.2001	11.4946	11.1177	18.7565	17.627	18.7111	17.4252	17.3454	17.5025	17.4962	18.622	18.5843	18.7945	19.1249	17.3023	18.4339	17.7289	17.3599	18.7589	18.828	18.6725	18.823
DPYSL3_S522_M1	19.0684	18.6091	18.7253	18.8592	18.7744	18.7088	19.1024	18.7376	18.8327	18.5779	18.6632	18.6679	11.0567	11.2001	11.4946	11.1177	18.9895	19.0598	18.8073	18.666	18.5669	18.5889	18.7341	11.1457	10.8347	11.2008	11.0948	18.5579	18.7763	18.5267	18.6541	18.6178	18.5632	18.607	18.7823
DPYSL3_S522_M2	19.0321	18.9045	18.7906	18.8648	18.8048	18.9794	19.183	18.8733	19.3002	19.3942	19.4211	19.4971	11.0567	11.2001	11.4946	11.1177	11.3815	10.7106	11.5192	19.478	19.3663	19.3475	19.4061	19.5544	19.8835	19.6579	19.8492	19.0435	19.2318	19.29	19.1983	19.4468	19.4749	19.7037	19.8527
DPYSL3_S522_M3	16.055	14.17	17.9006	18.9865	18.3528	18.5358	18.7772	17.3913	19.3468	18.9767	19.1046	19.4039	19.1129	19.1512	19.1417	19.0359	19.4292	18.2235	19.2838	18.0177	19.2549	19.0022	19.0054	19.4086	19.4469	19.5292	19.7446	17.8854	19.0432	18.0892	17.9536	19.3341	19.1232	19.2424	19.1045
DPYSL3_S568_M1	10.9074	10.5065	11.0249	10.9095	14.287	13.9785	14.1859	14.1154	12.4018	12.2497	12.1297	12.4206	11.0567	11.2001	11.4946	11.1177	10.8585	11.0516	11.4581	11.1267	11.0689	11.1237	11.1819	11.1457	10.8347	11.2008	11.0948	13.7225	13.6354	13.8131	13.9147	12.065	11.8897	11.9619	11.7741
DPYSL3_T509_M1	12.4397	12.3871	12.259	12.1236	13.6341	13.4838	9.95479	12.8752	13.0031	13.3593	11.7758	12.086	13.9685	13.6328	13.8512	12.1369	13.8027	14.037	12.8839	13.7	13.8968	13.2475	13.2465	13.0791	13.1426	13.3597	11.6062	14.4774	13.6183	13.7692	13.1487	13.0724	13.7562	13.0936	13.4295
DPYSL3_T514_M3	16.055	14.17	17.9006	18.9865	18.3528	18.5358	18.7772	17.3913	19.3468	18.9767	19.1046	19.4039	19.1129	19.1512	19.1417	19.0359	19.4292	18.2235	19.2838	18.0177	19.2549	19.0022	19.0054	19.4086	19.4469	19.5292	19.7446	17.8854	19.0432	18.0892	17.9536	19.3341	19.1232	19.2424	19.1045
DPYSL3_T524_M3	10.9074	10.5065	11.0249	10.9095	16.8364	16.8382	17.0669	16.8426	17.8503	17.4163	17.5932	17.2833	17.6118	17.5837	17.6235	17.569	17.942	17.9466	17.8891	17.7707	17.7583	17.5018	17.5088	17.911	17.973	18.0694	18.014	11.3008	10.7292	11.0231	11.5016	17.8722	17.9454	17.9842	17.8943
DSG2_S680_M1	15.0771	15.0326	14.8888	14.8834	14.9614	14.829	14.6416	14.398	14.5778	14.6127	14.1278	14.7466	15.2544	15.4649	14.9156	15.2482	15.0799	14.8946	14.6911	15.3347	15.3065	14.8318	15.1025	14.5891	14.3997	14.4588	14.206	14.9219	15.0796	14.3522	14.3777	14.1578	14.018	14.2498	13.8131
DSN1_S81_M1	16.3011	15.8816	16.028	16.3287	15.8989	16.27	16.2792	15.9832	16.2498	16.1687	16.4321	16.2853	16.0902	16.0484	16.4787	16.1517	16.1331	16.7114	16.3508	16.1518	16.5581	16.3857	16.5578	16.1294	16.4616	16.1833	16.0662	15.7316	16.3281	16.1831	16.2742	16.4449	16.0755	16.6947	16.5663
DSP_S2209_M1	15.5556	15.3613	15.2171	15.1275	14.2021	14.4305	13.3888	14.4548	13.2477	13.7334	13.6366	13.606	14.7067	14.7939	15.0627	14.848	14.8952	14.933	14.967	15.0463	14.9823	14.9958	14.5806	14.6467	14.2628	14.7105	13.6686	14.2675	14.0509	14.4055	14.35	13.405	13.2332	13.3508	13.4039
DST_S3968_M1	16.0632	16.2434	15.8401	15.7063	17.506	17.0981	16.788	17.1086	16.5174	16.3191	16.021	16.0041	16.5481	16.3077	15.9623	15.9173	16.8571	16.591	16.0559	16.5371	16.3131	16.1573	16.1457	16.1218	16.2206	16.2951	16.1799	16.9909	17.2626	16.9812	16.5781	16.8674	16.8236	16.7687	16.7276
DST_S7432_M1	12.8193	12.6246	13.3119	13.2347	13.1505	13.2023	13.0442	13.2953	14.1427	14.3338	14.2986	14.4374	14.0794	13.5146	13.9592	13.8847	13.0418	13.168	12.9674	11.1267	11.0689	11.1237	11.1819	13.2464	13.6013	13.3482	13.7817	13.8509	14.2295	13.9173	13.5889	13.7797	13.8528	13.8634	13.7381
DSTN_S3_M1	21.1318	20.8822	20.9057	20.8432	21.3922	21.3516	22.1139	21.3059	18.3957	18.7705	18.6669	18.7006	20.4414	20.4292	20.4596	20.1198	18.922	19.1831	18.9467	21.858	21.7537	21.793	21.6213	20.4924	20.5634	20.7554	20.6387	21.4743	21.9925	22.0669	21.6951	19.5762	19.5372	19.7398	19.4965
DTD1_S197_M1	10.9074	10.5065	11.0249	10.9095	15.4743	15.4817	15.5861	15.5036	11.2787	11.473	11.3319	11.2608	16.0052	15.8611	15.7453	15.2795	15.7435	15.5576	15.5027	15.7775	15.8067	15.8564	15.8718	11.1457	10.8347	11.2008	11.0948	15.835	15.3349	15.5476	15.5953	11.0629	11.1051	11.1383	11.2462
DTL_S512_M2	10.9074	10.5065	11.0249	10.9095	16.3646	16.3354	16.6987	16.3333	16.0699	15.6436	15.2274	15.5064	14.4022	14.4921	14.4654	14.4577	11.3815	10.7106	11.5192	15.5737	15.8494	15.26	15.9145	15.5666	15.6591	15.2327	12.917	16.3899	15.5655	16.0478	15.9751	16.3864	15.9832	16.1156	16.1286
DTL_S676_M2	12.7962	12.8071	13.5292	13.098	13.5364	13.5659	13.9554	13.4495	11.968	11.9057	12.2358	12.5405	12.922	13.1673	13.0651	13.4372	13.2355	11.497	13.1174	12.8275	13.1178	13.4561	13.0823	10.296	13.4207	12.4375	10.3094	13.0767	12.7121	11.7175	12.7181	13.2545	13.7228	13.5924	13.3247
DTL_S679_M1	15.2005	15.3834	14.772	15.2565	15.2703	15.0593	14.4734	14.3086	15.3899	14.7635	14.8271	15.4771	15.1597	15.1883	15.1217	15.2353	14.7686	14.3253	15.1168	14.9066	15.1698	15.0851	15.2833	15.0209	14.794	14.7263	15.0046	14.8969	15.2548	14.0268	15.187	14.9051	14.3932	15.1112	15.4729
DTL_S679_M2	12.7962	12.8071	13.5292	13.098	13.5364	13.5659	13.9554	13.4495	11.968	11.9057	12.2358	12.5405	12.922	13.1673	13.0651	13.4372	13.2355	11.497	13.1174	12.8275	13.1178	13.4561	13.0823	10.296	13.4207	12.4375	10.3065	13.0767	12.7121	11.7175	12.7181	13.2545	13.7228	13.5924	13.3247
DTL_T196_M1	15.4135	15.7023	14.4389	15.2227	14.6062	14.3193	13.9651	12.8842	13.7414	14.5674	14.3181	14.81	14.3412	14.1271	14.5994	14.2819	11.3815	10.7106	11.5192	14.2075	14.3158	14.0896	13.9993	14.3554	13.6577	13.8287	14.1535	14.4031	14.5164	12.5257	14.3252	11.0629	11.1051	11.1383	11.2462
DTL_T424_M2	12.8994	13.1543	13.2726	13.3355	11.2128	11.2573	10.847	11.1164	11.2787	11.473	11.3319	11.2608	14.3244	14.4618	14.4534	14.419	14.065	14.6855	14.3116	13.6203	14.0864	13.9742	14.0881	11.1457	10.8347	11.2008	11.0948	13.8355	13.6232	13.9924	13.9527	11.0629	11.1051	11.1383	11.2462
DTL_T429_M2	12.8994	13.1543	13.2726	13.3355	11.2128	11.2573	10.847	11.1164	11.2787	11.473	11.3319	11.2608	14.3244	14.4618	14.4534	14.419	14.065	14.6855	14.3116	13.6203	14.0864	13.9742	14.0881	11.1457	10.8347	11.2008	11.0948	13.8355	13.6232	13.9924	13.9527	11.0629	11.1051	11.1383	11.2462
DTL_T516_M2	10.9074	10.5065	11.0249	10.9095	16.3646	16.3354	16.6987	16.3333	16.0699	15.6436	15.2274	15.5064	14.4022	14.4921	14.4654	14.4577	11.3815	10.7106	11.5192	15.5737	15.8494	15.26	15.9145	15.5666	15.6591	15.2327	12.917	16.3899	15.5655	16.0478	15.9751	16.3864	15.9832	16.1156	16.1286
DTX3L_S202_M1	13.7771	13.7058	13.8361	13.9395	11.2128	11.2573	10.847	11.1164	15.0547	14.945	14.8531	14.6114	12.8439	12.7439	13.0406	13.5831	12.9931	12.9573	12.9049	13.4915	13.3438	13.1368	13.0748	13.1654	13.3662	13.3416	13.5923	13.4853	13.6999	13.6735	13.4677	14.5043	14.5047	14.4261	14.4959
DUS3L_S277_M2	17.6523	17.6746	17.5605	17.4254	18.0812	18.1455	18.2282	17.9915	18.1706	18.181	17.7286	17.725	18.1078	17.7852	17.73	17.7201	18.0839	18.1171	17.8362	18.1266	18.3486	18.047	18.078	18.1392	18.715	18.1412	17.4105	18.4544	18.1522	18.4735	17.978	18.6404	18.1772	18.4308	18.1515
DUS3L_T273_M2	17.6523	17.6746	17.5605	17.4254	18.0812	18.1455	18.2282	17.9915	18.1706	18.181	17.7286	17.725	18.1078	17.7852	17.73	17.7201	18.0839	18.1171	17.8362	18.1266	18.3486	18.047	18.078	18.1392	18.715	18.1412	17.4105	18.4544	18.1522	18.4735	17.978	18.6404	18.1772	18.4308	18.1515
DYNC1H1_S4368_M1	17.642	17.5889	17.9653	17.7493	18.5148	18.4604	18.2232	18.6885	19.4273	19.4254	19.4709	19.0733	18.1068	18.0215	18.1257	17.599	17.827	18.1817	17.7074	18.2565	18.1151	18.059	17.9143	18.1747	18.2775	18.3645	17.6892	18.2619	18.1533	18.5834	18.0351	18.7861	18.8981	18.6644	18.6531
DYNC1H1_S4370_M1	10.9074	10.5065	11.0249	10.9095	14.3524	14.252	15.4087	14.8258	16.1157	16.1325	15.9646	16.1854	15.633	15.8498	16.0616	15.8892	15.7237	16.129	15.8863	16.7187	16.9244	15.6156	15.464	15.6661	15.351	15.9808	16.4292	15.6018	16.1507	16.5037	16.1042	14.7175	14.6694	14.5219	14.3015
DYNC1I2_S101_M1	10.9074	10.5065	11.0249	10.9095	12.6261	12.4963	8.87854	12.2585	13.1977	13.3864	13.4313	13.7176	12.5858	11.7611	12.1283	12.1743	12.5263	9.10142	12.156	12.5094	12.9102	12.7647	13.1022	12.2697	12.64	12.5137	10.6662	12.03	12.4344	12.0007	12.3011	13.1332	12.7172	12.5775	12.3189
DYNC1LI1_S419_M1	10.9074	10.5065	11.0249	10.9095	13.2319	13.2033	13.4618	13.0578	13.4136	13.6032	13.8935	13.6944	11.0567	11.2001	11.4946	11.1177	11.3815	10.7106	11.5192	11.1267	11.0689	11.1237	11.1819	11.1457	10.8347	11.2008	11.0948	11.3008	10.7292	11.0231	11.5016	13.9758	13.993	13.9515	13.8824
DYNC1LI1_S510_M1	14.6215	14.6567	14.9593	14.8933	14.9713	14.6917	15.3116	14.9689	15.3367	15.1354	14.9779	15.2712	14.8483	14.6143	14.6051	14.6849	14.8124	14.7876	14.9093	14.8164	14.9255	14.8004	15.0196	15.0113	15.2037	15.1187	15.2773	14.5287	14.7617	14.3522	14.838	14.9648	15.3854	15.1583	15.0747
DYNC1LI1_S516_M1	13.0306	12.8099	13.0827	12.9785	14.465	14.6486	14.6907	14.5676	15.8314	15.6362	15.5241	15.6596	13.5617	13.5125	13.1908	13.4582	13.9009	13.6366	13.9612	13.4595	13.3521	13.6312	13.4881	14.9064	15.285	15.2146	14.9105	14.2153	14.3128	14.1975	14.2237	15.6501	15.481	15.6001	15.5862
DYNC1LI1_S516_M2	10.9074	10.5065	11.0249	10.9095	11.2128	11.2573	10.847	11.1164	14.491	14.6935	14.4884	14.5269	11.0567	11.2001	11.4946	11.1177	11.3815	10.7106	11.5192	11.1267	11.0689	11.1237	11.1819	14.4975	14.8302	14.0381	13.6303	11.3008	10.7292	11.0231	11.5016	14.9762	15.1659	15.1884	15.1415
DYNC1LI1_T512_M2	10.9074	10.5065	11.0249	10.9095	11.2128	11.2573	10.847	11.1164	14.491	14.6935	14.4884	14.5269	11.0567	11.2001	11.4946	11.1177	11.3815	10.7106	11.5192	11.1267	11.0689	11.1237	11.1819	14.4975	14.8302	14.0381	13.6303	11.3008	10.7292	11.0231	11.5016	14.9762	15.1659	15.1884	15.1415
DYNC1LI2_S411_M1	16.4164	16.5099	16.414	16.4472	15.752	15.5914	15.8394	15.6565	11.2787	11.473	11.3319	11.2608	15.7634	15.7236	15.7166	16.0963	15.4453	15.9238	15.9662	15.4553	15.4138	15.5347	15.3938	15.1095	14.8513	14.9513	15.7275	15.3328	15.8098	15.3147	15.4488	15.4875	15.4459	15.4549	15.5159
DYNC1LI2_S446_M1	15.1068	15.2437	14.936	15.0687	14.6461	14.9516	14.6268	14.8715	14.5726	14.5163	14.4839	14.537	15.0452	14.9526	15.0923	15.2726	14.6328	14.4539	14.6435	14.7437	14.6618	14.9367	14.9439	14.433	14.5892	14.5723	14.8688	14.8617	14.5863	14.5496	14.7796	15.9656	15.6686	15.9555	15.654
DYRK1A_Y321_M1	19.6131	19.4652	19.0512	19.3025	18.7897	18.8742	19.047	19.0865	18.7569	18.8306	19.0885	18.9701	18.9168	19.0026	19.1688	19.0439	18.9115	19.2164	18.9702	18.9686	18.8915	19.0492	18.9944	18.8099	18.912	18.9291	19.0976	18.6664	18.9627	18.9451	18.8327	18.6238	18.8997	18.7327	18.6652
EAF1_S165_M1	15.6446	15.3671	15.7155	15.5429	15.7226	15.8612	15.6783	16.209	16.189	16.2966	16.1727	16.1586	16.0657	15.8565	16.0255	15.6709	16.1297	16.2024	15.7254	16.1349	16.2334	16.1762	16.2065	15.942	16.2434	16.0374	15.5395	15.8771	15.742	16.0043	15.8211	16.277	16.1217	15.953	15.8945
EBAG9_S36_M1	14.9509	15.6549	14.9941	15.7616	14.4335	14.8932	15.1769	14.8106	14.819	14.6769	14.5728	14.9969	15.09	14.938	15.0438	14.8311	15.1538	15.6254	14.9835	14.9466	14.8248	14.6412	14.3383	14.7768	14.8976	14.8745	15.7707	15.0016	14.7874	14.8154	14.589	14.3005	14.2989	14.5149	15.0992
EBAG9_T41_M1	15.4567	15.4526	14.2228	15.2704	14.6322	14.7105	14.3417	14.5973	15.38	14.7145	14.488	15.2541	14.6669	14.7872	14.9495	15.2879	15.2715	14.487	15.1749	13.9969	14.0661	13.9564	13.9965	14.683	14.8025	14.7035	15.4058	15.0548	15.2185	15.3259	14.6424	15.0524	15.1705	15.1153	15.1025
EDC3_S131_M1	19.7459	19.8581	19.2656	19.7043	19.0567	19.2321	19.1976	19.068	18.4549	18.812	18.7808	19.2091	19.1386	18.9519	19.084	19.4856	18.6677	18.8322	19.1093	19.073	19.1145	19.0801	19.142	19.3308	19.3434	19.577	19.8618	18.8791	19.1054	18.7864	19.0059	18.1438	18.3589	18.4933	18.6948
EDC4_S723_M1	13.3411	13.5075	13.8484	14.6123	13.9887	14.599	14.0204	13.7806	15.0767	15.0086	15.6193	14.8391	14.336	14.5186	14.1185	14.3841	15.3574	15.3623	14.2779	13.6337	14.3213	13.4017	14.0681	14.9096	13.9938	15.0573	14.9599	14.8148	15.0137	14.2258	14.1189	15.0507	14.9108	14.9464	14.9107
EDC4_S729_M1	15.5792	15.2602	15.3924	15.5346	15.658	15.4921	15.5896	15.7182	15.822	15.7005	15.6487	15.8603	15.9098	15.918	15.475	15.6727	16.0116	16.2769	15.353	15.7534	15.634	15.4645	15.5704	15.8738	15.1533	15.7972	15.6645	15.722	15.739	15.8256	15.4793	15.4736	15.2237	15.5873	15.5406
EEF1D_S133_M1	23.7388	23.7513	22.9732	23.4058	22.6993	22.5383	23.471	22.702	22.215	22.5137	22.3471	22.6718	22.5156	22.6153	22.9806	22.9976	22.4512	23.474	22.583	22.5536	22.4445	22.5298	22.5576	22.1962	22.2256	22.4624	23.1242	22.1802	23.0201	22.2937	22.3931	22.1136	22.0785	22.2567	22.2962
EEF2_T54_M1	19.1416	18.8909	18.9512	19.0353	11.2128	11.2573	10.847	11.1164	11.2787	11.473	11.3319	11.2608	15.2675	16.3709	18.635	15.6888	18.5931	15.5881	18.4122	11.1267	11.0689	11.1237	11.1819	18.6706	18.6572	18.7338	18.5673	15.4532	16.2072	18.2513	17.1541	17.5271	17.6255	17.7062	17.6463
EEF2_T57_M1	21.5887	21.4334	20.5151	20.8993	20.3404	20.2175	20.4265	19.3269	20.2672	20.0662	19.8907	20.4001	20.9158	21.0191	20.9828	20.6874	20.9277	20.7897	21.0153	19.2386	19.6466	19.1977	18.5084	20.6132	20.0319	19.9771	20.2449	19.8837	20.0791	18.8993	20.1482	20.4683	20.3714	20.5863	20.7998
EEF2_T57_M2	16.0992	15.335	17.3321	16.8742	16.7241	16.3775	16.3064	15.9569	17.3917	17.0618	16.4602	16.5913	17.7157	17.2036	17.0669	17.0244	18.9635	17.9536	17.7239	16.7361	16.7396	16.6197	16.3813	17.5338	17.0735	16.9374	15.7722	16.7756	16.0673	15.7688	16.315	18.6806	18.2722	18.1591	17.4985
EEF2_T59_M2	16.0992	15.335	17.3321	16.8742	16.7241	16.3775	16.3064	15.9569	17.3917	17.0618	16.4602	16.5913	17.7157	17.2036	17.0669	17.0244	18.9635	17.9536	17.7239	16.7361	16.7396	16.6197	16.3813	17.5338	17.0735	16.9374	15.7722	16.7756	16.0673	15.7688	16.315	18.6806	18.2722	18.1591	17.4985
EEF2K_S18_M1	16.235	16.4286	16.258	16.1956	16.2094	16.0709	16.145	16.1975	16.1244	15.8945	15.9096	16.0772	16.1965	15.8151	15.9248	15.8048	16.2476	13.8455	15.8	16.2116	15.9397	16.2459	15.9408	16.2388	15.9863	15.8986	15.6853	16.5468	16.2752	15.6781	15.9227	16.5193	16.5182	16.1224	16.194
EFHD2_S74_M1	17.324	17.3102	17.0147	17.2823	16.9218	17.0223	17.135	16.9778	11.2787	11.473	11.3319	11.2608	17.0727	17.0859	17.0463	17.1932	16.481	16.9517	16.4786	17.3338	17.3021	17.0105	17.0376	16.0686	16.4705	16.6008	16.1111	16.7611	17.0623	16.7736	16.8436	16.9291	16.9617	16.8994	17.1312
EGFR_Y1172_M1	10.9074	10.5065	11.0249	10.9095	13.5522	13.4204	11.8194	13.8036	11.2787	11.473	11.3319	11.2608	11.0567	11.2001	11.4946	11.1177	11.3815	10.7106	11.5192	13.4751	13.3087	13.4057	13.3932	11.1457	10.8347	11.2008	11.0948	12.7577	13.1346	13.0353	12.8712	11.7663	11.7155	11.7316	11.796
EGFR_Y1197_M1	13.659	14.14	14.1876	13.9722	18.7203	18.7723	18.7402	18.9416	15.3777	15.0837	14.8294	15.0102	11.0567	11.2001	11.4946	11.1177	12.1699	12.8609	12.1329	18.9913	18.9988	19.0495	19.0483	14.8333	15.0889	14.9706	14.1995	18.5131	18.4219	18.5314	18.7501	16.3994	16.3491	16.5716	16.5503
EGFR_Y998_M1	10.9074	10.5065	11.0249	10.9095	13.1215	12.9433	14.1463	13.1591	13.0625	13.2055	13.2507	13.5344	11.0567	11.2001	11.4946	11.1177	11.3815	10.7106	11.5192	12.8896	12.935	12.7193	12.9973	11.1457	10.8347	11.2008	11.0948	13.4041	14.0139	13.0505	12.5344	7.94431	8.30206	8.43862	9.68443
EGLN1_S125_M1	16.7159	16.3305	15.7382	16.0935	15.5694	15.5943	15.3077	15.3539	14.706	15.1646	15.2542	15.7346	16.5258	16.7666	16.8464	17.1099	15.6876	15.6771	16.3672	16.6134	16.5749	16.5399	16.9239	15.7998	15.633	15.9265	16.4337	15.569	15.5922	15.5085	15.7942	14.5643	14.8092	14.9172	15.4948
EHBP1_S432_M2	14.3502	12.8559	15.3019	15.0188	15.8287	15.7218	15.7377	15.8173	14.9423	14.7787	14.7754	14.8103	14.5037	14.4014	14.1292	14.4334	14.5846	11.7373	14.6505	14.7024	14.6634	14.4639	14.3576	14.7355	14.5092	14.671	14.3036	16.1385	16.0615	16.2813	15.5782	14.9318	15.2856	15.1892	14.8807
EHBP1_S436_M2	14.3502	12.8559	15.3019	15.0188	15.8287	15.7218	15.7377	15.8173	14.9423	14.7787	14.7754	14.8103	14.5037	14.4014	14.1292	14.4334	14.5846	11.7373	14.6505	14.7024	14.6634	14.4639	14.3576	14.7355	14.5092	14.671	14.3036	16.1385	16.0615	16.2813	15.5782	14.9318	15.2856	15.1892	14.8807
EHBP1L1_S310_M1	13.2254	13.698	14.9637	14.3933	15.4645	15.7709	15.5764	16.4657	15.0868	15.3502	15.2311	15.5636	14.3058	13.8794	14.9587	13.8504	14.0412	14.0276	14.4876	15.2872	15.5543	15.474	15.3637	15.0105	15.5335	15.1845	14.6149	15.2417	15.1562	15.5937	15.1721	14.9144	14.8262	14.444	15.0218
EHBP1L1_T284_M1	15.3607	15.4509	15.3843	15.326	16.0379	15.8915	15.6807	16.4087	17.7578	17.4204	16.4247	16.3949	17.146	16.691	16.8167	16.7079	16.2607	16.6158	16.5757	17.3998	17.4658	17.3509	17.4154	17.273	17.3609	16.9233	16.3405	16.9887	16.1102	17.0717	16.8062	17.4676	17.4216	17.2911	17.6062
EHD2_S468_M1	15.0155	14.9517	14.7839	15.7885	14.1702	14.7836	14.6936	15.0082	14.9282	14.907	14.8934	15.2975	15.4809	15.4801	15.3211	15.3891	15.6775	15.9384	15.0084	14.9558	15.1295	14.8743	14.9841	14.8909	14.3043	14.8619	14.8694	14.9264	14.9854	15.0856	14.9761	14.5914	15.3878	15.7617	13.6923
EI24_S326_M2	17.6868	16.8879	18.2735	18.2388	17.987	18.0205	17.9714	18.0574	17.9738	17.9737	18.1406	17.9685	18.1939	18.1679	18.1142	17.9491	18.231	17.82	18.0705	18.0547	18.2685	18.1845	17.9912	17.9467	18.1377	18.0502	17.9378	18.1328	18.1982	18.2287	18.2309	17.9756	18.1286	18.0234	17.9163
EI24_S330_M2	17.6868	16.8879	18.2735	18.2388	17.987	18.0205	17.9714	18.0574	17.9738	17.9737	18.1406	17.9685	18.1939	18.1679	18.1142	17.9491	18.231	17.82	18.0705	18.0547	18.2685	18.1845	17.9912	17.9467	18.1377	18.0502	17.9378	18.1328	18.1982	18.2287	18.2309	17.9756	18.1286	18.0234	17.9163
EIF2A_S506_M1	19.5552	19.2543	19.2457	19.5834	18.8645	19.0958	19.172	19.0507	19.1338	19.1751	19.5141	19.1389	19.1211	19.1328	19.4934	19.2311	18.8978	19.5628	19.247	19.1343	19.306	19.3602	19.3841	18.8229	19.1005	19.1485	19.3852	18.7555	19.3963	18.9797	19.0263	18.7553	18.9186	18.8728	19.0072
EIF2A_S524_M1	10.9074	10.5065	11.0249	10.9095	14.0569	14.4117	13.9971	14.134	11.8807	11.733	11.8799	11.7822	11.0567	11.2001	11.4946	11.1177	11.3815	10.7106	11.5192	11.1267	11.0689	11.1237	11.1819	11.1457	10.8347	11.2008	11.0948	13.0979	13.1002	12.9755	13.2386	11.0629	11.1051	11.1383	11.2462
EIF2B4_S130_M1	17.0537	17.2486	16.8731	17.0332	16.6734	16.434	16.6849	16.6311	16.5436	16.5246	16.5905	16.5142	16.5436	16.7432	16.6349	16.9644	16.8318	16.9131	16.8145	16.8225	16.9064	16.6578	16.8615	16.5542	16.754	16.8135	16.9328	17.6539	17.2661	17.6482	17.3586	11.0629	11.1051	11.1383	11.2462
EIF2B5_S544_M1	16.6459	16.3485	16.1325	16.256	16.6142	16.8291	16.1156	16.9385	16.7516	16.8907	17.191	16.5526	16.7038	16.8223	16.7025	16.9401	17.0663	16.8866	17.1393	16.7111	16.7671	16.9806	17.1089	16.6012	16.605	16.859	16.3158	17.1901	16.092	16.6335	16.8013	17.1974	17.4046	17.0457	17.1244
EIF2S2_S2_M1	18.8081	18.4074	18.3309	18.4172	19.3787	18.8689	19.1318	19.5235	19.6808	19.6026	19.1189	19.6885	19.5064	19.323	19.1531	18.9664	19.6414	18.953	18.5331	19.5481	19.2535	18.9148	18.8842	19.4504	19.2038	19.0075	18.4306	19.5385	19.0458	19.4211	18.7557	19.3544	19.4304	18.9311	18.5863
EIF3B_S119_M1	17.26	17.6351	16.922	17.074	17.4267	17.3538	16.8975	17.7575	17.2023	17.3532	17.0047	17.2745	17.8266	17.7782	17.566	17.4829	17.4965	17.8221	17.3601	17.9463	17.9736	17.7408	17.8884	17.4832	17.4851	17.3392	17.2616	17.5777	17.1917	17.5679	17.6415	17.0796	16.8986	17.0482	17.1331
EIF4A3_S12_M1	18.6287	18.555	18.2341	18.5824	17.8591	18.1008	18.0134	18.0069	17.2869	17.1804	16.9723	17.7226	17.9992	17.8875	17.6085	18.0046	17.7127	17.626	17.9556	17.8474	17.8618	17.91	17.8931	17.3634	17.3715	17.4262	17.8406	17.5468	17.9311	17.585	17.9479	17.6208	17.512	17.6169	17.8214
EIF4B_S406_M1	15.3036	16.5666	14.7978	15.4688	15.6156	15.7865	17.0294	15.8579	15.2558	16.8952	15.5463	15.7468	15.7489	16.1818	17.0443	15.218	15.5387	13.6446	16.9832	15.8734	16.0828	15.795	15.6752	16.1738	15.5452	15.6024	15.7531	16.0486	15.834	15.2042	17.048	13.8379	15.6983	15.8713	16.8627
EIF4B_S418_M2	10.9074	10.5065	11.0249	10.9095	9.87859	9.16765	10.8463	6.91545	11.4101	11.3945	11.5532	11.2496	8.67973	8.21536	8.68215	7.94615	6.9907	5.6701	9.42855	8.31298	8.84114	8.85061	8.95409	10.3874	10.0987	9.35453	10.0546	9.64689	9.8734	8.7929	11.1878	7.9634	7.73051	7.92499	8.67793
EIF4B_S418_M3	15.9006	15.3118	15.4672	14.0488	18.5728	18.3233	18.1428	16.5324	17.3729	17.3331	15.0159	16.9744	14.8702	15.3174	15.1814	14.9739	14.1144	15.5624	15.1125	15.1862	15.1186	15.569	14.7302	14.0936	16.0045	16.1543	16.5786	18.1945	18.1566	16.1324	18.0062	16.773	16.2346	16.5769	16.5798
EIF4B_S422_M1	17.3775	17.1662	17.0503	17.1929	19.995	19.7552	19.6119	18.3099	18.6839	18.6781	18.4505	18.4614	16.3212	16.7786	16.7207	16.3957	15.5534	15.7663	16.6349	16.6327	16.6289	17.0382	16.1584	18.104	17.4073	17.6292	18.0074	19.5684	19.5612	17.789	19.405	18.1168	17.7088	18.0364	17.9561
EIF4B_S422_M2	15.9923	15.7982	15.8639	15.6526	18.5881	18.2523	17.5533	17.2489	19.2506	18.601	18.7914	18.9077	16.1625	16.4211	16.1353	16.3044	16.1316	16.4138	16.0353	16.7226	16.6881	16.9163	16.4682	18.436	18.1916	18.1187	17.6343	18.2399	17.6656	17.1841	17.5436	18.3271	18.1713	18.3196	17.9797
EIF4B_S422_M3	15.9006	15.3118	15.4672	14.0488	18.5728	18.3233	18.1428	16.5324	17.3729	17.3331	15.0159	16.9744	14.8702	15.3174	15.1814	14.9739	14.1144	15.5624	15.1125	15.1862	15.1186	15.569	14.7302	14.0936	16.0045	16.1543	16.5786	18.1945	18.1566	16.1324	18.0062	16.773	16.2346	16.5769	16.5798
EIF4B_S425_M2	16.3958	16.6264	16.6024	16.1131	19.6489	19.2381	18.4606	18.1645	20.2405	19.6755	19.7023	19.785	16.9836	17.2728	17.0139	16.837	16.9784	17.3215	16.8923	17.5586	17.5262	17.812	17.2112	19.438	19.004	18.9433	18.5253	19.1625	18.5306	18.0445	18.5334	19.3003	19.0612	19.1861	19.0199
EIF4B_S445_M1	15.712	15.5055	15.663	16.1232	14.7376	14.7289	15.5595	15.4307	16.8753	16.836	16.9188	16.9092	15.0175	15.1747	15.3913	15.903	15.2787	15.447	15.1078	14.9135	14.9021	15.4805	15.3295	16.4494	16.5034	16.6955	16.8746	14.7419	15.1552	14.5855	15.1808	16.5547	17.021	16.622	16.6438
EIF4B_S459_M1	19.0523	18.873	19.0087	19.2837	18.7532	18.9599	18.9206	19.0878	18.0481	18.0608	18.03	18.1177	19.1518	19.037	19.0149	19.1767	19.0809	19.6795	18.9471	19.1285	19.1981	19.1876	19.16	18.8781	18.928	18.9302	18.8086	19.0662	19.0143	18.8404	19.0963	18.8087	18.7555	18.7896	18.8679
EIF4B_S497_M1	10.9074	10.5065	11.0249	10.9095	19.1165	18.829	18.1453	18.0351	11.2787	11.473	11.3319	11.2608	11.0567	11.2001	11.4946	11.1177	11.3815	10.7106	11.5192	11.1267	11.0689	11.1237	11.1819	11.1457	10.8347	11.2008	11.0948	18.5925	18.9888	18.7601	18.8008	11.0629	11.1051	11.1383	11.2462
EIF4B_S497_M2	10.9074	10.5065	11.0249	10.9095	18.5237	18.3818	18.1081	18.3946	19.4082	18.0087	19.1176	18.9327	17.6511	17.8166	17.8673	17.9656	21.2066	20.3886	21.2963	18.1234	18.1094	18.1027	18.1031	21.4325	21.5626	21.5044	21.3293	11.3008	10.7292	11.0231	11.5016	18.2	18.0721	17.9104	17.973
EIF4B_S498_M1	19.4937	19.3004	19.2155	17.8684	20.0377	19.9736	19.5201	19.5167	19.2303	18.8582	18.6893	19.0169	18.6297	18.8907	18.8515	18.5451	18.3311	18.9257	18.7349	19.2112	18.9363	19.5624	18.7597	19.2553	18.5616	18.6761	18.7783	19.3976	19.0788	17.5101	19.2896	19.4576	19.0245	19.4264	19.5648
EIF4B_S498_M2	19.4804	19.3284	18.0715	17.8204	20.2146	19.3349	19.0795	16.5449	19.5385	19.9544	18.7871	19.124	18.5628	18.5864	18.5978	18.5575	20.6087	21.1268	20.6682	14.218	18.953	17.7036	17.2	20.4385	18.5913	20.8969	11.8487	20.4023	19.6868	17.5047	20.2113	20.8314	19.2756	19.4274	18.9481
EIF4B_S504_M1	16.348	16.5313	15.4136	13.8177	15.4104	14.8914	16.4471	12.8095	14.125	16.4403	14.1381	14.585	13.9036	15.0143	16.4381	14.2388	13.335	16.0545	16.5982	13.915	14.3166	14.8405	13.8421	16.0457	13.4156	13.7357	14.8525	15.2707	14.7863	11.7281	16.6239	14.6062	14.1924	14.2778	16.4807
EIF4B_S504_M2	10.9074	10.5065	11.0249	10.9095	14.4835	13.4134	12.4074	13.9565	13.9076	14.8859	13.8028	13.5071	12.8416	12.5304	12.6133	12.3311	12.5437	12.7119	12.6567	13.2859	13.4069	13.4444	13.4357	14.8828	13.3751	12.826	14.1662	14.8143	14.9042	14.8526	14.6626	15.1326	14.1014	13.8486	14.5417
EIF4B_T420_M2	10.9074	10.5065	11.0249	10.9095	9.87859	9.16765	10.8573	6.91545	11.4101	11.3945	11.5532	11.2496	8.67973	8.21536	8.68215	7.94615	6.9907	5.6701	9.41144	8.31298	8.84114	8.85061	8.95409	10.3874	10.0987	9.35453	10.0546	9.64689	9.8734	8.7929	11.1878	7.9634	7.73051	7.92499	8.67793
EIF4B_T420_M3	15.9006	15.3118	15.4672	14.0488	18.5728	18.3233	18.1428	16.5324	17.3729	17.3331	15.0159	16.9744	14.8702	15.3174	15.1814	14.9739	14.1144	15.5624	15.1125	15.1862	15.1186	15.569	14.7302	14.0936	16.0045	16.1543	16.5786	18.1945	18.1566	16.1324	18.0062	16.773	16.2346	16.5769	16.5798
EIF4B_T500_M2	18.2846	18.253	16.978	16.7041	16.2453	16.5743	17.9282	15.3647	16.7302	16.6581	16.7576	16.6266	17.554	17.5577	17.3382	17.54	17.8922	18.0417	18.1463	13.1966	17.9538	13.3322	11.903	15.844	17.5869	15.8245	10.8585	16.1952	16.3677	16.4296	16.3266	11.0629	11.1051	11.1383	11.2462
EIF4EBP1_S2_M1	15.5541	15.4977	15.1425	15.275	14.7613	14.6185	15.4902	13.3789	13.2441	13.2004	12.898	12.9591	14.7735	14.7171	14.9318	14.6406	14.8907	15.2358	15.1216	13.9194	13.9126	13.8371	13.8763	15.2151	14.6208	14.3609	13.849	15.191	14.3851	15.2903	15.1597	14.0388	13.9492	14.1301	14.0529
EIF4EBP1_S65_M2	17.9241	17.8338	17.6704	17.8733	18.8385	18.4645	18.9169	18.8097	17.4801	17.7103	17.8344	17.7317	18.1928	17.8195	17.7017	17.7121	11.3815	10.7106	11.5192	18.6212	18.4262	18.4616	18.1256	19.17	19.1846	19.0785	18.64	17.81	17.716	17.7747	17.5205	15.8957	15.7701	15.8709	15.9828
EIF4EBP1_T41_M2	14.2078	14.3754	14.0839	14.2069	16.5583	16.5647	16.5448	16.5162	16.9055	16.562	16.3555	16.4125	16.7661	16.5093	16.1107	15.9804	15.5949	15.4678	15.665	16.5338	16.5947	16.499	16.2711	16.5536	16.7944	16.5329	16.0537	16.1897	16.5157	16.434	16.3316	15.4607	15.3264	15.5123	15.1061
EIF4EBP1_T46_M2	10.9074	10.5065	11.0249	10.9095	19.9656	19.0891	19.4176	17.2748	18.9076	19.8378	18.3539	17.0896	18.7011	18.564	18.7792	18.9865	16.9448	16.8708	16.8562	19.9973	19.4319	19.7119	19.3062	18.7071	17.6664	19.785	20.468	18.5927	18.4786	18.5433	18.5283	11.0629	11.1051	11.1383	11.2462
EIF4EBP1_T68_M1	15.9095	15.7727	15.6794	15.4819	16.497	16.7784	17.5385	16.544	14.1075	14.2112	14.3993	13.8231	15.5917	15.8019	15.9271	16.0026	10.8318	13.3874	11.9833	11.1267	11.0689	11.1237	11.1819	16.1785	16.3959	16.4234	15.987	16.1705	16.2366	16.1241	16.2026	11.774	10.3776	10.2767	10.9624
EIF4EBP1_T68_M2	16.7259	16.4947	17.4116	17.1931	18.4535	18.2522	18.0734	18.5489	18.1841	17.7715	17.6916	17.8735	17.6834	17.5472	17.806	17.3664	17.3945	16.925	16.9087	18.5941	18.0807	18.1323	17.7021	19.1903	19.284	18.8575	18.1741	17.5781	17.4091	17.7792	17.1618	15.8197	16.5701	16.0292	16.2727
EIF4EBP1_T70_M1	14.3923	14.3563	14.395	14.5741	16.0503	16.063	16.0896	15.8089	16.3933	16.2326	15.8486	15.9708	15.2574	14.9769	14.9078	14.4267	15.9753	16.7062	15.4912	16.1315	15.8634	16.0524	15.8308	16.7864	16.3543	16.3913	15.8585	15.8038	16.1213	15.7586	16.0851	11.0629	11.1051	11.1383	11.2462
EIF4EBP1_T70_M2	17.3975	16.757	17.7845	17.3363	18.608	18.3631	18.5559	18.6026	18.6891	18.2251	17.9917	18.3567	17.8105	17.6306	17.6689	17.5722	17.5042	17.0547	17.1905	18.463	18.1835	18.1842	17.9887	19.1313	19.3915	18.9675	18.3839	17.6121	17.4396	17.9041	17.3416	15.9751	16.6924	16.202	16.5307
EIF4EBP1_T77_M1	13.2963	13.8943	14.0079	14.5094	14.3748	14.3689	14.5233	14.4012	14.2991	14.3688	14.581	14.6807	14.1609	14.3125	14.3148	14.2417	11.3815	10.7106	11.5192	14.5139	14.3196	14.2635	14.28	11.1457	10.8347	11.2008	11.0948	14.3926	14.4622	14.6314	14.8175	12.8228	12.8089	12.6987	12.4127
EIF4EBP1_Y34_M2	16.9277	16.2437	16.8095	16.7975	20.1242	19.294	19.5879	18.3511	19.5466	19.7504	19.0308	18.1652	19.4807	19.1687	18.9356	18.6916	17.6779	18.2476	17.6906	19.7445	19.2247	19.2211	19.2249	18.8627	18.5083	19.5301	18.738	18.9004	18.6566	19.1953	18.6832	18.1875	18.0653	17.918	17.9002
EIF4ENIF1_S746_M1	12.9593	13.1807	13.2579	13.2192	13.3329	13.6826	12.3917	13.643	13.8142	13.7838	13.7876	13.3164	13.6285	13.1467	13.9942	13.493	13.4311	14.0829	13.883	13.8013	14.1351	13.7813	14.1531	12.8172	14.0038	13.3724	13.5389	13.3809	13.2842	13.3849	13.5008	13.7169	13.4292	13.6149	13.7592
EIF4ENIF1_S949_M2	20.8562	20.7267	20.3238	20.3955	19.4007	19.3355	20.3902	19.9166	18.6031	18.965	19.4957	19.0549	19.3817	19.1552	19.819	19.9817	18.9809	20.1152	19.3729	19.0929	18.7763	19.553	19.4587	19.0525	18.8003	19.4778	20.1103	18.9884	19.6935	19.655	19.0404	18.4656	19.3748	19.0239	19.0615
EIF4ENIF1_S951_M2	20.8562	20.7267	20.3238	20.3955	19.4007	19.3355	20.3902	19.9166	18.6031	18.965	19.4957	19.0549	19.3817	19.1552	19.819	19.9817	18.9809	20.1152	19.3729	19.0929	18.7763	19.553	19.4587	19.0525	18.8003	19.4778	20.1103	18.9884	19.6935	19.655	19.0404	18.4656	19.3748	19.0239	19.0615
EIF4G1_S1092_M1	17.9973	17.8294	17.6463	17.8132	11.2128	11.2573	10.847	11.1164	15.2596	15.789	15.4846	16.3623	16.478	16.4563	16.4876	16.5015	15.7076	16.0173	16.0368	15.9012	16.2494	16.474	16.8551	11.1457	10.8347	11.2008	11.0948	16.0005	15.8902	16.0702	15.9781	14.758	15.2292	15.1893	14.9
EIF4G1_S1209_M1	16.168	16.579	15.9713	15.9866	15.8912	15.995	16.1366	15.8623	15.7995	16.035	15.738	15.8216	16.1188	16.4841	16.3877	16.3932	15.9701	16.2394	16.3166	16.1989	16.0783	16.2126	16.2471	15.5104	15.2722	15.3983	15.4776	16.4518	16.4299	15.551	16.6952	16.4041	16.3766	16.4604	16.6842
EIF4G1_S1231_M1	17.3956	18.5609	18.5243	18.3699	19.3637	19.1755	19.8636	19.3297	19.7976	19.9744	20.2317	20.1856	18.1848	18.3498	18.272	18.3467	17.9864	18.575	18.0782	17.9059	17.7697	17.9179	17.5957	17.5354	17.1996	17.7174	17.8571	19.0435	19.1017	19.2014	18.7922	19.1394	19.4065	19.2434	19.2711
EIF4G2_T508_M1	17.7627	18.562	18.2466	17.669	17.2177	17.5992	16.3971	16.8257	16.4145	16.6266	16.4662	16.8099	18.1242	18.7308	17.789	18.5517	17.1844	17.9688	17.3815	18.6658	18.4966	18.096	17.8953	16.4169	17.1138	16.9527	17.6253	17.2783	18.3332	16.9146	17.3797	16.8419	17.2032	16.9038	17.048
EIF4G3_S495_M1	15.9657	15.8716	15.9188	15.2032	14.9187	15.113	15.2079	14.6839	15.1418	15.3079	15.3621	15.0618	15.6437	15.5674	15.5709	15.3912	15.1259	16.1134	15.1716	15.2386	15.1389	15.0903	14.9969	15.1333	15.3147	15.4382	15.291	15.1547	15.3018	15.2989	14.8932	15.2877	15.3976	15.3551	15.4098
EIF4G3_S736_M1	12.0201	11.0362	11.8416	12.9168	14.5008	14.6072	14.6961	14.6333	13.6608	14.4636	10.2388	12.103	13.8588	16.5326	11.7046	14.4121	16.8202	13.687	12.5177	12.8546	12.638	13.3242	13.4244	16.5347	17.1591	16.9088	16.5903	15.4056	15.3839	15.5832	15.3719	11.0629	11.1051	11.1383	11.2462
EIF4G3_T504_M1	14.9477	15.4989	13.6479	14.0056	12.8433	12.8439	13.1663	12.8252	11.8974	11.6826	12.2629	12.4384	12.23	12.5997	12.7786	13.7603	12.3082	13.1362	12.5936	12.1515	11.9663	12.2107	12.1023	12.2509	11.6089	12.366	12.374	13.0084	12.7159	12.6914	13.0028	12.2285	12.4667	12.4131	12.6144
EIF5B_S214_M1	14.07	14.3305	14.6239	14.245	14.9689	14.9488	14.6147	16.1436	17.1466	17.2019	16.0852	16.1348	16.4472	15.612	15.8428	15.0091	16.5463	16.0067	14.6085	16.5245	16.4497	16.2387	15.625	16.4726	16.6575	15.6499	13.7431	16.2741	15.1647	15.5774	15.2944	17.271	16.5711	16.091	15.2148
ELAC2_S205_M1	16.8926	16.9874	17.6405	17.373	16.2417	16.4944	16.6268	16.6301	16.8092	16.7255	16.6915	16.8159	16.5892	16.4939	16.7296	16.5465	16.577	17.1425	16.8515	16.7028	16.8631	17.0334	16.5997	16.7337	16.876	16.934	16.9355	16.502	16.5743	16.5198	16.2599	17.2066	17.3093	17.1418	16.9891
ELAC2_S205_M2	12.8998	16.0147	16.7968	16.5214	17.0692	16.991	17.0673	17.3101	17.1716	17.2025	17.2805	17.1066	17.0318	16.6515	17.0593	16.7352	16.961	17.8631	16.9848	16.8937	17.0123	17.171	17.2922	17.1258	16.02	17.099	17.2603	16.8305	17.101	17.2451	16.9081	17.1028	17.4135	17.4555	17.3423
ELAC2_S208_M2	12.8998	16.0147	16.7968	16.5214	17.0692	16.991	17.0673	17.3101	17.1716	17.2025	17.2805	17.1066	17.0318	16.6515	17.0593	16.7352	16.961	17.8631	16.9848	16.8937	17.0123	17.171	17.2922	17.1258	16.02	17.099	17.2603	16.8305	17.101	17.2451	16.9081	17.1028	17.4135	17.4555	17.3423
ELF1_S167_M1	14.9955	14.8583	14.8748	14.7951	13.5507	13.6071	13.6058	13.8914	13.7358	13.9032	13.5066	13.7528	14.2891	14.5041	14.7469	14.7514	14.1777	14.4342	14.5506	14.1242	14.1699	14.1406	14.8776	14.4428	14.347	14.409	14.6497	13.6974	13.5881	13.5188	13.77	14.3055	14.1642	14.4162	14.9925
ELF1_S195_M1	16.5666	16.0234	16.2754	16.5259	15.6061	15.9322	16.2619	15.5352	16.2535	16.3957	16.5193	16.555	16.3099	16.4316	16.6449	16.4089	16.7185	16.8717	16.6745	11.1267	11.0689	11.1237	11.1819	16.167	16.5499	16.3411	16.4002	15.7257	15.9533	15.9138	15.7001	11.0629	11.1051	11.1383	11.2462
ELL2_S507_M1	12.7445	11.4747	12.6119	11.8881	11.8881	11.166	11.5081	11.8935	9.05597	12.5094	10.9372	11.4758	10.7702	11.6743	13.4489	9.8287	13.5829	13.1515	13.302	11.2562	10.3228	11.7491	9.21942	12.4102	11.1075	9.92469	11.2884	11.3008	10.7292	11.0231	11.5016	11.0563	10.9939	11.0236	12.5426
EMD_S110_M1	17.1735	17.2019	16.9644	16.9141	16.972	17.3827	16.4071	16.2488	16.4833	16.4256	16.4791	16.5267	11.0567	11.2001	11.4946	11.1177	11.3815	10.7106	11.5192	11.1267	11.0689	11.1237	11.1819	11.1457	10.8347	11.2008	11.0948	16.7351	16.8874	16.7547	16.8915	11.0629	11.1051	11.1383	11.2462
EMD_S171_M1	14.3518	14.2277	14.7106	14.6616	14.3222	14.6232	14.8092	14.6833	14.2293	14.4241	14.531	14.2087	14.8508	14.7767	15.1655	14.959	14.3283	14.9517	14.537	14.7239	14.8859	14.8626	15.0727	14.0017	14.4065	14.2253	14.273	13.89	14.0784	14.0864	14.0696	14.0176	13.8604	13.9686	13.8733
EMD_S49_M1	17.471	17.4121	17.6548	17.4752	17.5625	17.8348	18.2116	17.883	18.0798	18.0918	18.2639	18.0162	17.2827	17.2686	17.4991	17.3851	11.3815	10.7106	11.5192	17.1166	16.9996	17.316	16.9862	17.0545	17.0026	17.0602	17.1024	17.6729	17.8272	17.8536	17.5549	17.4288	17.62	17.2862	17.452
EML3_S176_M1	17.6468	17.5602	17.2559	16.8753	17.5058	17.3385	17.6581	17.43	16.9088	17.1387	17.4045	17.3551	17.1302	17.4724	17.3721	17.3265	16.8561	17.4122	17.0499	17.0553	16.9655	16.8778	16.739	17.1596	16.901	17.168	17.4133	17.0349	17.3484	17.1874	16.9772	16.4443	17.0623	16.6928	16.8223
EML4_S144_M1	15.4073	15.3804	15.4217	15.4466	11.2128	11.2573	10.847	11.1164	15.7393	14.2964	15.2712	14.7044	14.9317	14.7153	15.0928	15.2578	15.431	15.3827	15.0369	14.5432	14.483	14.578	14.657	11.1457	10.8347	11.2008	11.0948	11.3008	10.7292	11.0231	11.5016	16.0733	15.8913	15.9848	15.7804
EML4_S146_M1	16.5741	16.7198	16.777	16.7071	15.9858	16.0688	15.4202	15.603	15.7431	15.7379	15.8656	15.7132	16.4997	16.5258	16.6736	16.4813	16.2267	17.442	16.7197	16.61	16.5912	16.5386	16.4718	16.2132	16.5947	16.4334	16.1512	15.8214	16.6901	16.082	16.1046	16.0526	16.1196	16.0204	16.0998
EMSY_S209_M1	10.9074	10.5065	11.0249	10.9095	13.4697	13.3803	13.5386	13.4157	13.3714	13.3484	13.9135	13.7584	13.4498	13.3003	13.1537	13.7531	11.3815	10.7106	11.5192	13.0762	13.3817	13.5287	13.6023	13.6394	14.2386	13.7498	13.8656	13.9595	13.9736	13.9186	14.0412	12.8869	12.952	13.1689	13.2879
ENAH_S125_M1	10.9074	10.5065	11.0249	10.9095	14.2352	14.935	13.8627	14.8558	11.2787	11.473	11.3319	11.2608	11.0567	11.2001	11.4946	11.1177	11.3815	10.7106	11.5192	11.1267	11.0689	11.1237	11.1819	11.1457	10.8347	11.2008	11.0948	11.3008	10.7292	11.0231	11.5016	14.7471	14.7713	14.7439	14.785
ENSA_S2_M1	10.9074	10.5065	11.0249	10.9095	-3.56439	-4.88259	-2.66693	-4.15816	7.00803	3.57364	-3.55258	3.77424	5.69987	6.68215	7.37596	7.3955	3.41185	1.64519	5.8426	4.29554	4.79307	5.25617	5.1024	11.1457	10.8347	11.2008	11.0948	11.3008	10.7292	11.0231	11.5016	9.23	4.9117	-5.48843	1.76429
ENSA_S67_M1	14.9288	14.6602	14.7091	14.7935	14.6246	14.9448	15.3024	15.5452	15.578	15.7499	15.2713	15.5065	15.4814	15.5595	15.3329	14.4193	16.2303	15.7305	14.9831	15.5701	15.3283	15.3138	15.4293	15.811	15.6838	15.6131	13.1732	14.8497	13.9741	15.1186	14.3358	15.9749	15.8293	15.4189	15.0496
EP300_S1038_M1	14.7715	15.1604	14.5463	14.6886	14.9455	15.1509	14.0877	15.1449	15.8553	15.8376	15.4071	15.5473	14.9848	15.1569	15.0483	14.7638	15.5294	14.5531	14.6834	15.5425	15.4838	15.38	15.5393	15.5369	15.6991	15.2198	15.1718	15.0358	15.0484	15.0235	14.9479	15.727	15.3977	15.3664	15.2786
EP300_S12_M1	15.9501	15.8584	15.7795	15.9315	15.9844	15.9377	15.9073	16.3236	15.5812	15.9868	15.686	15.8785	15.7258	15.6701	15.075	15.1298	15.312	15.6224	15.3342	15.6519	15.6029	15.6888	15.5698	15.5838	15.643	15.7561	15.5861	15.4016	15.7504	16.0335	15.8301	14.7655	14.0989	14.258	14.4305
EP300_S900_M1	14.7075	14.6025	14.5736	14.5534	14.8971	14.9252	14.7496	14.9724	14.1443	14.1627	14.2043	14.2047	15.0308	14.7818	14.425	14.1267	14.7923	14.5743	13.8409	14.0677	13.7629	14.5763	14.1881	15.1247	15.352	15.2531	15.1667	14.5684	13.5926	14.782	13.4235	13.7538	14.2216	13.5819	14.4369
EP400P1_T286_M1	13.5506	13.3392	12.1061	13.0575	13.727	14.1254	13.953	14.1126	12.7376	13.157	13.1845	13.8806	14.8518	14.115	12.5794	13.4478	14.7268	12.4629	14.5764	14.9107	14.8878	14.2592	14.4863	11.1457	10.8347	11.2008	11.0948	13.92	13.8897	14.1424	13.4514	13.3896	13.3664	13.8372	12.4832
EPB41_T565_M1	12.52	11.8751	12.2547	13.6345	11.9729	12.7186	10.6024	12.8496	13.0764	12.6837	13.11	11.9223	12.6557	12.8307	12.9313	12.4345	12.4441	13.0897	12.6424	12.8815	12.8015	12.7362	12.7605	12.6528	12.9993	13.3402	12.8111	12.393	12.7672	11.9932	12.3417	12.9836	12.8149	12.7472	12.7365
EPB41L1_S544_M2	11.4249	10.4167	12.8405	12.2215	15.3137	15.2855	15.2644	15.2325	14.9185	14.9812	15.0818	15.1494	15.4234	15.5308	15.6023	15.5484	15.1456	12.6377	15.6782	15.0983	14.9969	14.9717	15.0704	15.1063	14.9058	14.97	15.154	15.5185	15.5213	15.6005	15.8053	15.2758	15.4331	15.0632	15.1604
EPB41L1_S546_M2	17.3517	16.4003	17.7942	17.5513	16.3534	16.6784	16.0442	16.6484	16.2915	16.6167	16.5463	16.5892	17.4327	17.5834	17.6861	17.5237	17.5222	17.3273	17.7418	17.7054	17.9953	17.7619	17.7041	17.3095	17.6695	17.3286	17.6049	17.0363	17.2247	16.8564	17.1984	16.1255	16.5809	16.5359	16.6076
EPB41L1_T550_M2	16.8374	16.3998	17.2812	17.0337	15.8296	15.9329	15.4985	15.8472	15.808	16.0679	16.0341	15.9276	16.9225	17.1811	17.2852	17.1378	17.2393	17.2362	17.385	17.1935	17.4905	17.2585	17.4684	16.8176	17.1883	17.0397	17.1116	16.3922	16.7015	16.3293	16.5132	15.63	15.6301	15.9049	15.9667
EPB41L2_S58_M1	10.9074	10.5065	11.0249	10.9095	15.9615	16.0294	16.2301	15.9188	15.4149	15.3812	15.4363	15.3621	15.5875	15.594	15.6434	15.3922	14.9235	14.9872	14.6794	15.8705	15.9263	15.9425	15.856	11.1457	10.8347	11.2008	11.0948	15.5409	15.6035	15.4163	15.6841	16.225	15.8426	16.3367	16.5196
EPB41L2_S614_M1	16.194	15.8129	15.9094	16.2726	15.3608	15.5341	15.7329	15.9372	15.3479	14.8817	16.1532	15.1329	15.3672	15.2935	16.2245	15.4904	14.9673	15.7474	14.8993	16.0177	15.9239	16.4417	15.9963	14.8982	15.6228	15.6306	14.5256	15.1335	15.0988	15.0606	15.1553	15.601	15.8842	15.8732	15.5421
EPB41L2_S715_M1	16.0301	15.8841	15.9143	16.0727	15.5703	15.7386	15.8139	15.7755	15.7942	15.8345	15.9614	15.888	15.7472	15.8886	15.8651	15.8731	15.8071	15.4942	15.7207	15.5836	15.7133	15.7892	15.6149	15.6118	15.6797	15.7685	15.7247	15.4699	15.6367	15.6295	15.6349	15.7079	15.942	15.6433	15.6134
EPB41L2_S87_M1	18.7032	18.5898	18.2622	18.6711	18.2522	18.1008	17.7486	18.0847	17.7613	18.1083	17.7016	18.2404	17.5443	17.6713	17.879	17.9306	17.6395	17.8007	17.8553	17.8468	17.7044	17.6255	17.7273	17.8051	17.6532	17.6236	17.6532	17.6514	17.8345	17.8153	17.7792	18.2518	18.3981	18.4069	18.5357
EPB41L2_T89_M1	18.5662	18.3535	18.2889	18.4427	17.5895	17.5687	17.8655	17.6255	17.0992	17.5743	17.6326	17.6577	17.0709	17.284	17.4059	17.5246	17.2542	17.6654	17.2142	17.4385	17.3859	17.3663	17.4247	17.3641	16.9663	17.2064	17.4415	17.3384	17.4415	17.5082	17.3586	17.4455	17.9692	17.8524	17.8177
EPB41L5_S517_M2	15.7431	15.9155	15.9593	16.6568	18.8859	18.8367	17.8699	18.2809	17.6723	17.5835	17.2711	17.1361	16.6594	15.8791	16.0064	16.0801	16.3603	16.5747	15.9908	16.5445	15.6206	15.37	15.485	16.3495	15.5719	15.6333	15.8164	18.1955	18.4934	18.2258	17.9018	17.3601	17.3134	17.491	16.7794
EPB41L5_S521_M1	18.0797	20.3231	20.1963	20.303	18.377	19.3015	19.6942	18.3671	19.1617	18.9283	19.9587	19.4162	19.1025	18.6016	19.4921	19.9403	19.4014	17.5625	19.6785	19.3551	19.2045	19.4985	18.8635	19.3703	18.9133	19.4911	18.5572	18.9423	19.0817	19.2668	19.1979	18.747	19.4983	19.3829	19.0293
EPB41L5_S521_M2	15.7431	15.9155	15.9593	16.6568	18.8859	18.8367	17.8699	18.2809	17.6723	17.5835	17.2711	17.1361	16.6594	15.8791	16.0064	16.0801	16.3603	16.5747	15.9908	16.5445	15.6206	15.37	15.485	16.3495	15.5719	15.6333	15.8164	18.1955	18.4934	18.2258	17.9018	17.3601	17.3134	17.491	16.7794
EPPK1_S2508_M1	13.8026	13.7349	13.7034	13.6321	13.7308	13.7748	13.2605	13.2347	13.8902	14.0136	13.8009	13.9126	13.2911	13.4655	13.4329	13.4652	13.5366	13.9378	14.0444	13.2244	13.3535	13.3258	13.4529	13.687	13.1304	13.2803	13.7404	13.5303	13.1549	13.0587	13.9273	14.1379	13.5775	14.0455	14.1584
EPPK1_S2718_M1	18.9347	18.541	18.6553	19.271	19.6939	19.7555	19.466	19.4183	19.3592	19.2709	18.7307	18.98	19.317	18.7995	18.814	18.504	18.5025	19.5332	18.3936	19.6806	19.4675	19.2077	19.1913	18.882	19.0926	18.9401	18.4329	19.4753	19.3388	18.9328	18.9057	19.4183	19.1321	19.2192	19.3631
EPPK1_S2720_M1	15.7126	15.5322	15.3828	15.5981	14.9119	14.9251	15.0172	15.1198	15.8379	15.6069	15.6022	15.6058	14.6497	13.6823	15.4005	13.646	13.1372	13.2531	13.4238	15.2894	15.2215	15.8285	14.825	15.6358	15.8544	15.5417	13.4967	14.7863	14.845	14.6996	14.8586	15.1024	15.6896	15.4565	14.933
EPRS1_S883_M2	10.9074	10.5065	11.0249	10.9095	11.2128	11.2573	10.847	11.1164	11.2787	11.473	11.3319	11.2608	14.034	13.8225	14.101	13.6682	11.3815	10.7106	11.5192	11.1267	11.0689	11.1237	11.1819	15.7677	15.839	15.769	15.8141	11.3008	10.7292	11.0231	11.5016	16.6213	16.6415	16.0627	15.575
EPRS1_S886_M1	20.6789	20.4984	20.3467	20.503	20.3658	20.3283	20.2624	20.8169	20.6927	20.6693	20.4409	20.6842	20.5376	20.3798	20.315	20.3397	20.6969	20.9087	20.2199	20.5803	20.3882	20.4324	20.429	20.3055	20.4048	20.4882	20.2023	20.1474	20.2082	20.3566	20.2039	20.6326	20.6343	20.3343	20.4227
EPS15_S790_M2	10.9074	10.5065	11.0249	10.9095	14.6023	14.6931	15.5091	15.8671	14.8942	14.7683	15.6348	15.1246	11.0567	11.2001	11.4946	11.1177	11.3815	10.7106	11.5192	11.1267	11.0689	11.1237	11.1819	11.1457	10.8347	11.2008	11.0948	15.0188	14.9448	14.5415	15.2067	14.9738	15.3117	14.9583	14.6095
EPS15_S796_M1	15.8406	15.4301	15.8747	15.6129	15.8374	15.7531	16.6779	16.4566	15.1185	15.2652	15.4907	15.4521	15.4642	15.6575	15.861	15.9177	15.9202	14.277	15.7219	14.3359	14.1232	15.1272	14.4402	15.5357	15.471	15.7889	15.783	15.5028	15.6527	15.9318	15.8475	16.2678	16.8616	16.3827	16.2917
EPS15_S796_M2	10.9074	10.5065	11.0249	10.9095	14.6023	14.6931	15.5091	15.8671	14.8942	14.7683	15.6348	15.1246	11.0567	11.2001	11.4946	11.1177	11.3815	10.7106	11.5192	11.1267	11.0689	11.1237	11.1819	11.1457	10.8347	11.2008	11.0948	15.0188	14.9448	14.5415	15.2067	14.9738	15.3117	14.9583	14.6095
EPS15_S814_M1	14.8995	14.7346	14.6716	14.8798	14.6908	14.574	14.75	14.9447	15.5234	15.3804	15.2691	15.6329	14.9245	15.0674	14.6447	14.936	14.5946	14.5248	14.5862	14.5611	14.4028	14.3517	14.5105	14.9262	14.7863	14.8066	14.9092	14.6874	14.5241	14.6438	14.5061	14.8488	14.98	14.8446	14.7848
EPS15L1_S229_M1	16.7152	16.6734	17.836	17.0678	18.8903	17.7635	17.9716	16.6128	16.7847	16.8083	16.7171	17.0714	17.8947	17.7723	16.4289	17.0368	16.7706	16.3125	16.3592	16.6522	16.3148	17.3877	17.5507	16.9171	17.3828	16.337	17.9298	17.0051	16.7084	17.1209	16.7065	16.5778	16.5928	16.6173	16.5435
EPS15L1_S250_M1	10.9074	10.5065	11.0249	10.9095	11.2128	11.2573	10.847	11.1164	15.9987	16.0407	15.472	15.4908	16.0614	16.1643	16.2506	16.0043	11.3815	10.7106	11.5192	11.1267	11.0689	11.1237	11.1819	11.1457	10.8347	11.2008	11.0948	15.8348	15.8568	15.7903	15.799	11.0629	11.1051	11.1383	11.2462
EPS15L1_S255_M1	17.1631	17.1073	17.154	17.297	16.6047	16.6129	16.9206	16.5548	16.594	16.5926	16.7916	16.63	16.73	16.2669	16.9495	16.639	16.8073	16.8322	17.1006	16.6017	16.7896	16.6468	16.7889	16.6005	16.6803	16.7732	17.1159	16.5723	16.983	16.5734	16.6028	16.2845	16.2704	16.5842	16.5279
EPS8_S659_M1	15.252	15.0915	15.2881	15.2246	15.2133	15.2839	15.3318	14.5697	14.4075	14.5401	14.68	14.7065	11.0567	11.2001	11.4946	11.1177	14.5653	14.7642	14.6119	11.1267	11.0689	11.1237	11.1819	11.1457	10.8347	11.2008	11.0948	15.4968	15.7492	14.7725	15.3265	14.6496	14.8162	14.8894	14.984
EPS8L2_S17_M1	10.9074	10.5065	11.0249	10.9095	9.64517	9.74048	11.1495	8.94303	11.2787	11.473	11.3319	11.2608	12.1187	12.1172	11.759	12.5348	9.07602	8.22452	10.5191	11.6887	11.7869	11.619	12.4775	8.56303	9.06479	8.26824	10.3009	10.9155	10.878	10.7494	10.5456	11.0629	11.1051	11.1383	11.2462
ERBIN_S1079_M1	15.321	15.2182	15.2277	15.3317	16.6139	16.7516	16.3129	16.6162	16.0486	15.8343	15.3572	15.4203	15.7957	15.5255	15.5214	15.6122	15.8707	16.1674	15.8332	16.309	16.2291	15.9706	16.2319	15.5723	15.9087	15.5887	15.6078	16.3758	16.9326	16.4345	16.3475	16.3051	15.951	16.3617	16.3926
ERBIN_S1085_M1	15.2328	15.1182	15.0843	15.1657	15.592	15.6903	15.5628	15.6221	15.2129	14.951	15.1797	15.0172	11.0567	11.2001	11.4946	11.1177	11.3815	10.7106	11.5192	15.1437	15.1771	15.3648	15.3053	11.1457	10.8347	11.2008	11.0948	15.1948	15.2143	15.7667	15.402	14.8789	14.9323	14.9304	14.9651
ERBIN_S1158_M1	15.4074	15.3226	15.7634	15.2134	16.3413	16.2356	16.2049	16.6536	15.8366	15.8177	15.9082	15.6219	16.1585	15.8556	16.4554	16.0581	15.6388	15.8426	15.6396	16.0466	16.0294	15.7198	15.939	16.6722	15.8917	16.0558	16.4241	15.8215	15.3611	16.1669	16.5475	15.5163	15.6737	15.749	15.6225
ERBIN_S915_M1	10.9074	10.5065	11.0249	10.9095	11.9052	12.5212	12.5079	12.3548	11.2787	11.473	11.3319	11.2608	11.0567	11.2001	11.4946	11.1177	11.2772	11.25	11.9187	11.1902	11.2995	11.5169	11.2763	11.3501	11.2854	11.9279	11.4951	11.0889	11.5253	11.5337	11.6137	10.5486	10.4908	10.5365	11.1402
ERBIN_T917_M1	10.9074	10.5065	11.0249	10.9095	12.1983	11.599	12.2142	11.8656	11.5506	11.224	10.9594	11.0834	11.9846	11.8489	12.1853	11.8244	11.3815	10.7106	11.5192	11.1267	11.0689	11.1237	11.1819	11.1457	10.8347	11.2008	11.0948	11.3008	10.7292	11.0231	11.5016	10.6503	11.0488	11.0131	10.5398
ERC1_S17_M2	16.5466	16.1562	18.41	18.1683	17.6084	17.3002	17.5026	17.0207	17.5331	17.5502	17.6027	17.6029	18.8264	19.0346	18.7936	18.8083	18.7463	18.7136	18.5345	18.46	18.5217	18.3506	18.5994	18.3336	18.3107	17.9854	17.8882	18.2213	17.9627	17.6755	18.3332	17.3738	17.598	17.711	17.3882
ERC1_S21_M1	16.5886	16.142	16.1502	16.1852	16.6108	16.3522	16.1155	16.3175	16.7054	16.1199	16.4457	16.8676	16.292	16.3435	16.1583	16.2173	16.4549	14.8249	16.1627	17.1666	16.9058	17.0086	17.0268	16.9843	16.8326	16.6987	16.3761	16.707	16.4494	15.4773	16.5113	16.4998	16.5936	16.6868	16.7363
ERC1_S21_M2	17.1351	16.7023	18.9187	18.7142	18.1276	17.8426	18.0823	17.5496	18.0648	17.9018	18.1527	18.1228	19.3335	19.5443	19.3129	19.3282	19.2758	18.2944	19.1069	18.9668	18.9848	18.8562	19.1025	18.8741	18.8363	18.4483	18.4504	18.7558	18.4755	18.2218	18.8381	17.8986	18.1395	18.1335	17.9057
ERCC5_S384_M1	17.8152	17.5563	17.3958	17.2327	17.0924	17.0664	17.274	17.32	17.2701	17.2576	17.432	17.4618	17.2998	17.3063	17.3597	17.4284	17.2112	17.7409	17.3952	17.0851	17.2243	17.2487	17.3567	17.1596	17.2554	17.303	17.3759	17.167	17.2263	17.1839	17.1853	17.1955	17.2746	17.224	17.2898
ERCC5_S526_M1	17.142	17.0831	16.9126	17.0649	16.6244	16.7942	16.8208	16.7454	16.2537	16.4348	16.5508	16.5864	16.6666	16.8464	16.9492	17.0241	16.5706	16.9298	16.9298	16.6768	16.8563	16.9256	16.9605	16.511	16.7305	16.7755	16.9746	16.3841	16.9509	16.6895	16.7924	16.3557	16.3203	16.3369	16.4331
ERCC6_S158_M1	14.886	14.8429	15.0006	15.2408	14.4301	14.55	13.8885	14.9949	14.7568	14.9075	15.0567	14.8543	14.8319	14.923	14.8473	15.0395	14.8949	15.3759	15.0264	14.7935	14.9171	14.9063	15.1435	14.8467	14.7311	14.8472	14.9659	14.5252	14.727	14.7569	14.7282	15.1342	14.9974	14.9068	15.1202
ERF_S327_M1	14.2748	14.2174	14.2655	14.3377	15.1489	15.0057	15.0381	15.2065	14.6755	14.8447	15.1033	14.8465	14.3396	14.0326	14.6457	14.0966	14.2672	14.2365	14.1036	15.089	15.054	14.7349	14.1524	13.5292	14.1049	13.2343	13.1062	14.8356	14.913	14.9986	14.9847	14.8092	15.0551	14.964	14.8468
ESCO2_S75_M1	15.2669	15.2676	15.4343	15.4869	13.8409	14.1183	14.4983	14.0633	12.343	13.0797	13.4019	12.8827	14.3534	14.7085	14.9233	15.0022	14.9635	15.1897	14.9106	14.4034	14.4091	14.4744	14.6028	14.0145	14.3388	14.4574	14.9352	13.9355	14.7163	14.4267	14.4526	12.8595	13.1447	13.4032	13.483
ESF1_S153_M1	17.482	17.9257	17.2735	17.2004	16.6499	16.5907	16.5215	16.6534	15.9687	16.0734	16.0925	16.4321	16.1965	16.6142	16.5376	17.0104	16.1659	16.4977	16.7395	16.3453	16.2855	16.5099	16.4722	16.4335	15.8709	16.4153	16.5902	16.4816	16.5926	16.5841	16.5954	16.2335	15.8146	16.0587	15.9884
ESS2_S292_M1	14.5107	14.5629	14.4551	14.3587	14.9184	14.9437	15.036	15.3578	14.7729	14.8483	14.9268	14.8036	15.0968	15.1613	15.2586	14.8917	14.4395	14.3877	14.0306	15.3708	15.2615	15.2972	14.9982	14.481	14.5601	14.5913	13.9358	15.0844	14.9085	15.2421	15.1314	14.2016	14.4327	14.0918	13.7907
ESS2_S391_M2	13.5429	13.8296	14.2429	13.5601	15.4603	15.4905	12.9637	15.2664	15.6561	15.3213	15.4246	14.715	16.0102	15.829	15.6804	14.9909	14.8292	13.5681	14.6256	16.1155	16.009	15.9093	15.7902	15.3756	15.5436	15.2927	13.9036	16.0963	15.1744	16.0003	15.689	14.6447	15.0891	14.7841	14.8037
ESS2_S395_M2	13.5429	13.8296	14.2429	13.5601	15.4603	15.4905	12.9637	15.2664	15.6561	15.3213	15.4246	14.715	16.0102	15.829	15.6804	14.9909	14.8292	13.5681	14.6256	16.1155	16.009	15.9093	15.7902	15.3756	15.5436	15.2927	13.9036	16.0963	15.1744	16.0003	15.689	14.6447	15.0891	14.7841	14.8037
ESYT2_S704_M2	10.9074	10.5065	11.0249	10.9095	11.2128	11.2573	10.847	11.1164	11.2787	11.473	11.3319	11.2608	13.1908	13.6245	13.6048	13.531	12.3172	12.5747	12.8088	12.5409	12.8667	12.2478	11.78	12.3743	12.1386	12.8429	12.4952	11.4572	11.32	10.4455	11.8577	13.8451	13.3306	13.0679	13.3652
ESYT2_T705_M1	10.9074	10.5065	11.0249	10.9095	13.1127	14.8597	12.2617	13.3948	14.1864	14.6666	14.0068	13.3043	13.5619	13.7553	14.0709	11.4399	13.4011	13.3663	14.404	14.1616	14.4523	14.9415	14.3554	12.3148	13.4857	13.7861	13.5804	13.1656	12.9999	13.254	13.1182	14.8492	14.5843	14.7182	14.7717
ESYT2_T705_M2	10.9074	10.5065	11.0249	10.9095	11.2128	11.2573	10.847	11.1164	11.2787	11.473	11.3319	11.2608	13.1908	13.6245	13.6048	13.531	12.3172	12.5747	12.8088	12.5409	12.8667	12.2478	11.78	12.3743	12.1386	12.8429	12.4952	11.4572	11.32	10.4455	11.8577	13.8451	13.3306	13.0679	13.3652
ETV3_S139_M1	15.7705	15.7089	15.2478	15.7626	15.8362	16.345	16.1719	16.3755	16.2279	16.3483	15.6217	16.0866	15.9566	15.9614	16.548	17.0745	15.0987	15.0585	14.9929	11.1267	11.0689	11.1237	11.1819	11.1457	10.8347	11.2008	11.0948	15.6595	15.9514	15.748	16.0911	16.0372	15.9435	15.9005	16.5827
EXOC1_S472_M2	15.9939	16.1528	16.1992	16.02	15.0744	15.1169	14.8293	15.3521	16.0005	16.0565	16.1212	16.1108	16.4626	16.7472	16.3965	16.3265	16.9197	16.7889	16.7464	16.7135	17.0977	16.9388	16.8365	16.8412	16.7402	16.9094	17.107	14.864	15.067	14.9462	14.6249	13.8482	14.2758	13.9699	13.6299
EXOC1_S473_M2	17.3182	17.3075	17.5568	17.4389	16.7191	16.5795	16.5397	16.8867	17.0262	17.0441	17.5472	17.4066	17.8975	18.1748	18.0347	17.7071	18.0312	17.7957	18.1266	18.1816	18.1087	17.962	18.2333	18.1241	18.2655	18.3022	18.1411	16.3139	15.9371	16.3846	16.0424	15.2854	15.743	15.2328	15.0302
EXOC7_S250_M1	16.7573	16.6607	16.5691	16.6308	15.4215	15.5701	15.3564	15.6881	15.8906	16.0325	16.0748	15.9607	16.7666	16.9277	17.0606	16.8863	16.6432	16.8829	16.6968	16.2178	16.1816	16.127	16.1569	11.1457	10.8347	11.2008	11.0948	15.7259	15.782	15.8163	15.7251	11.0629	11.1051	11.1383	11.2462
EXOC7_Y249_M1	16.4256	16.441	16.4181	16.3822	15.1244	15.9089	13.1181	15.4851	16.118	16.1079	16.1547	16.1543	16.6062	16.5663	16.4111	16.6992	16.4217	16.8282	16.5399	15.883	16.0113	15.9513	15.8987	15.9751	16.0437	16.1016	16.3339	15.532	15.4763	15.6116	15.3287	16.0945	15.9894	16.0307	16.0963
EXOSC7_S7_M2	12.525	12.5931	12.5042	12.3158	13.4493	13.2175	12.5472	13.1872	13.1869	13.0698	13.1697	13.0528	13.3795	13.3385	13.9743	13.755	12.444	13.0896	12.6423	12.6527	12.8491	12.6405	12.9319	13.5836	13.1181	13.0476	13.2066	13.4346	13.2685	13.0784	12.8811	13.1602	13.0238	12.9596	12.7404
EXOSC7_Y13_M2	12.525	12.5931	12.5042	12.3158	13.4493	13.2175	12.5472	13.1872	13.1869	13.0698	13.1697	13.0528	13.3795	13.3385	13.9743	13.755	12.444	13.0896	12.6423	12.6527	12.8491	12.6405	12.9319	13.5836	13.1181	13.0476	13.2066	13.4346	13.2685	13.0784	12.8811	13.1602	13.0238	12.9596	12.7404
EYA4_S361_M1	17.4091	17.349	17.2556	17.3913	17.0927	17.0165	16.9609	17.414	17.2743	17.4015	17.0715	17.1488	17.1769	17.0062	17.1819	16.6643	17.043	17.2142	16.9835	17.0931	17.1662	17.1595	16.9815	17.3141	17.5513	17.2771	16.6045	17.033	16.9023	17.0796	17.0654	16.965	17.2145	17.0891	17.0695
EZH2_S366_M2	15.8503	15.1488	16.4585	16.1925	16.0312	16.097	17.4884	16.0928	16.3848	16.1918	16.4109	16.0272	16.791	16.7283	16.8062	16.6934	16.2368	16.9306	16.5859	16.2971	16.352	16.3407	16.4221	16.4255	16.4041	16.4553	16.7603	16.0959	16.5433	16.4524	16.4022	16.0621	16.2791	16.3817	16.2067
EZH2_S412_M2	9.73577	-0.645218	12.2219	11.9489	11.8672	11.4561	9.45248	11.1837	10.6833	10.9062	10.0851	9.9763	12.0665	12.1209	12.1103	11.8935	11.528	11.4983	11.9367	12.0851	12.1451	12.113	12.478	11.9484	12.1554	11.8841	10.9601	12.0121	11.4205	11.8252	12.3866	11.1914	11.1487	11.3442	11.2178
EZH2_T367_M2	15.8503	15.1488	16.4585	16.1925	16.0312	16.097	17.4884	16.0928	16.3848	16.1918	16.4109	16.0272	16.791	16.7283	16.8062	16.6934	16.2368	16.9306	16.5859	16.2971	16.352	16.3407	16.4221	16.4255	16.4041	16.4553	16.7603	16.0959	16.5433	16.4524	16.4022	16.0621	16.2791	16.3817	16.2067
EZH2_T416_M2	9.73577	-0.645218	12.2219	11.9489	11.8672	11.4561	9.45248	11.1837	10.6833	10.9062	10.0851	9.9763	12.0665	12.1209	12.1103	11.8935	11.528	11.4983	11.9367	12.0851	12.1451	12.113	12.478	11.9484	12.1554	11.8841	10.9601	12.0121	11.4205	11.8252	12.3866	11.1914	11.1487	11.3442	11.2178
FAM117B_S106_M1	10.9074	10.5065	11.0249	10.9095	15.8778	15.9435	15.8384	15.8908	15.8275	15.8806	15.8953	15.9446	16.0804	16.0244	16.0276	16.0118	16.2809	16.4151	16.4314	16.0801	16.2237	16.1736	16.3809	11.1457	10.8347	11.2008	11.0948	15.9897	16.2733	16.064	15.9868	15.9057	15.9031	15.9595	16.1772
FAM117B_S136_M2	10.9074	10.5065	11.0249	10.9095	13.3653	13.4326	13.6388	13.311	14.2946	13.7528	13.4851	13.7882	12.7447	13.037	12.5791	12.6605	13.3062	13.1706	13.2124	12.0168	12.0775	12.1214	12.3002	14.4156	14.4172	14.4379	13.5278	13.1644	13.1932	13.0938	13.2427	14.3513	14.0856	14.1792	14.0916
FAM117B_S16_M1	14.3496	12.5122	13.3862	12.1865	13.9185	14.2224	14.1181	14.4649	15.6875	15.1063	14.4892	14.7738	14.2874	13.9308	14.3258	13.6322	12.7962	13.5	13.1229	14.4078	14.6016	14.6829	14.8013	14.2422	14.6518	13.9843	12.7729	11.3008	10.7292	11.0231	11.5016	15.4268	15.2402	14.8419	15.0856
FAM117B_S184_M3	16.1948	16.7171	15.3683	15.5856	15.2077	14.9369	15.0541	13.4517	13.9221	14.6548	14.6527	14.4368	14.3242	14.6572	14.6001	14.8216	13.932	15.7073	15.3839	14.3156	14.3378	14.6679	14.5588	14.785	13.5501	13.701	14.7059	14.6345	14.5553	12.1075	15.5624	14.1366	13.6939	14.0004	15.1237
FAM117B_S186_M3	16.1948	16.7171	15.3683	15.5856	15.2077	14.9369	15.0541	13.4517	13.9221	14.6548	14.6527	14.4368	14.3242	14.6572	14.6001	14.8216	13.932	15.7073	15.3839	14.3156	14.3378	14.6679	14.5588	14.785	13.5501	13.701	14.7059	14.6345	14.5553	12.1075	15.5686	14.1366	13.6939	14.0004	15.1237
FAM117B_S187_M3	16.1948	16.7171	15.3683	15.5856	15.2077	14.9369	15.0541	13.4517	13.9221	14.6548	14.6527	14.4368	14.3242	14.6572	14.6001	14.8216	13.932	15.7073	15.3839	14.3156	14.3378	14.6679	14.5588	14.785	13.5501	13.701	14.7059	14.6345	14.5553	12.1075	15.5661	14.1366	13.6939	14.0004	15.1237
FAM117B_S273_M1	17.3781	17.2431	17.6607	17.5963	17.285	17.2909	17.6903	17.668	17.1424	17.2967	17.6754	17.6117	17.2527	17.4123	17.5404	17.5581	17.4354	17.6595	17.7228	17.2163	17.2123	17.3966	17.4408	17.1171	17.2309	17.5325	17.4594	16.9628	17.128	17.3819	17.3068	16.8147	16.9357	16.8468	16.8022
FAM117B_S345_M1	11.2649	10.0004	11.1332	6.37222	10.9394	9.97009	10.8172	8.33696	5.18847	7.97015	9.59376	11.5227	7.57176	11.3031	3.82634	11.4394	8.97098	5.63009	8.22009	7.0954	10.5975	10.2594	10.4439	11.2221	8.6761	4.81061	6.24499	5.44222	11.0639	6.35549	9.12394	7.48213	2.23951	4.71325	-4.3888
FAM117B_T149_M2	10.9074	10.5065	11.0249	10.9095	13.3653	13.4326	13.6388	13.311	14.2946	13.7528	13.4851	13.7882	12.7447	13.037	12.5791	12.6605	13.3062	13.1706	13.2124	12.0168	12.0775	12.1214	12.3002	14.4156	14.4172	14.4379	13.5278	13.1644	13.1932	13.0938	13.2427	14.3513	14.0856	14.1792	14.0916
FAM120A_S513_M1	10.694	10.5674	11.0809	11.1647	10.334	10.4492	12.4986	10.1605	11.5356	11.4397	11.8397	11.6014	10.8989	10.8974	10.9476	10.938	11.5325	11.243	11.8449	12.2877	12.1384	11.6914	11.8531	11.3275	11.4304	11.2275	11.5205	10.9508	10.0365	11.127	10.8472	10.4499	9.33284	11.3256	10.9851
FAM234A_S21_M1	17.3745	17.6689	17.1774	17.4903	16.7977	16.9805	16.5367	15.9407	17.0003	17.0538	17.0878	17.1253	17.0069	17.2276	17.2856	17.335	17.1842	17.4773	17.4273	16.9381	16.8973	16.7385	16.8896	15.6346	15.3917	15.6196	15.5099	17.1223	17.0874	16.0746	17.0805	16.8985	16.3059	16.7875	17.049
FAM53B_S167_M1	15.1986	15.7634	15.7574	15.7797	15.4319	15.5079	16.0488	15.7456	14.8958	15.2659	15.4939	15.3873	15.3632	15.6594	15.7377	15.4245	15.1789	15.6516	15.2969	15.552	15.5867	15.6585	15.7177	15.2096	15.254	15.4896	15.8214	15.1756	15.6812	15.5663	15.3721	15.0002	15.1919	15.1245	15.1535
FAM53C_S122_M1	15.5914	14.2338	15.1971	14.9753	15.4942	15.561	15.8759	15.1271	14.9029	15.0484	15.0858	15.6101	15.704	15.8591	15.8525	15.9647	14.9517	15.0484	14.8898	15.4769	15.5374	15.2902	15.4319	14.8596	14.9168	15.1314	15.9247	15.5338	15.9076	14.9236	15.3491	14.4589	15.5161	14.7327	14.9446
FAM83H_S523_M1	18.0364	16.3863	16.0971	16.4347	16.3533	15.9744	16.6116	16.2465	15.5678	15.7369	15.9953	15.8479	16.0061	16.0021	16.2663	16.4691	15.8134	16.6539	16.0606	16.1875	16.293	15.7393	16.3419	15.735	15.7827	16.1854	18.6262	15.6819	16.1321	16.0157	16.2599	15.7147	16.7489	15.7109	15.8687
FAM83H_S870_M1	17.0461	17.2141	16.9473	17.1886	16.7469	16.9898	16.7897	16.9417	16.8444	16.7507	16.7106	16.9374	16.8058	16.9461	16.7607	16.9331	16.6875	16.9988	16.9387	16.7868	16.7578	16.8316	16.9458	17.0221	16.9354	17.0989	17.2262	16.6105	16.9761	16.4902	16.9923	17.0593	16.8547	17.0666	17.154
FAM83H_S881_M1	16.6379	16.5889	16.2504	16.2168	15.8103	15.8436	15.9663	15.9846	15.8906	16.2829	16.132	16.141	16.2426	16.2958	16.5342	16.6819	16.4934	16.4664	16.6211	16.0705	16.3541	16.209	16.5658	16.0379	16.001	16.2311	16.6906	15.9462	16.2273	16.1757	16.269	15.8497	15.618	15.8505	16.2973
FAM83H_S914_M1	14.218	14.0075	15.0828	14.8693	13.9765	14.3183	14.1026	14.4808	14.2202	14.465	14.2966	14.5708	14.5233	14.6421	14.6529	15.2038	14.8788	14.5092	15.3375	14.5999	14.7989	14.9393	14.8181	14.5866	14.6673	14.6764	15.0006	14.4647	14.9262	14.3535	15.1626	14.1121	14.5921	14.9052	14.8286
FANCE_S249_M1	15.5332	15.198	15.259	15.2088	14.9354	14.8389	15.2109	15.051	14.7067	14.8645	15.0097	14.8624	15.1048	15.1994	15.2662	15.0396	14.8487	15.3224	15.1148	15.0551	14.96	14.9786	14.8241	14.9785	14.9812	15.23	15.0425	14.9001	14.9815	15.2558	14.9107	14.3363	14.5242	14.5081	14.6528
FANCI_S409_M1	10.9074	10.5065	11.0249	10.9095	15.7753	15.7979	15.8385	15.9442	11.2787	11.473	11.3319	11.2608	11.0567	11.2001	11.4946	11.1177	11.3815	10.7106	11.5192	15.6037	15.8037	16.0553	15.8752	11.1457	10.8347	11.2008	11.0948	11.3008	10.7292	11.0231	11.5016	16.0615	15.8295	16.0867	16.2316
FANCM_S34_M1	13.8783	14.1712	14.4972	14.5022	14.155	14.7389	13.3045	13.7492	14.439	14.4996	13.9694	13.8491	14.82	14.8632	14.6448	14.7657	14.7425	14.8611	14.6972	14.807	14.7654	14.6694	14.7971	14.3893	15.0419	14.8692	14.6444	14.6784	14.7135	14.1678	14.5989	14.2349	13.8887	14.5188	14.5372
FARP1_S418_M2	10.9074	10.5065	11.0249	10.9095	13.0215	12.9084	13.2825	13.2739	13.6444	13.4686	13.435	13.5547	12.7973	12.8597	12.6395	13.199	12.4921	12.7008	12.5742	12.4961	12.9381	12.9848	13.2492	13.1115	13.099	13.106	13.2128	12.8135	12.9532	12.9054	13.2857	13.1819	13.0229	13.2799	13.1362
FARP1_S427_M1	17.6941	17.8905	17.2665	17.5792	16.9942	16.9206	16.6784	16.8112	17.3385	16.9498	16.9996	17.2108	17.5024	17.543	17.4098	17.7284	17.3282	17.9443	17.479	17.4458	17.3953	16.9929	17.455	16.9306	16.9917	17.2855	17.303	16.5037	17.022	16.8172	17.1494	17.0087	16.7448	17.0344	16.8782
FARP1_S427_M2	17.223	17.1721	17.1452	17.1811	18.1051	17.8293	17.2743	17.1268	18.0281	17.8118	17.8838	18.12	17.9796	18.104	17.9533	17.8884	18.0863	17.2543	18.2592	17.8482	18.0347	17.8077	18.2324	18.0083	17.8988	17.731	17.6281	18.1647	17.7762	17.478	18.2555	17.651	17.5627	17.8711	17.9619
FARP1_S433_M2	17.1644	17.1177	17.094	17.1269	18.0558	17.7777	17.2222	17.0689	17.9511	17.7561	17.8199	18.0539	17.9352	18.0497	17.8974	17.8348	18.0537	17.1971	18.2043	17.8089	17.9807	17.7553	18.1879	17.9594	17.8504	17.6788	17.5761	18.1274	17.7271	17.4202	18.2088	17.5696	17.4888	17.8042	17.9082
FARP1_S872_M1	15.6832	15.5771	15.6179	15.6519	15.4409	15.334	15.6992	15.8784	15.6528	15.562	15.7668	15.4221	15.5378	15.4295	15.4969	15.4853	11.3815	10.7106	11.5192	15.437	15.3738	15.3745	15.343	15.6052	15.8673	16.0687	16.2449	15.2077	15.2239	15.3088	15.0774	15.437	15.4394	15.2759	15.2377
FARP1_T24_M1	15.7311	15.6019	15.5245	15.6206	15.5909	15.6641	15.5142	16.0233	15.6287	15.8351	15.947	15.9556	15.785	15.9409	15.9224	15.6045	15.6417	16.0395	15.6936	15.8679	15.819	15.8498	15.972	15.6107	15.729	15.7296	15.3339	15.3503	15.3614	15.744	15.6144	14.5514	14.6393	14.4661	14.2791
FASN_S207_M1	14.8651	13.6842	14.7175	14.6814	14.4543	14.4144	14.7584	14.5357	13.4694	14.2416	14.3072	13.8094	14.6295	14.9081	14.6406	14.0874	13.9996	14.2893	14.3683	14.6534	14.651	14.6356	14.3145	14.3707	14.3366	14.5316	14.5596	14.7876	14.2922	14.7869	14.8326	13.835	15.1406	14.3242	13.7363
FASN_T2215_M1	7.59113	8.14587	8.3623	8.60043	11.9708	12.2817	8.38677	12.0598	13.2371	13.5747	12.9938	12.7722	12.0251	11.5113	11.9141	9.35239	12.119	12.735	11.9183	12.2957	12.2571	12.2076	12.2329	11.7513	11.999	14.1168	14.2069	12.29	10.3793	13.0554	12.4204	13.4602	13.3627	13.3232	12.9719
FAT1_Y154_M1	10.9074	10.5065	11.0249	10.9095	9.62072	11.0526	8.81555	10.7244	11.2733	10.9831	11.0742	11.9277	11.3003	10.649	10.9776	10.7657	12.2108	12.7582	11.2578	11.1056	10.9915	11.0387	10.9975	11.7747	11.8594	11.4237	11.0642	11.3008	10.7292	11.0231	11.5016	11.2182	11.1572	11.4643	11.246
FBXO28_S344_M1	13.8746	13.5307	13.2671	13.9437	13.4859	14.0657	12.0974	13.5445	14.1851	13.9072	14.0144	13.8834	14.0073	13.8517	13.7441	13.8152	13.6297	14.0963	14.1045	13.8734	14.1162	13.9704	14.408	13.5787	14.0235	13.6137	13.745	13.8048	13.6531	13.5693	13.8898	13.4512	12.816	13.6165	13.6019
FBXO4_S12_M1	17.1252	17.2624	16.6446	16.8459	16.5555	16.6868	15.8143	16.8583	16.6887	16.6678	16.5905	17.101	16.7893	16.9854	16.531	16.816	16.8973	16.9541	16.6337	16.81	16.7233	16.5052	16.389	16.9105	16.4889	16.7785	16.7883	16.6245	16.7332	16.6316	16.6044	16.3535	16.6083	16.4619	16.2508
FHOD1_S367_M1	17.5093	17.6245	17.2313	17.1669	17.1963	17.1438	17.2572	16.8607	16.1169	16.2879	16.22	16.6177	16.8487	17.0762	16.8097	17.124	16.5935	17.0871	16.8821	17.117	16.9337	17.1174	17.0679	17.5043	17.0575	17.4049	17.6408	17.0487	17.1866	16.5478	17.1307	16.7241	16.4001	16.7686	16.5878
FIP1L1_S492_M1	10.9074	10.5065	11.0249	10.9095	14.9599	15.0553	14.8876	14.9451	15.6836	15.6831	15.7668	15.3786	15.1025	14.6555	15.1211	14.9815	15.4599	15.429	14.9271	15.1334	15.5394	15.3437	15.4614	15.1005	15.5449	15.0546	15.2883	15.0746	15.2638	15.2738	15.2602	15.5634	15.2898	15.2822	15.1907
FKBP15_S326_M1	10.9074	10.5065	11.0249	10.9095	11.8418	11.9571	11.8681	12.0829	11.8422	10.855	11.1396	10.6368	11.5559	11.5668	11.4919	11.2253	11.7874	11.8464	11.7961	11.9815	11.9187	11.677	11.245	11.6985	10.9609	12.2461	11.7609	11.3008	10.7292	11.0231	11.5016	11.8965	11.918	11.9273	11.255
FKBP15_S956_M1	18.3152	18.2682	17.8487	18.1731	17.6251	17.9321	18.3113	17.9573	18.4425	18.5949	18.588	18.4772	17.668	17.8138	17.8201	17.9738	17.9491	18.2859	17.965	11.1267	11.0689	11.1237	11.1819	17.7256	17.7783	17.7344	18.2316	18.0493	18.272	17.9019	18.0799	18.1219	17.8702	18.1698	18.3422
FKBP15_S960_M1	10.9074	10.5065	11.0249	10.9095	17.8743	17.8864	17.8611	17.852	11.2787	11.473	11.3319	11.2608	11.0567	11.2001	11.4946	11.1177	17.6527	17.9428	17.7119	17.5515	17.7573	17.8041	17.7852	17.4909	17.4361	17.5124	17.7564	11.3008	10.7292	11.0231	11.5016	17.9153	17.8662	18.0876	17.8247
FKBP15_T355_M1	12.6967	13.1716	14.0525	14.1447	14.1312	13.7029	13.419	14.1201	13.8016	13.9024	13.948	13.9847	13.6474	14.0719	15.1108	13.616	14.9127	13.7296	13.7573	12.9381	13.173	15.2348	12.4397	15.0867	13.507	14.4796	13.8257	13.4947	10.3431	14.5372	13.9739	13.3013	13.3208	13.2119	12.5989
FKBP4_S453_M1	13.773	13.463	13.8299	13.9124	14.0618	14.2035	13.5282	14.4539	14.6729	14.7743	14.6347	14.7809	14.1709	13.7557	13.277	13.6906	14.7957	7.88862	13.8522	13.6628	14.002	14.6454	14.0166	12.6181	14.1422	13.9716	13.272	11.3008	10.7292	11.0231	11.5016	14.8561	14.8981	14.8751	14.2239
FKBP4_T457_M1	13.5905	13.6133	13.6951	13.6404	13.2078	13.3143	14.4835	13.0923	12.5591	12.6242	13.1483	12.9316	12.6138	12.9037	13.1436	13.9879	12.6259	12.2216	12.827	13.0557	13.2524	13.2376	12.9721	13.7625	14.4774	14.0156	13.8065	13.1326	12.6771	12.5743	13.4643	11.0629	11.1051	11.1383	11.2462
FLII_S856_M1	16.7516	16.7213	16.6137	16.8063	16.3188	16.2899	16.2263	16.4388	16.2313	16.373	16.4746	16.3422	16.4188	16.5472	16.5429	16.5936	16.3869	16.7615	16.5186	16.4374	16.4119	16.392	16.5231	16.2154	16.3596	16.4287	16.6519	16.2638	16.4443	16.3552	16.3315	16.0129	16.0494	16.1284	16.2641
FLNA_S1084_M1	20.6015	20.4273	20.2189	20.3648	19.7842	19.8126	20.1926	20.1601	19.5355	19.6981	19.8481	19.7843	19.8987	19.9869	20.1344	20.086	19.6986	20.4432	19.9237	19.8995	19.8367	19.8517	19.9735	19.5224	19.6324	19.8253	20.129	19.4835	19.9695	19.9516	19.7664	19.4037	19.5271	19.5367	19.6808
FLNA_S1459_M1	21.3261	21.0028	20.4499	20.4278	20.4006	20.2288	20.4575	20.0153	18.7332	19.1441	18.8799	18.8043	20.6986	20.5649	20.598	20.0751	20.1007	20.5739	19.8816	20.6531	20.316	20.2889	20.0742	20.1764	19.8837	20.0086	19.9916	20.2656	20.486	20.4427	20.0424	19.569	19.6666	19.4863	19.3483
FLNA_S2152_M1	19.7275	19.458	19.3796	19.7987	19.7067	19.9581	20.7572	19.9327	18.7947	19.2816	19.0096	18.6664	18.9911	18.8567	19.2713	18.917	18.279	19.3519	18.5447	18.9584	18.9164	18.9196	19.0256	19.054	19.3794	19.6519	19.7956	19.1364	19.9729	19.6325	19.3613	19.4623	19.4732	19.6049	19.6755
FLNA_S2152_M2	10.9074	10.5065	11.0249	10.9095	12.841	13.1098	13.2419	13.2424	12.6052	13.1097	13.3281	13.0393	12.1639	12.216	12.4492	12.1682	12.5523	12.0249	12.5124	12.3897	12.604	12.2536	12.8894	12.5975	13.3372	13.4494	13.4922	12.6525	12.2393	12.84	13.1276	13.3722	13.1434	13.6033	13.3437
FLNA_S2158_M2	10.9074	10.5065	11.0249	10.9095	12.841	13.1098	13.2419	13.2424	12.6052	13.1097	13.3281	13.0393	12.1639	12.216	12.4492	12.1682	12.5523	12.0249	12.5124	12.3897	12.604	12.2536	12.8894	12.5975	13.3372	13.4494	13.4922	12.6525	12.2393	12.84	13.1276	13.3722	13.1434	13.6033	13.3437
FLNA_S2180_M1	10.9074	10.5065	11.0249	10.9095	12.0363	12.598	11.8061	12.3208	12.5242	12.5928	12.5518	12.7535	12.5813	12.8703	12.6054	12.8027	11.3815	10.7106	11.5192	11.9941	12.2798	11.9467	12.0606	11.1457	10.8347	11.2008	11.0948	13.0623	12.9068	12.9239	12.6566	11.0629	11.1051	11.1383	11.2462
FLNA_S860_M1	12.0359	13.1676	13.1453	12.6489	11.7894	11.0969	12.0283	11.4464	11.0943	11.9446	11.6584	11.4179	12.1559	12.6431	11.6639	12.3183	11.5143	11.5165	11.2517	11.2159	11.2902	10.9947	11.1782	11.6348	14.7127	11.8384	12.9588	11.7033	13.2915	12.1193	11.7876	10.7722	11.8375	11.0849	10.4243
FLNA_S972_M1	10.9074	10.5065	11.0249	10.9095	13.4485	12.7359	14.0086	12.1513	12.9926	12.6681	13.0071	13.3329	13.1694	13.3447	13.4156	13.1148	12.9801	12.7979	14.3762	14.5443	13.3343	12.0252	11.1118	12.8891	12.4862	12.6052	13.0664	11.3008	10.7292	11.0231	11.5016	12.177	12.0339	12.0608	12.0328
FLNB_S2478_M1	14.3557	14.8303	13.835	13.8247	14.1206	14.1577	13.6178	14.278	14.8707	14.7211	14.1317	14.8356	14.2354	14.0365	13.6398	13.9092	14.0421	14.4809	14.3308	13.8155	14.0701	13.8139	13.6903	14.6556	14.5511	14.6603	14.3944	14.2613	13.9904	14.3855	14.343	14.8971	14.8358	14.9041	14.3667
FLNB_S2487_M1	10.9074	10.5065	11.0249	10.9095	12.6489	12.444	12.1859	12.1064	12.8975	12.7649	12.529	12.8192	12.6105	12.3907	12.5529	11.7961	12.8972	12.3664	12.3525	12.2807	12.302	11.8034	12.1016	13.327	12.7014	12.5754	13.0202	11.9856	11.8528	12.3166	11.9434	13.2769	13.0329	13.0123	12.5309
FLNC_S2233_M1	17.5874	17.5287	17.3121	17.4124	18.5933	18.4216	18.9346	18.673	17.3163	17.5698	17.8361	17.6765	16.2037	16.3776	16.4612	16.2358	15.7163	16.041	15.7817	18.7657	18.4935	18.6537	18.4808	17.7463	17.473	17.8717	18.0962	18.0147	18.2358	18.0794	17.7719	16.3848	16.7205	16.4993	16.2781
FLYWCH2_T26_M1	15.3045	15.294	15.4921	15.3385	14.5692	14.9584	15.0049	14.7014	14.2145	14.5848	14.6522	14.307	14.8701	14.8842	15.0605	14.763	14.5048	15.3898	14.8726	14.7353	15.1535	14.7646	15.01	14.2166	14.7883	14.5793	14.9714	14.2448	15.0643	14.6849	14.5589	14.2991	14.197	14.4791	14.5628
FMNL1_S1031_M1	17.2047	17.7689	16.9539	16.9147	16.6476	16.6855	16.1041	16.4894	16.7881	16.5874	16.5969	16.6989	16.86	16.9858	16.7436	17.4112	16.9013	16.2895	17.511	16.6493	16.9596	16.6377	16.8558	16.9369	16.6565	16.8449	17.1888	16.9574	17.0334	16.0878	16.8423	16.518	16.4139	16.6053	16.9205
FMNL1_S184_M1	14.4343	14.2254	14.3205	14.4242	13.1692	13.2494	13.1333	13.6287	15.0342	14.7849	15.1084	14.8239	14.5286	14.6337	14.2649	14.3126	14.7584	14.7952	14.7414	11.1267	11.0689	11.1237	11.1819	14.8517	15.0933	14.9149	14.8782	11.3008	10.7292	11.0231	11.5016	11.0629	11.1051	11.1383	11.2462
FMNL2_S171_M1	18.9472	18.9363	18.417	18.5815	17.4437	17.4789	18.8906	17.7376	17.7754	18.1328	18.4763	18.1871	18.2544	18.46	18.7662	18.5437	18.5879	18.0482	18.6259	17.6751	17.6117	17.7721	17.7194	18.3078	18.0982	18.1779	18.6015	17.4751	17.6044	17.3634	17.7321	16.7107	17.1563	16.6688	16.8615
FMNL2_S285_M1	10.9074	10.5065	11.0249	10.9095	17.1496	17.6722	17.8989	17.5815	17.4422	17.5194	17.7202	17.1152	17.7613	17.6669	17.7999	17.4857	16.3872	16.693	17.6113	17.7493	17.9477	17.699	17.7253	17.2722	17.4219	17.3743	17.6433	17.4001	17.4441	17.5182	17.3388	17.457	17.0393	17.3189	17.3796
FN1_T1642_M1	14.8912	15.0373	14.4992	14.0148	15.5399	14.3691	14.8852	15.5544	15.2573	15.1067	15.6843	15.4917	16.0433	14.8057	14.2515	14.9679	14.4686	14.5732	17.0595	11.1267	11.0689	11.1237	11.1819	15.4861	15.5322	15.4163	12.4764	16.5466	16.4771	15.8868	16.193	16.1436	16.279	12.7975	16.4791
FNBP1_S296_M2	17.0904	17.1167	16.9579	16.9074	17.1555	17.4748	17.3636	16.8323	18.1273	18.0048	17.8739	17.9364	17.8286	17.7271	17.514	17.5591	18.1267	16.8575	17.6785	17.7713	17.7209	17.8946	17.8172	18.5469	18.3881	17.9208	17.0978	16.7929	17.0849	16.9291	16.8088	11.0629	11.1051	11.1383	11.2462
FNBP1_S299_M2	10.9074	10.5065	11.0249	10.9095	15.6783	15.7859	15.7108	15.4894	16.7287	16.4719	16.4423	16.4509	16.2825	16.3381	15.8099	16.0631	15.9042	16.4007	15.9864	16.1868	15.9896	16.3686	16.0205	16.9207	16.9217	16.6531	15.5973	11.3008	10.7292	11.0231	11.5016	11.0629	11.1051	11.1383	11.2462
FNBP1_S301_M2	15.5373	15.3253	15.1101	15.2234	11.2128	11.2573	10.847	11.1164	16.2026	16.1838	16.1949	16.0313	15.6477	15.5934	15.8	15.1661	16.3289	16.4694	16.1139	15.974	16.1473	16.0662	16.1717	16.4726	16.5803	16.1195	15.0153	15.0277	15.0674	15.033	14.9444	11.0629	11.1051	11.1383	11.2462
FNBP4_S432_M1	15.0686	15.2211	14.9163	15.0232	15.2016	15.4479	14.6573	15.2503	15.5702	15.3027	15.121	15.0679	11.0567	11.2001	11.4946	11.1177	11.3815	10.7106	11.5192	15.0996	15.1682	15.193	15.1835	11.1457	10.8347	11.2008	11.0948	15.0828	14.9417	14.9713	14.87	15.5868	15.2795	15.3929	15.1083
FNDC3A_S203_M2	17.9003	16.8743	19.025	18.2654	19.3564	19.0705	18.6057	18.7565	19.0759	18.6459	18.7742	18.8987	18.9064	19.2565	18.9921	19.2064	11.3815	10.7106	11.5192	18.9903	18.8715	18.9818	18.9647	19.3839	18.9236	18.9745	18.7634	19.5918	18.8249	18.6936	19.0123	19.2375	19.2358	19.1591	19.2611
FNDC3A_S207_M2	17.7022	18.2851	18.3544	17.5457	18.676	18.4063	17.8957	18.0681	18.4183	18.0161	18.2486	18.2273	18.2434	18.5932	18.3269	18.5806	11.3815	10.7106	11.5192	18.245	18.2189	18.2073	18.2877	18.7335	18.2961	18.3283	18.0824	18.9112	18.2666	18.0417	18.3629	18.6028	18.5833	18.5274	18.6612
FNDC3B_S208_M1	16.792	16.9046	16.5437	16.6356	15.8876	15.9183	16.282	16.127	15.2249	15.5008	15.7826	15.9012	16.0552	16.3859	16.4642	16.4831	15.8845	16.29	15.9672	15.9922	16.0068	16.1644	16.1044	15.6665	15.4698	15.8219	15.9951	15.6485	16.0428	16.0042	15.9219	14.8938	15.4245	15.1423	15.2896
FNTA_S373_M1	13.163	13.1341	13.102	13.2982	16.0937	15.7992	15.7458	14.7364	16.1557	15.9745	15.8654	15.8174	11.0567	11.2001	11.4946	11.1177	11.3815	10.7106	11.5192	15.5608	15.4867	15.7728	15.9188	16.3728	16.1201	16.3474	16.4286	14.5845	14.3326	14.6115	14.6936	16.0127	15.7309	15.9317	15.7546
FOSL2_S19_M1	15.7783	15.7791	15.4362	15.4684	11.2128	11.2573	10.847	11.1164	11.2787	11.473	11.3319	11.2608	11.0567	11.2001	11.4946	11.1177	11.3815	10.7106	11.5192	11.1267	11.0689	11.1237	11.1819	11.1457	10.8347	11.2008	11.0948	11.3008	10.7292	11.0231	11.5016	11.0629	11.1051	11.1383	11.2462
FOSL2_S200_M1	18.1768	17.4834	18.236	18.1966	17.4755	17.501	18.0495	17.5615	17.2515	17.4217	17.4793	17.4906	17.5873	17.6289	17.7012	17.7691	17.4806	17.8488	17.6613	17.585	17.4257	17.4628	17.4948	17.3963	17.289	17.573	17.9998	17.405	17.835	17.5555	17.417	17.3146	17.5752	17.4597	17.6012
FOXE1_Y340_M1	12.4059	12.9086	12.2232	12.4488	11.2128	11.2573	10.847	11.1164	11.2787	11.473	11.3319	11.2608	11.0567	11.2001	11.4946	11.1177	11.3815	10.7106	11.5192	11.1267	11.0689	11.1237	11.1819	11.1457	10.8347	11.2008	11.0948	11.3008	10.7292	11.0231	11.5016	11.0629	11.1051	11.1383	11.2462
FOXF1_S335_M1	12.6646	12.8933	13.4626	13.1756	14.3111	14.0554	12.9428	14.0758	11.2787	11.473	11.3319	11.2608	13.5723	13.8611	13.5095	13.9199	11.3815	10.7106	11.5192	11.1267	11.0689	11.1237	11.1819	11.1457	10.8347	11.2008	11.0948	14.1969	14.5457	13.375	14.3022	11.0629	11.1051	11.1383	11.2462
FOXK1_S101_M1	16.8361	17.082	16.5679	16.5192	15.875	16.0273	16.6776	15.5431	15.4629	15.6017	15.8337	15.613	16.0623	15.9735	16.2743	16.1975	15.9836	14.7445	16.0985	15.9688	15.6958	16.0986	15.7349	16.5311	16.245	16.153	16.7159	15.9571	16.3456	15.5363	15.8553	15.6003	15.3472	15.4841	15.3131
FOXK1_S213_M2	10.9074	10.5065	11.0249	10.9095	16.9656	16.62	15.7611	16.4292	16.6539	16.6328	15.9687	16.3379	17.0231	16.6982	16.4865	16.0682	17.1108	16.4963	16.0543	16.7421	16.6759	16.2308	16.2629	16.4782	16.7892	16.5097	15.941	16.6514	16.6492	17.033	16.5038	16.4521	16.4547	16.5639	16.3508
FOXK1_S223_M2	15.8893	14.8782	15.9054	16.0282	17.7155	17.4117	17.5226	17.5279	17.4196	17.2869	16.787	17.1239	17.8397	17.5277	17.4835	16.919	17.9215	17.8311	16.8201	17.5356	17.4434	17.0522	17.0353	17.3001	17.5209	17.2357	16.917	17.7592	17.583	17.7779	17.2236	17.3075	17.266	17.3334	17.0254
FOXK1_S416_M2	20.1454	18.6306	21.3683	21.2606	20.7455	20.7794	21.0948	21.0104	21.2389	21.3244	21.5427	21.281	21.222	21.3051	21.518	21.2587	21.4471	21.0903	21.3795	21.2052	21.4191	21.3496	21.387	21.4115	21.5895	21.519	21.2997	21.2278	21.2713	21.5849	21.2963	21.1036	21.433	21.3436	21.218
FOXK1_S416_M3	10.9074	10.5065	11.0249	10.9095	11.2128	11.2573	10.847	11.1164	11.2787	11.473	11.3319	11.2608	11.0567	11.2001	11.4946	11.1177	14.2323	14.7209	14.3687	12.9214	12.7356	12.8969	12.8535	13.4221	13.3931	13.3827	14.161	11.3008	10.7292	11.0231	11.5016	15.336	14.6454	14.1979	13.6334
FOXK1_S420_M2	20.2081	18.6973	21.4185	21.3132	20.8394	20.8396	21.1553	21.0691	21.3003	21.3856	21.5963	21.3373	21.2829	21.3637	21.5738	21.3145	21.5028	21.1493	21.43	21.2642	21.4765	21.4043	21.4445	21.4385	21.644	21.5722	21.3539	21.2843	21.325	21.6405	21.3526	21.1629	21.4905	21.3983	21.276
FOXK1_S420_M3	10.9074	10.5065	11.0249	10.9095	15.4069	15.5045	15.9075	15.7056	15.1982	15.2448	15.3442	15.3116	14.4649	14.333	14.3995	14.1297	16.8242	17.0977	16.9746	12.1765	15.4685	15.4691	15.7293	15.2948	15.4963	15.5174	15.3936	14.9607	15.3156	15.4052	15.2777	17.993	17.2639	16.7858	17.0991
FOXK1_S428_M2	15.5774	16.1554	13.5011	13.0205	18.8937	18.953	19.6595	19.5038	18.2448	18.7681	17.7134	17.3549	17.4986	17.2833	16.7037	15.5661	18.4469	17.1685	16.5168	17.9441	17.3659	18.2691	17.8504	18.4647	18.8255	18.5189	17.4263	18.1578	17.8738	18.7189	18.0082	18.8847	18.8698	18.7625	18.2562
FOXK1_S428_M3	10.9074	10.5065	11.0249	10.9095	15.4069	15.5045	15.9075	15.7056	15.1982	15.2448	15.3442	15.3116	14.4649	14.333	14.3995	14.1297	16.8242	17.0977	16.9746	12.1765	15.4685	15.4691	15.7293	15.2948	15.4963	15.5174	15.3936	14.9607	15.3156	15.4052	15.2777	17.993	17.2639	16.7858	17.0991
FOXK1_S441_M2	10.9074	10.5065	11.0249	10.9095	11.2128	11.2573	10.847	11.1164	14.5979	14.474	14.4815	14.6428	13.2061	13.6243	13.4384	13.8535	11.3815	10.7106	11.5192	14.0647	13.9821	13.9703	13.9975	14.636	15.1209	14.1879	13.4714	11.3008	10.7292	11.0231	11.5016	14.9265	15.0759	15.0513	14.9631
FOXK1_S445_M1	15.1574	13.1101	14.8019	14.5119	15.6001	15.5822	15.9905	16.0043	14.8963	14.9107	15.2525	14.9123	14.0554	14.0643	13.917	14.0981	14.7019	14.4441	14.8299	14.6555	14.304	14.7111	14.9032	15.3897	15.8978	15.6151	14.4483	14.8494	14.6891	15.3048	15.8168	15.4405	15.5323	14.4577	15.0194
FOXK1_S445_M2	10.9074	10.5065	11.0249	10.9095	11.2128	11.2573	10.847	11.1164	14.5979	14.474	14.4815	14.6428	13.2061	13.6243	13.4384	13.8535	11.3815	10.7106	11.5192	14.0647	13.9821	13.9703	13.9975	14.636	15.1209	14.1879	13.4714	11.3008	10.7292	11.0231	11.5016	14.9265	15.0759	15.0513	14.9631
FOXK1_T422_M2	15.6539	16.225	13.5471	12.9337	18.8059	18.921	19.1796	19.4169	18.2797	18.8352	17.7327	17.3879	17.0688	17.3156	16.6167	15.6424	18.4605	17.0682	16.9557	17.958	17.3458	18.2558	17.8646	18.7269	18.7385	18.5296	17.4676	18.143	17.9502	18.6714	18.016	18.8651	18.8487	18.7449	18.2584
FOXK1_T422_M3	10.9074	10.5065	11.0249	10.9095	15.0586	15.1578	15.6068	15.3652	14.8558	14.9526	15.0683	14.9967	14.1173	13.8315	13.7161	13.8537	11.3815	10.7106	11.5192	11.821	15.1482	15.1452	15.5131	14.9653	15.1027	15.2163	15.2328	14.6481	14.9709	15.0883	14.9711	11.0629	11.1051	11.1383	11.2462
FOXK1_T716_M1	15.765	15.5782	15.5202	15.634	13.9033	13.6488	15.0682	13.8542	13.1591	13.8081	13.3597	13.6733	13.9738	14.1868	14.1066	14.2497	13.4424	13.3899	12.9787	13.3395	13.4365	12.9896	13.2538	13.1701	13.1599	13.2643	12.0196	13.8039	13.926	13.9672	13.7441	13.3868	13.0928	12.9027	12.8693
FOXK1_Y219_M2	14.6606	13.6532	15.1332	14.2476	16.2606	16.3309	16.253	16.2057	16.0774	16.0293	15.5771	15.9002	16.139	15.872	15.993	15.7994	16.3637	16.5415	16.2779	11.1267	11.0689	11.1237	11.1819	15.695	15.4594	15.552	15.8051	16.5264	16.3872	16.4508	15.9886	16.0051	15.7352	15.9548	15.787
FOXK2_S385_M2	11.8123	11.0973	9.79924	9.26739	11.2128	11.2573	10.847	11.1164	18.5297	18.3229	17.3511	17.8639	14.4389	13.6728	14.2778	13.329	11.3815	10.7106	11.5192	11.1267	11.0689	11.1237	11.1819	11.1457	10.8347	11.2008	11.0948	16.62	16.8535	16.7342	16.7164	18.7577	18.8269	18.6715	18.8218
FOXK2_S432_M1	10.9074	10.5065	11.0249	10.9095	13.7903	13.9468	13.8905	14.0957	12.2808	12.2711	12.603	12.3418	13.4001	13.6627	13.3599	13.0123	12.9008	13.2216	12.9409	13.4815	13.4755	13.4766	13.5247	13.3989	13.2579	13.3843	13.4319	13.8748	14.6163	14.2223	14.2473	12.8543	13.0152	13.2502	13.1036
FOXK2_S9_M1	10.9074	10.5065	11.0249	10.9095	15.3428	15.1044	15.0996	14.842	11.2787	11.473	11.3319	11.2608	15.3711	15.4016	15.2888	15.3935	16.7012	17.0567	16.76	15.4775	15.5502	15.5372	15.5007	11.1457	10.8347	11.2008	11.0948	15.1473	15.5319	15.3643	15.5705	11.0629	11.1051	11.1383	11.2462
FOXK2_T13_M1	13.8759	14.3553	14.0928	14.1611	14.0018	14.0274	14.1885	14.1323	14.5273	14.6026	14.6261	14.734	14.6795	14.7425	14.761	14.7739	11.3815	10.7106	11.5192	14.2071	14.1759	14.1198	14.0532	15.4654	15.4544	15.5198	15.5958	14.5166	14.869	14.6146	14.7053	11.0629	11.1051	11.1383	11.2462
FOXK2_T389_M2	11.8174	11.0973	9.79924	9.26739	11.2128	11.2573	10.847	11.1164	18.5297	18.3229	17.3511	17.8639	14.4389	13.6728	14.2778	13.329	11.3815	10.7106	11.5192	11.1267	11.0689	11.1237	11.1819	11.1457	10.8347	11.2008	11.0948	16.62	16.8535	16.7342	16.7164	18.7577	18.8269	18.6715	18.8218
FOXK2_T438_M1	15.3816	15.6047	14.5788	15.8135	14.582	14.6516	14.4607	14.7877	15.5355	14.8604	14.0088	14.9056	15.9534	16.276	15.7899	16.0992	16.129	13.8365	15.8194	16.6975	14.1763	14.3984	13.4451	16.1567	16.146	16.1555	16.2204	16.2267	16.3908	16.4389	16.3121	16.4736	13.4459	15.1514	15.9222
FRYL_S1923_M1	14.6234	14.337	14.239	14.4399	13.8961	13.8658	14.2017	13.8391	13.9382	13.8131	14.3542	13.874	14.2143	14.178	13.9939	14.5363	14.4814	14.33	14.162	14.0835	14.0664	13.9412	13.942	14.4404	14.4531	14.3414	14.5037	14.0652	14.4623	14.3895	14.2695	13.2588	13.1335	13.4058	13.6023
FUBP1_S159_M1	11.8033	11.5951	11.9434	12.2442	13.7939	14.186	13.3609	13.8642	11.2787	11.473	11.3319	11.2608	13.8571	13.81	13.7854	13.859	13.3435	13.6328	14.0879	11.1267	11.0689	11.1237	11.1819	13.6854	13.8801	13.5643	11.8712	13.6402	13.9295	13.7662	13.4089	11.0629	11.1051	11.1383	11.2462
FUBP1_S630_M1	18.5971	18.391	18.0829	18.1138	18.0678	18.4409	18.1818	18.3364	19.0624	18.7932	18.5808	18.9408	18.4687	17.8823	18.1166	17.6522	18.1061	18.3408	18.0379	18.4856	18.4059	18.4999	18.5361	18.3058	18.4288	18.438	18.4986	18.2258	17.9867	18.3799	18.2106	19.0586	18.6906	18.7186	18.685
FUBP1_T153_M1	13.8344	13.8709	14.0642	13.9372	13.9256	13.8301	13.4347	13.8674	13.1381	12.9452	12.965	12.4383	14.1839	14.2083	14.1614	13.9457	13.3824	13.9788	14.0451	14.3214	14.2549	14.1616	14.1853	14.1367	14.0061	14.2369	13.802	14.2257	13.9643	14.1497	14.0862	13.8546	13.9223	13.9392	13.6855
FUBP1_Y625_M1	10.9074	10.5065	11.0249	10.9095	16.3298	16.3462	16.4489	16.4814	11.2787	11.473	11.3319	11.2608	15.6686	15.4561	15.8031	16.0474	11.3815	10.7106	11.5192	16.0876	16.0587	16.0344	16.0578	15.8566	16.383	16.1391	15.6744	15.8496	15.9653	15.8245	15.9338	16.1554	16.0004	16.1628	15.9074
FUBP1_Y626_M1	16.4136	16.5837	16.4866	16.5006	16.2626	16.4364	16.591	16.646	16.9341	16.8368	16.9943	16.7317	15.9654	15.9192	15.9593	16.039	15.8855	16.4857	15.9707	15.8814	15.9329	15.9459	15.8649	16.3275	16.0833	16.1773	16.387	11.3008	10.7292	11.0231	11.5016	16.6633	16.6206	16.6127	16.6849
FUNDC2_S151_M1	18.2283	17.8936	17.9337	18.2023	18.2058	18.3458	18.9792	18.2592	18.4379	18.5358	18.7023	18.587	17.6891	17.8239	18.0059	18.0002	17.6253	16.9054	17.7229	18.4883	18.4552	18.7885	18.4297	18.2508	18.5833	18.7292	18.9275	18.5462	18.9434	18.3512	18.5479	19.4566	19.4946	19.3587	19.153
FXR2_S601_M1	16.6371	16.5833	16.6104	16.4493	16.1895	16.2997	16.247	16.3423	16.2258	16.3194	16.2786	16.3064	16.0702	15.9691	16.027	15.8175	16.1368	16.6802	16.0988	16.107	16.0208	15.9203	15.8578	16.4272	16.4207	16.6074	16.0661	15.7676	15.738	15.993	15.696	16.1307	16.1542	16.1122	16.2208
FXR2_S601_M2	10.9074	10.5065	11.0249	10.9095	11.2128	11.2573	10.847	11.1164	16.1622	15.3547	15.5328	15.3657	14.0768	14.0008	14.1824	14.3068	11.3815	10.7106	11.5192	15.3745	14.9823	15.3846	15.1382	15.8674	15.105	15.3685	15.7962	15.6647	15.5802	15.2968	16.0193	11.0629	11.1051	11.1383	11.2462
FXR2_S603_M2	10.9074	10.5065	11.0249	10.9095	11.2128	11.2573	10.847	11.1164	16.1622	15.3547	15.5328	15.3657	14.0768	14.0008	14.1824	14.3068	11.3815	10.7106	11.5192	15.3745	14.9823	15.3846	15.1382	15.8674	15.105	15.3685	15.7962	15.6647	15.5802	15.2968	16.0193	11.0629	11.1051	11.1383	11.2462
G3BP1_S232_M1	15.3847	15.2613	15.103	15.4121	15.6225	15.4351	15.1742	15.6178	15.516	15.5804	15.4223	15.6325	15.754	15.3419	15.2846	15.6374	21.8307	16.1154	15.2556	15.5027	15.2775	15.2599	15.13	15.8675	15.3739	15.4771	15.5099	15.4609	15.3628	15.6043	15.3295	15.124	15.221	15.3034	15.4358
GAPDH_T211_M1	15.9355	16.0276	16.2868	16.3662	15.6792	15.7866	15.7124	15.4907	16.0236	16.026	15.8602	16.1068	15.7315	15.7715	15.803	15.9092	16.1918	16.2681	15.987	16.2419	15.9603	16.1248	15.8085	16.2613	15.9773	16.3454	16.3489	16.097	16.1574	16.2139	16.0128	15.923	15.8038	15.8617	15.7835
GAPVD1_S757_M2	12.4665	12.6913	10.2519	10.8563	13.4801	13.8567	13.2291	13.5247	13.3471	13.6734	12.9138	12.9868	13.5704	12.8606	12.425	12.8958	13.545	13.9656	11.6588	13.613	13.172	13.0776	12.8891	13.3241	13.3519	13.1965	13.0936	13.8513	13.3647	14.0053	14.0533	13.5131	13.641	13.3946	13.2042
GAPVD1_S758_M2	12.4665	12.6913	10.2519	10.8563	13.4801	13.8567	13.2291	13.5247	13.3471	13.6734	12.9138	12.9868	13.5704	12.8606	12.425	12.8958	13.545	13.9656	11.6588	13.613	13.172	13.0776	12.8891	13.3241	13.3519	13.1965	13.0936	13.8513	13.3647	14.0053	14.0533	13.5131	13.641	13.3946	13.2042
GAPVD1_S902_M1	16.731	16.2873	16.0945	16.2582	16.6172	16.6631	16.6573	16.6951	15.4686	15.2676	15.2537	15.7247	14.7493	15.1073	15.3312	15.4916	15.5964	16.0233	15.6164	16.5033	16.4516	16.4089	16.4303	15.1516	15.1709	15.0776	15.4676	15.8637	16.2688	15.719	15.8168	16.6972	16.2802	16.6623	16.6269
GAPVD1_S903_M1	15.7285	15.8619	15.8179	15.4968	15.8137	16.0013	16.0031	16.0116	11.2787	11.473	11.3319	11.2608	11.0567	11.2001	11.4946	11.1177	14.3987	14.2765	13.9894	11.1267	11.0689	11.1237	11.1819	11.1457	10.8347	11.2008	11.0948	11.3008	10.7292	11.0231	11.5016	15.249	15.5329	15.2554	15.1237
GAPVD1_T562_M1	10.9074	10.5065	11.0249	10.9095	14.9731	13.6385	13.1591	13.9317	11.2787	11.473	11.3319	11.2608	11.0567	11.2001	11.4946	11.1177	16.0621	13.6851	15.8973	11.1267	11.0689	11.1237	11.1819	11.1457	10.8347	11.2008	11.0948	11.3008	10.7292	11.0231	11.5016	14.1189	13.7976	14.0909	14.4962
GAPVD1_T938_M1	15.1914	14.9603	15.1949	16.5295	11.2128	11.2573	10.847	11.1164	15.5678	15.6818	15.7327	15.6991	11.0567	11.2001	11.4946	11.1177	15.2062	16.4627	15.7966	15.4038	15.4914	15.4887	15.4647	15.5027	15.4941	15.5054	15.5989	11.3008	10.7292	11.0231	11.5016	15.7795	16.0464	16.0056	15.8921
GATAD2A_S100_M2	17.1304	17.0071	17.1598	16.8505	17.0494	17.1053	16.8423	17.5574	17.665	17.7898	17.642	17.5903	17.4701	17.2246	17.1399	16.6217	17.3808	17.5293	17.1132	17.3833	17.2724	17.3667	16.9627	17.2175	17.3616	17.3551	16.694	17.2393	16.8333	17.1788	16.9011	17.7696	17.7121	17.3735	17.2133
GATAD2A_S107_M2	17.1304	17.0071	17.1598	16.8505	17.0494	17.1053	16.8423	17.5574	17.665	17.7898	17.642	17.5903	17.4701	17.2246	17.1399	16.6217	17.3808	17.5293	17.1132	17.3833	17.2724	17.3667	16.9627	17.2175	17.3616	17.3551	16.694	17.2393	16.8333	17.1788	16.9011	17.7696	17.7121	17.3735	17.2133
GATAD2B_S334_M1	11.508	11.5089	12.2734	13.4148	13.6602	13.5305	13.9798	13.6182	12.7174	13.4567	13.3784	12.7355	13.8442	13.8072	14.1916	14.1842	13.0319	14.1183	13.3057	13.559	13.5592	13.6819	13.8222	13.3102	13.5704	14.4305	14.1849	13.6126	13.8981	13.7333	13.6082	13.7345	13.2105	13.9122	13.7808
GATAD2B_S334_M2	10.9074	10.5065	11.0249	10.9095	14.4221	14.4225	13.6209	14.5717	13.4709	12.4003	12.6565	12.494	11.0567	11.2001	11.4946	11.1177	11.3815	10.7106	11.5192	11.1267	11.0689	11.1237	11.1819	11.1457	10.8347	11.2008	11.0948	14.9091	14.7573	15.1431	14.4606	15.4808	15.2496	15.0304	14.8828
GATAD2B_S338_M2	10.9074	10.5065	11.0249	10.9095	14.4221	14.4225	13.6209	14.5717	13.4709	12.4003	12.6565	12.494	11.0567	11.2001	11.4946	11.1177	11.3815	10.7106	11.5192	11.1267	11.0689	11.1237	11.1819	11.1457	10.8347	11.2008	11.0948	14.9091	14.7573	15.1431	14.4606	15.4808	15.2496	15.0304	14.8828
GATAD2B_S486_M1	14.2641	14.4466	14.594	14.9622	14.8938	15.5205	14.6694	15.2189	13.2533	13.5132	13.9688	13.5251	14.965	14.7857	14.9247	14.923	14.5647	15.474	14.6414	14.3541	15.0049	15.1024	14.926	13.8075	14.3513	14.6628	14.7689	14.7536	14.794	14.7236	14.7727	16.0301	15.7104	16.0668	15.8741
GBF1_S1318_M1	15.107	14.9469	14.4127	14.3025	14.8784	14.7417	14.8629	15.3082	15.5112	15.4827	15.4587	15.4781	15.0668	14.9662	15.0227	14.9186	15.4254	15.1575	15.5659	15.1475	15.2758	15.1506	15.2118	15.1778	15.383	14.9835	15.3059	15.0008	14.9748	15.033	14.9846	15.6014	15.1965	15.2072	14.827
GBF1_S1780_M2	10.9074	10.5065	11.0249	10.9095	16.471	16.3925	16.1059	16.545	17.09	16.7621	16.7682	16.9017	16.1173	16.2872	15.9396	16.1836	16.2642	16.846	16.5706	16.2067	16.2673	16.2219	16.224	17.2113	17.2257	17.0573	16.9632	16.7903	16.8583	16.5378	16.4334	16.8708	16.7408	16.8366	16.9481
GBF1_S1784_M2	10.9074	10.5065	11.0249	10.9095	16.9392	16.8928	16.4972	16.815	17.4275	17.1116	17.1299	17.1829	16.4135	16.6503	16.2064	16.5712	16.8729	16.7297	16.9141	16.5624	16.4487	16.5769	16.6178	17.5562	17.5624	17.4066	17.312	17.1571	16.4552	16.9127	16.796	17.2179	17.1035	17.5014	17.4019
GBF1_S1788_M1	14.5301	14.7915	14.1349	14.248	15.9361	15.9831	15.7117	15.9735	14.8499	14.9684	15.0861	14.9725	14.302	14.0191	14.4716	14.5235	11.3815	10.7106	11.5192	14.4869	14.528	14.4278	14.4612	14.8214	14.9915	14.7988	14.3985	15.7454	15.8041	15.5949	15.7499	11.0629	11.1051	11.1383	11.2462
GBF1_Y1316_M1	10.9074	10.5065	11.0249	10.9095	11.231	11.213	11.9454	12.5869	12.6761	12.6973	12.2378	11.3551	12.6171	12.5253	12.2887	12.6746	11.3815	10.7106	11.5192	11.1267	11.0689	11.1237	11.1819	11.1457	10.8347	11.2008	11.0948	11.3008	10.7292	11.0231	11.5016	11.0629	11.1051	11.1383	11.2462
GFPT1_S261_M1	15.6029	15.5354	15.206	15.5473	16.5821	16.3608	16.0341	16.59	15.3267	15.5183	15.0786	15.5612	16.5005	16.4478	16.2567	15.7978	16.3694	15.9693	15.7595	16.9689	16.5797	16.613	16.3534	16.4014	16.0607	15.9956	15.1307	16.7007	16.107	16.7351	16.4591	15.8983	15.8226	15.91	15.5794
GGCX_S11_M2	10.9074	10.5065	11.0249	10.9095	12.4461	11.6084	11.1351	12.3455	14.0941	13.3904	13.3573	13.3244	14.5852	12.6281	12.8066	13.9988	12.1889	14.0114	14.3867	12.4019	12.5531	12.6026	14.2088	13.8692	12.2863	13.7344	13.1998	12.0183	12.1207	12.8688	13.8706	11.5538	11.636	11.7404	11.4102
GGCX_T10_M2	10.9074	10.5065	11.0249	10.9095	13.5662	12.75	11.6564	11.3741	15.1878	14.5661	14.4176	14.4915	15.7508	13.7312	13.8979	15.1125	13.3965	16.4481	15.4368	13.5947	13.7099	13.7354	15.3312	14.9971	13.4127	14.8663	14.8101	14.3617	14.4458	14.6537	14.9531	12.8528	14.5095	12.929	13.8347
GIGYF1_S636_M1	16.5593	16.7719	15.5728	14.8523	17.092	17.0742	17.0589	17.2551	16.4495	16.3231	15.9115	16.1235	16.0107	16.2637	16.3886	16.331	16.3512	15.6617	15.3246	15.39	15.4547	15.2875	15.3096	16.2233	16.354	16.3228	16.3665	11.3008	10.7292	11.0231	11.5016	11.0629	11.1051	11.1383	11.2462
GIGYF1_S638_M1	15.8123	15.6833	15.6137	15.816	16.8345	16.7402	17.0094	17.0796	15.6657	15.9397	15.6986	15.8746	15.6031	15.8745	16.0353	15.7772	11.3815	10.7106	11.5192	16.0974	16.2886	16.1768	16.1005	16.0174	16.1586	16.2626	15.7499	16.5965	16.6695	16.7613	16.5874	16.4561	16.8221	16.6667	16.3798
GIGYF2_S160_M1	10.9074	10.5065	11.0249	10.9095	13.7328	13.6831	13.6622	13.5473	11.2787	11.473	11.3319	11.2608	11.0567	11.2001	11.4946	11.1177	11.3815	10.7106	11.5192	12.6658	12.8029	12.9622	12.7521	11.1457	10.8347	11.2008	11.0948	13.6867	13.5014	13.1827	13.5477	13.3616	13.1154	13.0138	12.9843
GIGYF2_S236_M1	19.9445	17.121	18.8307	18.1264	15.7933	16.0934	16.1183	15.8465	17.663	19.0532	18.0177	18.3345	16.4463	16.9551	17.16	19.8693	18.8455	18.7116	18.8638	19.4507	19.3783	19.3838	19.4289	17.6137	17.2977	16.7073	18.2984	19.3262	14.8357	17.9773	18.3957	16.8807	17.812	16.4456	16.2546
GIGYF2_S236_M2	10.9074	10.5065	11.0249	10.9095	17.0139	17.0517	16.5095	16.9812	16.5406	16.3405	16.1843	16.0021	14.4674	14.3844	14.2485	14.0077	13.4211	13.1467	12.2721	11.1267	11.0689	11.1237	11.1819	11.1457	10.8347	11.2008	11.0948	17.3	16.9491	17.4575	17.2195	16.0034	15.9426	15.8692	15.4761
GIGYF2_S242_M2	10.9074	10.5065	11.0249	10.9095	17.0139	17.0517	16.5095	16.9812	16.5406	16.3405	16.1843	16.0021	14.4674	14.3844	14.2485	14.0077	13.4211	13.1467	12.2721	11.1267	11.0689	11.1237	11.1819	11.1457	10.8347	11.2008	11.0948	17.3	16.9491	17.4575	17.2195	16.0034	15.9426	15.8692	15.4761
GIGYF2_S26_M1	15.349	15.6407	14.6566	15.259	15.0091	15.006	15.2019	14.721	15.4874	15.4873	15.4903	15.519	15.4551	15.3011	15.6315	15.5158	11.3815	10.7106	11.5192	11.1267	11.0689	11.1237	11.1819	15.4169	15.1397	15.2953	15.384	15.0344	15.588	15.4047	15.2515	14.4071	14.6164	14.4533	14.6209
GIGYF2_S26_M2	14.9366	15.0414	14.6336	15.0533	17.2252	17.1169	16.7958	17.1381	17.2011	16.9087	16.8077	17.2154	16.1116	16.3271	15.951	16.0667	15.7501	15.512	15.3831	15.049	14.843	14.769	14.5912	15.2618	14.8813	15.2841	14.7698	17.4734	17.1617	17.6161	17.318	16.4998	16.7864	16.5615	16.2857
GIGYF2_S30_M1	14.7467	14.1913	13.8598	14.8265	14.4445	14.3787	14.464	14.3697	14.9743	14.8155	14.7223	15.1214	14.4583	14.7548	14.5701	14.8868	14.3542	14.1012	14.5901	14.3649	14.4044	14.2293	14.3773	14.4857	14.2922	14.5528	14.9868	14.7755	15.0415	14.8286	14.7654	13.781	14.153	14.1866	14.404
GIGYF2_S30_M2	14.9366	15.0414	14.6336	15.0533	17.2252	17.1169	16.7958	17.1381	17.2011	16.9087	16.8077	17.2154	16.1116	16.3271	15.951	16.0667	15.7501	15.512	15.3831	15.049	14.843	14.769	14.5912	15.2618	14.8813	15.2841	14.7698	17.4734	17.1617	17.6161	17.318	16.4998	16.7864	16.5615	16.2857
GIPC1_S232_M1	16.225	16.4678	15.8615	16.1403	16.1428	16.3149	16.4994	16.3816	11.2787	11.473	11.3319	11.2608	11.0567	11.2001	11.4946	11.1177	15.9818	16.1777	16.0624	16.393	16.4279	16.4533	16.6214	16.102	16.1773	16.3521	16.6986	15.4112	15.3545	15.6086	15.3654	15.9745	15.7771	15.9261	15.7896
GIPC1_T238_M2	15.4201	15.3132	15.3967	15.2343	14.481	14.8754	14.5503	14.5782	14.9723	14.4181	15.0181	15.0082	14.456	14.6913	15.1133	15.0977	14.7944	14.5946	15.3518	14.3291	14.9526	14.9247	15.1566	14.5958	14.7243	14.6524	15.1732	14.5086	15.0101	14.4599	15.2242	14.1321	14.8991	14.5181	14.5446
GIPC1_T242_M2	15.4201	15.3132	15.3967	15.2343	14.481	14.8754	14.5503	14.5782	14.9723	14.4181	15.0181	15.0082	14.456	14.6913	15.1133	15.0977	14.7944	14.5946	15.3518	14.3291	14.9526	14.9247	15.1566	14.5958	14.7243	14.6524	15.1732	14.5086	15.0101	14.4599	15.2242	14.1321	14.8991	14.5181	14.5446
GIT1_S362_M1	13.6342	13.3998	13.2992	13.5618	13.2869	13.1511	13.2634	13.2837	13.4333	13.3937	13.4498	13.7292	13.2903	13.3791	13.1658	13.4448	13.2565	13.3687	13.3091	13.1526	13.2765	12.9435	13.0675	13.4075	13.1877	13.2413	13.745	13.2844	13.6241	13.4431	13.2236	13.4016	13.2276	13.4441	13.2426
GIT2_S510_M2	10.9074	10.5065	11.0249	10.9095	10.9604	10.716	10.7679	10.8205	11.2947	10.1489	10.3871	10.4403	11.0567	11.2001	11.4946	11.1177	11.3815	10.7106	11.5192	11.2077	11.2574	11.0093	11.4461	11.4942	11.6996	11.4309	11.2262	10.5785	10.3397	10.6377	9.9429	11.0629	11.1051	11.1383	11.2462
GIT2_S514_M2	10.9074	10.5065	11.0249	10.9095	10.9604	10.716	10.7679	10.8205	11.2947	10.1489	10.3871	10.4403	11.0567	11.2001	11.4946	11.1177	11.3815	10.7106	11.5192	11.2077	11.2574	11.0093	11.4461	11.4942	11.6996	11.4309	11.2262	10.5785	10.3397	10.6377	9.9429	11.0629	11.1051	11.1383	11.2462
GJD4_S233_M2	17.4845	17.7012	20.8907	20.815	20.2283	20.4811	20.4071	20.4896	20.8758	21.1154	21.0856	20.7819	20.5899	20.7398	20.7366	20.7492	21.2579	20.4767	21.1971	20.6835	20.5861	20.692	20.6589	21.1112	21.0786	21.0289	21.1773	21.2042	21.0016	21.1376	21.0747	21.2677	21.3938	21.2444	21.3772
GJD4_S235_M2	17.4845	17.7012	20.8907	20.815	20.2283	20.4811	20.4071	20.4896	20.8758	21.1154	21.0856	20.7819	20.5899	20.7398	20.7366	20.7492	21.2579	20.4767	21.1971	20.6835	20.5861	20.692	20.6589	21.1112	21.0786	21.0289	21.1773	21.2042	21.0016	21.1376	21.0747	21.2677	21.3938	21.2444	21.3772
GLCCI1_S172_M1	12.965	13.2628	13.1007	13.4393	13.0669	13.0315	13.2513	13.0303	13.2933	13.0079	13.0885	12.8843	13.1791	13.252	12.8414	13.1448	13.0024	12.6948	12.973	13.3034	13.0965	12.8725	13.0741	13.1491	12.7737	13.0384	13.4181	13.0236	13.3262	13.074	13.0414	12.8225	12.684	12.649	12.7208
GLCCI1_S223_M1	17.6959	17.5976	17.4426	17.575	17.3277	17.3379	17.7314	17.6428	17.254	17.3949	17.533	17.4683	17.4793	17.6354	17.6781	17.5688	17.2822	17.7004	17.327	17.5153	17.4239	17.4777	17.5235	17.3542	17.2835	17.4807	17.4277	17.308	17.4111	17.6052	17.4076	16.9333	17.1019	16.93	16.7998
GLCCI1_S258_M1	15.923	15.5905	15.7268	16.0763	15.5995	15.7216	15.5049	15.7243	15.4273	15.4598	15.5283	15.5271	15.6909	15.8444	15.9899	15.9436	15.7179	15.6836	15.9226	15.8477	15.7419	15.921	15.7844	11.1457	10.8347	11.2008	11.0948	15.2357	15.9662	15.5878	15.5209	11.0629	11.1051	11.1383	11.2462
GLCCI1_S345_M1	14.7781	13.6291	15.6457	15.2426	14.653	14.7821	14.6913	14.9066	14.4999	14.6828	14.1344	14.2162	14.6945	14.485	14.8362	15.8958	15.3501	15.5141	15.4185	14.8886	15.0577	14.7856	15.2506	11.1457	10.8347	11.2008	11.0948	15.052	15.129	14.9544	15.0839	14.3315	14.3336	14.5024	14.6495
GLCCI1_T266_M1	15.3834	15.0261	15.5601	15.4453	15.0343	14.9894	15.1866	15.0348	11.2787	11.473	11.3319	11.2608	15.1325	15.1068	15.3079	15.2828	15.5557	14.9272	15.243	15.4788	15.4216	15.3135	15.4247	15.0223	14.947	15.0121	15.0723	11.3008	10.7292	11.0231	11.5016	14.5497	14.7022	14.7326	14.8288
GLCCI1_Y403_M1	10.9074	10.5065	11.0249	10.9095	11.2166	11.0244	10.6632	10.7221	11.4255	11.0746	10.9918	10.9651	11.0567	11.2001	11.4946	11.1177	10.3837	10.9082	10.4698	11.0481	11.2929	10.6129	11.7907	10.8396	10.5827	10.5865	7.34938	8.12613	7.80431	8.16617	9.11922	10.4478	10.7297	10.87	10.4425
GLI3_T669_M1	10.9074	10.5065	11.0249	10.9095	12.783	13.2391	12.8571	12.8149	13.0113	13.4249	13.0429	12.4805	13.4331	13.0486	13.5115	13.5797	14.6827	13.287	13.3604	13.5704	13.5597	13.5641	13.5929	13.4125	12.9912	13.2517	13.1379	13.2581	13.7694	13.1201	13.1542	13.8063	13.167	13.3974	13.3666
GMPS_S332_M1	14.3435	14.3902	14.5704	14.8209	13.4968	13.6816	13.2554	13.4404	14.0709	14.1491	13.8552	14.0718	14.2096	14.1945	14.4482	14.0111	14.3967	14.3817	13.9867	14.0545	14.1407	14.11	14.089	14.0205	14.2046	14.1911	13.6611	13.9353	13.2778	13.7331	13.6768	13.5443	13.4864	13.5523	13.5486
GOLGA2_T959_M1	10.9074	10.5065	11.0249	10.9095	9.80866	10.0846	11.2186	9.30646	10.2561	10.0555	10.4633	10.3469	10.1653	11.7587	11.8413	10.6866	11.8784	9.33215	11.9412	10.7249	10.5843	10.6067	10.2425	11.1457	10.8347	11.2008	11.0948	11.3008	10.7292	11.0231	11.5016	10.0053	10.2595	10.2926	9.76801
GOLGA4_S41_M1	13.583	13.7697	13.4637	13.6272	14.999	14.9007	15.3034	15.5335	15.58	15.3808	14.9377	15.2382	13.8136	13.3893	13.7337	13.65	11.3815	10.7106	11.5192	14.5291	14.5995	14.5167	14.687	14.891	15.087	14.9395	14.0074	15.2751	14.8932	14.8352	15.1869	14.8112	14.6018	14.4224	13.9989
GOLGA4_S71_M1	15.0663	15.3482	14.5514	14.5055	14.3509	14.0328	14.5986	14.2793	14.1204	13.9581	14.1023	14.1578	13.7414	13.9402	13.718	14.1704	11.3815	10.7106	11.5192	14.2547	14.3609	13.6825	14.1296	13.7856	13.8733	13.8177	13.7851	14.2228	14.1543	14.5179	14.5082	13.6173	13.8785	13.6268	13.3201
GORASP2_S451_M1	12.8027	12.6645	14.1386	13.4997	12.6933	12.9158	13.0405	13.7227	14.5522	13.7285	13.5108	13.903	13.7229	13.8102	12.2824	13.2605	12.9571	12.9851	11.5854	14.3192	13.9262	14.4267	13.6612	13.7397	14.0369	13.7046	12.5255	13.3979	13.2484	12.7129	13.1338	13.3996	13.6493	13.6517	12.7814
GORASP2_T415_M1	15.6215	15.6	15.6508	15.7241	15.7064	15.7295	15.4409	15.7872	15.3555	15.2005	15.5608	15.4928	14.9461	15.0989	14.6379	15.4841	15.7829	15.6895	15.3609	15.7536	15.805	15.8909	15.6282	15.4537	15.4825	15.5725	15.3077	15.7273	15.0983	15.7191	15.5684	15.6356	15.9941	15.9342	15.775
GPALPP1_S105_M1	13.6912	13.6652	13.8474	13.3771	13.4223	13.8058	13.658	13.0967	13.4048	13.5393	13.8141	13.6928	13.783	14.5253	13.9494	14.4639	13.3365	14.2697	14.2138	13.7607	13.9522	13.729	13.8341	13.809	13.6506	13.3535	14.7601	13.3725	14.5312	13.9205	13.8549	13.0492	12.9292	13.5982	13.613
GPATCH8_S1035_M1	17.0161	17.0525	16.832	16.9959	11.2128	11.2573	10.847	11.1164	16.7273	16.8256	16.8163	16.7663	16.9463	16.8741	17.1429	17.1332	16.9809	16.027	17.364	16.7088	16.8016	16.9021	16.9851	16.8553	16.9334	16.9573	16.9994	16.8032	17.0723	16.6407	17.3391	17.1	16.8915	16.8819	16.9085
GPATCH8_S1107_M1	10.9074	10.5065	11.0249	10.9095	16.8084	16.4725	16.0896	16.6978	16.8445	16.6865	16.3574	16.9089	14.0516	13.6375	13.8503	13.9158	11.3815	10.7106	11.5192	11.1267	11.0689	11.1237	11.1819	15.43	15.7414	15.7152	15.7739	16.8425	16.8413	16.6708	17.0557	16.7801	16.6792	16.5923	16.9257
GPATCH8_S738_M2	17.9765	16.7326	20.164	19.9221	19.3939	19.9372	18.9636	19.5557	19.8413	20.1369	19.4388	20.1527	18.3051	19.1374	20.0675	18.9675	19.9726	19.4304	19.9908	19.9888	19.7807	19.9883	19.7862	20.1381	20.4621	20.6397	20.0259	19.8594	18.7926	20.3678	19.8344	20.4544	20.4538	20.0598	20.265
GPATCH8_S740_M1	18.2983	18.6397	18.6946	18.8305	18.3564	18.521	18.7733	18.5766	18.3161	18.3518	18.3557	18.4684	18.3464	18.5025	18.4139	18.6929	17.8464	18.3287	17.8915	18.5027	18.4397	18.4384	18.5018	18.6024	18.577	18.6018	18.7364	18.027	18.2237	18.2454	18.1931	18.1908	18.0488	18.2513	18.3648
GPATCH8_S740_M2	17.9765	16.7245	20.164	19.9221	19.3939	19.9372	18.9636	19.5557	19.8413	20.1369	19.4388	20.1527	18.3051	19.1374	20.0675	18.9675	19.9726	19.4304	19.9908	19.9888	19.7807	19.9883	19.7862	20.1381	20.4621	20.6397	20.0259	19.8594	18.7926	20.3678	19.8344	20.4544	20.4538	20.0598	20.265
GPATCH8_S758_M1	17.6549	17.7069	17.1023	17.605	17.4417	17.4721	18.0432	16.8855	16.0761	17.7588	17.6422	17.3568	17.5029	17.7492	17.942	17.5017	17.9721	17.9701	17.6798	17.0124	17.1864	17.361	17.5854	17.527	17.8474	17.9138	17.6963	17.2818	17.7265	15.3945	17.6238	18.0409	18.0591	17.9438	17.9661
GPATCH8_T1115_M1	14.5178	15.8096	14.4584	14.6827	11.2128	11.2573	10.847	11.1164	15.3106	15.1853	14.9028	15.2647	15.7582	14.7388	15.0549	15.0551	14.7471	13.2564	15.1165	14.4552	14.086	14.6375	14.9852	16.0896	15.9209	15.9967	16.03	11.3008	10.7292	11.0231	11.5016	16.3193	16.2553	16.3805	16.361
GPI_T109_M1	10.9074	10.5065	11.0249	10.9095	14.6022	14.5376	14.3255	14.6535	14.6424	14.679	15.0558	14.6608	14.9717	14.7026	15.1151	14.982	11.3815	10.7106	11.5192	14.8244	14.9309	14.8961	15.0451	14.8264	14.6689	14.7728	14.5916	15.1207	15.0785	15.0532	14.7412	14.5159	14.6668	14.497	14.4348
GPN1_S314_M1	11.2576	11.2665	11.2627	11.2317	12.2629	12.1829	12.7201	12.598	13.4849	13.1797	13.2996	13.5017	11.4335	11.8318	11.3679	11.6869	11.7567	11.7791	11.4694	11.3473	11.4427	11.3263	11.5056	12.0952	11.9689	12.1523	12.0836	12.1372	12.2321	12.777	11.7773	13	13.2425	13.1575	12.617
GPRC5A_S345_M1	15.7494	15.8224	15.8511	15.8203	15.355	15.4477	15.6655	15.5527	11.2787	11.473	11.3319	11.2608	15.7303	15.7326	16.0025	15.958	15.8735	16.4941	16.0788	15.5207	15.5356	15.6129	15.522	15.5111	15.3516	15.549	15.5311	15.2969	15.5228	15.2419	15.4554	14.8902	15.2655	15.2259	15.4526
GPS1_S468_M1	17.3177	17.0634	17.2993	17.4837	11.2128	11.2573	10.847	11.1164	17.1461	17.3458	17.556	17.3302	17.383	17.5372	17.6133	17.3728	17.5477	17.709	17.7313	17.4797	17.4429	17.3642	17.4611	17.457	17.3693	17.2864	17.1855	17.3492	17.4029	17.4688	17.3651	17.0086	16.9367	16.9706	17.3204
GPS1_S468_M2	17.0865	17.129	17.1078	17.1692	16.9866	17.3267	17.76	17.1683	17.2391	17.4573	17.6907	17.4864	16.9936	17.3237	17.4999	17.1048	17.5242	17.2018	16.9255	16.8084	17.2231	17.4766	16.7619	17.0636	16.5934	17.2963	17.2155	17.0002	17.6936	17.2485	16.5752	17.2831	17.4069	17.2668	16.7975
GPS1_S474_M1	18.7622	19.0433	19.0733	19.2289	18.5323	18.8519	18.9896	18.706	19.1965	19.6133	19.6127	19.6613	18.7701	18.8028	18.8747	18.8905	18.8563	18.9477	19.141	18.5559	18.7315	18.8496	19.0236	18.5223	18.7633	18.7605	19.2743	18.7166	18.9535	18.803	18.856	19.5638	18.9798	19.2832	19.3846
GPS1_S474_M2	17.0865	17.129	17.1078	17.1692	16.9866	17.3267	17.76	17.1683	17.2391	17.4573	17.6907	17.4864	16.9936	17.3237	17.4999	17.1048	17.5242	17.2018	16.9255	16.8084	17.2231	17.4766	16.7619	17.0636	16.5934	17.2963	17.2155	17.0002	17.6936	17.2485	16.5752	17.2831	17.4069	17.2668	16.7975
GPS1_T479_M1	18.9809	19.3195	18.8768	19.3516	19.1662	18.9817	18.173	19.0469	17.6465	17.7446	18.15	18.5945	18.4716	18.7194	18.6619	18.7174	18.6615	18.9851	18.9048	18.8087	18.6738	18.6233	18.6368	18.7196	18.6301	18.5998	18.5267	18.5143	18.7742	18.3528	18.9782	18.362	18.3877	18.5411	18.5413
GRB10_S104_M1	16.3189	16.3139	16.1086	16.3516	14.9134	15.2174	15.4599	15.0841	14.6082	14.6503	15.2025	14.9297	15.5708	15.7419	16.0231	16.1057	15.8833	15.4866	16.1033	15.2488	15.3122	15.2491	15.4426	14.8569	15.1631	15.3108	15.8465	14.9274	15.3254	15.0582	15.5616	14.6497	14.9757	14.9686	14.7371
GRB10_S428_M1	10.9074	10.5065	11.0249	10.9095	11.2128	11.2573	10.847	11.1164	14.3791	14.5757	14.7678	14.3507	14.9265	14.7438	14.6652	14.8727	11.3815	10.7106	11.5192	14.928	13.7381	14.0876	13.5499	13.8213	13.9727	13.8215	14.1895	12.8246	12.1032	12.8199	13.064	11.0629	11.1051	11.1383	11.2462
GSE1_S826_M2	17.9737	17.9821	17.8682	17.894	18.3215	18.2237	18.6884	18.4005	18.0216	18.6411	19.5525	18.2328	17.0616	18.6567	19.2239	18.702	18.6534	14.4623	19.4286	18.8998	17.2316	18.9113	19.2303	19.4392	18.5283	19.0605	18.1937	19.0178	18.972	18.9356	19.1424	18.7865	19.4071	18.6623	19.4235
GSE1_S828_M2	18.002	17.9816	17.891	17.917	18.3099	18.1455	18.7113	18.3849	18.0147	18.6639	19.5751	18.2081	17.0842	18.6794	19.314	18.7248	18.6223	14.4849	19.3785	18.9225	17.1794	18.934	19.2205	19.4258	18.5471	19.0831	18.2165	19.0125	18.9947	18.9347	19.1067	18.7744	19.3977	18.5822	19.5373
GSE1_T831_M2	10.9074	10.5065	11.0249	10.9095	16.4962	16.4445	16.5537	16.5369	11.2787	11.473	11.3319	11.2608	16.9228	16.7911	16.9368	16.8554	11.3815	10.7106	11.5192	11.1267	11.0689	11.1237	11.1819	15.8778	15.9652	16.1218	16.2128	16.0863	16.305	16.3691	16.1266	16.9878	16.9141	16.9244	16.6192
GSK3A_S21_M1	16.8634	16.723	16.6735	16.7898	17.8689	18.2943	18.3626	18.2385	17.4777	17.4558	17.6845	17.5019	15.7859	15.7687	15.8332	15.9704	16.0976	16.7728	16.5662	17.4205	17.7535	17.5204	17.7045	16.9768	17.5815	17.5898	17.7939	17.6792	18.4203	17.9279	17.8832	16.5375	16.2986	16.5801	16.5143
GSK3A_S282_M1	10.9074	10.5065	11.0249	10.9095	18.8927	19.0557	19.1389	19.0199	19.0005	19.1862	18.7553	18.9456	11.0567	11.2001	11.4946	11.1177	17.1275	17.9428	17.1049	11.1267	11.0689	11.1237	11.1819	11.1457	10.8347	11.2008	11.0948	11.3008	10.7292	11.0231	11.5016	11.0629	11.1051	11.1383	11.2462
GSK3A_Y279_M1	21.624	21.5245	21.1953	21.2667	20.6981	20.7322	21.3457	20.7938	18.8729	19.0266	19.1424	19.3523	21.0977	21.0213	21.1928	20.9366	20.4402	20.9371	20.5776	21.0284	20.9928	21.0718	21.0674	20.5037	20.4767	20.7523	20.9409	20.4003	21.0963	21.0443	20.9365	19.3184	19.5048	19.6893	19.4171
GSK3B_S9_M1	16.1479	16.1902	16.2353	16.222	16.9105	17.0367	18.2077	16.7	15.4129	15.6687	15.5545	15.1403	15.7607	15.9084	15.9696	15.7917	15.5994	15.6229	15.4292	16.6968	16.7048	16.5927	16.666	16.2658	16.3757	16.3882	16.5797	16.5946	17.1429	16.7103	16.8242	15.2678	15.2304	15.2085	15.1574
GTF2F1_S385_M2	16.5633	16.3671	17.6401	17.0957	16.9313	16.8632	16.7368	17.2084	17.3982	17.0256	17.0357	17.1078	17.1104	16.9094	16.7855	17.3466	17.5253	17.8311	17.4479	16.9814	17.0953	17.2093	17.1703	17.509	17.6892	17.609	17.5137	17.4847	17.175	17.2285	17.0756	17.9695	17.6937	17.5251	17.654
GTF2F1_S433_M1	16.2282	16.164	16.1221	16.2666	14.445	14.6896	14.492	14.7111	14.5243	14.5212	14.8495	14.6196	15.9541	16.2918	16.4023	16.6059	15.3827	15.3085	16.1711	15.5753	15.7583	15.8707	15.9082	13.0254	14.1679	14.5556	15.8125	15.5762	15.2545	15.3115	15.9025	14.3777	15.0688	14.8178	14.882
GTF2F1_S433_M2	17.8637	17.5664	17.7397	17.3726	17.0122	17.8497	17.3395	17.1717	18.16	18.12	17.8089	17.7673	18.3346	18.4451	18.4367	18.3919	18.164	18.2428	18.3158	18.1618	18.0405	18.2798	18.3519	18.314	17.7887	17.8493	17.6482	17.8311	17.8008	17.8701	17.1383	17.8599	18.0535	18.0402	17.7878
GTF2F1_S436_M2	17.1816	17.167	17.2464	16.8301	15.055	16.0724	14.3243	15.6201	17.0458	17.4054	17.2419	16.8564	18.4123	18.2369	18.3898	17.9833	18.0588	17.755	18.1324	17.837	17.926	17.5839	18.0091	17.3858	17.5924	17.3872	16.9945	16.854	16.7048	16.7568	17.2355	17.3089	17.0215	17.1603	17.056
GTF2F1_T389_M2	16.5633	16.3671	17.6401	17.0957	16.9313	16.8632	16.7368	17.2084	17.3982	17.0256	17.0357	17.1078	17.1104	16.9094	16.7855	17.3466	17.5253	17.8311	17.4479	16.9814	17.0953	17.2093	17.1703	17.509	17.6892	17.609	17.5137	17.4847	17.175	17.2285	17.0756	17.9695	17.6937	17.5251	17.654
GTF2F1_T437_M2	16.372	16.3881	16.4651	16.0434	14.2453	15.275	13.4767	14.7714	16.3004	16.2175	16.4518	16.0923	17.6399	17.4593	17.4719	17.2151	17.3471	16.9166	17.3461	16.9807	17.133	16.8097	17.2412	16.6412	16.8338	16.2683	16.2391	16.0561	15.9121	16.0784	16.5706	16.3133	16.2267	16.405	16.2958
GTF2F1_T445_M2	10.9074	10.5065	11.0249	10.9095	15.1458	15.5158	14.5411	15.1762	15.8558	15.9982	15.8954	15.9326	11.0567	11.2001	11.4946	11.1177	16.4316	16.9937	16.5913	15.9003	15.9367	15.9863	15.845	11.1457	10.8347	11.2008	11.0948	16.0282	15.7873	15.0981	15.649	16.4702	16.0728	16.2878	16.1396
GTF2F1_T446_M2	10.9074	10.5065	11.0249	10.9095	15.1458	15.5158	14.5411	15.1762	15.8558	15.9982	15.8954	15.9326	11.0567	11.2001	11.4946	11.1177	16.4316	16.9937	16.5913	15.9003	15.9367	15.9863	15.845	11.1457	10.8347	11.2008	11.0948	16.0282	15.7873	15.0981	15.649	16.4702	16.0728	16.2878	16.1396
GTF2I_S210_M1	16.0766	15.9772	16.1611	16.0197	16.1883	16.1917	16.4969	16.1578	13.6079	13.6002	13.8871	13.7553	15.498	15.4727	15.4866	15.3605	14.9368	15.3906	15.0713	15.4648	15.1975	15.5008	15.2972	14.7836	14.7862	14.8128	15.1766	16.0966	16.3382	16.3308	16.0832	15.6169	15.6184	15.8264	15.5659
GTF2I_T558_M1	15.3347	15.2945	15.3123	15.4561	14.6866	14.8539	14.7238	14.4506	14.7839	14.7138	14.8319	14.6338	14.8918	14.7224	14.9171	14.7615	15.5637	15.5724	14.9473	14.6938	14.7404	14.7468	14.8775	14.9785	14.9179	15.0376	15.0282	14.0642	13.9844	14.23	14.1082	15.0907	15.0715	15.303	15.3314
GTF3C1_S1068_M1	11.903	12.0554	13.09	12.6607	9.7544	12.5056	10.0533	3.17648	13.2375	13.1861	13.3775	12.9912	13.9956	13.7157	13.6417	13.5626	14.3841	14.2092	13.7534	14.1097	15.5154	14.0173	14.6786	14.119	14.0269	13.6896	12.7712	13.3458	13.6186	13.4637	13.3765	13.683	13.2042	13.3427	13.1772
GTF3C1_S1073_M1	10.9074	10.5065	11.0249	10.9095	12.4637	12.9059	12.9469	13.1587	13.1555	12.9836	12.4557	12.5009	11.0567	11.2001	11.4946	11.1177	11.3815	10.7106	11.5192	11.1267	11.0689	11.1237	11.1819	11.1457	10.8347	11.2008	11.0948	13.191	13.256	12.9676	13.0116	11.0629	11.1051	11.1383	11.2462
GTF3C1_S739_M1	10.9074	10.5065	11.0249	10.9095	12.7343	12.8123	12.8614	12.8733	14.8389	15.0468	13.9872	14.1693	14.3381	13.2112	13.6942	13.8023	14.4713	14.3769	13.5601	14.0397	14.0774	13.8573	13.4413	14.6944	14.3374	14.0018	12.0989	13.9693	13.4369	13.234	13.5056	14.8303	13.7	14.0374	14.0929
GTF3C1_S751_M1	13.1985	13.2922	12.9295	13.4134	13.2163	13.3086	12.6807	13.3176	12.9401	12.7838	12.9165	12.8592	13.023	12.9711	12.9728	13.0599	11.3815	10.7106	11.5192	12.3798	12.7649	13.3222	12.8329	12.4965	12.4903	12.3927	13.0739	11.3008	10.7292	11.0231	11.5016	13.722	13.4181	13.7078	13.8973
GTF3C2_S893_M1	16.8515	16.524	17.2572	17.0879	17.1639	17.3839	16.4798	16.8042	17.7207	17.6099	18.0361	17.5178	16.8907	17.1001	17.0546	17.0314	16.998	17.5643	16.9564	17.3193	16.8388	17.1237	17.2041	17.2014	17.1778	17.1162	17.2515	17.2846	16.8988	17.259	17.0253	17.5817	17.7481	17.2261	17.2283
GTF3C2_T895_M1	13.7445	13.7799	14.1238	14.3529	13.5844	13.5692	13.9553	13.6816	14.085	14.3441	14.1092	14.4298	13.3832	13.5825	13.8709	14.082	13.8317	13.7426	13.8275	13.704	13.6975	13.517	13.707	13.0988	13.6146	13.4873	14.4214	13.2215	13.7931	13.4883	13.6633	13.9954	14.0398	13.94	14.2908
GTF3C3_S51_M1	14.5517	14.3073	14.2271	14.4225	13.5421	13.5052	13.8392	13.5026	14.291	13.8037	13.5563	13.7102	11.0567	11.2001	11.4946	11.1177	13.8154	14.2207	14.0702	14.2067	14.4329	13.9866	14.2067	13.5313	13.9643	13.6879	13.6447	13.2477	13.6718	13.3855	13.2461	11.0629	11.1051	11.1383	11.2462
GTPBP1_S25_M1	14.9327	14.506	14.3453	14.6753	14.1767	13.934	12.4376	13.6529	14.3399	14.3728	14.4401	14.3462	14.4167	14.741	13.8536	14.2585	14.3416	14.7093	14.2601	14.2693	14.2555	14.0933	14.0256	14.2029	14.1859	14.1403	14.4238	14.603	14.9207	14.6439	14.7356	13.5717	13.804	13.8778	13.9351
GTPBP1_T577_M1	13.7442	13.8113	13.7271	13.9232	13.3832	13.2862	13.6025	13.3709	13.2909	13.6647	13.6314	13.4965	13.7717	13.635	13.7769	13.5559	11.3815	10.7106	11.5192	13.4697	13.562	13.2999	13.474	13.0129	13.4627	13.2717	13.639	11.3008	10.7292	11.0231	11.5016	11.0629	11.1051	11.1383	11.2462
H1-10_S2_M1	10.9074	10.5065	11.0249	10.9095	13.1882	13.4478	12.733	12.9723	13.8914	13.822	14.3087	14.51	12.9765	12.9723	12.8673	12.9885	14.1144	14.5052	13.9893	11.1267	11.0689	11.1237	11.1819	13.8758	14.7118	14.4783	14.3203	12.2214	13.0003	12.1853	12.3177	14.3821	13.9268	13.7702	13.1722
H1-10_S31_M1	16.9339	20.0964	18.5132	17.8844	18.3317	18.6168	19.8562	14.5281	16.8904	20.1146	17.3902	17.8381	17.2037	18.4156	20.2691	17.3433	20.1652	20.3573	20.335	17.1298	17.2476	18.0013	17.3039	19.3632	17.9133	17.0169	18.0596	18.2626	13.2982	17.934	20.4727	17.3665	17.7472	17.3574	19.2729
H1-2_S2_M2	20.6774	20.225	20.4059	19.9952	19.9671	20.332	20.1034	20.1211	20.0551	20.1	20.2015	20.4756	20.158	20.3182	19.7659	20.3973	19.9463	20.1644	20.3415	19.7882	19.9986	20.0635	20.1174	19.7766	19.8728	19.8561	20.0817	19.4497	19.884	19.8373	19.7331	19.7181	19.5213	19.6712	19.4867
H1-2_T4_M1	19.9569	20.2176	20.3453	19.9569	20.6842	20.3615	20.8878	20.8414	20.007	20.0862	20.1775	20.4311	20.1417	20.2398	19.7262	20.2772	20.7691	20.1504	20.3738	20.5673	20.853	19.9535	20.0148	19.7052	19.8201	19.7962	20.8691	19.3868	20.7078	19.7949	20.5437	20.5574	19.5158	20.4706	19.4734
H1-2_T4_M2	20.6774	20.225	20.4059	19.9952	19.9671	20.332	20.1034	20.1211	20.0551	20.1	20.2015	20.4756	20.158	20.3182	19.7659	20.3973	19.9463	20.1644	20.3415	19.7882	19.9986	20.0635	20.1174	19.7766	19.8728	19.8561	20.0817	19.4497	19.884	19.8373	19.7331	19.7181	19.5213	19.6712	19.4867
H1-3_T18_M1	17.3801	17.4888	17.0573	17.0707	16.3112	16.6592	16.1331	16.2458	15.5802	15.6803	15.8352	15.6974	16.4053	16.4828	16.2312	16.4013	16.1548	16.9588	16.4589	16.2731	16.2475	15.899	16.0549	16.1515	16.4477	16.3097	16.5233	15.5357	16.0961	15.8881	15.6354	15.764	15.7199	15.7208	16.0242
H1-3_T4_M1	16.762	16.7133	16.4577	16.4492	16.64	16.6597	16.1552	16.4317	16.8614	16.4701	16.6897	16.7111	16.841	16.7812	16.3387	17.1651	17.516	16.9309	17.3845	16.7893	16.7706	16.6363	16.5555	16.3273	16.3876	16.5861	16.9487	16.4261	16.5712	16.548	16.5488	11.0629	11.1051	11.1383	11.2462
H1-4_S2_M2	22.3786	22.2418	22.0131	21.7821	21.0911	21.5977	21.6642	21.4189	21.2823	21.3375	21.5715	21.7155	21.6704	21.6553	21.3581	21.5361	21.1653	21.8635	21.8631	21.0319	21.3096	21.3911	21.2753	21.2329	21.1424	21.305	21.5738	20.7525	21.2716	20.9002	20.8841	21.0701	20.8031	20.9407	21.0899
H1-4_T18_M1	21.314	21.2214	20.922	21.3591	20.0899	20.4705	20.3403	20.2464	19.2881	19.429	19.5461	19.5303	20.0592	19.9982	20.0111	20.1856	19.9695	20.6282	20.2607	19.8616	19.9951	19.8948	20.0766	19.6924	19.9638	19.891	20.2537	19.3154	19.8311	19.5841	19.7329	19.7053	19.5436	19.6929	19.7775
H1-4_T18_M2	21.8776	23.0203	21.7109	21.8879	20.1316	21.0029	21.2628	20.762	19.7128	19.6035	19.8541	20.2135	20.7727	20.6754	21.2978	19.9225	20.5077	21.7759	21.538	20.2263	20.2541	20.4949	20.1941	20.5495	20.1503	20.5905	20.7804	20.0221	20.461	19.6915	19.5432	20.118	19.791	19.9711	20.8254
H1-4_T4_M1	21.0691	20.8138	20.9549	20.4466	20.435	20.8556	20.675	20.5918	20.6555	20.7271	20.851	21.0391	20.7485	20.7881	20.3085	20.6351	20.9891	20.6338	20.9133	20.301	20.5887	20.67	20.655	20.2484	20.4145	20.3927	20.6267	19.9682	20.4631	20.2981	20.2834	20.2902	20.033	20.1973	19.9659
H1-4_T4_M2	22.0538	21.7713	21.9004	21.7948	21.3167	21.8036	21.716	21.5517	21.3635	21.4384	21.4389	21.6813	21.5828	21.5992	21.2605	21.4571	21.4576	21.9137	21.7134	21.1716	21.4215	21.5437	21.527	21.0567	21.2981	21.2753	21.5277	20.8328	21.3298	21.1146	21.0997	21.2047	20.9652	21.0903	20.85
H1-5_S18_M1	23.5249	23.2899	22.6852	23.2372	22.3399	22.6688	22.5262	22.5923	22.7199	22.8823	22.8545	23.114	23.0595	23.1077	23.087	23.0075	22.2662	23.342	22.288	22.9615	23.1923	23.0003	22.8618	22.5405	22.3814	22.4515	22.0656	22.5379	22.7401	22.4744	22.6143	22.6316	22.115	22.4923	22.1913
[truncated: 2,854 more rows]
