# Supplementary material for: Hybrid-DIA: intelligent data acquisition integrates targeted and discovery proteomics to analyze phospho-signaling in single spheroids
Source: Nat Commun. 2023 Jun 16;14:3599. doi: 10.1038/s41467-023-39347-y (PMC10276052; doi:10.1038/s41467-023-39347-y)
Supplement: Supplementary file 6 — Supplementary Dataset 3 [file 41467_2023_39347_MOESM6_ESM.xlsx]

## Sheet: S3A-ADH-Targeted
Site	ADH_0h_01	ADH_0h_02	ADH_0h_03	ADH_0h_04	ADH_0h_05	ADH_12h_01	ADH_12h_02	ADH_12h_03	ADH_12h_04	ADH_12h_05	ADH_1h_01	ADH_1h_02	ADH_1h_03	ADH_1h_04	ADH_1h_05	ADH_24h_01	ADH_24h_02	ADH_24h_03	ADH_24h_04	ADH_24h_05	ADH_3h_01	ADH_3h_02	ADH_3h_03	ADH_3h_04	ADH_3h_05	ADH_6h_01	ADH_6h_02	ADH_6h_03	ADH_6h_04	ADH_6h_05
ACACA:S80	22.3391	22.8784	22.6837	22.8682	22.6616	22.8732	22.8467	23.2282	23.2552	23.0028	21.1326	22.6447	21.7752	22.8507	23.4301	22.1624	22.0577	22.549	22.6742	22.5688	22.0515	21.2246	22.2648	22.0205	22.0107	22.3467	22.9667	22.7967	22.9271	22.8553
ACLY:S455	24.2114	24.4259	24.4192	24.4946	24.7396	25.1049	25.6271	25.4203	25.7231	25.6695	23.9489	24.3649	23.8664	24.7869	24.939	25.1316	24.9493	25.2039	25.0714	25.2054	24.8781	24.0823	24.6722	24.7579	24.8163	24.96	24.803	24.624	24.7552	24.8318
AKT1:S129	11.4693	NA	10.1309	NA	9.96418	11.2493	NA	9.96114	9.50783	10.8891	NA	NA	NA	10.43	NA	11.5024	10.1698	NA	NA	10.9406	10.6434	12.2149	NA	8.81812	11.187	NA	NA	9.55241	NA	NA
AKT1:S473	12.9127	13.0111	13.5107	13.5579	12.4987	13.5868	13.4899	12.9925	13.2934	12.7397	12.262	12.6162	15.0563	12.9094	13.111	13.7005	13.7075	13.9105	13.9101	13.7656	14.2137	13.6044	13.458	13.4	12.7271	12.6896	12.4841	12.5904	12.7909	12.9176
AKT1S1:S183	25.7896	25.9199	25.6825	25.9045	25.5838	26.4761	26.1522	26.4333	26.483	26.2038	25.5027	26.7144	25.3728	26.1891	26.6526	25.7887	25.8013	26.3649	26.3889	26.3212	26.642	25.5707	26.6275	26.1917	26.2285	25.792	26.2187	26.1991	26.5248	26.5121
AKT1S1:T246	21.5848	21.9061	21.6036	22.0517	21.3112	22.1823	21.7415	21.9722	21.8164	21.7437	21.7254	22.0635	21.2438	21.9618	22.0837	21.975	21.5765	21.673	21.4379	21.7358	22.182	22.1909	21.8052	21.719	21.5094	21.2367	21.999	21.5796	22.0119	22.3125
ATF2:T69	13.127	NA	13.5179	13.9389	NA	NA	13.3315	NA	13.7041	13.2631	12.134	12.4464	11.4701	12.9966	12.6976	NA	13.0224	13.1874	13.8897	13.1284	NA	12.7996	13.1172	12.535	13.5045	12.9085	12.9217	13.1869	13.4519	13.395
ATF2:T71	15.2916	16.0377	15.6334	16.0185	16.1347	15.6285	16.0655	15.8434	16.178	16.0274	14.8234	15.4667	14.7961	15.4275	15.8636	15.5406	15.4502	15.7317	16.5415	15.692	16.1401	15.2716	16.3485	16.0372	16.3803	16.1604	16.1153	16.1517	15.9806	16.1049
ATM:S1981	13.4772	15.4724	14.3844	14.626	14.9699	15.3756	15.2268	15.442	15.1931	15.4925	15.8427	15.8921	15.0702	15.8499	15.4502	15.3738	15.3912	16.0415	15.8779	15.8152	15.2719	15.807	15.2137	14.9996	15.6002	15.1977	15.1177	14.9347	15.0756	15.4527
BCAR1:Y249	17.6195	17.8554	17.7005	17.5803	17.3919	16.3687	16.7584	16.6148	16.9018	16.9682	15.3245	16.9679	14.9676	NA	18.1566	15.7888	15.6195	15.6378	15.9946	16.0639	16.452	14.5317	16.0726	16.5678	16.2328	16.6403	17.4651	17.6563	17.9617	17.8569
BCAR1:Y410	17.0028	17.178	17.4128	16.9828	16.8991	15.6681	16.3936	16.3945	16.7027	16.695	15.7454	16.6112	NA	17.3833	17.7178	16.2377	15.3194	16.1888	15.6472	15.9579	15.969	15.7042	16.3096	16.4766	16.3828	16.1263	16.9758	17.2106	17.4749	17.3008
BCL2:T74	NA	9.22638	NA	8.86228	15.0309	NA	NA	14.5651	NA	NA	8.3208	NA	NA	14.7553	15.2438	NA	NA	NA	NA	13.3292	13.6882	NA	NA	14.9594	NA	14.6197	NA	NA	15.3134	NA
BCR:Y177	17.429	15.8963	16.4754	16.2446	15.5926	NA	15.5783	16.2218	15.5663	16.6351	17.2802	16.6991	17.2869	17.0934	17.1285	16.0314	16.4254	16.4279	16.1683	16.79	16.1107	17.6198	16.0033	15.4305	NA	15.1967	16.3459	15.5507	16.1658	16.3721
BRAF:S446	21.8611	22.102	22.3671	NA	NA	22.0665	NA	NA	NA	NA	21.2979	21.9423	21.0627	22.4522	22.4982	21.6786	21.6247	22.3217	NA	22.1508	22.3177	21.1344	22.5879	NA	22.5299	22.6228	22.417	NA	NA	NA
CAMK2D:T287	NA	12.6163	11.5207	12.6011	NA	NA	14.6761	NA	14.7894	13.2873	14.0198	14.3141	NA	15.3178	14.4756	14.553	NA	13.6049	13.828	13.8103	15.4157	17.0991	15.4423	NA	14.275	13.8835	NA	12.9975	NA	NA
CAMK2G:T287	16.9911	17.0696	17.8904	17.195	18.8691	17.6128	18.633	17.2235	18.2895	17.8859	19.5034	19.7893	17.7559	18.7852	18.1987	19.8399	18.8251	18.5919	18.6777	18.324	20.2795	18.7151	19.4628	19.6624	18.7413	18.5303	17.4309	17.5885	17.4702	17.237
CAMKK2:S511	16.9762	17.145	17.0969	17.252	17.5331	18.0725	18.1971	18.2773	18.3472	18.1314	16.6534	17.2371	17.3797	17.2157	17.3551	18.2712	17.8693	18.1637	18.3051	18.1581	17.3855	17.3853	17.5082	17.4365	17.4006	17.3897	17.5343	17.6878	17.4009	17.614
CAV1:Y14	18.026	17.9858	18.4079	17.6611	18.8071	17.893	18.2601	18.1209	18.4106	18.3987	17.3699	17.8527	16.8257	18.544	18.4073	18.1474	17.8963	18.5038	18.0856	18.5071	18.2906	17.4085	19.0424	18.7404	18.6707	18.9081	18.2402	17.992	18.0381	18.7104
CHEK1:S280	20.223	20.6301	20.2971	20.5354	20.5411	20.6509	20.9425	20.8232	20.8952	20.7152	20.063	20.7226	20.0405	20.5474	20.2184	20.5719	20.3461	20.4009	20.4165	20.5129	20.9059	20.3431	20.5297	20.6586	20.4963	20.1976	20.5963	20.4571	20.7011	20.213
CHEK1:S296	17.6364	18.5564	17.8147	18.44	19.1416	18.5681	18.737	19.8148	19.3813	19.2037	18.6462	19.5016	18.8386	19.0038	18.9049	17.6395	18.0937	18.0143	18.1697	17.8869	19.1197	18.8091	18.9833	19.1329	18.6929	18.8884	19.3193	19.1344	19.8805	19.9889
CHEK1:S317	18.847	19.5581	19.8522	19.243	19.3416	20.2355	20.6777	21.3033	20.7671	20.8172	19.6256	20.2139	19.6295	19.6733	20.2758	19.8433	19.2606	20.095	20.3386	20.6072	20.0971	19.6268	20.0747	20.7733	20.0553	20.5571	20.7998	20.5252	21.5373	20.7549
CHEK2:S516	NA	NA	NA	NA	10.2344	13.6715	12.9938	NA	13.1598	NA	NA	NA	NA	NA	NA	13.556	13.2292	NA	NA	NA	NA	11.5334	NA	NA	10.9437	NA	NA	NA	14.5791	NA
CTNNB1:S45	17.1324	16.3707	16.8078	16.5617	15.826	16.5293	16.3944	16.4556	16.5404	16.6881	16.7239	16.7071	17.8764	16.906	17.0146	17.0887	16.6003	16.2678	16.911	16.8864	16.5946	17.5761	16.2825	16.3405	16.7151	16.3354	16.5824	16.5497	16.9292	NA
CTNNB1:S552	26.2269	26.7219	26.703	26.524	27.6143	26.8637	27.1948	27.4645	27.3454	27.1154	25.3558	26.3283	25.9749	26.6506	26.9144	26.609	26.6072	26.7798	26.8694	27.0306	26.5755	25.7799	26.572	26.3499	26.4974	27.6535	26.9558	26.6797	26.9024	26.5387
CYLD:S418	22.2596	20.2184	20.2484	19.6541	18.8982	19.7443	20.4149	20.6448	18.756	20.4429	22.08	22.3578	22.7144	20.3344	20.8328	20.8837	22.0257	20.6408	20.5776	20.6896	21.5245	22.2372	20.9752	20.1192	20.3186	20.7754	20.7343	20.2663	20.8859	21.1007
EGFR:Y998	12.8711	11.6625	12.7326	11.2414	14.3623	12.5926	13.4939	11.3897	12.5358	13.6108	9.89856	NA	12.345	12.8535	NA	13.9857	13.6578	14.6652	13.5285	15.2049	NA	13.3711	10.5709	13.0788	NA	15.2906	11.792	NA	13.0311	NA
EIF4E:S209	NA	NA	NA	NA	NA	NA	NA	NA	NA	NA	NA	NA	NA	NA	NA	NA	NA	NA	NA	NA	NA	NA	NA	NA	NA	NA	NA	13.773	NA	NA
ERBB2:Y1248	14.5794	14.6083	15.8345	14.4509	16.2284	15.8568	15.8666	15.8869	15.8358	15.8918	15.2082	15.2635	14.1053	15.8492	15.4559	15.6967	15.8041	16.8223	16.2465	16.2219	15.9314	14.6839	17.0055	16.2845	16.1959	15.9978	15.1706	15.3968	15.1006	14.8912
ERBB3:Y1328	14.5831	NA	12.0512	NA	NA	NA	12.5163	NA	NA	11.6607	NA	13.2932	13.7544	NA	12.9313	11.6871	12.5268	13.5763	10.7333	NA	NA	NA	NA	NA	NA	NA	NA	NA	NA	NA
FOXO3:S253	14.7318	15.8187	13.9015	16.2929	16.6892	16.5164	16.8805	16.6611	15.8627	15.9121	15.6514	14.8259	13.9567	16.7591	14.2386	14.4144	16.3975	14.1372	16.6204	14.4184	15.8938	14.0911	16.3013	NA	14.7147	17.5394	18.8776	16.9935	16.5813	14.835
FOXO3:S294	18.9308	19.4519	19.4264	19.4928	19.5058	19.5443	20.0312	19.8736	20.0951	19.9231	18.456	19.1032	18.3328	19.4853	19.5615	19.7839	19.8409	19.9042	20.0036	19.945	19.552	18.8415	19.7172	19.7689	19.6911	19.326	19.5412	19.5314	19.568	19.5016
FOXO3:S413	16.4782	17.1522	17.2246	17.4548	17.5685	18.3072	18.499	18.3637	18.4307	18.4443	16.071	16.9469	16.5945	17.4742	17.445	18.7066	18.3038	18.4703	18.6272	18.5602	16.8375	16.512	17.4667	17.2225	17.4674	17.2425	17.2954	17.4813	17.4046	17.1194
GAB1:S304	18.466	17.8326	18.734	18.019	18.2037	17.6098	17.7489	17.9027	17.612	17.9889	20.2465	18.8172	19.4723	17.6741	20.4957	17.6171	20.1531	17.8473	19.2	17.5795	18.1245	19.6873	20.8424	18.1582	20.4615	17.9959	17.6856	18.1608	17.6244	17.62
GAB1:Y627	13.747	14.5211	13.4756	13.1687	13.3365	12.8989	13.9423	12.978	13.4583	13.7173	14.022	13.852	14.4437	14.0594	15.5066	14.6138	14.6361	14.7678	13.9703	13.6457	14.5537	14.2236	13.6952	13.2237	11.299	13.958	12.0641	13.8554	13.4731	14.0659
GAB1:Y659	16.3848	16.4226	16.7729	16.2568	16.5293	16.4282	16.2109	16.8434	16.5675	16.9559	17.1138	16.739	17.2725	16.7885	16.7548	16.3167	15.7377	16.3918	16.7498	16.2332	16.3463	16.9795	16.7757	16.2891	16.4308	16.4014	16.2448	16.2363	16.2662	16.1321
GAB2:Y452	NA	13.7856	13.0321	11.7756	12.948	13.4681	NA	9.83706	7.13683	NA	NA	9.27056	12.9634	11.8647	14.6101	NA	11.5639	12.8497	NA	12.2396	12.5369	NA	NA	11.3247	10.9057	NA	NA	8.39018	12.7957	12.2198
GRB10:S476	19.8203	20.1487	19.8254	20.2227	20.0906	19.8129	20.0549	19.5082	19.9922	19.7966	19.3662	20.2101	19.053	20.3133	20.8681	19.1785	19.1201	19.5641	19.4938	19.2722	20.2642	19.5983	20.4841	20.3908	20.2501	20.0287	20.4161	20.6573	20.9102	20.7312
GSK3A:S21	21.9694	22.3038	22.1239	22.0811	22.5088	22.2308	22.2728	22.4865	22.3716	22.3105	21.4971	21.8499	21.5215	22.0697	22.0532	22.4136	22.1927	22.4117	22.2264	22.4015	22.427	21.8924	22.1949	22.2733	22.0169	22.139	22.1077	21.8686	22.1523	22.4383
GSK3B:S9_1	19.3994	19.1651	20.0683	18.4447	18.971	19.3308	18.4514	18.5794	18.6086	18.7528	20.4551	18.24	20.1689	18.9798	19.0303	18.4207	20.9998	18.3948	19.0582	18.0646	19.5039	19.7794	18.7944	19.2572	18.7556	19.5165	18.7307	19.0106	18.8877	19.3611
GYS1:S641/S645	19.1949	19.3713	19.3972	19.0856	19.7151	18.752	19.4565	18.9098	19.4089	19.6122	17.9763	18.3236	18.6992	19.1824	19.1867	18.7102	18.9409	19.4039	19.1649	19.2615	18.5527	18.6253	18.9957	18.9416	18.9394	18.8703	18.6591	18.8844	18.6939	18.6874
HSPB1:S15	NA	22.018	22.3119	22.3687	20.7732	24.0135	24.493	24.1709	24.4445	24.1814	20.1631	22.0353	21.5961	22.348	22.3113	23.9329	23.6248	24.772	24.6602	24.6291	22.1573	21.8814	22.8429	22.5099	23.3395	23.2133	23.4505	24.5497	23.7012	23.3838
HSPB1:S78	NA	14.1857	14.301	14.432	14.2974	14.0549	12.619	13.579	14.3351	13.3343	NA	13.4369	NA	14.7802	13.2713	14.9797	13.9198	14.0843	14.184	15.163	13.0375	15.8379	13.8018	14.0617	12.7058	11.4958	12.7196	14.4907	13.3642	14.6338
HSPB1:S82	29.7523	30.1727	30.2037	30.2816	30.6146	30.9708	31.0357	30.9882	31.0268	30.8403	28.683	29.805	29.8046	30.0292	30.1188	31.1109	30.7039	31.0885	30.9021	30.9317	29.8781	29.5851	29.9422	29.9573	30.1812	30.6382	30.5863	30.6608	30.4991	30.3635
IGF1R/IR:Y1135	17.0564	15.7057	16.942	15.2232	19.3877	18.463	18.4063	19.3392	15.84	16.3647	15.3286	19.1909	19.7465	16.2442	18.4247	17.0502	17.0992	16.7166	19.5897	18.1792	17.9608	20.3843	NA	19.3305	14.6331	19.7	19.0768	19.2397	19.4075	16.4042
IGF1R/IR:Y1135/Y1162	NA	NA	NA	NA	NA	NA	NA	NA	NA	NA	NA	NA	NA	NA	NA	NA	NA	NA	NA	NA	NA	NA	NA	NA	NA	NA	NA	NA	NA	NA
IRS1:S1101	22.045	22.5606	22.4552	22.9695	22.2268	22.3738	22.2886	22.2247	22.5815	22.791	21.404	22.1437	21.1168	22.4176	22.7025	22.2235	22.0067	22.2617	22.4624	22.5623	22.5672	21.7196	22.6248	22.3738	22.6026	22.105	22.5156	22.3191	22.4085	22.7382
IRS1:S307	18.3499	16.1594	17.0513	17.4473	17.0331	17.1314	17.9958	17.033	17.3687	17.2983	17.4829	17.0876	18.163	16.93	16.5474	17.7482	17.5667	17.7128	18.4946	17.9936	16.5657	16.6275	16.9465	16.6838	17.0824	16.5576	16.6605	17.4469	16.837	17.3485
IRS1:S323_1	17.7547	17.5621	16.9143	16.3402	17.9754	16.8313	17.0075	17.5325	16.9086	17.0423	16.71	17.3443	14.7935	17.5395	16.9211	17.0614	16.8933	16.8862	16.6801	17.1884	17.0155	16.3585	15.9332	16.6437	16.3086	17.6167	17.4407	16.7954	16.5134	16.3872
IRS1:S323_2	15.8798	14.9568	14.4714	16.0644	16.2647	15.123	15.1996	16.7115	16.9973	14.597	15.3376	14.9054	15.0274	15.3259	16.3805	14.0092	14.1316	14.8546	17.9332	17.7643	15.4129	14.3344	14.3961	16.1292	15.9901	16.5894	15.7663	15.126	15.9246	16.1626
IRS1:S341_1	16.7267	20.8822	18.9327	18.8181	20.428	20.21	21.8052	20.7994	20.4496	18.8764	19.5114	18.4553	18.3909	18.1095	18.7371	18.05	20.0167	18.6924	20.2066	19.1507	18.3824	16.184	17.2668	19.3743	18.682	19.9942	19.5413	19.6354	20.6313	19.02
IRS1:S341_2	16.5111	16.7543	17.0045	18.0934	16.5172	16.7987	17.1001	17.3284	17.399	17.7381	15.4815	15.9239	15.6192	16.7232	19.0887	17.7284	17.156	17.6149	15.1044	17.5689	16.2063	15.661	16.9969	16.7748	17.1455	16.8936	16.3675	16.0697	16.7081	16.429
IRS1:S636_1	19.4802	19.6759	19.5073	19.6312	19.7563	19.5433	19.7675	19.6713	19.9722	20.1729	19.1338	19.4055	19.3082	19.794	19.4326	19.6186	19.1167	19.5895	19.6484	19.7972	19.8157	19.1952	19.8313	19.5433	19.5614	19.7505	19.5751	19.6031	19.5741	19.6234
IRS1:S636_2	18.5092	18.9788	18.3466	18.8927	18.6111	18.5053	17.7022	18.6052	18.4672	17.5798	18.2217	18.6114	17.7208	18.6856	18.4029	17.3035	17.26	17.433	17.2494	17.8326	18.3378	18.1426	18.3863	18.908	18.4755	17.9772	17.8585	18.0987	18.4894	18.4994
IRS1:S792	14.7766	15.2341	14.6954	13.8191	14.648	15.1609	15.3094	14.1497	12.751	16.9354	14.9304	15.241	13.5866	14.5237	11.5555	11.4794	15.5381	14.0461	11.927	15.1038	11.473	13.8684	13.6196	14.1686	15.3774	NA	16.63	15.299	12.4045	14.6542
JUN:S243	NA	NA	NA	NA	NA	NA	NA	NA	NA	NA	NA	NA	NA	NA	NA	NA	NA	NA	NA	NA	NA	NA	NA	NA	NA	NA	NA	NA	NA	NA
JUN:S63	17.9011	17.599	17.9226	17.8216	18.3207	21.386	21.7807	21.2545	21.8741	21.4761	16.8907	18.1282	17.3665	17.9255	18.2511	21.8166	21.349	21.5052	21.6426	21.4112	18.3997	18.3838	18.7169	18.2812	19.1466	18.5289	18.9957	20.1089	19.0628	19.0969
JUN:T91	NA	NA	NA	NA	NA	NA	NA	NA	13.575	NA	NA	NA	NA	NA	NA	NA	NA	NA	NA	NA	NA	NA	NA	NA	NA	NA	14.1404	NA	NA	NA
JUN:T93	12.3877	NA	NA	NA	NA	14.9682	14.5673	NA	14.432	NA	NA	NA	NA	NA	12.4243	14.2065	NA	NA	NA	NA	13.1899	11.8539	12.6829	NA	NA	NA	NA	NA	10.2209	NA
LCK:Y394	20.5442	20.7247	21.2471	20.5051	22.3595	21.3153	21.3011	21.2333	20.9422	21.008	20.0553	19.7303	20.8675	21.6163	21.1008	21.0502	20.2183	20.6561	19.6934	20.4284	20.4659	20.5852	21.104	21.0578	20.3504	22.7003	21.3693	20.4479	20.5613	19.7335
LMNA:S22	27.1533	27.5812	27.51	27.5088	27.8692	27.5173	27.5801	27.2375	27.3615	27.4769	27.0511	27.2295	26.7933	27.7113	27.8244	28.3308	27.7203	27.8691	27.9652	28.1376	27.452	27.0341	27.4468	27.6023	27.785	27.5308	27.323	27.4761	27.5754	27.5217
LRP6:S1490	18.3048	18.8028	18.4166	18.9498	18.7096	18.1134	18.9103	18.5227	18.8612	18.768	17.7816	18.8924	17.3632	18.6123	18.6838	17.3409	17.6868	18.0835	18.8644	18.3515	19.0193	17.9941	19.0034	18.8259	18.6887	18.4674	18.6228	18.8409	18.7975	18.888
LYN:Y397	17.8956	18.1784	18.9851	18.0625	20.2688	18.8419	18.9658	19.0524	18.7097	18.696	17.5462	17.0314	17.8825	19.6888	18.8869	18.6263	17.756	17.9801	17.0366	17.9922	18.2264	18.2207	17.0814	18.7235	17.9251	20.4588	19.1353	17.9291	17.9213	16.8393
MAP2K4:S257	17.2887	17.0821	17.1558	17.9362	17.6825	18.4795	18.3112	18.3524	18.6195	18.4251	16.6473	17.2282	17.02	17.4839	17.9708	18.8238	18.3403	18.6655	18.9616	18.9748	17.3962	16.6327	17.6816	17.6158	17.5009	17.0718	17.2977	17.5942	17.1735	17.8643
MAP2K4:S80	14.9479	15.0856	15.0916	15.2949	15.4866	15.5873	15.7076	15.9461	15.2169	15.2968	14.9383	15.1126	15.212	15.265	15.0804	15.7166	15.4868	16.072	15.4861	15.561	15.1273	15.513	14.5455	15.143	16.3682	15.4129	15.0365	15.2887	15.1833	15.3059
MAP2K4:T261	13.411	12.3914	12.8112	12.638	12.6967	12.8794	13.5085	13.0025	13.8253	12.7341	12.9495	12.2464	14.0956	12.4001	13.0441	13.7289	12.3811	13.4933	14.0466	12.4046	12.9624	14.5084	14.2434	12.9016	12.8387	12.9415	13.2906	13.1926	13.1624	11.8928
MAPK11:T180/Y182	NA	NA	12.1973	NA	NA	12.1774	12.213	12.3027	12.9897	12.9408	11.4871	12.3706	NA	NA	12.4721	NA	NA	NA	15.178	13.3417	12.2339	15.0368	NA	NA	NA	12.3898	12.8769	13.0624	13.5805	13.4518
MAPK3:T202	NA	15.9535	15.1036	17.0312	16.264	17.5798	16.7648	17.2736	16.9556	16.2179	16.3059	15.6582	15.2927	15.3501	15.9968	16.4247	16.316	16.766	17.5817	16.5865	17.1236	16.3941	17.5055	16.4856	16.5118	16.7126	17.2122	16.9395	16.7795	16.5965
MAPK3:Y204	21.6038	22.2221	22.2925	21.8979	23.0261	21.7482	22.2712	21.762	22.1149	22.2883	20.248	20.4272	20.7125	21.6125	21.8269	21.6234	21.4174	21.8132	21.7778	21.8207	21.3888	20.6813	NA	21.6428	21.7069	NA	22.1316	22.0038	21.9698	21.5547
MAPK7:T219	17.2248	18.4046	17.6876	17.4279	17.5301	17.4823	16.519	17.4464	17.7268	17.7843	18.4263	18.2783	18.0705	18.1237	17.6946	18.4177	18.1685	18.3288	17.0531	17.1296	16.7046	17.5984	16.5871	17.5177	17.9324	16.298	17.3213	16.4295	16.7515	17.7226
MAPK8:T183	15.0136	16.5275	15.5073	17.2521	16.1206	17.4961	17.2853	17.554	17.4574	16.8672	14.361	16.4498	15.6417	15.6793	17.1925	17.0664	16.6967	16.8217	17.7246	16.766	16.7299	15.974	17.3731	16.5627	16.3232	16.0482	17.297	17.4378	17.2115	17.3499
MAPK9:T183	16.4442	16.3444	16.3366	16.5385	16.3684	17.5389	17.6614	17.5694	17.1308	17.6625	15.9024	15.8391	17.0679	16.0911	16.3116	17.7569	17.6421	18.0062	18.0759	18.1716	16.4527	15.8695	17.033	16.2386	16.7425	16.2739	17.1311	17.4816	16.6582	16.4579
MAPKAPK2:T222	17.2199	18.0248	18.2582	18.8361	20.2815	19.251	19.0698	20.1727	19.0194	19.7254	16.9703	17.8279	17.8983	18.6158	19.8327	18.8011	18.4925	19.116	19.0078	20.0132	18.415	17.7645	18.7555	18.5183	18.7161	18.3677	18.538	18.9636	20.5128	19.21
MAPKAPK2:T334	14.176	NA	NA	13.3471	12.7374	14.5674	12.6577	13.1361	14.1068	13.8671	NA	NA	17.8321	12.2664	NA	14.7472	13.8944	11.1223	14.2542	12.7746	NA	13.1125	10.0978	11.0607	14.2127	15.1045	10.9227	11.8525	11.2225	NA
MCL1:S64	16.4241	16.4188	16.5061	16.6968	16.5843	16.0887	16.7949	16.7177	17.4484	16.8189	16.0913	16.4885	16.4276	16.636	16.6822	16.2508	16.3622	16.6199	17.4986	16.5094	16.5626	16.6271	16.9101	17.4994	16.7142	16.5129	16.9721	17.015	16.9074	16.789
MDM2:S166	NA	19.4916	19.4762	19.5214	19.8353	20.8106	21.2179	20.9238	21.1148	21.1295	19.0832	NA	18.7233	19.6617	19.5304	20.3445	20.5817	20.9981	20.8179	NA	NA	18.7783	19.844	NA	19.8977	20.0626	20.4113	20.3329	20.3511	NA
MEF2A:S408	19.3182	19.6314	19.5703	19.9034	19.5694	19.9433	20.286	20.1465	20.3106	20.1798	18.9401	19.3137	18.5528	19.6608	19.843	19.9032	20.0492	20.0763	20.2884	20.0321	19.9663	19.0667	19.9295	20.0069	19.8861	19.5999	19.9301	19.8213	19.6985	19.7986
MTOR:S2448_1	16.9796	17.6643	17.535	18.2672	18.2233	18.0408	18.3188	18.2852	18.5374	18.3548	16.5122	17.415	16.5233	17.876	17.9782	17.1443	17.2915	17.8592	17.8453	17.8766	17.8969	16.3377	19.2287	18.1709	17.9939	17.828	17.8083	18.2687	18.1682	17.9941
MTOR:S2448_2	20.9549	21.0026	20.9225	21.1641	21.4091	21.0287	21.1882	21.2827	21.1311	21.2404	20.6333	21.0328	20.801	21.3476	21.2408	20.8541	20.677	21.0649	21.0676	21.0799	21.0197	20.5065	21.4724	21.3583	21.1708	21.0987	21.5168	21.3644	21.2499	21.2467
MTOR:S2481	16.5357	14.3	15.0895	NA	14.6997	14.6993	14.5999	14.3063	NA	14.4646	15.9388	15.3396	16.9249	15.286	NA	15.6117	NA	15.6033	14.9779	15.2435	15.0968	16.0175	14.8604	NA	14.7151	12.4682	14.4191	14.1323	14.9788	15.361
MYC:S62	20.0952	20.2378	20.1546	20.3625	20.5444	19.2991	19.6159	19.0436	19.3988	19.3574	20.092	20.243	20.4228	20.0759	20.3631	18.0465	18.5441	19.7012	18.6453	18.5412	19.8493	20.353	20.1933	20.1155	19.9851	19.6424	19.8665	19.9428	19.8647	19.8249
NFKBIA:S32	14.4547	14.5067	13.7609	14.1405	13.9126	13.709	13.6508	13.5127	13.4983	14.0078	13.5567	13.5587	14.3374	14.1857	14.3798	14.238	14.2238	15.2329	13.7692	14.8246	14.2868	13.9549	12.7352	13.1017	14.0263	14.1022	12.9611	14.0236	13.1902	14.5831
NOS3:S1177	16.3829	17.6635	17.0284	16.8049	16.7578	17.5605	16.0923	16.6121	16.3418	16.2668	16.1724	16.8045	15.6366	16.3223	16.9058	16.4808	15.7938	16.5728	16.6782	15.6914	16.7326	16.1461	16.4593	16.5462	16.7123	17.7289	16.6325	17.0185	16.533	17.3702
p70S6K: T389/S392_1	18.6932	15.072	17.1516	17.1961	17.9671	22.6461	20.3694	20.1388	15.5629	18.6235	17.9204	19.9592	13.9302	17.6988	18.8881	18.212	16.1246	20.6939	17.7019	15.1536	17.3095	14.3288	16.0821	NA	21.2219	20.2308	15.1016	21.3271	17.6346	15.6229
p70S6K: T389/S392_2	13.746	12.8796	13.4519	14.1763	13.1684	NA	14.0056	13.274	14.8058	NA	14.1673	13.6568	13.4758	14.1087	14.0009	13.5007	13.1064	14.7244	13.8983	13.8449	13.6524	13.5828	14.2791	13.4662	14.2508	13.8411	13.8847	14.1733	13.3544	13.7488
PAK1:S144	17.7382	18.1767	17.715	18.4653	17.5806	18.0127	17.6647	18.3533	18.2201	17.8173	17.5531	17.8633	17.3628	17.9393	18.4011	17.8307	17.658	17.7382	18.1349	17.9354	18.1223	17.4608	17.9594	17.7679	17.5368	17.1525	17.9775	17.7719	17.9532	17.98
PFKFB2:S483	14.497	NA	NA	NA	NA	NA	10.2095	NA	13.6941	NA	NA	NA	NA	NA	11.845	13.0862	NA	11.2886	NA	NA	NA	13.3763	NA	10.2247	11.5696	NA	NA	11.5921	13.3996	11.7396
PLCB3:S537	21.0604	21.6938	21.4198	21.5104	22.6868	22.0453	22.368	22.0836	21.9869	22.037	19.1748	19.6867	19.9206	21.4927	21.4047	20.9181	20.4555	20.6987	20.4378	20.8757	19.68	18.7148	19.9766	20.3456	20.46	22.9055	22.226	21.3147	21.2351	20.6941
PLCG1:S1248	17.5307	NA	19.3254	NA	19.0419	17.5076	NA	NA	NA	17.418	17.6627	24.2069	20.5151	17.6278	18.8003	21.1821	20.5478	23.3961	23.2347	18.9763	NA	22.6836	NA	NA	NA	NA	23.0466	21.1075	16.6614	25.0894
PLCG1:Y783	15.7686	16.3427	16.002	15.8248	15.9273	16.4171	16.7607	17.2046	16.3396	17.7658	15.4114	15.9224	15.4972	16.5453	16.3804	16.4192	16.2949	17.2262	16.7845	16.8351	16.2727	15.6844	15.74	15.8744	16.163	16.2176	15.9538	16.7466	16.1302	16.3813
PLCG2:Y1217	NA	NA	NA	NA	NA	NA	NA	NA	NA	NA	NA	NA	NA	NA	NA	NA	NA	NA	NA	NA	NA	NA	NA	NA	NA	NA	NA	NA	NA	16.7386
PLCG2:Y759	16.6323	15.4622	15.73	15.9527	16.4802	15.2428	15.8657	15.8944	15.8703	15.9563	16.3745	16.8871	16.2272	16.8324	16.0649	15.2484	14.827	15.5793	16.0615	16.5816	15.4676	16.1112	15.8884	15.9595	16.2867	15.7816	15.3118	16.4373	16.1398	15.7367
PPP1CA:T320	20.7537	21.7056	20.9878	22.0284	21.5243	21.3804	21.2215	21.2361	21.383	20.928	21.132	21.8658	20.9606	21.0804	22.2271	20.7431	20.4709	20.95	21.5429	20.7165	21.9267	21.3026	22.4649	21.8628	21.7663	21.1386	21.8962	21.8465	22.0252	21.9542
PRKAA1:S486	NA	NA	NA	12.8817	NA	13.371	11.2859	13.983	16.3728	11.024	14.7855	14.6062	NA	15.0011	11.0837	16.4757	15.5241	NA	NA	12.0656	NA	NA	14.0834	15.2876	NA	10.6803	15.1918	NA	9.76189	NA
PRKAB1:S108	NA	NA	21.9565	NA	NA	22.2821	22.4545	22.5452	22.7203	22.4932	21.1812	22.2235	21.1166	NA	22.4241	21.5045	21.4721	22.0052	22.0045	22.0337	NA	20.8622	NA	21.9327	21.9931	NA	22.0331	22.0592	22.2137	22.249
PRKAB1:S182	20.8787	21.4106	21.3367	21.4014	21.3975	21.7831	22.1312	22.0705	22.2052	22.1515	20.4757	21.2045	20.2374	21.3849	21.5	21.4819	21.5184	21.9557	21.9847	21.7356	21.5633	20.5357	21.8222	21.7883	21.844	21.6569	21.6509	21.6934	21.8086	21.69
PTK2:Y576	17.8223	18.2315	18.267	17.9625	18.1303	16.9227	17.5508	17.4825	17.7885	17.774	17.3099	17.3498	16.949	17.9029	18.3095	17.6644	17.0145	17.0456	17.5652	17.6733	17.4318	16.9217	17.7551	17.7634	17.6404	17.7006	17.8868	17.5164	17.9709	17.8272
PTK2:Y925	14.6021	16.7242	16.7436	16.7127	16.8789	16.8661	16.8134	16.4023	16.4162	16.9497	16.5231	16.8031	17.4039	16.655	16.2133	16.8893	17.5847	17.1182	17.0209	16.6147	17.0485	17.5282	17.0522	16.64	16.9864	16.5962	16.8158	16.9924	16.5771	17.2135
PXN:Y118	17.8986	18.2003	17.8259	17.7636	17.6325	17.1121	17.6817	17.5703	18.0589	17.8152	17.4176	17.3539	17.1534	17.8226	18.1896	17.7624	17.3867	17.6297	17.4108	17.6325	17.6507	17.1282	17.5736	17.8529	17.3703	17.5628	17.7705	17.5169	17.8933	17.878
RAF1:S259	22.3837	22.7875	22.749	22.9114	22.6741	22.9093	23.0221	23.0101	23.0763	23.0558	22.03	22.9223	21.7342	22.9817	23.072	22.4184	22.4929	22.8357	22.8186	22.7963	23.1432	22.2764	23.3792	23.0944	22.9262	22.7636	22.9984	23.1636	23.2039	23.2346
RAF1:S289	11.2703	14.4656	NA	11.1395	12.7391	NA	12.8381	NA	12.95	13.294	NA	13.0436	14.484	NA	NA	NA	12.4034	NA	NA	NA	NA	13.9756	NA	12.3646	12.1762	13.4043	NA	12.2484	12.4317	NA
RAF1:S296	14.9527	14.96	15.564	15.2201	15.0616	14.7662	14.8171	14.5249	15.0572	15.2967	16.4338	15.7278	17.401	15.7832	15.1331	16.1497	15.107	14.8478	15.403	14.8614	15.109	NA	14.9516	14.9322	15.5674	15.2372	15.5676	15.5955	15.6813	15.6717
RIPK2:S176	NA	17.0287	15.5249	16.7652	15.6809	16.4013	16.2392	16.7809	17.6911	16.289	14.2874	15.4861	16.2819	16.2278	16.1997	16.7585	15.7041	17.1797	16.2172	16.0804	16.9415	15.1835	16.2595	17.2578	14.6504	15.4914	17.2459	15.6033	16.3736	16.6435
RPS6:S235	NA	NA	NA	NA	NA	NA	NA	NA	15.1391	NA	NA	18.1221	15.0712	NA	13.7339	NA	NA	12.0988	NA	NA	Inf	NA	NA	NA	NA	NA	NA	NA	NA	NA
RPS6:S240	NA	16.4062	12.0595	13.6125	15.9006	NA	NA	NA	14.1365	14.6406	14.1988	13.6169	NA	18.1701	16.0143	14.8104	NA	14.8913	NA	NA	15.1411	NA	15.4811	NA	19.3903	NA	NA	18.1947	NA	NA
RPS6KA1:T359	21.3574	22.3135	22.132	22.2805	22.5154	22.5242	23.0596	22.9123	23.1509	23.0487	21.1978	21.8996	20.6599	22.421	22.6259	21.9327	22.1098	22.5553	22.6089	22.5628	22.387	20.9528	22.8969	22.8592	22.8846	22.5813	22.5657	22.8841	22.8609	22.8966
RPS6KB1:T444_1	13.6728	12.4495	13.1561	11.3987	11.9229	11.7406	11.6122	11.3541	11.2509	10.6524	12.2606	13.307	13.9807	12.1658	11.8967	12.7502	12.4707	12.8569	11.8254	10.9243	12.116	14.2155	11.422	9.67134	11.9037	12.5934	12.874	11.0809	12.5938	11.8933
RPS6KB1:T444_2	16.052	16.1944	19.1083	17.5441	17.3028	16.9735	16.8639	16.6443	16.6523	15.9816	16.0529	16.3363	18.8443	16.3435	16.5371	17.8944	16.822	17.23	16.728	15.8272	18.965	18.8621	16.7863	16.8156	16.4207	16.5151	16.9965	16.0995	16.8869	17.2812
SGK3:T320	NA	10.988	10.0617	11.1213	NA	11.7239	NA	11.6225	NA	NA	NA	10.1885	NA	10.0656	NA	NA	NA	NA	NA	NA	10.6206	NA	NA	9.88216	NA	NA	NA	11.0495	9.97259	NA
SIRT1:S27	18.0929	17.7019	17.5698	17.6894	17.6555	17.5073	17.7513	17.3321	17.7723	17.5981	16.306	17.2021	18.5806	17.7028	17.837	17.2655	17.3343	17.2704	17.4861	17.3569	17.613	15.849	17.7942	17.8524	17.6117	17.2671	17.2401	17.4951	17.4534	17.389
SIRT1:S47	22.4649	22.6222	23.0878	22.42	22.6137	22.2764	22.5308	22.1308	22.7036	23.0169	21.7742	22.7618	21.4879	23.0265	22.6407	22.2018	21.9926	22.3802	22.4626	22.4427	22.7869	21.6256	22.6179	22.882	22.6085	22.4509	22.5497	22.6791	22.8572	22.5404
SRC:Y419	15.4116	15.4974	16.3591	11.5484	16.7803	16.3115	12.3199	12.3227	16.1409	16.6498	16.9844	15.978	NA	NA	16.2472	15.2215	15.5392	15.099	16.0741	NA	15.6201	17.4023	13.9274	14.4643	14.9817	16.1513	16.1452	15.6634	NA	15.7747
STAT1:S727	20.6206	20.6901	20.7158	20.6896	21.0737	20.7145	21.1454	20.876	21.1022	21.0732	20.4078	20.606	20.2827	20.7639	21.019	20.556	20.5314	21.0672	20.9951	21.0426	20.8175	20.2468	21.3052	20.911	21.2453	21.0986	21.2044	21.3157	21.2226	21.1801
STAT1:Y701	16.5777	15.2751	15.4313	16.1929	16.455	11.5304	15.393	15.7506	18.1707	17.3285	15.6454	15.535	15.6452	15.8941	16.151	16.8021	18.0848	16.6021	16.3874	17.6162	15.4826	15.9219	16.6046	16.847	16.0499	15.1916	15.2315	15.1418	17.8688	15.8924
STAT3:Y705	20.2597	20.3714	20.2266	19.9349	20.0574	19.4084	19.7347	20.0887	20.3065	20.0982	18.3632	20.017	17.7141	20.234	20.1676	19.1244	19.0869	20.1677	19.5654	20.2109	19.3165	17.7082	20.4503	19.9683	19.8199	19.9423	20.0259	20.3855	19.025	20.3003
STAT5B:S690	14.9479	NA	15.2026	NA	13.272	NA	14.2049	NA	NA	NA	15.0904	14.6832	16.797	15.0636	14.5642	14.8946	15.4716	15.5596	NA	13.3341	15.3074	15.2944	12.1279	NA	14.1043	15.5843	12.8595	NA	NA	14.759
TAB2:S372	14.838	15.1078	15.4447	15.4575	15.7436	15.6075	15.9297	15.4604	15.7218	15.7138	13.7618	15.1285	13.9887	15.9108	15.8255	14.4787	15.2766	15.9635	15.7878	15.6035	16.2551	13.8429	NA	15.7533	15.9047	NA	15.3147	15.6192	15.8118	15.7498
TBC1D4:S318	NA	NA	NA	NA	NA	NA	NA	NA	NA	NA	NA	NA	NA	NA	NA	NA	NA	NA	NA	NA	NA	NA	NA	NA	NA	NA	NA	NA	NA	NA
TBC1D4:S588	23.8591	23.9545	23.84	23.7641	24.2351	24.0641	24.2922	24.1962	24.3826	24.2502	23.4646	23.9276	23.063	23.8839	24.1349	24.3657	24.1397	24.2981	24.3824	24.4499	24.355	23.4544	24.2976	24.2482	24.1695	23.9298	23.9158	23.8571	23.9171	23.895
TBC1D4:T642	17.1481	18.0792	17.4335	18.6555	17.6564	19.1587	17.7553	19.0705	18.7428	18.2979	17.6429	18.2804	17.5017	17.2481	18.3996	18.7913	18.7087	19.0749	19.0889	19.0834	19.2828	18.5126	18.6827	18.3832	NA	17.3104	18.1013	17.8151	18.3269	18.318
TP53:S15	NA	NA	NA	NA	NA	10.2912	NA	NA	NA	NA	NA	NA	NA	NA	NA	NA	NA	NA	NA	NA	NA	NA	NA	NA	NA	NA	NA	NA	NA	NA
TP53:S315	21.4692	21.4152	21.3458	21.3631	21.4468	23.7084	24.0588	24.0757	23.9732	23.7577	21.1287	21.2557	20.5208	21.4514	21.3825	23.2499	23.4814	23.6134	23.5037	23.6505	22.4003	21.8002	22.2272	22.4374	22.2155	22.9453	22.9958	22.623	23.2702	22.8994
TP53:S6	NA	10.483	NA	NA	NA	NA	10.3496	15.6114	15.6249	14.6934	NA	12.6949	NA	NA	NA	NA	11.0969	NA	13.421	NA	NA	NA	14.5635	11.1023	NA	NA	NA	NA	16.8225	NA
TSC2:S1254	15.725	16.5229	15.805	16.8595	16.8377	18.012	17.8385	17.7354	17.6727	17.5443	15.814	16.5723	16.7112	16.4391	16.8463	18.3669	17.7211	18.0606	18.1637	18.0625	16.3905	16.4824	16.6038	16.3062	16.5057	16.9234	17.0547	17.4659	16.905	17.0783
TSC2:S939	19.5644	19.9294	19.7731	20.0976	20.006	20.085	19.8378	19.8663	19.8426	20.0742	19.4525	19.6268	19.1119	19.8983	20.1287	20.0185	19.7176	19.8677	19.8793	20.0626	20.1786	19.344	19.8164	20.1293	19.9771	20.0498	20.0855	19.9621	20.2398	19.9835
TSC2:T1462	19.6739	20.3991	21.3163	20.4714	20.8816	19.9238	19.1322	20.0953	19.9313	19.4601	19.9718	19.7313	19.371	19.4132	20.2997	20.2339	20.2475	19.4604	20.4658	19.6496	20.69	20.5011	20.9247	20.8508	19.7334	20.1209	20.813	20.7009	19.9479	19.8793
ZAP70:Y319	13.4598	13.2929	15.2203	15.2569	14.8917	12.6043	13.5183	12.983	14.9989	13.1965	16.0106	15.4794	15.8509	15.7892	13.855	15.0733	14.3327	15.73	14.8741	NA	13.7684	16.5553	13.4681	12.7858	15.9358	14.2764	14.7299	13.4205	13.7154	14.5663
ZAP70:Y493	13.091	NA	13.1898	13.4429	13.086	12.585	13.7968	NA	14.1864	13.4356	13.0648	13.5336	NA	13.0143	15.5052	14.1608	13.0022	NA	NA	NA	10.6153	13.0202	12.4172	12.4983	13.5375	NA	13.3326	11.7895	11.9898	12.9307

## Sheet: S3B-SPH-Targeted
Site	SPH_0h_01	SPH_0h_02	SPH_0h_03	SPH_0h_04	SPH_0h_05	SPH_12h_01	SPH_12h_02	SPH_12h_03	SPH_12h_04	SPH_12h_05	SPH_1h_01	SPH_1h_02	SPH_1h_03	SPH_1h_04	SPH_1h_05	SPH_24h_01	SPH_24h_02	SPH_24h_03	SPH_24h_04	SPH_24h_05	SPH_3h_01	SPH_3h_02	SPH_3h_03	SPH_3h_04	SPH_3h_05	SPH_6h_01	SPH_6h_02	SPH_6h_03	SPH_6h_04	SPH_6h_05
ACACA:S80	18.3484	18.2366	18.2841	17.6874	18.1785	17.9752	18.2346	18.5401	17.9565	18.644	17.3738	17.7413	18.4719	18.0249	18.8374	17.6454	17.5037	17.6866	17.6207	17.6754	18.2393	17.8271	18.1176	17.9754	18.3284	18.7077	18.7451	18.7379	18.8331	18.3878
ACLY:S455	20.9515	20.6111	20.8663	20.2819	20.8533	21.2402	21.1204	21.5538	21.2392	21.2502	20.1979	20.4995	20.8547	20.7086	20.7479	21.2988	21.2373	21.598	21.4643	21.3161	20.6271	20.2553	20.5142	20.8985	20.9361	20.4506	20.633	20.8825	20.8935	20.6346
AKT1:S129	9.40633	NA	NA	NA	8.66947	NA	9.14948	14.0594	NA	NA	10.0009	9.67213	NA	11.2321	NA	NA	NA	9.92164	NA	NA	NA	9.13854	NA	NA	NA	NA	NA	9.60035	NA	11.0553
AKT1:S473	8.12489	NA	NA	NA	NA	NA	NA	8.4523	NA	NA	NA	NA	8.86477	NA	NA	8.29579	9.65447	9.15466	9.03953	NA	6.84096	NA	NA	7.18687	NA	NA	NA	14.2143	NA	NA
AKT1S1:S183	20.0137	19.3905	19.8944	19.4694	19.802	20.0334	20.0577	20.6176	20.4484	20.3896	19.6624	20.6221	21.1186	21.072	20.7613	19.9834	19.7894	20.1072	20.3155	20.4806	20.3801	20.3902	20.4764	20.265	20.4639	19.8936	20.3964	20.3996	20.472	20.4236
AKT1S1:T246	16.241	16.076	16.4207	15.9794	16.1455	16.3772	16.1723	16.6028	15.9859	16.962	16.3578	16.4233	17.0057	17.1769	16.7409	15.8205	15.88	16.1144	16.1225	15.9476	16.6929	16.5663	16.4749	16.7576	16.2668	16.1945	16.0491	16.1736	16.096	15.9059
ATF2:T69	NA	10.9241	NA	NA	10.3091	9.61654	NA	9.15845	NA	NA	11.1371	NA	NA	NA	NA	NA	NA	NA	10.788	8.35732	NA	9.87305	NA	NA	9.40037	9.79769	11.1421	10.8548	NA	11.1382
ATF2:T71	14.2739	14.0422	14.1037	13.9041	14.595	13.8843	14.2847	14.1327	14.0146	14.3143	14.3262	14.0195	14.1498	13.8245	14.2518	14.4543	14.2961	14.3711	14.6595	14.6475	14.2467	14.2359	14.3523	14.2894	14.3496	14.2096	13.9488	14.0748	14.5553	14.3313
ATM:S1981	14.7918	12.5405	14.4243	14.5038	14.318	NA	12.9431	14.6973	15.7043	15.3211	14.4879	13.3154	14.9858	15.5965	15.7249	12.0081	15.4313	14.8524	15.1539	15.4926	14.2951	15.1919	14.2557	14.3497	12.3019	15.1222	14.599	15.3292	14.6699	15.3873
BCAR1:Y249	15.8783	15.699	15.5134	15.0608	NA	13.9029	14.0518	14.9736	12.9332	15.1195	14.372	13.3588	13.9329	12.3656	14.232	10.8857	10.4351	NA	12.1764	12.6586	15.1628	13.965	NA	14.9317	14.8017	13.3589	15.2985	15.7721	16.0698	14.5236
BCAR1:Y410	NA	14.9505	15.168	15.1399	15.3998	13.9093	NA	16.4389	14.9458	16.8615	NA	NA	NA	NA	14.4775	14.044	NA	NA	NA	17.0546	13.5544	11.7874	13.1234	15.2393	NA	NA	12.5022	15.236	15.9277	14.1979
BCL2:T74	NA	NA	NA	NA	NA	NA	NA	NA	NA	NA	NA	NA	NA	NA	NA	NA	NA	NA	NA	NA	NA	NA	NA	NA	NA	NA	NA	NA	NA	NA
BCR:Y177	14.4434	14.3852	14.4356	13.9371	14.7585	14.7536	14.2028	14.1686	14.9278	14.5344	13.9681	14.5383	14.7882	14.7528	15.9328	14.5475	14.6078	14.4921	14.2757	14.5291	14.335	14.7028	14.6001	14.8487	15.1606	14.5985	14.8512	14.1161	14.7512	15.1084
BRAF:S446	20.5699	20.1257	20.4042	19.8158	20.1511	20.1746	20.4599	20.5067	19.9573	20.2892	19.4822	20.0314	20.1195	20.1977	20.3393	20.229	20.0918	20.8511	20.6396	20.7048	19.7186	19.937	20.1515	20.3496	20.1639	19.8467	20.4416	20.7343	20.9035	20.3519
CAMK2D:T287	12.4949	NA	10.8834	12.2642	11.7835	NA	NA	NA	NA	NA	NA	14.5804	11.2202	NA	12.6644	13.6515	14.1736	12.6768	11.7681	11.8585	NA	NA	NA	12.9223	13.1183	NA	NA	NA	NA	NA
CAMK2G:T287	16.5411	16.9406	16.9275	16.1256	16.7775	15.1985	17.0848	16.0393	15.6115	16.8866	16.283	16.0273	16.3858	16.3715	16.4271	17.0685	17.0683	17.0817	17.0503	17.1284	15.2771	16.4857	17.0647	16.6276	16.2649	16.3544	15.918	16.0764	16.4524	16.0499
CAMKK2:S511	15.6478	15.5559	15.6017	15.4447	15.5732	15.5334	15.727	15.6534	16.0494	15.7053	15.9006	15.96	16.0321	16.058	15.7487	16.1427	16.1643	16.2888	16.0437	16.1312	15.7752	15.6924	15.771	15.9587	16.0622	15.8757	15.9184	16.0445	15.901	15.994
CAV1:Y14	15.9328	15.5571	15.7669	15.8251	16.2199	15.824	15.4399	15.5516	15.1479	16.2529	16.153	16.4443	16.3436	16.7169	16.7675	15.785	15.8253	15.5772	16.4054	16.5072	15.8518	15.4601	15.7552	16.1368	15.6759	16.1659	15.1396	15.5313	15.4053	15.9866
CHEK1:S280	17.7727	17.1303	17.2368	17.1622	16.8912	17.2499	17.373	17.2962	17.0389	17.5595	17.1096	17.15	17.0946	17.3288	17.0825	17.9479	17.775	17.7588	17.8542	17.9753	17.1647	17.2948	17.4967	17.3589	17.5669	17.3292	17.1727	17.3566	17.3927	17.3603
CHEK1:S296	17.016	15.7092	17.8427	17.1329	16.661	16.2468	15.7449	19.8244	16.1794	16.0579	15.8034	15.9886	16.282	16.4202	18.5253	15.6404	16.0513	16.2321	15.9511	16.263	15.706	16.6752	16.2974	16.9208	15.8984	15.7134	15.8103	15.7126	16.3443	17.2553
CHEK1:S317	16.4576	16.1373	17.1486	15.5522	16.519	15.3044	15.904	15.7116	14.0239	NA	NA	15.4784	NA	NA	NA	16.1967	15.3794	15.7439	15.6377	15.3871	16.1594	16.076	15.9242	16.5853	NA	14.4481	15.9158	15.9076	16.2045	NA
CHEK2:S516	NA	12.7695	NA	8.8605	NA	NA	NA	NA	NA	NA	12.9956	NA	12.5987	NA	13.5164	NA	12.0571	NA	NA	NA	10.7716	12.0078	NA	NA	NA	NA	NA	NA	NA	NA
CTNNB1:S45	17.0076	15.2149	15.9402	15.4758	16.1467	17.31	17.577	NA	18.0812	17.7517	15.5864	15.1786	15.6072	18.3162	16.8137	16.0222	16.1576	16.8886	17.5535	18.1529	15.6337	17.3209	16.9901	NA	18.2971	16.9017	16.8794	16.9161	17.7582	16.7953
CTNNB1:S552	21.29	21.1812	21.2347	20.932	22.0043	21.978	21.837	22.0322	21.3822	22.1009	21.6733	21.8184	22.3376	22.1785	22.0094	21.773	21.693	22.0517	22.1222	21.7464	21.4698	21.516	21.4261	21.8343	21.5642	21.5336	21.3706	21.6023	22.5472	21.3729
CYLD:S418	22.0026	21.8975	20.8811	20.5212	21.431	22.493	21.4971	21.9837	22.1922	21.0168	22.2605	21.2952	22.4344	22.7422	20.2442	22.6148	21.9849	20.8479	20.5174	20.6178	22.4022	22.4499	21.1841	22.8941	22.4901	21.9309	21.2956	22.2853	20.1444	22.3459
EGFR:Y998	11.3692	13.0008	13.2788	15.0294	15.7354	NA	14.1227	NA	NA	14.9787	15.1209	12.5845	12.6948	10.5678	NA	12.832	10.6479	NA	16.2692	15.346	11.0151	12.7757	13.3216	13.9092	11.9493	15.5745	13.1804	11.7357	12.138	14.541
EIF4E:S209	12.694	NA	NA	NA	NA	NA	NA	NA	NA	NA	NA	NA	NA	NA	NA	NA	NA	NA	NA	NA	NA	NA	NA	NA	NA	NA	NA	NA	NA	NA
ERBB2:Y1248	13.5827	13.5646	13.8919	13.6459	15.0106	13.8641	14.3934	14.0922	13.7257	14.8847	14.5822	13.8686	14.1866	14.2907	14.0847	13.8318	13.8306	13.5828	15.3488	14.8251	13.1872	14.9689	14.023	14.3798	13.4935	14.5393	13.5713	13.8203	14.2282	14.1986
ERBB3:Y1328	NA	11.1015	NA	NA	NA	NA	16.4492	NA	17.9592	NA	13.0474	15.0143	12.811	10.7088	NA	NA	NA	NA	NA	NA	NA	12.3026	14.3568	13.0858	13.2453	NA	NA	NA	NA	NA
FOXO3:S253	15.1185	16.5914	14.9498	14.191	15.1531	15.4266	14.8869	15.1325	12.7026	13.689	13.0304	11.6869	12.4077	NA	11.4181	NA	15.2213	13.4038	NA	13.8664	11.4823	NA	14.7783	13.222	12.6629	12.7096	14.3322	15.4505	14.3504	13.4558
FOXO3:S294	17.7613	17.636	17.7371	17.2281	17.2688	17.3676	17.4444	17.6089	17.327	17.2932	17.2486	17.3186	17.2941	17.3012	17.0809	17.6533	17.8245	18.0803	17.7984	17.4822	17.6299	17.3938	17.678	17.6503	17.4767	17.2497	17.4972	17.6889	17.9757	17.3485
FOXO3:S413	14.3989	14.7863	15.0587	14.7406	15.1279	14.3813	15.3115	14.6713	14.756	15.4676	14.7475	14.7984	14.6937	14.6391	14.7383	15.8252	15.9935	16.0583	16.3464	16.3867	14.0092	15.0239	15.1467	14.9568	14.5315	15.1221	14.5851	14.8315	14.9881	14.7856
GAB1:S304	18.9202	18.2581	17.9812	15.8947	16.6239	18.1927	18.6996	16.1997	17.7494	18.8012	15.6634	17.5435	17.9233	15.8435	17.9215	17.0485	16.9754	18.4973	18.7321	18.7066	15.8086	17.7912	16.2682	17.6118	16.2852	15.7844	17.8888	16.6912	16.6449	17.6579
GAB1:Y627	12.6533	13.0328	13.1938	12.3668	13.0374	12.4497	13.4232	13.4976	13.4596	13.4116	12.2249	12.8096	12.7561	12.8365	13.1098	13.0751	13.8858	13.5278	12.6583	13.9061	12.4685	12.5879	13.0317	13.1093	13.3474	13.0133	12.6811	13.3115	13.0487	12.7621
GAB1:Y659	15.489	15.0309	15.4491	14.9973	15.4587	15.548	15.7335	15.2381	15.3564	15.4435	15.122	15.5695	15.6365	15.6904	15.8943	15.762	15.1872	15.7694	15.7004	15.7464	14.9917	15.0161	15.4823	15.4573	15.6797	15.1635	15.316	15.9869	15.3815	15.8275
GAB2:Y452	9.23384	NA	NA	10.6569	NA	NA	NA	NA	10.0006	NA	10.0508	NA	NA	NA	NA	NA	9.46972	NA	11.1444	NA	NA	8.03889	NA	10.5193	NA	NA	NA	NA	NA	NA
GRB10:S476	16.9073	16.2747	16.8179	15.9942	16.7343	17.3781	17.5542	17.6673	16.4929	17.3156	16.1882	16.0848	16.7301	16.553	16.5306	17.9062	17.819	17.8535	17.6979	18.1066	16.9553	16.4205	17.3608	17.1774	17.6022	16.3109	17.253	17.5313	17.6916	17.001
GSK3A:S21	19.7546	19.8734	19.4505	19.4801	19.6216	19.8654	20.1721	19.9983	19.9976	20.3512	19.4557	19.2692	20.3212	19.9443	20.0325	20.6316	20.722	20.8985	20.6346	20.6695	19.7507	19.8686	19.6472	19.8649	19.6118	19.4023	19.3684	19.5631	19.1534	19.6611
GSK3B:S9_1	18.4679	17.7061	19.4288	19.1515	18.6257	17.4526	17.0762	18.453	17.7258	18.1043	17.0731	18.785	18.1408	19.0843	19.5882	18.9283	16.778	18.5639	19.065	19.2168	16.4291	18.4467	19.7053	19.2145	18.6202	18.2906	18.5737	19.3966	19.3964	17.5869
GYS1:S641/S645	17.086	17.2803	17.1353	17.4007	17.5725	17.5164	16.9336	17.2641	NA	17.591	17.5165	17.625	17.8136	17.6761	NA	17.3879	17.771	17.6125	18.0997	18.0706	17.2418	17.1062	17.3259	17.3411	17.9855	17.0742	17.2929	16.9694	16.8387	17.8125
HSPB1:S15	17.4821	17.7848	18.2501	17.9296	18.488	17.81	19.1083	18.3204	18.14	19.3816	NA	19.1254	17.5384	17.4793	18.1484	20.0068	19.2379	19.7073	20.1042	20.3827	16.6891	17.7162	18.2308	18.4709	18.8107	17.6329	18.3812	19.1339	19.2718	19.2666
HSPB1:S78	NA	12.5006	10.5705	13.2231	NA	10.2067	10.6443	13.2083	NA	NA	NA	NA	10.3421	NA	11.1446	NA	10.4069	NA	9.92978	11.9061	NA	NA	11.8922	10.4594	NA	NA	NA	10.1075	11.1999	NA
HSPB1:S82	24.0766	24.3498	24.4791	24.0865	NA	24.31	24.9842	24.6288	24.514	25.1015	23.706	24.793	24.2148	23.9709	24.1744	25.5651	25.4538	25.6797	25.8378	25.9225	24.1354	24.4443	24.5537	24.6299	24.8787	24.5511	24.6709	24.7748	25.1734	25.007
IGF1R/IR:Y1135	16.4627	17.1406	16.7771	16.3965	17.3386	16.8419	16.5601	18.1856	19.6122	16.8994	16.1382	18.9116	16.5715	17.6471	17.3697	16.1079	19.4094	17.3897	15.3773	17.2021	17.7664	16.2879	16.434	16.0456	19.0656	16.0089	14.5078	20.3738	19.2494	16.9537
IGF1R/IR:Y1135/Y1162	NA	NA	NA	NA	NA	NA	NA	NA	NA	NA	NA	NA	NA	NA	NA	NA	NA	NA	NA	NA	NA	NA	NA	NA	NA	NA	NA	NA	NA	NA
IRS1:S1101	18.6143	18.4594	18.6715	18.3624	19.118	18.227	18.6803	18.7509	18.5701	18.6922	18.7087	18.7217	18.9006	19.1926	18.9845	18.3801	18.7386	18.7698	19.0988	18.77	18.5417	18.9573	18.8184	19.168	18.6537	18.6136	18.475	18.472	18.8183	18.6206
IRS1:S307	13.7627	NA	15.8523	16.1738	15.3811	13.8955	16.9593	17.247	14.5548	15.8442	14.1148	15.9888	14.2874	17.2893	15.0087	14.7006	12.6623	15.1226	14.9701	15.5493	13.9849	15.3351	16.5612	17.8349	15.9708	14.3365	NA	16.9199	14.9839	16.7703
IRS1:S323_1	16.4462	15.6557	14.3694	14.2216	13.7522	16.4557	13.0709	14.1805	9.29247	15.3086	14.2663	16.139	14.5577	15.7717	15.8135	14.1252	13.1826	14.3116	13.7129	14.4788	14.0829	14.5987	14.818	17.1812	14.5103	17.1123	13.5824	13.6098	13.9938	14.6665
IRS1:S323_2	NA	15.069	NA	10.9053	12.4398	12.6014	16.391	14.7758	11.2662	NA	10.7258	14.7736	14.1998	16.3396	NA	11.7965	12.9902	15.0591	14.0448	11.6482	NA	NA	14.4387	15.4542	NA	NA	16.2969	NA	16.9145	NA
IRS1:S341_1	19.5274	17.5454	16.6672	15.77	15.4798	15.3538	18.8051	15.8489	19.6414	16.689	16.2048	16.7611	16.3008	16.1471	18.3522	16.9533	16.779	18.5604	17.4084	15.3204	15.5403	16.2359	16.4363	17.4258	18.5961	16.4221	16.9481	17.2094	15.4314	16.2931
IRS1:S341_2	15.6373	15.1345	15.8132	14.4755	15.5727	15.0755	16.5832	15.9345	15.3427	15.4101	14.6333	15.1228	15.0352	15.6859	15.0605	15.6213	15.1557	15.4584	15.7506	15.8057	15.1014	15.3565	15.1464	15.8013	15.499	15.1744	14.829	15.1156	14.742	15.2797
IRS1:S636_1	17.7674	17.6768	17.8924	17.5322	17.7545	17.7061	18.2692	17.8466	17.9119	18.4541	17.4432	18.0631	17.7908	18.1879	17.6443	18.0458	17.6162	17.9264	18.0214	18.2166	17.7074	17.5507	17.8283	17.836	18.4369	17.6239	18.1355	17.8764	18.3258	18.0644
IRS1:S636_2	16.4007	16.2983	16.4147	15.983	16.1831	16.5557	15.6202	16.3119	16.0169	15.729	15.9833	16.371	16.322	16.1916	16.1882	16.0137	16.3735	15.751	15.7451	16.1135	16.4215	16.0623	16.2132	16.2745	16.5127	15.9632	15.9458	16.3981	16.3812	16.7404
IRS1:S792	11.8698	12.281	12.3854	11.4586	12.2032	12.4982	10.3407	9.88424	12.4643	12.2978	11.7614	11.9987	12.913	12.2392	12.1928	NA	10.3159	12.8907	12.4911	12.4838	13.4768	12.2767	12.4389	12.6579	12.582	12.664	13.2566	13.5341	13.893	13.1046
JUN:S243	NA	NA	NA	NA	NA	NA	NA	NA	NA	NA	NA	NA	NA	NA	NA	NA	NA	NA	NA	NA	NA	NA	NA	NA	NA	NA	NA	NA	NA	NA
JUN:S63	16.2383	15.6438	16.02	15.4847	16.1859	17.6992	17.7662	17.4858	17.1944	18.0194	15.7004	15.746	15.9284	16.2237	16.1521	18.3717	18.2216	18.1651	18.3691	18.6468	16.8234	16.0016	16.941	17.0898	17.7888	16.5118	17.6095	18.0032	17.3331	17.8164
JUN:T91	NA	NA	NA	NA	NA	NA	NA	NA	NA	NA	NA	NA	NA	NA	NA	NA	NA	14.2969	NA	NA	NA	NA	NA	NA	NA	NA	NA	NA	NA	NA
JUN:T93	NA	NA	NA	NA	11.5916	NA	13.6753	13.7767	NA	NA	NA	NA	NA	NA	NA	12.2735	NA	NA	NA	NA	9.19757	NA	NA	NA	NA	NA	11.9031	NA	NA	NA
LCK:Y394	19.3875	19.2817	19.2833	18.646	19.1944	18.5587	18.4075	18.5563	18.7732	19.184	19.0417	20.2458	19.905	20.4661	20.1687	19.3166	19.3972	19.4533	19.4682	19.5158	18.9133	19.1589	18.8666	18.8565	18.6608	18.8048	18.6247	18.3917	18.7223	18.6988
LMNA:S22	25.0071	24.5309	24.5388	24.3897	24.7506	24.5019	24.3319	24.1051	24.1927	24.944	24.7393	24.504	25.0161	24.738	24.9173	25.5262	25.2445	25.3803	25.6855	25.9761	24.2809	24.5285	24.503	24.6967	24.6641	24.6133	24.4418	24.4592	24.6141	24.7245
LRP6:S1490	15.664	15.1419	14.7893	14.2919	15.0638	15.754	16.2296	17.1656	14.0447	15.7548	14.9975	13.1486	12.6634	13.2965	13.4879	14.1316	15.2673	13.0825	15.6593	15.0758	13.589	12.8186	13.7394	14.0752	13.6431	13.0391	14.1605	15.3038	16.076	14.3594
LYN:Y397	16.396	16.1984	16.0253	15.4715	16.4858	14.5531	15.4356	15.224	15.0237	15.9811	15.7327	17.4873	17.5057	18.2339	17.7863	16.4164	16.6077	16.3591	16.5275	16.5658	15.4669	16.295	15.5519	14.9773	14.4165	14.9736	15.0188	14.8735	14.2622	15.1332
MAP2K4:S257	15.1437	14.5671	14.9084	14.5925	15.0844	14.974	15.4612	15.0017	15.1472	15.2327	14.3117	14.7659	15.0313	15.1262	14.981	16.0291	15.5088	15.6993	15.8963	16.2144	15.0946	14.7108	14.8807	14.8525	15.3423	14.3496	15.1189	15.2492	15.1018	15.1163
MAP2K4:S80	13.8038	13.9754	14.3257	13.8473	14.131	13.689	14.1065	14.0516	14.1578	14.2828	14.4165	14.0487	13.7939	13.9749	14.2561	14.3425	14.3582	14.3497	14.426	14.3557	13.9774	14.3141	13.9369	14.387	14.7758	13.8748	13.8491	14.1226	14.2465	14.5594
MAP2K4:T261	13.0915	13.2885	12.9696	12.6274	13.3617	13.6827	10.9955	13.4651	12.7799	12.5099	12.593	12.5236	11.7187	13.2275	13.1694	13.2731	13.3369	14.2921	13.0566	13.9757	12.529	12.4362	12.6487	12.3939	12.4161	12.4621	12.226	13.5561	14.0336	13.2772
MAP2K7:S271	NA	NA	NA	NA	NA	NA	NA	NA	NA	NA	7.21773	NA	NA	NA	NA	NA	NA	NA	NA	NA	NA	NA	NA	NA	NA	NA	NA	NA	NA	NA
MAPK11:T180/Y182	NA	13.1453	11.3979	13.6148	11.9355	13.0354	13.4541	13.6285	6.67493	NA	NA	11.7551	13.7502	12.9882	14.2662	NA	NA	14.0222	14.4333	14.2108	12.7986	13.8202	13.3093	13.8762	14.3944	13.5993	13.5761	13.2455	11.344	14.0367
MAPK3:T202	15.018	14.5885	15.1185	13.891	14.4701	14.4774	14.965	15.8119	14.1266	14.4757	11.9984	11.5145	11.0919	NA	NA	15.0955	15.4405	15.2928	14.8592	15.4141	13.8831	11.5101	14.7037	13.2681	12.8842	14.4302	14.3505	15.0811	12.8343	13.2897
MAPK3:Y204	19.2727	19.0345	19.3108	18.501	19.2489	NA	19.034	19.244	19.1677	19.4932	18.5728	20.1507	20.132	19.6319	19.8672	20.0452	20.0086	20.2214	19.8456	20.0973	18.8047	18.8313	18.5543	18.8908	18.7207	18.66	18.6222	19.081	18.8015	18.6306
MAPK7:T219	15.7188	15.7981	16.6314	17.4787	15.7443	16.4761	16.6994	17.1757	18.3234	17.4678	17.594	17.9065	16.715	18.1567	18.1321	18.189	17.1247	18.1888	17.1018	18.2667	17.7264	16.9901	16.1706	18.3526	18.7481	18.1725	17.02	16.3926	16.4926	18.2541
MAPK8:T183	12.8273	12.3448	13.5255	12.2117	12.5644	13.0486	13.0148	12.8604	NA	12.2282	13.0995	13.3441	NA	11.074	16.9348	13.8432	13.0044	12.1804	12.5035	12.9829	13.332	10.9883	13.5055	12.113	12.7043	12.4952	12.7337	13.5965	13.8002	12.8427
MAPK9:T183	16.2408	13.1206	14.6482	13.4593	14.6826	14.7632	14.5873	14.7621	14.576	14.8653	16.3614	15.1763	14.6517	16.1336	14.1484	14.7689	15.5059	13.3652	14.7376	15.2214	15.8	14.4183	14.0596	15.4524	14.6183	17.1637	15.7763	14.9926	13.3587	14.2715
MAPKAPK2:T222	14.4583	13.798	13.9883	15.0813	14.7605	15.832	16.2072	15.1568	15.9244	14.91	14.6182	15.154	14.5069	15.6936	15.1595	16.619	16.1479	16.6669	16.3375	16.3743	15.4139	14.9023	15.7437	15.0722	16.1164	14.0688	14.4778	16.2999	16.3928	15.2188
MAPKAPK2:T334	11.9209	NA	9.97757	NA	11.4321	11.8362	11.2161	NA	NA	8.73295	NA	NA	10.1999	NA	NA	10.8825	10.718	NA	9.2338	10.7925	NA	10.5556	10.4977	NA	11.1941	10.2922	NA	12.3462	NA	NA
MCL1:S64	14.6723	14.4624	14.7724	13.6899	14.4316	15.0986	12.9577	14.2221	14.5353	15.2654	14.3415	14.3256	14.7073	14.4626	16.0636	14.8178	14.5588	15.2497	12.4284	13.8451	14.5257	14.4661	14.694	14.5672	15.2371	14.4346	14.7648	15.147	13.6308	14.8891
MDM2:S166	17.4674	17.4788	17.4998	17.1484	17.3214	18.6654	18.5984	18.7076	18.4396	18.7216	16.4863	16.8426	17.0865	17.2013	17.2887	18.8937	18.9708	18.9306	19.1555	19.1495	16.8949	17.6254	17.2263	17.433	17.5119	17.968	17.8868	18.1197	18.3709	17.9558
MEF2A:S408	18.741	18.7269	18.7091	18.2272	18.3882	18.6633	18.5956	18.845	18.5061	18.5438	18.2281	18.1916	18.339	18.3589	18.3735	18.7136	18.7311	18.9037	18.6863	18.7205	18.6968	18.1942	18.4274	18.5888	18.3426	18.0797	18.4483	18.5659	18.5432	18.3826
MTOR:S2448_1	14.4978	14.6756	15.2413	15.2359	15.5645	15.265	NA	15.04	16.4901	NA	14.531	14.5847	14.5266	14.4171	15.9459	15.6372	17.3211	15.7939	18.3685	16.4393	14.909	14.586	14.8498	14.7516	15.7072	14.1663	14.6146	15.2132	15.4804	15.5264
MTOR:S2448_2	18.6946	18.3717	18.2851	18.1563	18.7795	18.692	18.7799	18.7266	18.6195	18.8047	18.1563	18.2553	18.4165	18.9573	18.6982	19.0185	18.9835	19.2357	19.0571	19.3477	18.2815	18.3997	18.4986	18.4689	18.9842	18.6089	18.7559	18.7799	18.9952	NA
MTOR:S2481	14.8862	13.9403	14.5806	14.1335	14.4058	14.9924	12.2326	14.7401	15.2547	15.0637	NA	14.666	15.376	15.5278	14.9052	15.3039	14.9027	15.1035	15.4599	15.6516	15.1213	16.0332	14.8219	14.9112	16.0043	14.9284	NA	14.6438	14.7686	NA
MYC:S62	16.577	16.0787	16.2407	NA	16.0189	14.9232	14.6766	14.9372	14.8133	15.2142	15.3961	NA	15.7594	NA	15.3764	14.4683	15.041	15.0257	15.5013	15.0784	14.9053	14.522	15.488	15.0843	15.5819	15.0365	15.2555	15.9469	16.1101	15.6604
NFKBIA:S32	14.082	12.9516	13.3147	13.3528	13.3314	14.1552	13.7775	13.9459	14.1241	14.5726	13.9592	13.5657	13.996	14.1824	13.6231	14.241	13.9431	14.0297	13.529	13.9468	13.7761	13.5231	14.0994	14.0128	14.9203	13.4313	14.2611	14.0961	15.1942	13.7271
NOS3:S1177	16.4198	13.4292	15.442	12.2613	14.1622	15.6211	13.9449	15.2295	13.0243	14.1907	13.3525	15.1601	12.7077	NA	13.8227	15.6735	14.2572	15.4012	15.3795	12.8276	15.8925	11.2697	12.8268	13.7889	14.1464	13.1372	14.5584	13.0994	16.6399	16.4397
p70S6K: T389/S392_1	14.0451	12.5864	12.8374	13.2643	18.294	12.4864	12.9259	17.5219	14.6659	15.3144	15.2489	14.1189	16.5344	13.3101	NA	15.7136	15.6885	14.8921	14.7943	14.5211	11.8757	14.2659	13.0097	14.068	14.7303	10.5436	11.8283	14.4167	13.0437	15.0137
p70S6K: T389/S392_2	12.0612	12.0036	NA	11.9507	12.4312	12.5962	NA	12.0464	14.015	13.491	12.9003	11.4964	12.5782	12.3249	12.0662	12.7913	15.3033	12.576	12.9827	13.3627	11.7591	12.3805	12.1656	11.0331	13.1389	11.8292	12.182	11.6768	12.6142	12.4435
PAK1:S144	12.9037	12.5777	11.3616	12.3749	12.8829	11.3308	12.9467	12.6915	13.4811	12.307	12.4997	NA	12.9451	13.9422	12.2407	14.0756	12.9924	12.7137	12.8935	12.5501	12.5384	12.3275	11.6022	12.6306	NA	13.329	11.8616	12.7641	NA	12.1127
PFKFB2:S483	NA	NA	10.3296	9.95557	NA	11.6952	NA	11.278	NA	NA	9.6792	NA	9.60086	11.7194	NA	NA	NA	NA	11.0964	NA	10.2784	11.7405	NA	10.3384	NA	NA	NA	NA	NA	NA
PLCB3:S1105	NA	NA	NA	NA	NA	NA	NA	NA	NA	NA	6.88809	NA	NA	NA	NA	NA	NA	NA	NA	NA	NA	NA	NA	NA	NA	NA	NA	NA	NA	NA
PLCB3:S537	17.4555	18.1779	17.3785	17.0845	17.5638	17.8204	17.8261	18.0598	16.7332	18.1694	16.5755	17.89	17.2825	16.7074	16.7343	18.3062	18.0319	18.1326	18.258	18.1631	16.5964	17.1364	17.5796	16.7557	16.9956	17.2583	17.2344	17.7905	18.467	17.3986
PLCG1:S1248	20.4528	14.8298	14.6836	16.0233	16.6651	19.9263	14.6969	14.8938	19.7384	20.3195	20.0398	15.0999	22.5869	20.1105	20.2996	21.2948	18.1481	21.1108	NA	14.6025	18.2708	22.1159	13.9922	13.9317	19.9574	20.4122	21.0487	20.5075	20.5559	19.1157
PLCG1:Y783	14.2574	14.1231	14.4532	13.9915	14.7918	14.3198	14.0945	14.126	14.8802	14.482	13.6628	14.2108	14.5272	14.9005	14.6674	14.7247	14.604	14.8649	14.8649	14.99	14.101	14.2367	13.9884	14.2253	14.7862	14.4338	14.175	14.404	14.6072	14.8255
PLCG2:Y1217	NA	NA	NA	NA	NA	NA	NA	NA	NA	NA	NA	NA	NA	14.7795	15.1986	NA	NA	NA	NA	NA	NA	NA	NA	NA	NA	NA	NA	NA	NA	NA
PLCG2:Y759	11.398	14.7736	14.2713	15.3866	15.8853	15.8166	15.3812	14.8913	16.6049	15.5348	15.8713	14.7296	14.4582	16.0334	15.4172	15.503	16.1244	NA	11.0087	16.9633	14.4245	14.7434	13.464	15.2317	16.8714	14.884	16.3822	15.2443	14.3987	15.5926
PPP1CA:T320	18.3121	18.1539	18.3939	17.6162	18.1878	17.8883	17.9062	18.2604	17.3599	18.1611	17.876	18.2372	18.0176	17.5348	17.5261	18.2066	18.0392	17.7402	17.7472	18.241	17.8606	17.2494	18.1122	17.6527	17.5596	17.401	17.926	18.3713	18.2623	17.8597
PRKAA1:S486	12.5325	12.9117	12.6218	NA	NA	NA	NA	NA	NA	NA	NA	NA	NA	NA	NA	9.08739	NA	10.6235	NA	NA	NA	13.1727	NA	NA	NA	NA	12.6553	11.7971	NA	NA
PRKAB1:S108	18.9258	18.3278	18.5766	18.4542	19.1223	18.6502	18.5501	18.9208	18.4823	18.8029	18.3363	18.9447	19.4275	19.5641	19.0095	18.7413	18.7695	19.034	19.4032	19.4312	18.5415	18.9833	18.8339	19.0085	19.0479	18.522	19.0635	19.2616	19.4417	18.9313
PRKAB1:S182	19.3812	19.138	19.4309	19.0644	19.2691	19.1786	19.3596	19.5612	19.1107	19.4333	18.8994	18.9083	19.0025	18.904	19.2522	19.1773	19.2672	19.4775	19.1961	19.2588	19.2613	19.292	19.4602	19.5281	19.4725	18.9194	19.3126	19.4185	19.6716	19.3543
PTK2:Y576	15.796	15.5514	15.7889	15.4627	15.4111	15.1645	13.7887	14.4534	14.5707	15.2812	15.0778	14.8432	14.7784	15.153	15.1062	14.1826	13.9344	13.8635	14.197	14.4822	15.0576	14.9549	15.2132	15.5926	15.3987	14.9561	15.0601	15.4967	15.7013	15.416
PTK2:Y925	16.4544	15.2873	17.1127	15.8835	16.1084	15.7198	15.5792	15.8439	16.5019	16.0807	16.2169	16.2318	15.7154	16.2252	NA	15.7265	16.2275	16.4872	15.4557	16.8202	17.0521	15.911	16.1411	16.4095	16.1894	15.3514	16.3162	15.881	16.1191	16.3046
PXN:Y118	16.0757	15.9056	15.9468	15.7466	15.7773	15.4267	15.1138	14.9698	14.7751	15.7994	15.5498	14.3383	14.7828	14.9209	14.2274	14.9923	14.7123	11.381	14.7852	14.9333	15.8308	15.143	15.5719	15.7659	15.6493	15.524	15.532	15.646	15.8321	15.4556
RAF1:S259	20.2092	19.8635	20.0429	19.5791	19.8104	19.9381	20.0462	20.2013	19.9404	19.9858	19.4762	19.9862	19.9857	20.0706	19.801	20.0418	20.1032	20.3942	20.1915	20.2138	20.0862	19.7987	20.1337	20.0118	20.2315	19.5531	20.1248	20.3055	20.3402	19.972
RAF1:S289	NA	NA	NA	NA	NA	NA	NA	13.1689	NA	NA	NA	NA	NA	NA	NA	NA	NA	NA	NA	NA	NA	NA	NA	NA	NA	10.0124	NA	8.25958	NA	NA
RAF1:S296	15.086	14.8649	15.4181	13.4802	13.5781	15.7641	15.5051	15.3695	15.5432	NA	15.3487	15.285	15.3935	15.4092	15.775	15.6906	15.8239	15.6609	NA	16.0477	13.6975	15.536	15.1686	15.2433	16.079	15.4643	15.5562	NA	15.6204	15.4882
RIPK2:S176	NA	15.3235	13.9099	NA	NA	14.9052	14.2044	13.6056	14.6091	NA	NA	14.6698	17.0773	NA	NA	14.4053	12.8155	15.9972	17.4335	NA	NA	17.4319	12.6481	17.1969	14.0139	16.81	14.0735	16.1967	14.5026	16.068
RPS6:S235	NA	NA	11.6727	NA	NA	NA	NA	NA	NA	NA	NA	NA	NA	10.1882	NA	NA	NA	NA	11.794	NA	NA	NA	NA	NA	NA	NA	NA	NA	NA	NA
RPS6:S240	NA	NA	NA	12.1305	NA	NA	NA	NA	NA	NA	NA	NA	NA	NA	NA	NA	NA	NA	17.3064	NA	NA	NA	NA	NA	NA	NA	NA	NA	NA	18.6203
RPS6KA1:T359	20.2094	20.0984	20.5472	19.9604	20.172	20.2319	20.2521	20.3933	19.8708	20.3161	19.7327	19.6122	19.831	19.8894	19.9835	20.2445	20.338	20.4034	20.3216	20.2641	20.0008	19.4902	20.1159	20.3426	20.4059	19.6984	19.884	20.1081	20.5466	20.0914
RPS6KB1:T444_1	11.3333	10.3199	11.5796	10.9439	10.7467	11.2787	11.4841	9.33026	11.5116	9.47533	9.59174	11.2816	11.9243	11.1922	NA	10.5841	NA	10.6652	10.5946	11.5064	10.8633	12.1919	10.1441	11.1152	11.1272	11.3472	11.3697	10.9854	11.5555	12.1941
RPS6KB1:T444_2	15.2469	15.4376	15.3281	18.1209	15.011	14.8778	14.9046	14.9462	15.4618	15.2384	15.3165	17.8236	17.5534	15.6041	18.921	15.9663	15.1299	15.0524	15.4664	15.2082	14.9116	15.0725	15.12	15.7752	15.384	14.8278	15.2079	15.3424	16.4542	15.6221
SGK3:T320	NA	NA	NA	NA	NA	NA	NA	NA	NA	NA	NA	NA	NA	NA	NA	NA	NA	NA	NA	NA	NA	NA	NA	NA	NA	NA	NA	NA	NA	NA
SIRT1:S27	14.9158	15.142	14.9084	14.45	14.5643	15.0044	15.4013	15.3807	14.4489	15.4109	15.0106	14.8572	14.8285	14.7999	14.9937	15.058	15.3224	15.5025	15.378	15.25	15.0092	14.2495	15.5701	14.6081	14.5868	14.8251	14.9951	14.7781	14.8423	14.8159
SIRT1:S47	20.0495	19.4548	19.7553	19.2502	19.613	19.6511	19.6967	19.5523	19.3443	19.7779	19.4207	19.5349	19.7449	19.6587	19.8973	19.8107	19.5305	19.8654	19.9107	19.6461	19.6304	19.7563	19.5873	19.8173	19.5697	19.4224	19.6238	19.7131	19.8555	19.5784
SRC:Y419	15.0451	16.0358	15.6907	15.5086	15.1814	16.2566	16.357	15.6011	16.9843	15.535	16.7607	16.7228	15.0899	17.5141	16.188	17.4982	16.7249	17.0659	14.5127	16.0549	17.0499	17.8837	14.149	16.7971	15.3545	16.145	16.4101	17.8243	15.1555	15.8768
STAT1:S727	20.1523	19.3833	19.8374	19.2181	19.4492	20.3968	20.3277	20.2197	19.7387	20.3281	18.9023	19.1151	19.3691	19.584	19.5466	20.485	20.3066	20.5502	20.5223	20.5974	19.1373	19.4504	19.5427	19.6271	19.8688	19.4026	20.0404	20.1564	20.3723	20.0825
STAT1:Y701	12.352	13.5763	13.8987	13.1299	13.8155	13.8302	14.6218	14.9962	13.5036	15.4659	13.6082	14.5459	12.8514	14.2591	14.6053	16.6099	14.9721	13.582	15.199	14.9167	11.9212	13.4817	13.045	13.7815	14.5874	13.9174	14.0921	14.0171	13.9112	14.4226
STAT3:Y705	17.1187	16.911	17.3023	17.5964	16.9504	17.1537	16.9806	16.8613	16.1297	16.9983	17.2843	18.193	17.4171	17.4412	17.5296	15.7176	16.458	15.9601	16.0692	16.3319	17.3791	17.1178	18.395	18.2681	17.5391	16.8348	16.9698	17.185	17.5709	17.0673
STAT5B:S690	13.3555	14.2845	NA	14.3364	13.4953	14.496	NA	14.2324	14.5745	NA	14.2928	14.3793	14.7166	14.0952	14.6805	15.1211	NA	13.5142	13.6154	NA	14.9484	14.8501	13.4558	13.0118	14.1712	14.6158	15.3797	14.05	14.2192	14.4657
TAB2:S372	NA	NA	NA	NA	NA	NA	NA	NA	NA	NA	9.74236	NA	NA	12.0283	NA	NA	NA	NA	NA	NA	NA	11.2826	11.4849	NA	NA	NA	NA	NA	13.9287	NA
TBC1D4:S318	NA	NA	NA	NA	NA	NA	NA	NA	NA	NA	NA	NA	NA	NA	NA	NA	NA	NA	NA	NA	NA	NA	NA	NA	NA	NA	NA	NA	NA	NA
TBC1D4:S588	21.5048	21.3439	21.4832	20.8114	21.1791	21.1797	21.2261	21.4848	21.1051	21.3472	20.9353	20.9522	21.0535	21.111	21.2625	21.6306	21.6312	21.6926	21.5654	21.7105	21.2148	20.9899	21.0716	21.0315	20.9354	21.0565	21.2078	21.2658	21.0152	21.0239
TBC1D4:T642	13.2211	13.6913	12.8595	12.8182	13.5495	12.0702	12.5108	13.5391	12.8259	12.6059	12.9432	13.5753	12.6688	13.3264	13.1479	14.283	13.4815	13.3146	13.7987	13.9849	12.3936	11.8732	NA	11.411	12.9754	10.9183	12.4632	13.7376	12.2987	12.9718
TP53:S15	NA	NA	NA	NA	NA	NA	NA	NA	NA	NA	NA	NA	NA	NA	NA	NA	NA	NA	NA	NA	NA	NA	NA	NA	NA	NA	NA	NA	NA	NA
TP53:S315	18.5103	18.2185	18.2005	18.0884	18.1888	20.0018	19.7259	19.9788	19.8101	19.6399	18.086	18.0144	18.2036	18.1983	18.1985	19.3538	19.5688	19.9306	19.7482	19.3517	18.9161	18.8803	18.7482	18.9643	18.9529	19.7601	19.3819	19.4668	19.5336	19.6205
TP53:S6	NA	12.7458	NA	NA	NA	NA	NA	14.2527	NA	NA	NA	7.38435	NA	NA	12.9868	NA	NA	NA	NA	NA	NA	NA	NA	5.59861	NA	8.01914	6.57643	NA	NA	12.6889
TSC2:S1254	NA	NA	13.3749	13.3629	NA	NA	14.1505	NA	NA	NA	12.8105	13.5793	NA	NA	NA	14.79	14.3636	14.6874	14.9919	15.4895	NA	NA	NA	NA	14.2778	NA	NA	14.304	NA	14.0379
TSC2:S939	17.7322	17.7992	17.4655	17.4136	17.7166	17.5255	17.5405	17.8527	17.4063	17.6541	17.5398	17.4689	17.7865	17.6014	17.6466	17.8676	17.8351	17.9996	18.0682	17.9542	17.638	17.2933	17.4601	17.5324	17.5137	17.4125	17.6141	17.7276	17.6373	17.7184
TSC2:T1462	18.3525	18.63	18.1086	17.4085	19.2889	18.7745	17.5291	17.5164	17.2174	16.6771	17.5981	17.5694	19.6257	18.7639	17.2789	19.8658	17.4929	NA	17.4727	17.4557	20.7863	18.6108	19.655	18.9886	18.5839	17.5072	17.6041	18.2724	17.5458	16.775
ZAP70:Y319	11.3989	11.7044	12.2783	11.779	12.5466	10.4274	NA	11.2831	NA	11.6469	12.4044	11.9525	NA	10.7008	NA	11.9143	10.7583	NA	11.797	12.0112	12.6904	13.2541	12.4022	13.2885	14.3286	10.3431	12.3232	13.3205	NA	12.6871
ZAP70:Y493	15.0627	14.1475	NA	13.6421	14.0612	14.4165	17.1889	14.3122	13.6499	NA	NA	NA	13.9095	13.3397	15.729	NA	13.5692	NA	13.6439	13.2043	13.9317	13.463	13.5881	11.8076	12.0835	14.1905	13.5068	14.1899	15.4628	14.2266

## Sheet: S3C-ADH-ttest
Site	Mean ADH_0h	Mean ADH_1h	Mean ADH_3h	Mean ADH_6h	Mean ADH_12h	Mean ADH_24h	Student's T-test q-value ADH_0h_ADH_1h	Student's T-test Difference ADH_0h_ADH_1h	Student's T-test q-value ADH_0h_ADH_3h	Student's T-test Difference ADH_0h_ADH_3h	Student's T-test q-value ADH_0h_ADH_6h	Student's T-test Difference ADH_0h_ADH_6h	Student's T-test q-value ADH_0h_ADH_12h	Student's T-test Difference ADH_0h_ADH_12h	Student's T-test q-value ADH_0h_ADH_24h	Student's T-test Difference ADH_0h_ADH_24h
ACACA:S80	0.394216	-0.420442	-1.57326	0.629538	1.29921	-0.329254	0.791045	0.319567	0.0365714	0.771785	0.82773	-0.09231	0.0707143	-0.355001	0.194348	0.283796
ACLY:S455	-0.836426	-1.01608	-0.408255	-0.0498613	1.61864	0.691982	0.84376	0.076897	0.62502	-0.183271	0.0669091	-0.336675	0.00628571	-1.05085	0.00914286	-0.654208
AKT1:S129	0.230919	0.0316793	0.654361	-1.87948	-0.0295186	0.992044	0.99414	0.0914844	0.973208	-0.19443	0.978643	0.969026	0.942641	0.119584	0.7998	-0.349482
AKT1:S473	-0.40113	-0.151445	0.628018	-1.48763	-0.0722249	1.48441	0.937038	-0.0927765	0.575727	-0.382404	0.281333	0.403716	0.797422	-0.122212	0.0264	-0.700619
AKT1S1:S183	-1.80774	-0.271234	0.549653	0.536201	1.03309	-0.0399717	0.753362	-0.310245	0.2624	-0.475995	0.0763077	-0.473279	0.00566667	-0.57361	0.108	-0.35694
AKT1S1:T246	-1.15827	0.193465	0.908044	0.327328	1.01639	-1.28696	0.818821	-0.124171	0.653164	-0.189811	0.806	-0.136467	0.356656	-0.199765	0.979439	0.011821
ATF2:T69	0.931671	-1.82712	-0.329239	0.100726	0.709311	0.414655	0.4504	1.17899	0.499448	0.538859	0.394286	0.355111	0.883042	0.0950276	0.687787	0.22095
ATF2:T71	-0.0210921	-1.86812	0.695075	0.921185	0.401741	-0.128793	0.481867	0.547718	0.745333	-0.212374	0.305081	-0.279424	0.664286	-0.125388	0.985922	0.0319372
ATM:S1981	-1.77755	0.807001	0.201361	-0.355066	0.120257	1.00399	0.561	-1.03504	0.280421	-0.792501	0.322769	-0.569666	0.115222	-0.760021	0.0338571	-1.11393
BCAR1:Y249	1.25082	-0.41011	-0.908627	1.10305	0.069449	-1.10458	0.496762	1.27535	0.02	1.65814	0.877857	0.113464	0.0055	0.907119	0	1.8086
BCAR1:Y410	1.05994	0.599195	-0.790981	0.905253	-0.386772	-1.38664	0.821432	0.230681	0.014	0.926694	0.913872	0.0774479	0.0358095	0.724319	0.00581818	1.22492
BCL2:T74	-1.69151	-0.499479	0.566743	1.00874	0.732686	-0.117179	0.806905	-1.73343	0.628	-3.28392	0.49125	-3.92666	1	-3.52523	1	-2.28937
BCR:Y177	-0.0184345	1.83424	-0.106253	-0.984045	-0.805706	0.0801999	0.436	-0.770047	1	0.0365011	0.63607	0.401349	0.628253	0.327222	0.981631	-0.0409962
BRAF:S446	0.0194635	-1.10597	0.159917	1.79735	-0.169567	-0.701187	0.811325	0.259436	1	-0.0323774	0.3215	-0.409839	1	0.0435747	0.704684	0.166124
CAMK2D:T287	-1.576	0.482483	1.40664	-0.5003	0.22954	-0.0423599	0.376	-2.28578	0.0525	-3.31199	0.313158	-1.19448	0.0709677	-2.00491	0.0235	-1.70299
CAMK2G:T287	-1.03726	0.592551	1.35868	-0.971833	-0.595899	0.653764	0.418	-1.20346	0.0386667	-1.76918	0.979886	-0.0483135	0.623852	-0.325904	0.0483871	-1.24866
CAMKK2:S511	-0.897263	-0.967959	-0.412507	-0.190197	1.29012	1.17781	0.925981	0.0324627	0.25375	-0.222598	0.0842222	-0.32468	0	-1.00443	0.0128	-0.952861
CAV1:Y14	-0.123978	-1.82585	1.01579	0.77823	0.0523188	0.103489	0.764627	0.377641	0.793015	-0.25291	0.756057	-0.200196	0.941154	-0.0391186	0.919921	-0.0504745
CHEK1:S280	-0.36062	-1.10982	0.473959	-0.433078	1.7646	-0.335044	0.753939	0.126945	0.624	-0.141412	0.984151	0.012278	0.0297778	-0.360101	0.982459	-0.00433235
CHEK1:S296	-0.871222	0.328219	0.271148	1.16867	0.62206	-1.51887	0.478	-0.661176	0.279333	-0.629718	0.0703333	-1.12446	0.111152	-0.823154	0.412945	0.357009
CHEK1:S317	-1.44035	-0.510954	-0.0747737	1.20484	1.07011	-0.248872	0.385846	-0.515244	0.0909091	-0.757056	0.048	-1.46646	0.00485714	-1.39176	0.104526	-0.660538
CHEK2:S516	-1.30989	NaN	-0.740381	1.1543	0.414631	0.481345	1	0	1	0	1	0	1	-3.04061	1	0
CTNNB1:S45	-0.78802	1.81091	0.0445032	-0.482499	-0.88143	0.296539	0.62624	-0.505845	0.921013	-0.162039	0.956531	-0.0594659	1	0.0181799	0.609425	-0.211096
CTNNB1:S552	0.12476	-1.30723	-0.999982	0.649417	1.34909	0.183939	0.647879	0.513181	0.5224	0.403074	0.83726	-0.188019	0.230261	-0.438762	0.988114	-0.021207
CYLD:S418	-0.880396	1.49101	0.431848	-0.0437801	-1.31012	0.311438	0.508842	-1.40813	0.621417	-0.779207	0.71125	-0.49678	0.856638	0.255167	0.448533	-0.707708
EGFR:Y998	-0.282161	-1.28741	-0.550684	0.633785	-0.109182	1.59565	0.775051	0.874967	0.974237	0.233722	0.758667	-0.797238	0.924039	-0.150561	0.0787879	-1.63445
EIF4E:S209	NaN	NaN	NaN	NaN	NaN	NaN	1	0	1	0	1	0	1	0	1	0
ERBB2:Y1248	-1.03857	-0.959147	0.89732	-0.662132	0.56146	1.20107	0.983852	-0.0361015	0.51	-0.879935	0.889793	-0.171106	0.17122	-0.727273	0.0912	-1.018
ERBB3:Y1328	0.859217	0.87228	NaN	NaN	-0.895997	-0.8355	1	-0.00914351	1	0	1	0	1	0	0.513556	1.18628
FOXO3:S253	-0.312396	-0.836599	-0.622086	1.62292	0.839152	-0.690992	0.789814	0.400481	0.997667	0.236597	0.311059	-1.47855	0.267608	-0.879761	0.86	0.28924
FOXO3:S294	-0.474179	-1.56271	-0.0297268	-0.0893897	1.07497	1.08104	0.690971	0.373779	0.789939	-0.152615	0.571111	-0.132127	0.0296842	-0.531942	0.00823529	-0.534025
FOXO3:S413	-0.559248	-0.938886	-0.664182	-0.371818	1.17923	1.3549	0.790452	0.269328	0.979011	0.0744431	0.812056	-0.132968	0.00488889	-1.23333	0.008	-1.35796
GAB1:S304	-0.366832	1.12361	1.27895	-0.959876	-1.0212	-0.054653	0.51525	-1.09009	0.3536	-1.2037	0.20096	0.433743	0.0696552	0.478598	0.85931	-0.228324
GAB1:Y627	-0.267583	1.31875	-0.814844	-0.630904	-0.814994	1.20958	0.521	-0.72693	0.948741	0.250779	0.91	0.166491	0.622842	0.250849	0.12614	-0.676904
GAB1:Y659	-0.185019	1.6752	0.18262	-1.06224	0.331656	-0.942213	0.496	-0.46045	0.903662	-0.0910007	0.2065	0.217134	0.613692	-0.12789	0.497212	0.187422
GAB2:Y452	1.23844	0.503554	-0.106792	-0.577783	-1.60304	0.545621	0.835241	0.708118	0.423091	1.29623	0.501565	1.75006	0.27176	2.73797	0.466295	0.667584
GRB10:S476	0.098845	-0.0475496	0.532738	1.39874	-0.366083	-1.61669	0.929486	0.0593716	0.659786	-0.175972	0.0925714	-0.527187	0.287143	0.188557	0.00733333	0.695753
GSK3A:S21	0.18983	-1.84876	0.00339513	-0.0973091	0.889869	0.862971	0.493714	0.399123	0.973867	0.0365013	0.895812	0.0562176	0.3496	-0.137056	0.414357	-0.131791
GSK3B:S9_1	0.472948	1.2262	0.51134	-0.0213624	-1.64895	-0.540177	0.848081	-0.165109	1	-0.00841484	0.918022	0.10835	0.290943	0.465111	0.863826	0.222072
GYS1:S641/S645	1.31925	-1.12847	-0.633574	-0.820889	0.868919	0.394761	0.538	0.679182	0.0464	0.541859	0.0496	0.593835	0.681701	0.124957	0.260235	0.256522
HSPB1:S15	-1.00895	-1.15914	-0.434009	0.5099	1.01934	1.07285	0.851525	0.17718	0.507625	-0.678239	0.0465	-1.79175	0.0044	-2.39273	0.0064	-2.45585
HSPB1:S78	0.946276	-0.171568	-0.0315416	-1.32265	-0.748729	1.32821	0.727913	0.474542	0.837507	0.415098	0.420889	0.963192	0.152821	0.719555	0.81159	-0.162137
HSPB1:S82	-0.324184	-1.28966	-0.877508	0.319474	1.10924	1.06263	0.577913	0.516857	0.48	0.296216	0.184348	-0.344577	0.00425	-0.767371	0.00875	-0.742421
IGF1R/IR:Y1135	-1.54576	-0.0487658	0.421436	1.53685	-0.217813	-0.145944	0.778286	-0.923976	0.746712	-1.21419	0.242286	-1.90265	0.60288	-0.819636	0.522471	-0.863996
IGF1R/IR:Y1135/Y1162	NaN	NaN	NaN	NaN	NaN	NaN	1	0	1	0	1	0	1	0	1	0
IRS1:S1101	0.660046	-1.95111	0.270455	0.4799	0.662705	-0.121996	0.650375	0.494484	0.987247	0.0737785	0.952863	0.0341145	1	-0.000503159	0.605459	0.148098
IRS1:S307	-0.0957527	-0.00750025	-1.20593	-0.714805	0.312955	1.71103	0.975927	-0.0339455	0.630261	0.427013	0.813039	0.238109	0.862957	-0.157204	0.199234	-0.694954
IRS1:S323_1	1.36585	-0.777671	-1.47204	0.178834	0.555322	0.1497	0.741778	0.647635	0.243692	0.857427	0.679148	0.358641	0.6307	0.24489	0.428814	0.367443
IRS1:S323_2	-0.264242	-0.802414	-1.38448	1.31064	0.54396	0.596529	0.850431	0.132038	0.905838	0.274845	0.665524	-0.386392	0.874021	-0.198289	0.924	-0.211187
IRS1:S341_1	-0.0482573	-0.654209	-1.4317	0.663498	1.44183	0.0288378	0.806649	0.516693	0.628632	1.17965	0.767152	-0.606911	0.290456	-1.27059	0.984981	-0.0657387
IRS1:S341_2	0.496106	-0.777563	-0.810012	-1.00738	1.42075	0.678091	0.820927	0.408777	0.661208	0.419191	0.393545	0.482533	0.581183	-0.296761	0.986038	-0.058407
IRS1:S636_1	0.0527657	-1.41983	-0.104036	0.166069	1.67509	-0.370059	0.597333	0.195393	0.979434	0.0208069	0.942763	-0.0150333	0.228089	-0.215259	0.845535	0.0561043
IRS1:S636_2	1.0867	0.293365	0.577671	-0.0431438	-0.0728119	-1.84178	0.578714	0.339171	0.601659	0.217624	0.0992381	0.483036	0.166	0.49572	0.0106667	1.252
IRS1:S792	0.682251	-0.517072	-0.995287	0.884063	1.08961	-1.14357	0.772815	0.667227	0.567222	0.933275	0.979922	-0.112276	0.88898	-0.226631	0.435088	1.01577
JUN:S243	NaN	NaN	NaN	NaN	NaN	NaN	1	0	1	0	1	0	1	0	1	0
JUN:S63	-0.864514	-0.980272	-0.476468	-0.145876	1.23627	1.23086	0.797183	0.200643	0.0675556	-0.672597	0.0502857	-1.24561	0	-3.64127	0	-3.63189
JUN:T91	NaN	NaN	NaN	0.707107	-0.707107	NaN	1	0	1	0	1	0	1	0	1	0
JUN:T93	-0.226821	-0.203567	-0.107587	-1.60176	1.21244	0.927295	1	0	1	-0.187903	1	0	1	-2.26818	1	0
LCK:Y394	0.859342	-0.558461	-0.422417	0.458609	1.15511	-1.49218	0.768312	0.402068	0.692211	0.363488	0.958614	0.113642	0.922931	-0.0838741	0.257143	0.666858
LMNA:S22	-0.0616324	-0.912404	-0.315679	-0.225891	-0.438965	1.95457	0.782667	0.202579	0.968434	0.0604916	0.910495	0.0391125	0.663561	0.0898476	0.0331034	-0.480084
LRP6:S1490	0.480474	-0.875314	0.735323	0.797662	0.474555	-1.6127	0.78	0.370061	0.980837	-0.0695621	0.830133	-0.0865761	1	0.00161591	0.152267	0.57133
LYN:Y397	0.864243	-0.381856	-0.836284	0.278592	1.32751	-1.2522	0.798057	0.470918	0.584744	0.642651	0.910375	0.221325	0.861376	-0.175073	0.257077	0.799833
MAP2K4:S257	-0.537996	-0.784624	-0.636622	-0.58257	1.02612	1.5157	0.83095	0.159018	0.970391	0.0635918	0.976038	0.0287403	0.00523077	-1.00849	0.00711111	-1.32416
MAP2K4:S80	-0.787351	-1.06511	-0.0519155	-0.489042	0.932582	1.46084	0.790483	0.0596903	0.912263	-0.158045	0.805383	-0.0641062	0.117486	-0.369611	0.0271111	-0.483133
MAP2K4:T261	-1.15287	-0.543105	1.56218	-0.74122	0.397048	0.477969	0.839565	-0.157494	0.477	-0.70126	0.915422	-0.106324	0.289926	-0.400323	0.465613	-0.421223
MAPK11:T180/Y182	-0.900166	-1.00236	0.782559	0.123723	-0.517023	1.51326	0.977931	0.0873318	1	0	0.995646	-0.875028	1	-0.327438	1	0
MAPK3:T202	-0.874642	-1.60874	0.556342	0.644173	0.864623	0.418238	0.779241	0.367329	0.505185	-0.71604	0.239586	-0.759991	0.166977	-0.8703	0.293481	-0.646935
MAPK3:Y204	1.10596	-1.57251	-0.733185	0.473502	0.736339	-0.0101032	0.464	1.24308	0.228857	0.853548	0.646897	0.293522	0.678419	0.171541	0.132727	0.517965
MAPK7:T219	0.299335	1.37748	-0.60046	-1.44555	-0.312718	0.681908	0.526444	-0.463685	0.637511	0.386979	0.199846	0.750431	0.596333	0.263229	0.843718	-0.164536
MAPK8:T183	-0.982984	-1.35773	-0.114484	0.699207	1.14869	0.6073	0.850268	0.219356	0.633061	-0.508367	0.222963	-0.984653	0.0478462	-1.24776	0.123317	-0.930857
MAPK9:T183	-0.71629	-0.957527	-0.626764	-0.136457	0.91108	1.52596	0.807594	0.16398	0.982989	-0.0608538	0.307111	-0.394133	0	-1.10618	0	-1.52414
MAPKAPK2:T222	-0.591797	-1.21024	-0.780888	0.653585	1.34347	0.585871	0.837548	0.295128	0.986571	0.0902363	0.691051	-0.594314	0.250667	-0.923534	0.513433	-0.562
MAPKAPK2:T334	0.0986926	1.63112	-1.12342	-0.978004	0.330882	0.0407252	0.801167	-1.62911	0.643154	1.29921	0.6862	1.14462	0.826286	-0.246838	0.976778	0.0616245
MCL1:S64	-0.961101	-1.32761	1.06356	0.922949	0.528644	-0.226444	0.789888	0.0609352	0.427619	-0.336623	0.0912	-0.313245	0.433636	-0.247686	0.801383	-0.122146
MDM2:S166	-0.662785	-1.12291	-0.766133	0.320424	1.36124	0.870164	0.664941	0.331489	0.961011	0.0744559	0.0826667	-0.708338	0	-1.45818	0.00685714	-1.10439
MEF2A:S408	-0.53429	-1.55824	-0.00912332	-0.0133551	1.21487	0.900134	0.688	0.336447	0.750933	-0.172557	0.361854	-0.171167	0.00776471	-0.574734	0.0142222	-0.471319
MTOR:S2448_1	-0.20372	-1.51328	0.327232	0.570492	1.3844	-0.565131	0.788615	0.472932	0.971805	-0.191749	0.577357	-0.279599	0.116588	-0.573534	0.853095	0.13052
MTOR:S2448_2	-0.111474	-0.763268	0.01061	1.56549	0.573485	-1.27485	0.805422	0.0795414	1	-0.0148983	0.3145	-0.204645	0.615507	-0.0835873	0.432483	0.141971
MTOR:S2481	0.168712	1.40164	0.196627	-1.35393	-0.931039	0.517991	0.771721	-0.716074	1	-0.016212	0.5236	0.88434	0.366516	0.638727	0.865689	-0.202858
MYC:S62	0.856734	0.792954	0.567079	0.130314	-0.651873	-1.69521	0.85	0.0395691	0.49297	0.179705	0.0433333	0.450682	0	0.935962	0.00738462	1.58326
NFKBIA:S32	0.644991	0.174347	-1.01468	-0.545291	-0.844676	1.58531	0.811421	0.151455	0.510143	0.534091	0.585462	0.383039	0.0671111	0.479383	0.494215	-0.302599
NOS3:S1177	0.985854	-0.778087	-0.301845	1.39331	-0.127015	-1.17222	0.571818	0.559155	0.47664	0.40819	0.894465	-0.129161	0.460522	0.35277	0.102872	0.684091
p70S6K: T389/S392_1	-0.767614	-0.215287	-0.744282	0.147152	1.91708	-0.337051	0.843747	-0.463333	1	-0.0195731	0.800341	-0.767375	0.23183	-2.25212	0.885011	-0.361189
p70S6K: T389/S392_2	-1.8148	0.404876	0.205682	-0.05006	1.22344	0.0308629	0.615226	-0.397483	0.6028	-0.361813	0.532627	-0.316017	0.388062	-0.544067	0.514817	-0.330508
PAK1:S144	0.757235	-0.385269	-0.944932	-0.969853	1.5634	-0.0205846	0.827956	0.111228	0.764812	0.165712	0.752789	0.168139	0.858316	-0.0784843	0.859685	0.0757244
PFKFB2:S483	2.00392	-0.540156	-0.65671	-0.157635	-0.437702	-0.21172	1	0	1	2.77352	1	2.25327	1	0	1	0
PLCB3:S537	0.696181	-0.797192	-1.35562	0.697139	1.17589	-0.416399	0.489	1.33836	0.0266667	1.83882	1	-0.000858307	0.291231	-0.429916	0.0258462	0.997093
PLCG1:S1248	-0.817092	-0.245396	1.2326	0.621696	-1.40903	0.617219	0.80672	-1.12987	1	-4.05089	0.525878	-2.84353	0.320414	1.16987	0.1091	-2.83468
PLCG1:Y783	-0.76609	-0.817925	-0.828482	-0.0203874	1.43763	0.995256	0.984037	0.0217451	0.994103	0.0261744	0.298194	-0.312836	0.0391304	-0.9245	0.0193043	-0.738916
PLCG2:Y1217	NaN	NaN	NaN	NaN	NaN	NaN	1	0	1	0	1	0	1	0	1	0
PLCG2:Y759	0.308688	1.79505	-0.0710943	-0.284853	-0.688242	-1.05955	0.606267	-0.425736	0.962278	0.108781	0.809215	0.170008	0.43194	0.285551	0.493312	0.391904
PPP1CA:T320	-0.0950166	0.0531968	1.19911	0.941388	-0.568784	-1.52989	0.937396	-0.053223	0.499484	-0.464729	0.498468	-0.372181	0.662699	0.170134	0.2065	0.515274
PRKAA1:S486	-0.594124	0.303839	1.04627	-1.50694	-0.298007	1.04897	1	-0.987393	1	0	0.987088	1.00373	1	-0.325608	0.981368	-1.80673
PRKAB1:S108	0.00421515	-0.672378	-1.10377	0.564472	1.6719	-0.464446	0.985739	0.220126	0.995719	0.360477	1	-0.182277	0.978598	-0.542576	1	0.152478
PRKAB1:S182	-0.669452	-1.51031	-0.0844117	0.406062	1.36061	0.4975	0.7748	0.324456	0.74871	-0.225743	0.0457778	-0.415	0.00509091	-0.783323	0.0333333	-0.450281
PTK2:Y576	1.7588	-0.290356	-0.534231	0.56403	-0.529565	-0.968679	0.486824	0.518489	0.078	0.580196	0.115273	0.302308	0.0375	0.579015	0.0188571	0.690121
PTK2:Y925	-1.6673	-0.223191	1.01234	0.221849	-0.335507	0.991805	0.762338	-0.387329	0.497333	-0.718717	0.564509	-0.506696	0.620623	-0.357205	0.26717	-0.713209
PXN:Y118	1.68039	-0.496251	-1.06484	0.580452	-0.0224679	-0.677289	0.67027	0.276768	0.266824	0.349067	0.577208	0.139861	0.394892	0.216526	0.0841176	0.299789
RAF1:S259	-0.592906	-1.30364	0.626961	1.13283	0.863121	-0.726368	0.794636	0.153083	0.616513	-0.262741	0.086	-0.371699	0.0361818	-0.313606	0.938898	0.0287457
RAF1:S289	-0.88944	1.78915	-0.0324282	-0.316113	0.338821	-0.889986	0.778776	-1.36015	0.956	-0.43518	0.916842	-0.291128	0.675718	-0.623695	0.998607	0.000277519
RAF1:S296	-0.470414	1.76096	-0.497992	0.472585	-1.08319	-0.181946	0.4716	-0.944095	0.997623	0.0116678	0.0898947	-0.398984	0.291418	0.259266	0.859855	-0.122051
RIPK2:S176	0.0782466	-1.60006	-0.502208	0.143701	1.38345	0.496878	0.77744	0.55337	0.9795	0.191386	1	-0.021583	0.543543	-0.43035	0.875588	-0.138033
RPS6:S235	NaN	0.703633	NaN	NaN	0.441074	-1.14471	1	NaN	1	0	1	0	1	0	1	0
RPS6:S240	-0.797813	-0.122991	0.662868	1.6857	-0.869034	-0.558729	0.804274	-1.00537	0.589905	-2.17616	1	-3.70001	1	0.106106	0.931434	-0.356195
RPS6KA1:T359	-0.629617	-1.47232	0.0192134	0.868301	1.29428	-0.0798602	0.781933	0.358913	0.837886	-0.276342	0.0818824	-0.637977	0.0316	-0.819405	0.518029	-0.234147
RPS6KB1:T444_1	0.777938	1.18515	-0.539844	0.147662	-1.6349	0.0639911	0.844612	-0.202178	0.767877	0.654268	0.823053	0.312926	0.0716	1.19795	0.725818	0.354469
RPS6KB1:T444_2	0.721461	-0.460128	1.65429	-0.649664	-1.02523	-0.24073	0.797882	0.417515	0.970667	-0.329615	0.736185	0.484486	0.455882	0.617193	0.801659	0.33999
SGK3:T320	0.108276	-0.864772	-0.66197	-0.238453	1.65692	NaN	0.788	0.596624	0.755738	0.472276	0.90822	0.212597	0.227455	-0.949551	0.989947	NaN
SIRT1:S27	1.57102	0.24432	-0.870535	-0.717959	0.652472	-0.879315	0.81306	0.21617	0.659704	0.397822	0.0496	0.372961	0.376889	0.149667	0.018	0.399252
SIRT1:S47	1.08053	-1.05114	0.114463	0.896179	0.307785	-1.34781	0.764073	0.303503	0.924833	0.137547	0.9652	0.0262459	0.734831	0.110022	0.105081	0.345744
SRC:Y419	-0.632209	1.53067	-0.363007	0.739631	-1.25625	-0.0188322	0.752846	-1.2838	0.98736	-0.159788	0.761118	-0.814267	0.90284	0.370406	0.875319	-0.364075
STAT1:S727	-0.626177	-1.33221	0.105192	1.59141	0.488091	-0.226305	0.764357	0.142102	0.801588	-0.1472	0.062	-0.446326	0.168381	-0.224264	0.802481	-0.080481
STAT1:Y701	-0.196218	-0.598275	0.17269	-0.425784	-0.86252	1.91011	0.812235	0.212281	0.913151	-0.194779	0.958343	0.121208	0.889737	0.351799	0.067875	-1.11211
STAT3:Y705	1.31217	-1.3207	-0.856674	0.604069	0.578378	-0.317238	0.609385	0.870827	0.498118	0.71735	0.671677	0.234205	0.324475	0.242702	0.125905	0.53893
STAT5B:S690	-0.20643	1.69648	-0.866745	-0.38842	-0.875611	0.640726	0.738333	-0.765527	0.980264	0.26564	0.995178	0.0732136	0.986793	0.269207	0.854727	-0.340805
TAB2:S372	-0.308881	-1.76493	0.135683	0.816867	1.04813	0.0731302	0.797902	0.39523	0.965021	-0.120673	0.396558	-0.305573	0.144842	-0.368347	0.883441	-0.103693
TBC1D4:S318	NaN	NaN	NaN	NaN	NaN	NaN	1	0	1	0	1	0	1	0	1	0
TBC1D4:S588	-0.436335	-1.44133	0.307059	-0.554074	0.870315	1.25437	0.755182	0.235746	0.68931	-0.174379	0.906565	0.0276192	0.04352	-0.306502	0.019	-0.39659
TBC1D4:T642	-1.01494	-0.975424	0.802062	-0.660154	0.584429	1.26403	0.9808	-0.0200264	0.205667	-0.92081	0.795133	-0.179799	0.126378	-0.810521	0.0134737	-1.15492
TP53:S15	NaN	NaN	NaN	NaN	NaN	NaN	1	0	1	0	1	0	1	0	1	0
TP53:S315	-0.992677	-1.22448	-0.272692	0.378219	1.24068	0.870949	0.623724	0.260176	0	-0.808124	0	-1.53872	0	-2.50675	0	-2.09176
TP53:S6	-1.27679	-0.234948	-0.169947	1.70927	0.412686	-0.440271	1	0	1	0	1	0	0.995374	-3.58682	1	0
TSC2:S1254	-0.92683	-0.755372	-0.780953	0.0694063	0.983944	1.4098	0.834936	-0.126571	0.975896	-0.107686	0.0986	-0.735427	0.00453333	-1.41055	0.0064	-1.72492
TSC2:S939	-0.0931451	-1.77206	0.0160221	1.29155	0.395579	0.162056	0.768	0.230446	1	-0.0149845	0.310424	-0.190061	0.689182	-0.0670818	0.8815	-0.0350292
TSC2:T1462	1.08421	-1.03133	1.06167	0.399412	-1.16204	-0.351917	0.455111	0.791043	1	0.00842819	0.772478	0.256059	0.0785	0.839917	0.2544	0.536996
ZAP70:Y319	-0.0945664	1.34852	0.0216859	-0.513874	-1.52497	0.763203	0.635167	-0.972674	1	-0.0783571	0.81425	0.282623	0.269878	0.964125	0.501143	-0.578157
ZAP70:Y493	0.0643272	1.0682	-1.30088	-1.13922	0.583683	0.723887	0.782491	-0.577018	0.562703	0.784711	0.309486	0.691788	0.60773	-0.298521	0.519314	-0.379109

## Sheet: S3D-SPH-ttest
Site	Mean SPH_0h	Mean SPH_1h	Mean SPH_3h	Mean SPH_6h	Mean SPH_12h	Mean SPH_24h	Student's T-test q-value SPH_0h_SPH_1h	Student's T-test Difference SPH_0h_SPH_1h	Student's T-test q-value SPH_0h_SPH_3h	Student's T-test Difference SPH_0h_SPH_3h	Student's T-test q-value SPH_0h_SPH_6h	Student's T-test Difference SPH_0h_SPH_6h	Student's T-test q-value SPH_0h_SPH_12h	Student's T-test Difference SPH_0h_SPH_12h	Student's T-test q-value SPH_0h_SPH_24h	Student's T-test Difference SPH_0h_SPH_24h
ACACA:S80	-0.0152499	-0.183269	-0.160601	1.55872	0.346582	-1.54618	0.938194	0.0571407	0.907106	0.0494312	0.0697143	-0.535297	0.791569	-0.123057	0.00457143	0.520658
ACLY:S455	-0.500912	-0.820037	-0.692146	-0.541042	1.1304	1.42374	0.750254	0.111103	0.909235	0.0665771	0.957347	0.0139709	0.044	-0.567941	0.00273684	-0.670065
AKT1:S129	-1.08114	0.261797	-0.974198	0.289559	1.64606	-0.142076	0.403886	-1.26382	1	0	1	0	1	0	1	0
AKT1:S473	-0.46025	-0.16656	-0.90124	1.95688	-0.330287	-0.0985465	1	0	1	0	1	0	1	0	0.994943	-0.911227
AKT1S1:S183	-1.72648	1.26294	0.455279	0.205149	0.180394	-0.377277	0.0661538	-0.933279	0.012	-0.681132	0.0675	-0.603043	0.059	-0.595315	0.0514146	-0.421215
AKT1S1:T246	-0.51415	1.41085	0.769963	-0.814542	0.324191	-1.17632	0.0706667	-0.568402	0.0862857	-0.379163	0.641259	0.088698	0.492976	-0.247539	0.0935849	0.19552
ATF2:T69	0.592761	1.30043	-0.739535	0.751304	-1.07837	-0.826589	1	0	1	0	0.925935	-0.116608	1	0	1	0
ATF2:T71	-0.393259	-0.895437	0.410057	-0.102442	-0.810159	1.79124	0.82015	0.0694118	0.692714	-0.111037	0.932719	-0.0401979	0.867415	0.0576246	0.07272	-0.301947
ATM:S1981	-1.13964	0.719492	-1.23647	1.24425	0.309851	0.10252	0.556	-0.706441	0.9984	0.0367926	0.256727	-0.90584	0.736459	-0.550784	0.631488	-0.472002
BCAR1:Y249	1.00975	-0.321408	0.429077	0.633276	0.0625978	-1.81329	0.0446667	1.88562	0.22	0.822541	0.648421	0.533287	0.1192	1.34167	0.00123077	3.99892
BCAR1:Y410	0.48237	-0.358418	-1.64519	-0.372597	0.940533	0.9533	0.995048	0.686997	0.2236	1.7384	0.63478	0.698583	0.816373	-0.37436	0.770753	-0.384792
BCL2:T74	NaN	NaN	NaN	NaN	NaN	NaN	1	0	1	0	1	0	1	0	1	0
BCR:Y177	-1.32937	1.23137	0.809207	0.528184	-0.534074	-0.705323	0.562298	-0.404087	0.314706	-0.337469	0.447805	-0.293123	0.785913	-0.125498	0.594195	-0.0984747
BRAF:S446	-0.229417	-1.15085	-0.996243	1.0155	0.100415	1.26059	0.684945	0.179303	0.700897	0.149218	0.570923	-0.24225	0.863566	-0.0641819	0.185176	-0.289941
CAMK2D:T287	-1.47639	0.363339	0.742009	NaN	NaN	0.371043	0.648157	-0.965166	0.290581	-1.16382	0.986491	NaN	0.996427	NaN	0.176597	-0.969207
CAMK2G:T287	0.587051	-0.432764	-0.306335	-0.793858	-0.810921	1.75683	0.2	0.363522	0.682	0.318457	0.177714	0.492238	0.483652	0.49832	0.0333684	-0.41698
CAMKK2:S511	-1.48949	0.370255	-0.0657024	0.404264	-0.651741	1.43242	0	-0.375172	0.062	-0.287224	0	-0.382033	0.288645	-0.169001	0	-0.589445
CAV1:Y14	-0.140747	1.82669	-0.406644	-0.816764	-0.824552	0.362021	0.0434286	-0.624701	0.837863	0.0844273	0.642566	0.214649	0.623925	0.217122	0.550272	-0.159639
CHEK1:S280	-0.548936	-0.890933	0.00149638	-0.214691	-0.289824	1.94289	0.801892	0.0855873	0.720339	-0.137748	0.816767	-0.0836468	0.851812	-0.0648434	0.0053913	-0.623592
CHEK1:S296	1.16845	0.401143	-0.46864	-0.846974	0.992069	-1.24604	0.830914	0.268468	0.479512	0.572793	0.374974	0.705168	0.98649	0.0617119	0.061913	0.844798
CHEK1:S317	1.40342	-0.650507	0.992977	-0.324103	-1.21362	-0.208173	1	0.884496	0.845667	0.176753	0.342737	0.743934	0.179455	1.12699	0.0632889	0.694011
CHEK2:S516	-1.058	1.27024	-0.455848	NaN	NaN	0.243605	0.515721	-2.22186	1	0	1	0	1	0	1	0
CTNNB1:S45	-1.42912	-0.869387	0.369353	0.352572	1.37916	0.197425	0.791026	-0.34341	0.310667	-1.10341	0.092	-1.09311	0.0408	-1.72295	0.100364	-0.997924
CTNNB1:S552	-1.5849	1.14419	-0.640281	-0.141956	0.588831	0.634116	0.0751429	-0.674966	0.598977	-0.233626	0.52	-0.356872	0.166316	-0.537612	0.0332973	-0.548813
CYLD:S418	-0.970035	0.27363	1.62866	-0.266707	0.387998	-1.05354	0.726828	-0.448627	0.236222	-0.937428	0.806769	-0.253713	0.476255	-0.489885	0.973553	0.0301247
EGFR:Y998	0.30463	-0.998995	-1.20386	-0.0401619	1.50754	0.43085	0.74577	0.940697	0.616182	1.08853	0.93411	0.248802	0.782471	-0.868021	0.978	-0.0910811
EIF4E:S209	NaN	NaN	NaN	NaN	NaN	NaN	1	0	1	0	1	0	1	0	1	0
ERBB2:Y1248	-1.35456	0.656139	-0.809883	-0.34381	0.575778	1.27633	0.705	-0.263408	0.924286	-0.0713543	0.858293	-0.132411	0.751175	-0.25288	0.531494	-0.344655
ERBB3:Y1328	-0.975986	-0.278635	-0.141708	NaN	1.39633	NaN	0.978916	-1.79393	0.990642	-2.14617	1	0	1	0	1	0
FOXO3:S253	1.27167	-1.5662	-0.732359	0.215146	0.500157	0.311581	0.005	3.06499	0.134769	2.16442	0.319846	1.14108	0.494233	0.833261	0.175273	1.03693
FOXO3:S294	0.0854694	-1.516	0.313232	0.233889	-0.595454	1.47887	0.184522	0.277571	0.888809	-0.0394768	0.941673	-0.0257244	0.663929	0.118018	0.161292	-0.241507
FOXO3:S413	-0.384762	-0.568247	-0.549283	-0.310663	-0.208742	2.0217	0.75219	0.0990839	0.89319	0.0888433	0.925022	-0.0400141	0.853286	-0.0950529	0	-1.29951
GAB1:S304	0.338177	-0.695849	-1.1158	-0.780525	1.06804	1.18596	0.737354	0.5566	0.5676	0.782652	0.628262	0.60218	0.824919	-0.392874	0.597571	-0.456349
GAB1:Y627	-0.654047	-1.08582	-0.448255	-0.23371	0.890732	1.5311	0.785215	0.109431	0.901404	-0.0521576	0.831662	-0.106533	0.383158	-0.39152	0.100429	-0.553819
GAB1:Y659	-1.32289	0.795189	-1.03535	0.457228	-0.0492565	1.15508	0.314625	-0.297548	0.894568	-0.0403936	0.495442	-0.250071	0.494182	-0.17892	0.0731667	-0.348105
GAB2:Y452	0.0752824	0.351061	-1.66731	NaN	0.219744	1.02122	1	0	1	0	1	0	1	0	1	0
GRB10:S476	-0.977217	-1.21935	0.0746074	0.177092	0.411153	1.53371	0.775726	0.128343	0.223704	-0.557534	0.250667	-0.611858	0.11375	-0.735924	0	-1.33095
GSK3A:S21	-0.589225	-0.214741	-0.338988	-1.04794	0.390599	1.80029	0.728933	-0.168503	0.572167	-0.112598	0.355733	0.206401	0.052	-0.440882	0	-1.07519
GSK3B:S9_1	0.708701	0.290536	0.13966	0.628577	-1.98753	0.22006	0.914966	0.141692	0.882489	0.192815	0.965282	0.0271492	0.1756	0.913594	0.808735	0.165571
GYS1:S641/S645	-0.65049	0.931426	-0.192107	-1.07531	-0.51412	1.5006	0.0752	-0.362816	0.833159	-0.105131	0.798177	0.0974342	0.934766	-0.0312755	0.0212121	-0.493357
HSPB1:S15	-0.749713	-0.632476	-0.754325	0.273424	0.020889	1.8422	0.940615	-0.0859782	1	0.00338211	0.261565	-0.750345	0.360114	-0.56514	0	-1.90085
HSPB1:S78	1.76318	-0.700653	0.0858208	-0.863709	0.408318	-0.692959	0.575429	1.35471	0.77619	0.92228	0.5968	1.44437	0.803556	0.744958	0.277971	1.35048
HSPB1:S82	-0.816084	-0.954528	-0.306662	0.251192	0.0190466	1.80704	0.871674	0.0761982	0.340444	-0.280383	0.0697778	-0.587421	0.170476	-0.45965	0	-1.44375
IGF1R/IR:Y1135	-1.4684	0.332699	-0.40874	0.65797	1.37603	-0.489552	0.639407	-0.504507	0.8616	-0.296823	0.810108	-0.59562	0.483714	-0.796756	0.766316	-0.274186
IGF1R/IR:Y1135/Y1162	NaN	NaN	NaN	NaN	NaN	NaN	1	0	1	0	1	0	1	0	1	0
IRS1:S1101	-0.564649	1.41335	0.844226	-0.913242	-1.03518	0.255491	0.376471	-0.256489	0.607154	-0.182689	0.899678	0.045203	0.845953	0.0610157	0.638918	-0.106347
IRS1:S307	-0.301301	-0.206775	1.04405	0.658656	0.549204	-1.74384	0.989861	-0.0453111	0.782839	-0.644895	0.805653	-0.460155	0.856359	-0.40769	0.464603	0.69148
IRS1:S323_1	0.487918	1.14276	0.720191	0.0269978	-1.42292	-0.954952	0.747657	-0.420625	0.915792	-0.149196	0.877224	0.296061	0.670473	1.22738	0.145032	0.926795
IRS1:S323_2	-1.00492	-0.14044	0.531577	1.72189	-0.320602	-0.787498	0.751942	-1.20503	0.583404	-2.14178	0.310074	-3.801	0.82274	-0.953901	0.853333	-0.303077
IRS1:S341_1	0.401394	-0.495862	-0.15243	-1.56766	1.38992	0.424636	0.911126	0.244759	0.918061	0.151075	0.754588	0.537131	0.900688	-0.269658	0.997524	-0.00633984
IRS1:S341_2	-0.0743114	-0.955668	0.143929	-1.27507	1.30352	0.8576	0.742438	0.219112	0.908247	-0.0542562	0.574	0.298519	0.654519	-0.342541	0.496	-0.231681
IRS1:S636_1	-1.5126	-0.663987	-0.278438	0.839593	1.11094	0.504493	0.756294	-0.101226	0.684351	-0.147217	0.308	-0.280581	0.23328	-0.312947	0.0843137	-0.240609
IRS1:S636_2	0.572787	0.22331	0.892117	0.805385	-1.06171	-1.43188	0.827229	0.044729	0.901253	-0.0408707	0.936917	-0.0297699	0.58144	0.209197	0.121933	0.256575
IRS1:S792	-0.415509	-0.122266	0.63007	1.60628	-1.2924	-0.406171	0.754303	-0.181429	0.22025	-0.646895	0.0106667	-1.25087	0.658596	0.542531	1	-0.00577779
JUN:S243	NaN	NaN	NaN	NaN	NaN	NaN	1	0	1	0	1	0	1	0	1	0
JUN:S63	-1.15777	-1.12119	-0.11369	0.427606	0.611003	1.35404	0.9145	-0.0355415	0.0752727	-1.01436	0.0064	-1.54025	0	-1.71843	0	-2.44032
JUN:T91	NaN	NaN	NaN	NaN	NaN	NaN	1	0	1	0	1	0	1	0	1	0
JUN:T93	-0.0895483	NaN	-1.55049	0.10055	1.21293	0.326554	1	0	1	0	1	0	1	0	1	0
LCK:Y394	0.05353	1.6569	-0.477743	-0.960188	-0.865797	0.593293	0.09325	-0.806874	0.328229	0.267355	0.0734545	0.510138	0.179765	0.462637	0.094963	-0.271628
LMNA:S22	-0.260186	0.0755436	-0.522001	-0.435416	-0.809617	1.95168	0.644308	-0.139505	0.721933	0.108792	0.803086	0.0728142	0.468408	0.228304	0.001	-0.919091
LRP6:S1490	0.546062	-1.15247	-1.0898	0.0815137	1.46906	0.145633	0.0752727	1.47139	0.0213333	1.4171	0.747515	0.402426	0.4343	-0.799563	0.600048	0.346882
LYN:Y397	0.231671	1.5557	-0.598819	-1.12388	-0.704031	0.639365	0.115789	-1.23377	0.22032	0.77388	0.006	1.26315	0.0935385	0.871921	0.089	-0.379905
MAP2K4:S257	-0.665629	-0.707076	-0.36306	-0.334609	0.121409	1.94897	0.9712	0.016016	0.768308	-0.11692	0.78858	-0.127913	0.218429	-0.304128	0.00114286	-1.01034
MAP2K4:S80	-1.03957	-0.44059	0.885619	-0.201814	-0.73827	1.53463	0.79136	-0.0813923	0.456	-0.261604	0.747821	-0.113838	0.904045	-0.0409426	0.0116923	-0.349793
MAP2K4:T261	0.338463	-0.701162	-1.1001	0.445199	-0.60198	1.61958	0.457171	0.421288	0.024	0.582948	0.94668	-0.0432526	0.726258	0.381096	0.0992281	-0.519145
MAP2K7:S271	NaN	NaN	NaN	NaN	NaN	NaN	1	0	1	0	1	0	1	0	1	0
MAPK11:T180/Y182	-0.625117	0.133956	0.646258	0.100265	-1.56486	1.3095	0.703158	-0.666522	0.255172	-1.11636	0.6318	-0.636938	0.86561	0.825166	0.0517143	-1.69874
MAPK3:T202	0.534447	-1.75752	-0.482309	0.0733687	0.649042	0.982971	0	3.08231	0.216941	1.36737	0.474571	0.620072	0.859556	-0.154111	0.0513	-0.60319
MAPK3:Y204	-0.357212	0.805896	-0.967121	-0.969627	-0.0434535	1.53152	0.286968	-0.59735	0.274667	0.313239	0.330207	0.314526	0.703254	-0.16114	0.00133333	-0.970017
MAPK7:T219	-1.8655	0.711597	0.524974	-0.0733787	-0.141762	0.844071	0.0804	-1.42661	0.235368	-1.3233	0.307857	-0.992071	0.219448	-0.954216	0.0121379	-1.49995
MAPK8:T183	-0.633389	1.76929	-1.06798	0.410292	-0.389392	-0.0888209	0.720407	-0.918367	0.893609	0.166112	0.573106	-0.398923	0.913747	-0.0932614	0.664322	-0.208148
MAPK9:T183	-1.3762	1.4153	0.0435392	0.828185	-0.469946	-0.440871	0.530222	-0.863971	0.782788	-0.439412	0.692381	-0.68226	0.832737	-0.280487	0.7624	-0.289486
MAPKAPK2:T222	-1.43124	-0.516167	0.119666	-0.117799	0.354557	1.59098	0.254667	-0.609152	0.0866667	-1.03242	0.33	-0.874341	0.0592	-1.18878	0	-2.01186
MAPKAPK2:T334	0.898142	-1.25247	0.0451622	1.39191	-0.318839	-0.763906	1	0.910324	0.850592	0.361055	0.937853	-0.209005	0.84895	0.515132	0.418	0.703522
MCL1:S64	-0.469648	1.23578	0.861861	0.293526	-0.423557	-1.49797	0.64717	-0.374402	0.585333	-0.292312	0.806649	-0.167543	0.996713	-0.0101185	0.762945	0.225752
MDM2:S166	-0.644475	-1.14436	-0.700235	0.197263	0.901311	1.3905	0.1364	0.402092	0.897273	0.0448524	0	-0.677067	0	-1.24338	0	-1.63687
MEF2A:S408	0.26255	-1.3238	-0.398804	-0.679569	0.703213	1.43641	0.165636	0.260246	0.755213	0.108498	0.576327	0.154559	0.801127	-0.0722916	0.140131	-0.192575
MTOR:S2448_1	-0.430385	-0.76686	-0.544825	-0.489975	0.341822	1.89022	0.758269	0.241996	0.877714	0.0823065	0.947879	0.0428572	0.483467	-0.555374	0.0223226	-1.66899
MTOR:S2448_2	-0.9045	-0.749294	-0.631442	0.389046	0.150413	1.74578	0.942217	-0.0392994	0.918615	-0.0691391	0.2808	-0.327532	0.212833	-0.267109	0.0026	-0.671062
MTOR:S2481	-1.20944	0.513687	1.127	-0.285851	-1.05019	0.904789	0.112471	-0.729473	0.0812	-0.989115	0.333622	-0.390994	0.96433	-0.0674171	0.00490909	-0.895043
MYC:S62	1.69415	0.228073	-0.576925	0.414306	-0.992124	-0.767482	0.0871111	0.718177	0.025	1.11252	0.234	0.62695	0	1.31591	0.00235294	1.20586
NFKBIA:S32	-1.88125	-0.207586	0.525961	0.801733	0.703639	0.0574982	0.204444	-0.458773	0.208333	-0.659849	0.268952	-0.735442	0.079	-0.708554	0.0505116	-0.531437
NOS3:S1177	0.164829	-1.02456	-1.38395	1.0475	0.285743	0.910431	0.778278	0.582136	0.778562	0.758038	0.850795	-0.432018	0.981374	-0.0591795	0.774826	-0.364928
p70S6K: T389/S392_1	-0.00823951	0.733449	-0.77212	-1.54243	0.460211	1.12913	0.822439	-0.597645	0.842324	0.615528	0.655643	1.23624	0.886304	-0.377473	0.502895	-0.916481
p70S6K: T389/S392_2	-0.708687	-0.422522	-0.737453	-0.642301	0.93115	1.57981	0.782105	-0.161502	1	0.0162342	0.934309	-0.0374665	0.245067	-0.925463	0.0711489	-1.29154
PAK1:S144	-0.672834	0.972689	-1.1646	-0.345938	-0.229023	1.43971	0.62848	-0.486767	0.9202	0.14547	0.933217	-0.0966997	0.902787	-0.131285	0.163048	-0.624915
PFKFB2:S483	-1.14123	-0.793961	0.0307056	NaN	1.30773	0.596749	0.928894	-0.190585	0.698109	-0.643172	1	0	1	0	1	0
PLCB3:S1105	NaN	NaN	NaN	NaN	NaN	NaN	1	0	1	0	1	0	1	0	1	0
PLCB3:S537	0.0300504	-1.08828	-1.14532	0.251127	0.45952	1.4929	0.385455	0.494106	0.229385	0.51931	0.890837	-0.0976784	0.801657	-0.189751	0.0122963	-0.646327
PLCG1:S1248	-1.40026	0.83116	-0.591201	1.33608	-0.402831	0.227045	0.258621	-3.09643	0.837314	-1.12269	0.0744	-3.79708	0.714621	-1.38408	0.290457	-2.25813
PLCG1:Y783	-0.621899	-0.259156	-0.910052	0.232578	-0.327372	1.8859	0.919545	-0.0703432	0.877739	0.0558788	0.661164	-0.1657	0.894089	-0.0571148	0.0192	-0.486312
PLCG2:Y1217	NaN	NaN	NaN	NaN	NaN	NaN	1	0	1	0	1	0	1	0	1	0
PLCG2:Y759	-1.62348	0.509169	-0.280165	0.505707	1.2738	-0.385032	0.5755	-0.958966	0.818588	-0.604035	0.57024	-0.957409	0.392973	-1.30279	0.76675	-0.55688
PPP1CA:T320	1.39695	-0.554652	-1.55828	0.278578	-0.0452757	0.482685	0.421444	0.294443	0.226095	0.445863	0.711188	0.168731	0.606353	0.217592	0.533538	0.137938
PRKAA1:S486	0.477559	NaN	0.806463	0.163346	NaN	-1.44737	0.986981	NaN	0.999886	-0.484093	0.584696	0.46247	0.987654	NaN	0.0227059	2.83318
PRKAB1:S108	-1.19864	0.823666	-0.111235	0.756907	-1.19905	0.928351	0.461053	-0.375095	0.573551	-0.201691	0.341647	-0.362712	1	7.5531e-05	0.11069	-0.394513
PRKAB1:S182	-0.0606291	-1.90493	0.962518	0.489567	0.443319	0.0701556	0.109556	0.263404	0.340757	-0.146126	0.822889	-0.0785782	0.780545	-0.0719727	0.87004	-0.0186771
PTK2:Y576	1.15347	0.00106363	0.476328	0.63237	-0.640891	-1.62234	0.00666667	0.61032	0.200571	0.358617	0.352774	0.275977	0.06	0.950302	0	1.47008
PTK2:Y925	0.386636	-0.126241	1.60839	-0.859602	-1.21153	0.202342	0.920632	0.0719405	0.869158	-0.171372	0.7988	0.174807	0.781433	0.224169	0.986099	0.0258511
PXN:Y118	1.0701	-0.685389	0.605331	0.61434	0.0206885	-1.62507	0.0216	1.12655	0.214435	0.298257	0.0756667	0.292475	0.0533333	0.673439	0.0514872	1.72957
RAF1:S259	-0.963841	-1.2786	0.320424	0.377604	0.0656817	1.47873	0.928711	0.0370937	0.591565	-0.151352	0.624194	-0.158091	0.611615	-0.121331	0.0604545	-0.287859
RAF1:S289	NaN	NaN	NaN	-0.707107	0.707107	NaN	1	0	1	0	1	0	1	0	1	0
RAF1:S296	-1.81389	0.250917	-0.390899	0.445069	0.473564	1.03523	0.17181	-0.956827	0.604267	-0.65941	0.279059	-1.0468	0.189913	-1.06	0.0336667	-1.32028
RIPK2:S176	-0.909418	1.27681	0.318659	0.679585	-1.4063	0.0406652	1	0	0.904195	-0.706001	0.637655	-0.913491	0.851443	0.285649	0.792701	-0.546186
RPS6:S235	0.50814	-1.15204	NaN	NaN	NaN	0.643898	1	0	1	0	1	0	1	0	1	0
RPS6:S240	-1.13334	NaN	NaN	0.758139	NaN	0.375197	1	0	1	0	1	0	1	0	1	0
RPS6KA1:T359	0.488439	-1.72377	-0.23282	-0.263303	0.576276	1.15517	0.098	0.38771	0.792119	0.126406	0.705231	0.13175	0.973583	-0.015395	0.325577	-0.116853
RPS6KB1:T444_1	-0.0610068	-0.0170221	0.295715	1.67904	-1.32954	-0.56718	1	-0.0127833	0.887097	-0.103672	0.338424	-0.505699	0.7955	0.368668	0.758045	0.147106
RPS6KB1:T444_2	0.211524	1.91167	-0.594934	-0.26156	-0.828497	-0.438199	0.476	-1.21481	0.684075	0.576245	0.805474	0.338037	0.46675	0.743134	0.53545	0.464252
SGK3:T320	NaN	NaN	NaN	NaN	NaN	NaN	1	0	1	0	1	0	1	0	1	0
SIRT1:S27	-0.812834	-0.318429	-0.770916	-0.544991	0.803908	1.64326	0.749032	-0.101875	1	-0.00863762	0.862765	-0.0551901	0.422769	-0.333136	0.0124286	-0.50609
SIRT1:S47	-0.628538	-0.115112	0.285583	-0.358626	-1.01433	1.83102	0.916898	-0.0267456	0.898093	-0.04762	0.949725	-0.0140598	0.973137	0.0200977	0.508052	-0.128128
SRC:Y419	-1.94409	0.83517	0.234038	0.336438	-0.0548607	0.593309	0.196	-0.962776	0.595529	-0.754535	0.337714	-0.790009	0.225778	-0.654458	0.16175	-0.878992
STAT1:S727	-0.549874	-1.22274	-0.732745	0.339746	0.762439	1.40317	0.455897	0.304638	0.914481	0.082795	0.342875	-0.40277	0.1	-0.594141	0.00222222	-0.884232
STAT1:Y701	-1.05872	-0.11652	-1.04521	0.032727	0.658559	1.52916	0.4493	-0.619474	1	-0.00888348	0.248533	-0.7176	0.169778	-1.12907	0.021875	-1.70147
STAT3:Y705	0.145275	0.826609	1.11256	0.0591988	-0.456708	-1.68693	0.250714	-0.397309	0.259857	-0.564053	0.917136	0.0501945	0.371667	0.351037	0.00106667	1.06842
STAT5B:S690	-1.40441	0.716443	-0.580248	1.14138	0.72177	-0.59493	0.209077	-0.564986	0.884364	-0.219553	0.31472	-0.678187	0.347765	-0.566405	0.762979	-0.215642
TAB2:S372	NaN	-0.723261	-0.417901	1.14116	NaN	NaN	1	0	1	0	1	0	1	0	1	0
TBC1D4:S318	NaN	NaN	NaN	NaN	NaN	NaN	1	0	1	0	1	0	1	0	1	0
TBC1D4:S588	0.136039	-0.765646	-0.829253	-0.537813	0.154233	1.84244	0.472108	0.201624	0.377053	0.215847	0.576157	0.150678	1	-0.00406799	0.0245714	-0.381566
TBC1D4:T642	0.541683	0.376725	-1.2958	-0.752759	-0.351523	1.48167	0.838143	0.0955757	0.132	1.06463	0.3844	0.749997	0.321576	0.517522	0.0721633	-0.544627
TP53:S15	NaN	NaN	NaN	NaN	NaN	NaN	1	0	1	0	1	0	1	0	1	0
TP53:S315	-1.09665	-1.23524	-0.204269	0.700673	1.08266	0.752822	0.534364	0.101114	0	-0.651075	0	-1.31131	0	-1.59001	0	-1.34936
TP53:S6	0.705536	-0.0565312	-1.42189	-0.381201	1.15409	NaN	1	0	1	0	0.99501	3.65091	1	0	1	0
TSC2:S1254	-1.02506	-1.30571	0.440589	0.268228	0.235252	1.38671	1	0	1	0	1	0	1	0	0.00783333	-1.49555
TSC2:S939	-0.142142	-0.25065	-1.03465	-0.164372	-0.333805	1.92562	0.917814	0.0167675	0.4547	0.137919	0.974	0.00343628	0.894549	0.0296181	0.01152	-0.319529
TSC2:T1462	0.288778	-0.000572113	1.75772	-0.951737	-0.948704	-0.145489	0.871012	0.19052	0.284375	-0.96721	0.293684	0.816803	0.3155	0.814805	0.760404	0.285938
ZAP70:Y319	-0.0188432	-0.383079	1.76477	0.304816	-1.19092	-0.476739	0.78561	0.255534	0.0935	-1.25131	0.874619	-0.227067	0.229846	0.822285	0.463838	0.321242
ZAP70:Y493	0.280866	0.422546	-1.53792	0.406972	1.24342	-0.815877	0.936687	-0.0976542	0.223455	1.25361	0.938085	-0.0869191	0.748733	-0.663445	0.108949	0.755939
