# Supplementary material for: Hybrid-DIA: intelligent data acquisition integrates targeted and discovery proteomics to analyze phospho-signaling in single spheroids
Source: Nat Commun. 2023 Jun 16;14:3599. doi: 10.1038/s41467-023-39347-y (PMC10276052; doi:10.1038/s41467-023-39347-y)
Supplement: Supplementary file 7 — Supplementary Dataset 4 [file 41467_2023_39347_MOESM7_ESM.xlsx]

## Sheet: S4A -  SPH limma
Site	logFC_1h	logFC_3h	logFC_6h	logFC_12h	logFC_24h	adj.P.Val_1h	adj.P.Val_3h	adj.P.Val_6h	adj.P.Val_12h	adj.P.Val_24h
AAK1_S678_M1	-0.139925	0.153693	0.182766	0.179644	0.374283	0.555562	0.382551	0.351789	0.455644	0.154664
AAK1_T605_M1	NA	NA	NA	-0.468668	-0.162734	NA	NA	NA	0.0150161	0.234572
AAK1_T620_M2	0.43754	NA	NA	NA	NA	0.231076	NA	NA	NA	NA
AATF_S203_M1	-0.547854	-0.812596	-0.0153066	-0.16692	0.0471618	0.00198886	0.00168111	0.965372	0.514497	0.821978
ABCC2_S281_M2	-0.773577	-1.0887	-0.891642	-1.10587	-1.07109	0.0533497	0.0741648	0.00387563	0.175185	0.00667189
ABCC2_S283_M1	0.332331	-0.0299461	-0.0282548	-0.12674	-0.687716	0.041394	0.879535	0.928752	0.422668	3.04042e-05
ABCC2_S283_M2	-0.773577	-1.0887	-0.891642	-1.10587	-1.07109	0.0533497	0.0741648	0.00387563	0.175185	0.00667189
ABCC2_T1286_M1	-0.139769	-0.43594	-0.127132	0.994152	-2.20509	0.23927	0.00294024	0.518649	6.2646e-06	2.29546e-11
ABCC3_T882_M1	-2.72195	-2.75184	0.339029	-0.507005	-2.69952	3.34576e-09	3.44352e-11	0.00254847	7.37713e-05	3.64944e-12
ABCC4_S638_M1	NA	NA	1.793	NA	NA	NA	NA	5.03046e-10	NA	NA
ABCC4_S668_M1	0.74779	0.527394	1.10945	1.75556	0.574158	0.0175099	0.0685595	0.0202907	0.000465398	0.116034
ABCC4_T646_M1	0.039012	0.0629974	-0.260546	-0.0162553	-0.117934	0.875373	0.705862	0.11452	0.92833	0.591002
ABCC4_T648_M1	NA	NA	NA	6.18539	NA	NA	NA	NA	1.22798e-13	NA
ABCF1_S109_M1	-0.0573882	0.229489	0.396585	0.250912	0.329836	0.509468	0.0150472	0.000336923	0.0137553	0.00125713
ABCF1_S140_M1	-0.720076	-0.551636	-0.337136	-0.172808	-0.748153	0.000386454	0.00620707	0.0827093	0.17355	0.000770707
ABCF1_S22_M1	-0.252157	-0.352107	-7.71068	-7.78439	-0.513315	0.00736754	0.000975063	4.48391e-14	1.84188e-14	1.58852e-05
ABCF1_S228_M1	-2.11487	-1.6239	-0.348729	0.192755	-0.820837	2.55466e-06	0.00133844	0.415749	0.426012	0.00768256
ABCF1_S621_M1	-0.537405	-0.451531	-0.028804	-0.137743	-0.337852	0.0271898	0.0133284	0.888199	0.402297	0.0252301
ABCF1_Y634_M1	-0.276407	NA	NA	-0.0319073	-0.291076	0.00905382	NA	NA	0.725639	0.0033776
ABHD10_S233_M1	0.941894	0.661353	0.704693	-1.31202	-0.955549	5.83793e-05	0.00853021	0.00984535	0.000204801	3.04197e-08
ABI1_S183_M1	-0.371093	-0.395814	-0.0354569	0.322819	-0.520552	0.47349	0.512742	0.963186	0.569727	0.012561
ABI1_S225_M1	0.316284	0.264836	-0.287072	-0.400152	-0.286406	0.177753	0.178913	0.153152	0.0339998	0.315569
ABI1_S323_M1	0.0995143	NA	NA	NA	NA	0.779691	NA	NA	NA	NA
ABI1_T178_M1	1.6613	1.24168	1.88174	1.43966	-0.177843	5.83793e-05	5.38824e-05	3.03575e-05	0.000804171	0.455473
ABI2_S183_M1	-0.0121087	-0.126798	-0.279712	-0.132132	0.0777331	0.975519	0.671126	0.521764	0.733547	0.79026
ABI2_S227_M1	-0.676748	-0.119546	-0.215552	-0.502585	0.0633365	0.151164	0.628484	0.268935	0.067578	0.78764
ABI2_S242_M1	0.138264	0.452593	0.107037	0.426922	0.25513	0.245718	0.00016811	0.144973	0.0248681	0.00361104
ABI2_T178_M1	0.516373	0.483035	0.869054	0.579244	0.420475	0.0193001	0.0123483	0.0023547	0.00214834	0.0173023
ABI2_Y213_M1	0.111552	0.0242715	-0.0476262	0.441765	0.558995	0.683528	0.955453	0.915109	0.324915	0.155224
ABL1_S569_M1	-0.46329	-0.0266379	-0.0395449	0.295016	-0.102866	0.0265466	0.851733	0.776559	0.0216972	0.34919
ABL1_S683_M1	-0.994464	0.410825	-0.337832	0.39099	-1.46475	2.40116e-06	0.00394352	0.0259534	0.0152625	3.19371e-09
ABL2_S620_M1	0.390718	0.392931	0.358725	0.840525	0.28198	0.0598862	0.029624	0.103492	0.000720331	0.345306
ABL2_S631_M1	0.372803	0.345547	0.247677	0.619742	0.711484	0.0195699	0.00214084	0.0337539	0.0011616	0.00150843
ABL2_S936_M1	-0.186536	-0.343699	-0.0907228	-0.0489383	0.227748	0.0303006	0.0357744	0.413812	0.671627	0.0856302
ABLIM1_S352_M1	5.93263	NA	NA	NA	NA	1.00039e-12	NA	NA	NA	NA
ABLIM1_S431_M1	0.21005	0.133988	0.1121	-0.0938763	-0.00994246	0.226484	0.494063	0.62179	0.525885	0.949057
ABLIM1_S452_M1	0.351892	NA	NA	0.0182806	0.236803	0.00406569	NA	NA	0.808641	0.00795764
ABLIM1_S655_M1	0.441317	0.0638248	-0.199589	-0.224749	-0.0152016	0.0322427	0.716831	0.336709	0.155626	0.909918
ABLIM1_S706_M1	1.17481	0.367012	0.0171239	-0.011729	-0.0418763	8.66166e-05	0.0119127	0.875943	0.950613	0.901366
ABLIM1_T349_M1	NA	NA	3.31259	NA	NA	NA	NA	9.10232e-10	NA	NA
ABLIM1_Y373_M1	0.0688402	0.413795	0.343956	0.253041	0.593378	0.848062	0.269799	0.403569	0.586384	0.0147089
ABLIM2_S285_M1	NA	5.55746	NA	6.05611	5.83468	NA	4.42451e-12	NA	1.40156e-12	1.18063e-14
ABRAXAS1_S406_M1	NA	NA	-0.243461	NA	NA	NA	NA	0.0328001	NA	NA
ABRAXAS1_T408_M1	-0.134938	-0.0824186	-0.134833	0.239075	NA	0.13807	0.237858	0.0570542	0.00855087	NA
ACACA_S23_M1	0.314078	0.227008	0.611589	-0.291989	-0.244575	0.0112241	0.136742	0.000206348	0.00386393	0.0132754
ACACA_S29_M1	-0.538809	-0.383094	-0.0175854	-0.555807	-0.627047	0.00792865	0.0142225	0.892966	0.00310145	0.000132045
ACACA_S5_M1	-0.158608	-0.466535	-0.247983	NA	NA	0.135824	0.000682721	0.0558744	NA	NA
ACACA_S78_M1	NA	NA	0.139791	NA	NA	NA	NA	0.19244	NA	NA
ACACA_S80_M1	-1.48591	0.0868595	1.05622	1.37419	-0.437609	3.03942e-05	0.595197	8.60927e-07	0.00227728	0.0480941
ACAP2_S521_M1	0.887459	0.229295	0.144588	-9.40701	-9.33688	5.70993e-07	0.0684687	0.130304	5.15021e-15	7.21405e-16
ACBD3_S43_M1	-0.302164	-0.260927	0.00857655	0.0418839	-0.0721859	0.255118	0.380819	0.97426	0.83135	0.779312
ACBD5_S441_M1	NA	NA	NA	NA	0.931572	NA	NA	NA	NA	0.00191173
ACIN1_S1004_M1	-0.134153	-0.172589	-0.0414551	0.190409	0.330114	0.411591	0.248203	0.847614	0.318465	0.00777367
ACIN1_S210_M1	NA	-1.15893	NA	NA	-1.66073	NA	0.00166232	NA	NA	0.00158639
ACIN1_S216_M1	-0.376365	-0.216744	-0.121683	-0.291997	-0.100534	0.0148116	0.20433	0.475079	0.0978819	0.525785
ACIN1_S240_M1	-0.372356	0.133032	0.453208	0.075902	0.916621	0.325688	0.552505	0.00834757	0.791037	0.012902
ACIN1_S240_M2	-0.39815	0.144464	0.109082	-0.0973093	0.76051	0.0962688	0.671635	0.666846	0.643175	0.00356271
ACIN1_S243_M1	-0.266438	0.0848406	0.462583	0.810912	1.7583	0.014198	0.48231	0.0213027	0.0399954	8.20524e-09
ACIN1_S243_M2	-0.39815	0.144464	0.109082	-0.0973093	0.76051	0.0962688	0.671635	0.666846	0.643175	0.00356271
ACIN1_S328_M1	NA	NA	NA	NA	2.48833	NA	NA	NA	NA	1.75093e-09
ACIN1_S386_M2	0.00169404	0.304547	-0.0130519	0.0229883	0.271227	0.987246	0.0413393	0.938016	0.802269	0.0459453
ACIN1_S388_M2	-0.0346747	0.284209	-0.0518736	0.00328801	0.231049	0.67967	0.11246	0.796157	0.984518	0.163391
ACIN1_S410_M1	0.166406	0.121506	0.0207662	-6.11928	0.220336	0.175847	0.204219	0.878235	1.56285e-13	0.0198395
ACIN1_S410_M2	NA	-0.236358	NA	NA	-0.0450872	NA	0.0103945	NA	NA	0.560227
ACIN1_S478_M1	0.531449	-0.00530244	0.0549649	-0.43721	-0.0130134	0.0362302	0.990533	0.90548	0.12783	0.975054
ACIN1_S478_M2	0.0595367	-0.134795	-0.281167	-0.221599	0.0518817	0.825088	0.481257	0.157508	0.104218	0.76812
ACIN1_S482_M1	NA	-0.148357	NA	NA	0.409855	NA	0.608333	NA	NA	0.00840647
ACIN1_S482_M2	0.157278	-0.0746494	-0.0490233	-0.100085	0.298785	0.198832	0.528586	0.518391	0.170949	0.0133142
ACIN1_S710_M1	-0.409968	-0.136248	0.0258642	0.206729	0.326399	0.0574545	0.442239	0.907247	0.391306	0.0948604
ACIN1_S729_M1	0.0300501	0.022988	-0.062589	-0.00707339	0.0353154	0.800165	0.89226	0.62514	0.95969	0.809281
ACIN1_S838_M1	-0.151276	-0.192629	-0.523272	0.00764895	0.0687953	0.353395	0.320238	0.235553	0.958745	0.682724
ACIN1_S895_M1	-1.25851	-0.374966	0.317784	0.130167	0.280591	1.14089e-05	0.017193	0.005496	0.490032	0.012561
ACIN1_S898_M1	NA	-1.83168	NA	-0.288954	-0.421628	NA	5.35723e-09	NA	0.0771723	0.201368
ACIN1_T254_M1	-1.0586	-0.229901	-0.429333	-0.254598	-2.85486	3.95875e-08	0.00586367	0.00456051	0.0611571	7.41918e-13
ACIN1_T414_M1	-0.0261358	-0.203346	0.256178	0.230086	0.549187	0.752746	0.0097557	0.0020788	0.01405	8.83154e-06
ACIN1_T414_M2	-1.51882	NA	-1.03299	-0.94682	-0.609849	4.56283e-05	NA	5.7404e-07	2.77934e-07	0.0367683
ACIN1_T420_M2	NA	NA	2.68498	2.79186	NA	NA	NA	1.54119e-09	9.56846e-10	NA
ACIN1_T682_M1	0.098543	0.298958	-0.0422467	0.0266092	-0.021446	0.429835	0.0429323	0.77579	0.860631	0.848261
ACIN1_T840_M1	NA	-0.587251	-0.0134152	NA	NA	NA	5.11663e-05	0.881628	NA	NA
ACLY_S455_M1	-0.0920063	-0.0859009	-0.0558159	0.539792	0.374641	0.480621	0.322136	0.543446	0.00133536	0.000476013
ACLY_S481_M1	-0.140149	-0.0852653	-0.0474547	0.147626	0.277109	0.0839238	0.253562	0.564717	0.0462619	0.000180543
ACOX1_S26_M1	-1.0448	-0.766208	-0.382598	0.14059	-0.227859	0.0469891	0.0901584	0.243382	0.374027	0.00222291
ACOX1_T20_M1	-0.533347	NA	NA	NA	NA	0.00129838	NA	NA	NA	NA
ACSL3_S683_M1	-0.0485183	-0.0596058	0.271536	0.0321935	-0.1056	0.781016	0.560184	0.0171681	0.822035	0.211006
ACSL3_T695_M1	-0.696542	NA	-0.0221711	NA	NA	8.58563e-06	NA	0.948202	NA	NA
ACSL4_S674_M2	-0.514582	-0.0780905	0.0918809	0.280094	0.019628	0.00070092	0.42101	0.576993	0.0284804	0.84928
ACSL4_T679_M2	-0.514582	-0.0780905	0.0918809	0.280094	0.019628	0.00070092	0.42101	0.576993	0.0284804	0.84928
ACSS2_S267_M1	0.266683	0.305918	0.426067	0.365334	0.0426846	0.233691	0.14019	0.0140823	0.104769	0.905482
ACSS2_S30_M1	-0.285205	-0.26298	-0.173633	0.0800796	0.0688146	0.038745	0.0562278	0.219617	0.610552	0.563908
ACTA1_Y220_M1	-0.674322	-0.780797	-0.576699	0.209956	-0.327545	0.000503532	0.000476192	0.0017631	0.133012	0.0917908
ACTA2_S302_M1	-0.262324	-0.33744	-0.102388	-0.343776	-0.107766	0.179076	0.00583827	0.502633	0.019107	0.480771
ACTB_S235_M1	-0.0998482	0.608561	0.173798	2.94552	-2.11077	0.569049	0.00586976	0.42119	1.3116e-09	3.00133e-07
ACTB_S239_M1	0.235477	0.147997	0.132193	0.251354	0.394415	0.0211011	0.146898	0.174891	0.0388221	0.000912768
ACTB_T229_M1	-0.00282061	0.135751	-0.198879	-0.290316	-1.03846	0.991374	0.663057	0.567614	0.277671	0.000805007
ACTB_Y166_M1	1.0471	1.59378	1.42921	2.73339	1.40002	0.0326099	4.66322e-08	0.0755136	4.55145e-05	0.00879325
ACTB_Y218_M1	-0.475776	0.543383	0.407088	0.306419	0.216495	0.395688	0.000458989	0.581297	0.5845	0.726709
ACTB_Y240_M1	NA	1.96882	NA	2.11468	NA	NA	1.47356e-09	NA	2.89665e-10	NA
ACTBL2_Y241_M1	0.148112	0.14309	0.21668	0.693785	-5.93703	0.147839	0.071288	0.0112611	1.19632e-06	9.18062e-15
ACTG1_S14_M1	-1.01073	-0.906534	-0.843667	1.9118	3.80391	0.076409	0.000131886	0.000216204	0.0197718	6.59072e-06
ACTL6A_S233_M1	0.202471	0.265039	0.203486	0.399382	0.0455871	0.0545616	0.00550235	0.0418518	0.105147	0.770738
ACTN4_S159_M1	2.53293	NA	NA	NA	NA	4.32037e-09	NA	NA	NA	NA
ADAM17_S791_M1	-0.2381	-0.107411	-0.109638	-0.0563872	0.040374	0.280025	0.704751	0.73179	0.798429	0.766016
ADAM19_S802_M1	-0.162525	0.266471	0.218447	-2.25372	-4.10889	0.567157	0.462327	0.578383	5.29056e-08	6.60471e-13
ADAM19_T779_M1	0.480511	0.813637	-1.06887	NA	NA	0.022483	0.000682721	0.0611064	NA	NA
ADAM9_S758_M1	-0.068655	-0.0144273	-0.0163164	-0.167167	0.02833	0.724017	0.938244	0.937996	0.271154	0.828902
ADAM9_S758_M2	0.188888	0.398129	0.212202	-0.63952	-4.44974	0.119272	0.00450155	0.0475278	0.000144802	1.60036e-13
ADAM9_T761_M1	0.0459115	0.00775818	0.259622	-0.480168	-0.405435	0.861694	0.964786	0.200358	0.0962444	0.1502
ADAM9_T761_M2	0.188888	0.398129	0.212202	-0.63952	-4.44974	0.119272	0.00450155	0.0475278	0.000144802	1.60036e-13
ADAR_S611_M1	-3.37213	-0.488059	0.270845	0.333406	0.192506	2.43651e-09	0.698102	0.0790413	0.0890008	0.143894
ADAR_S823_M1	0.0981377	-0.333687	-0.0923533	-0.616719	-0.195226	0.280886	0.131973	0.414456	5.41698e-06	0.0189663
ADAR_S825_M1	0.263487	0.0541194	0.0453241	-0.17874	-0.164737	0.0696609	0.851267	0.866857	0.39978	0.487404
ADAR_T601_M1	0.0228613	0.309292	0.224327	0.307617	0.905611	0.806076	0.00380959	0.0442062	0.00481941	4.05133e-07
ADAT1_S232_M1	NA	NA	-0.476069	NA	-1.0397	NA	NA	0.00272347	NA	1.5524e-05
ADD1_S12_M1	0.206786	-4.44352	-0.0939112	-4.45433	-4.38425	0.0372869	6.70228e-11	0.613476	1.06881e-11	9.02676e-13
ADD1_S12_M2	-0.162228	-0.133813	-0.00135312	-0.210008	-0.0348551	0.177753	0.266427	0.988845	0.0178647	0.645036
ADD1_S358_M1	0.229807	0.190169	0.0708738	0.530117	0.928997	0.0689714	0.297471	0.613293	0.0160219	9.17498e-06
ADD1_S423_M1	NA	NA	NA	NA	2.15487	NA	NA	NA	NA	8.06126e-09
ADD1_S436_M1	3.76814	NA	NA	NA	NA	2.11812e-10	NA	NA	NA	NA
ADD1_S726_M1	-0.523967	-1.04079	0.55945	-0.62586	-0.255347	0.179742	0.367726	0.344658	0.205061	0.597488
ADD1_T11_M2	-0.162228	-0.133813	-0.00135312	-0.210008	-0.0348551	0.177753	0.266427	0.988845	0.0178647	0.645036
ADD1_T16_M1	-3.56677	0.00239558	0.000586486	-0.291814	-0.351786	3.66375e-09	0.997204	0.997427	0.261993	0.375784
ADD1_Y419_M1	NA	0.480703	NA	NA	NA	NA	0.00494796	NA	NA	NA
ADD3_S402_M1	-0.725347	0.741256	-1.11919	-0.762231	2.00823	0.0003805	0.000772848	0.000196667	3.60771e-05	7.33984e-07
ADD3_S42_M1	-0.547683	-0.63477	-0.437518	0.189462	0.546798	0.022483	0.140672	0.0471841	0.5287	0.278959
ADD3_S423_M1	-0.205827	-0.166587	0.0501716	-0.407599	-0.579986	0.156139	0.356915	0.863309	0.0508807	9.76128e-05
ADD3_S673_M1	0.107198	0.227999	0.175109	0.334455	0.103313	0.332367	0.012185	0.145247	0.0209368	0.374068
ADD3_S677_M2	-0.329207	-0.361701	NA	NA	NA	0.00540563	0.000207609	NA	NA	NA
ADD3_S679_M2	-0.329207	-0.361701	NA	NA	NA	0.00540563	0.000207609	NA	NA	NA
ADD3_S681_M1	0.101956	0.357912	0.290055	-0.260874	0.429294	0.612782	0.0927718	0.0272088	0.174689	0.0044689
ADD3_T12_M1	0.125815	-0.340899	0.243593	-0.0365141	0.239085	0.361145	0.194932	0.0695157	0.853757	0.20538
ADGRL1_S1447_M1	0.964571	NA	NA	NA	0.408191	0.00102822	NA	NA	NA	0.0109224
ADIRF_S3_M1	0.476572	0.308052	0.61779	0.128391	0.73687	0.12642	0.44804	0.0372631	0.751958	0.0672751
ADNP_S711_M1	0.335356	0.411702	0.421395	0.174747	0.227552	0.104983	0.0574011	0.0489723	0.519869	0.00668051
ADNP_S740_M1	NA	NA	-2.81668	NA	-1.26238	NA	NA	5.42942e-07	NA	3.05375e-05
ADNP_S98_M1	0.867085	0.826876	0.883104	-8.12657	-8.07033	0.0108959	0.0041362	0.000665837	1.01657e-13	7.68809e-15
AEBP2_S141_M1	0.310002	0.514789	0.20988	-3.19351	-3.12346	0.0149093	0.000759386	0.0956891	3.01169e-11	2.58868e-12
AEBP2_S15_M1	-0.0994033	0.234513	0.0188033	-0.135941	-0.0659184	0.590912	0.438898	0.979981	0.303169	0.464817
AEBP2_S15_M2	0.0613946	-0.166057	-0.573332	-1.28202	-1.42763	0.774111	0.368485	0.00696305	6.68886e-06	5.71068e-08
AEBP2_S206_M1	-0.0781405	-0.241799	-0.346517	-0.252371	-1.06275	0.682546	0.106494	0.169146	0.389243	0.000117402
AEBP2_S24_M1	0.380317	0.826125	0.66977	-4.55781	-4.44748	0.24803	3.7904e-06	0.0102986	4.5329e-12	2.73323e-13
AEBP2_S24_M2	0.192677	0.0788304	-0.423866	-1.04122	-1.4182	0.58593	0.367776	0.0685868	6.65628e-05	0.000101053
AEBP2_S27_M1	0.19784	0.200965	-0.116874	-0.557339	-5.10994	0.131632	0.471646	0.431991	0.031626	2.30124e-13
AFAP1_S265_M1	0.10274	0.246661	-0.0152456	-0.439386	-0.249544	0.354628	0.0164813	0.911986	0.00234455	0.0562954
AFAP1_S668_M1	-0.19954	-0.230604	0.305823	0.290072	-0.587003	0.512281	0.303192	0.0102126	0.0715856	0.0102103
AFAP1_T689_M1	0.378796	0.620506	-0.0550298	0.199442	-0.144448	0.0237665	0.000507184	0.65395	0.0838067	0.180135
AFAP1L1_S329_M1	-1.44061	-1.2457	NA	NA	NA	1.09539e-05	0.031178	NA	NA	NA
AFDN_S1083_M1	-0.650649	NA	NA	NA	NA	0.0287779	NA	NA	NA	NA
AFDN_S1107_M1	0.0523022	0.314386	0.114442	0.0218762	-0.329456	0.545182	0.00567951	0.289416	0.860786	0.000155153
AFDN_S1173_M1	-2.6954	-0.415339	0.0227941	-2.72971	0.124422	6.10353e-09	0.00482855	0.89212	1.58131e-10	0.307746
AFDN_S1173_M2	-0.350391	0.0154591	-0.169035	0.192039	-0.166999	0.0599296	0.922704	0.40157	0.683985	0.560357
AFDN_S1182_M1	0.335344	0.00748736	0.347351	0.742493	0.739044	0.101478	0.971226	0.0637474	0.00206047	0.00902591
AFDN_S1182_M2	-0.350391	0.0154591	-0.169035	0.192039	-0.166999	0.0599296	0.922704	0.40157	0.683985	0.560357
AFDN_S1455_M1	-0.282434	0.390625	0.203231	0.0417397	0.541835	0.183266	0.214198	0.451161	0.802269	0.00255957
AFDN_S1512_M1	-0.422987	0.451508	0.720757	-3.8689	-3.78233	0.0459879	0.192601	0.0150174	2.68148e-12	1.16637e-13
AFDN_T1273_M1	-0.243874	-0.260447	-0.0693869	-0.0935773	-0.774962	0.294196	0.454912	0.734525	0.323353	3.6168e-05
AFDN_T1458_M1	0.269168	0.219325	0.584989	0.538554	0.410999	0.0167211	0.0907928	0.000184972	0.000540486	0.00710167
AFDN_T1727_M1	0.531202	0.962028	0.400735	0.0703462	2.22519	0.419151	0.0458053	0.0813282	0.812636	6.01624e-05
AFF1_S206_M2	0.408965	NA	NA	-0.561242	-0.65852	0.0171124	NA	NA	0.0153568	0.00497773
AFF1_S212_M1	-3.52886	-0.0901628	0.388955	-3.54694	0.277735	2.54461e-10	0.516364	0.00270165	6.80536e-12	0.00636651
AFF1_S212_M2	0.408965	NA	NA	-0.561242	-0.65852	0.0171124	NA	NA	0.0153568	0.00497773
AFF1_S307_M1	1.29746	-0.168768	-0.865892	-6.05249	1.05971	7.67253e-05	0.486241	0.00215936	9.67166e-13	2.16646e-06
AFF1_S588_M1	0.30167	0.487187	-0.105942	0.288576	0.0163293	0.100304	0.0775699	0.744567	0.10389	0.895831
AFF1_S760_M1	-2.76489	0.521178	0.0734625	-2.20914	-0.520255	2.6917e-09	0.000428039	0.715434	1.09777e-06	0.00202641
AFF1_T697_M1	-0.059772	-0.125297	-0.205607	0.218897	-0.152476	0.801125	0.381275	0.134337	0.190425	0.264907
AFF4_S1058_M1	-0.30541	-0.203365	0.165076	0.568463	0.320371	0.0705699	0.200633	0.308351	0.00167825	0.0335678
AFF4_S180_M1	0.0198397	0.0200722	0.18712	0.360632	0.703321	0.83858	0.866127	0.253931	0.00126033	0.00358874
AFF4_S212_M1	0.322137	0.24444	0.655805	0.29696	0.480907	0.1702	0.329619	0.0219813	0.121031	0.0202296
AFF4_S487_M1	0.0246041	0.0769082	0.121893	0.309936	0.440209	0.786505	0.320291	0.136436	0.000871239	0.00418162
AFF4_S487_M2	0.181018	NA	NA	NA	NA	0.21796	NA	NA	NA	NA
AFF4_S490_M2	0.181018	NA	NA	NA	NA	0.21796	NA	NA	NA	NA
AFF4_S549_M1	0.148695	0.395661	-0.167013	-0.058274	-0.231554	0.612942	0.266427	0.356575	0.709147	0.414424
AFF4_S694_M1	0.488578	0.363523	0.390969	0.208917	0.081919	0.00334214	0.137091	0.0942475	0.288362	0.613878
AFF4_S703_M1	-0.446757	-0.216323	-0.136079	0.0318034	0.182098	0.00027714	0.0165644	0.165983	0.7703	0.044949
AFF4_T674_M1	-0.477802	0.138587	0.260994	-0.344235	-0.533099	0.00215012	0.329619	0.154807	0.253094	1.38747e-05
AFF4_Y668_M1	0.297714	0.0428899	0.545261	0.778428	0.573288	0.324437	0.904909	0.0403895	0.00612253	0.0253506
AFF4_Y712_M1	-0.677141	-0.989229	-0.688333	-0.296221	-0.177647	0.0513782	0.00255444	0.0475278	0.313677	0.536117
AFTPH_S226_M1	-3.27368	0.402989	-0.220541	-0.161792	-0.000786849	5.76814e-10	0.000838777	0.201227	0.102874	0.99201
AFTPH_T617_M1	0.366442	-0.15064	0.723692	-4.27534	0.108703	0.00139485	0.473277	3.56943e-06	2.8739e-12	0.371985
AGAP1_S521_M1	-0.767423	-0.500401	-0.307488	0.369458	0.210348	3.68905e-05	0.106319	0.519681	0.160574	0.198728
AGAP1_T836_M1	0.221146	0.163154	1.00584	1.32834	-1.74748	0.0855068	0.729069	2.36498e-05	5.27508e-07	2.6175e-09
AGAP3_S443_M1	-1.08579	-0.41548	NA	NA	NA	0.000326467	0.032662	NA	NA	NA
AGAP3_S538_M1	-0.831234	-0.039976	-0.539551	-0.475064	-4.2425	5.08032e-05	0.849502	0.0695157	0.478797	2.93882e-13
AGAP3_T862_M1	1.02401	NA	NA	NA	NA	6.96217e-06	NA	NA	NA	NA
AGFG1_S181_M1	0.0245988	-0.0401948	0.292534	-0.0126234	-0.0434996	0.93114	0.85699	0.233422	0.959449	0.849201
AGFG1_S181_M2	-0.677749	0.0613388	-0.141251	-0.249077	-0.812401	0.000956633	0.730014	0.213836	0.106199	7.00412e-05
AGFG1_T177_M1	NA	NA	-0.00159416	0.0830752	-0.00577665	NA	NA	0.993352	0.465507	0.9688
AGFG1_T177_M2	-0.677749	0.0613388	-0.141251	-0.249077	-0.812401	0.000956633	0.730014	0.213836	0.106199	7.00412e-05
AGGF1_S11_M3	0.00586134	0.134512	-0.0161028	-0.600731	-0.81763	0.981978	0.581056	0.960129	0.00309641	0.0163538
AGGF1_S17_M2	0.0873618	0.122302	0.0306389	0.252412	0.386744	0.600534	0.320238	0.767722	0.0387463	0.0520267
AGGF1_S17_M3	0.0381347	0.0978995	-0.0435316	-0.609566	-0.813996	0.884178	0.66122	0.874657	0.00168715	0.0063222
AGGF1_S344_M1	0.422013	0.402989	0.384715	0.143525	0.432612	0.000221774	0.000548783	0.00768689	0.107818	0.000406964
AGGF1_T16_M2	0.0873618	0.122302	0.0306389	0.252412	0.386744	0.600534	0.320238	0.767722	0.0387463	0.0520267
AGGF1_T16_M3	0.0381347	0.0978995	-0.0435316	-0.609566	-0.813996	0.884178	0.66122	0.874657	0.00168715	0.0063222
AGGF1_T341_M1	0.376028	0.363851	0.361189	-3.92067	-3.85214	0.00347079	0.000174089	0.00195276	1.92038e-12	7.89473e-14
AHCTF1_S1142_M1	0.165932	0.141685	0.0198435	-0.340501	-0.241409	0.0892457	0.201468	0.840474	0.000643963	0.00536946
AHCTF1_S1218_M1	0.155026	0.223774	0.0961247	-0.0410239	0.44037	0.158284	0.0799484	0.37882	0.578176	0.000592697
AHCTF1_S1232_M1	NA	NA	0.420439	NA	NA	NA	NA	0.0199305	NA	NA
AHCTF1_S1283_M1	0.0297471	-0.0974265	-0.107511	-0.337217	-0.495456	0.811833	0.555651	0.453298	0.0108072	0.00517954
AHCTF1_S1513_M1	-0.200798	-0.301502	0.0596029	-0.117132	-0.0209194	0.169148	0.00206805	0.483424	0.179902	0.909008
AHCTF1_S1533_M1	0.486987	0.0516017	0.123125	1.09705	1.12914	0.0828778	0.811833	0.833821	3.07505e-06	1.03039e-07
AHCTF1_S528_M1	0.0910417	0.225572	-0.0783278	-0.303127	-0.177714	0.712976	0.342241	0.74868	0.103953	0.360426
AHCTF1_T1960_M1	-0.0264238	-0.425789	0.251751	-2.44788	-2.3376	0.871203	0.16474	0.106779	1.13357e-09	7.97505e-11
AHDC1_Y198_M1	2.17245	0.898016	1.15124	3.10481	0.115509	7.16404e-07	0.0293935	0.0132546	2.19637e-08	0.140078
AHNAK_S1068_M1	0.465776	0.874689	-0.409792	0.357093	0.711804	0.201345	0.082481	0.0150174	0.251727	0.183283
AHNAK_S1298_M1	0.78213	0.119313	0.142231	0.431842	NA	0.00569294	0.881821	0.695094	0.0919423	NA
AHNAK_S135_M1	-0.276424	-0.13359	-0.232272	-0.00265425	0.242081	0.0479762	0.553223	0.0165744	0.986967	0.0337568
AHNAK_S1452_M1	5.2179	3.99461	-1.65061	2.58825	3.17163	6.40206e-06	1.20089e-05	0.00830287	2.89403e-09	1.77881e-07
AHNAK_S177_M1	-0.0984729	0.0635757	-0.0613039	0.0267003	-0.00737451	0.361145	0.66533	0.768131	0.820013	0.974054
AHNAK_S210_M1	0.863541	2.17965	0.0169593	0.642466	1.14968	0.0194965	0.000404065	0.923096	0.107249	4.48991e-06
AHNAK_S212_M2	NA	NA	NA	0.686128	0.767347	NA	NA	NA	1.07775e-05	3.27635e-06
AHNAK_S216_M1	0.138717	0.24374	0.276444	0.428589	0.429321	0.154675	0.0365909	0.00232632	0.000359723	0.000784678
AHNAK_S216_M2	NA	NA	NA	0.705974	0.759101	NA	NA	NA	1.81099e-06	4.73607e-06
AHNAK_S2708_M1	0.167115	-1.31878	-0.917924	5.2817	1.57674	0.837313	0.200964	0.48874	7.83014e-06	0.0698567
AHNAK_S3054_M1	1.191	0.970809	0.968977	-1.96655	0.479552	7.08595e-06	0.000246974	0.00153924	8.51412e-09	0.00165253
AHNAK_S3220_M1	0.60187	-0.824908	-1.30395	6.20222	0.735595	0.387469	0.352928	0.115006	7.2667e-10	0.380227
AHNAK_S3412_M1	0.488207	0.570504	-0.0280674	-0.159242	-0.0598814	0.222213	0.107291	0.944211	0.634477	0.847727
AHNAK_S4220_M1	1.36135	1.08571	0.841073	-1.92509	0.519909	2.14376e-05	0.0336974	0.0925427	4.78345e-08	0.0614422
AHNAK_S4684_M1	NA	3.0075	NA	NA	NA	NA	1.53187e-10	NA	NA	NA
AHNAK_S4812_M1	0.720714	0.436419	NA	NA	NA	1.14608e-05	0.0281349	NA	NA	NA
AHNAK_S4995_M1	-1.68818	NA	NA	NA	0.274509	3.33107e-05	NA	NA	NA	0.33422
AHNAK_S511_M1	-0.177446	-0.0890697	-0.305201	0.0270979	0.131946	0.195635	0.696524	0.198793	0.928818	0.473072
AHNAK_S5110_M1	0.538099	0.190497	0.0231412	0.199864	0.0500941	0.0295474	0.525819	0.958939	0.478797	0.858312
AHNAK_S5261_M1	0.483145	-0.348452	0.469403	0.224431	0.489874	0.00299024	0.313751	0.0842065	0.0746817	0.0281187
AHNAK_S5448_M1	3.25055	NA	NA	NA	4.08204	4.42618e-10	NA	NA	NA	1.60036e-13
AHNAK_S5555_M1	0.317306	NA	1.56178	NA	1.61725	0.0148238	NA	9.03307e-06	NA	3.27394e-07
AHNAK_S5731_M1	-0.0921418	0.0306164	0.131993	0.184693	0.242124	0.406527	0.87179	0.382497	0.198747	0.0952531
AHNAK_S5737_M1	NA	NA	NA	NA	0.533781	NA	NA	NA	NA	0.000201122
AHNAK_S5749_M1	NA	NA	0.288463	NA	NA	NA	NA	0.159019	NA	NA
AHNAK_S5749_M2	0.299468	-0.0167517	0.161743	0.46438	0.518879	0.0929906	0.93016	0.231722	0.0087059	0.00144896
AHNAK_S5752_M1	0.359086	0.25773	0.181458	0.308884	0.443476	0.00245867	0.0218004	0.107185	0.117246	0.00405931
AHNAK_S5752_M2	0.0425671	0.191145	-0.0125183	0.137026	0.241248	0.85071	0.29945	0.958533	0.330619	0.031286
AHNAK_S5762_M2	NA	NA	-0.0395333	NA	NA	NA	NA	0.629708	NA	NA
AHNAK_S5763_M1	0.0706474	0.295444	0.0553611	0.0260755	-0.0624954	0.541681	0.00661503	0.699414	0.879374	0.576997
AHNAK_S5763_M2	0.392613	0.305826	-0.210613	0.0137239	0.321791	0.0268055	0.00720373	0.483124	0.930527	0.00471143
AHNAK_S5782_M1	-0.425842	-0.201782	-0.255347	-0.177841	-0.00272053	0.00688113	0.160192	0.0475278	0.0601939	0.981455
AHNAK_S5830_M1	0.346386	0.0837383	-0.294101	0.881884	0.693883	0.307627	0.832564	0.461674	0.020873	0.0353295
AHNAK_S5841_M1	-0.794642	-0.418097	-0.310454	0.211249	0.0131978	0.000993802	0.0841979	0.0960285	0.417818	0.910429
AHNAK_S93_M1	0.567343	0.227197	0.00755229	0.308329	0.292202	0.0580416	0.465473	0.982127	0.378508	0.264096
AHNAK_T218_M1	-7.50343	-0.0569492	0.031888	-0.0279948	0.379071	8.7991e-13	0.403661	0.864407	0.86165	8.17176e-05
AHNAK_T3716_M1	NA	-0.920312	NA	NA	NA	NA	3.31923e-07	NA	NA	NA
AHNAK_T4100_M1	-0.87388	0.0861048	0.00764642	0.981101	0.536441	8.14618e-05	0.52896	0.971047	0.0011075	0.0020207
AHNAK_T4564_M1	0.417919	1.08372	0.245044	1.11611	0.76773	0.494613	0.0831744	0.513137	0.0192546	0.0899862
AHNAK_T4766_M1	-0.458656	0.90919	0.63123	1.07265	0.847061	0.209299	0.00069436	0.100327	0.00250514	0.00225623
AHNAK_T490_M1	-0.261986	-0.0867423	-0.0561533	0.119113	0.173239	0.112085	0.810385	0.900583	0.470916	0.161164
AHNAK_T4999_M1	-4.45435	-1.22696	0.625255	-4.42824	0.0873987	3.82794e-10	0.0103503	0.00117588	7.16703e-12	0.827621
AHNAK_T5009_M1	NA	NA	NA	5.69199	NA	NA	NA	NA	3.87471e-13	NA
AHNAK_T5798_M1	NA	NA	NA	NA	4.9948	NA	NA	NA	NA	3.73087e-12
AHNAK_T5824_M1	0.432301	-0.288104	-0.223799	0.915366	0.493161	0.0861251	0.113175	0.115954	0.000769169	0.0314695
AHNAK2_S280_M1	0.104416	0.168455	0.237699	0.659751	0.227987	0.785272	0.692842	0.434895	0.0681308	0.535842
AHNAK2_S294_M1	-0.225007	0.12657	0.548763	0.271901	0.526036	0.0094412	0.20113	0.000551072	0.0229785	1.16849e-05
AHNAK2_T305_M1	NA	0.13568	NA	0.262052	0.55033	NA	0.31811	NA	0.165718	0.00675032
AHNAK2_T3861_M1	NA	NA	NA	NA	0.556653	NA	NA	NA	NA	0.000514877
AHSG_S138_M1	-1.76851	1.49527	-1.06187	4.07625	4.10511	0.000872599	0.00106807	0.00552063	2.62977e-08	4.33285e-07
AJUBA_S119_M1	0.0926408	0.155748	0.277599	0.0182234	-0.126044	0.568421	0.254586	0.0162503	0.900709	0.200404
AJUBA_S136_M1	0.488503	0.368893	0.405549	-0.0563417	0.348261	0.170565	0.338567	0.00552063	0.654355	0.0764422
AKAP1_S150_M1	-1.49164	-0.862343	0.974306	-1.97556	-1.18897	0.00244319	0.000164929	0.0336035	0.000356669	5.03159e-05
AKAP1_S151_M1	5.28285	NA	NA	NA	NA	2.68863e-13	NA	NA	NA	NA
AKAP1_S429_M1	0.271203	0.188955	0.191473	0.0595358	-0.143583	0.00432941	0.167063	0.0906379	0.75651	0.166586
AKAP10_S187_M1	0.10591	0.104404	0.20707	0.233022	-0.16431	0.586587	0.698428	0.372026	0.418561	0.160428
AKAP11_S1169_M1	NA	NA	NA	0.269223	NA	NA	NA	NA	0.0323567	NA
AKAP11_S1242_M1	0.310033	0.127769	0.144758	0.021819	0.14245	0.00323891	0.153468	0.120296	0.873875	0.0309786
AKAP11_S433_M1	-0.0540894	0.0730851	-0.230476	-0.150906	-0.326414	0.639288	0.568282	0.140568	0.335022	0.000492883
AKAP11_S433_M2	0.24433	0.134607	0.0255467	-0.0754607	-0.193411	0.196749	0.596114	0.935354	0.83701	0.420587
AKAP11_S448_M1	-0.516224	-0.490695	-0.197517	0.605801	-0.471619	0.082023	0.00914714	0.195407	0.073408	0.0472357
AKAP11_T1022_M1	NA	0.105566	NA	NA	NA	NA	0.340439	NA	NA	NA
AKAP11_T1104_M1	0.291873	0.254019	0.614056	-0.229033	0.575826	0.636711	0.549446	0.0033391	0.702157	0.0421003
AKAP11_T981_M1	0.401857	0.0860983	0.0654254	-0.291373	-0.602833	0.000634639	0.350624	0.553309	0.0143622	7.22225e-06
AKAP11_Y424_M2	0.24433	0.134607	0.0255467	-0.0754607	-0.193411	0.196749	0.596114	0.935354	0.83701	0.420587
AKAP12_S1295_M1	-0.195939	-0.295739	-0.203024	-1.32138	-1.25775	0.317387	0.369315	0.502841	7.38342e-05	0.00143554
AKAP12_S1331_M1	-0.199185	-0.0837447	-0.108632	-0.301888	-0.586158	0.223048	0.65517	0.558729	0.0836786	0.00173762
AKAP12_S1390_M2	NA	0.539592	0.0271846	NA	NA	NA	0.0953749	0.951304	NA	NA
AKAP12_S1391_M2	NA	0.624421	0.102311	NA	NA	NA	0.0419616	0.756921	NA	NA
AKAP12_S1395_M1	0.403009	0.481938	0.176525	-0.468088	-0.227619	0.000656005	0.000121738	0.119549	6.82375e-05	0.007353
AKAP12_S1587_M1	0.190903	0.313935	0.300853	-0.548108	-0.355942	0.231876	0.0884089	0.0203976	0.0568136	0.00156191
AKAP12_S1674_M1	-0.0115658	0.0378744	0.252658	-0.147692	-0.0578511	0.939763	0.827707	0.0291571	0.248426	0.64687
AKAP12_S248_M1	0.744979	0.697651	0.121678	-0.0681535	-0.243693	0.00181748	0.0784982	0.775384	0.898577	0.644273
AKAP12_S253_M1	-0.181305	0.330377	-0.354334	-0.336066	-0.154091	0.692665	0.385094	0.684434	0.116167	0.502011
AKAP12_S283_M1	0.565099	0.51746	0.382593	-0.299871	-0.192439	7.97566e-05	0.000357803	0.00301429	0.00647038	0.0373709
AKAP12_S283_M2	0.269164	0.557389	0.234037	-0.386736	-0.37723	0.00605087	0.000356883	0.0125205	0.00499929	8.51835e-05
AKAP12_S286_M1	0.199862	0.444567	0.263269	-0.273905	0.144675	0.136269	0.0024088	0.0268066	0.0164142	0.260842
AKAP12_S286_M2	0.330045	0.615112	0.357009	0.277899	-0.254138	0.0239174	0.00476663	0.0227913	0.0757844	0.00891371
AKAP12_S290_M2	-0.130765	-2.34053	0.382772	-2.35138	0.0149506	0.444123	4.53695e-09	0.0474904	1.31326e-09	0.942694
AKAP12_S347_M1	0.148267	-0.140554	0.043703	-0.196815	-0.0231751	0.237601	0.562034	0.783146	0.136281	0.854715
AKAP12_S371_M1	-0.269395	-0.260527	-0.00673638	-0.194058	-0.159585	0.151416	0.164249	0.976493	0.281158	0.364995
AKAP12_S371_M3	-0.310541	-0.797884	-0.179705	-0.211883	-0.208881	0.00823294	0.000140327	0.121629	0.0176754	0.169374
AKAP12_S381_M1	-0.25976	-0.687668	-0.142476	-0.198842	-0.0149635	0.0164701	0.000310167	0.201554	0.0166864	0.938648
AKAP12_S381_M2	-0.800132	-1.16466	-0.366489	-0.245636	-0.356286	0.000288249	7.03376e-07	0.00547967	0.110318	0.0441815
AKAP12_S381_M3	-0.310541	-0.797884	-0.179705	-0.211883	-0.208881	0.00823294	0.000140327	0.121629	0.0176754	0.169374
AKAP12_S386_M2	-0.800132	-1.16466	-0.366489	-0.245636	-0.356286	0.000288249	7.03376e-07	0.00547967	0.110318	0.0441815
AKAP12_S388_M1	-0.0177487	-0.0224287	-0.218311	-0.122647	0.212626	0.853894	0.777646	0.0491142	0.0764136	0.0174764
AKAP12_S441_M1	-1.14114	-1.07901	-0.178407	-0.211343	-0.464237	4.77817e-07	0.00010054	0.317444	0.0470857	0.00455775
AKAP12_S483_M1	-0.0124313	0.23824	0.619918	-0.469385	-0.798222	0.940319	0.083905	0.00788725	0.0434629	0.00174201
AKAP12_S505_M1	NA	NA	-0.262334	-0.556348	-0.257986	NA	NA	0.00552367	4.10052e-06	0.00259881
AKAP12_S544_M1	-0.289247	-0.278161	-0.194418	-0.352245	-0.664528	0.0251777	0.0438353	0.0563443	0.000334508	1.86169e-05
AKAP12_S554_M1	1.2093	1.45444	1.78479	1.74444	1.50805	2.58307e-05	0.00206027	0.000571842	2.55626e-05	0.000263588
AKAP12_S554_M2	-0.0439818	-0.106912	-0.212508	-0.135429	-0.0814019	0.826404	0.493399	0.64813	0.296406	0.34885
AKAP12_S557_M1	-0.494116	-0.198222	0.0251259	-0.645639	-0.0134228	0.0123487	0.289536	0.933164	0.00174387	0.930709
AKAP12_S557_M2	-0.0439818	-0.106912	-0.212508	-0.135429	-0.0814019	0.826404	0.493399	0.64813	0.296406	0.34885
AKAP12_S568_M1	0.293399	0.200864	-6.02173	-0.320278	-0.238949	0.00751207	0.00937713	1.68393e-13	0.00087186	0.00261767
AKAP12_S598_M1	-0.451852	-0.505732	-0.300272	-0.34945	-0.712607	0.181118	0.0458494	0.0620836	0.0376769	0.000470318
AKAP12_S612_M1	1.96263	0.527259	0.226447	0.42596	0.123648	2.01245e-05	0.0217099	0.173213	0.0117178	0.393205
AKAP12_S627_M1	-0.0859153	0.0504317	-0.0262865	-0.251068	-0.514729	0.510901	0.710583	0.866925	0.0779542	0.00112781
AKAP12_S627_M2	-0.444794	-0.271638	-0.436815	-0.568319	-0.92875	0.0629813	0.183188	0.0597252	0.00834182	0.000456861
AKAP12_S629_M2	-0.444794	-0.271638	-0.436815	-0.568319	-0.92875	0.0629813	0.183188	0.0597252	0.00834182	0.000456861
AKAP12_S644_M2	-0.702511	-0.222221	-0.0167054	-0.373419	-0.67169	0.00299024	0.118347	0.952361	0.00436558	0.000246559
AKAP12_S645_M1	-0.51063	-0.0531329	0.218953	-0.238416	-0.30148	0.000568419	0.8306	0.407849	0.385873	0.00904742
AKAP12_S645_M2	-0.72036	-0.134312	-0.0292871	-0.409953	-0.683564	0.00205798	0.561155	0.921055	0.0145034	0.000240886
AKAP12_S660_M1	-0.097588	0.0558234	0.070165	-0.053079	0.0831648	0.472429	0.718332	0.546685	0.774674	0.470349
AKAP12_S696_M2	2.2551	-0.725591	-3.34589	-3.42734	-3.39753	0.0226669	0.0932949	1.61193e-09	1.98146e-10	6.02396e-12
AKAP12_S732_M1	-1.71269	-1.13163	NA	-0.221879	-0.21674	1.14608e-05	7.9444e-05	NA	0.0300394	0.0446064
AKAP12_S749_M2	NA	-1.05737	NA	NA	NA	NA	4.98246e-05	NA	NA	NA
AKAP12_S75_M1	-0.341199	NA	-0.126753	1.23016	NA	0.100446	NA	0.548331	5.99081e-05	NA
AKAP12_S761_M1	0.249168	0.0966985	0.575773	0.435618	-0.295929	0.0258415	0.749305	0.0011758	0.00268526	0.103662
AKAP12_S780_M1	-0.304458	-0.498151	-0.0321165	-0.288498	-0.139485	0.0835139	0.0217498	0.925847	0.247029	0.189401
AKAP12_S780_M2	-0.8454	-0.380796	-0.0368704	-0.138699	-0.433017	0.0103894	0.00452055	0.895244	0.287923	0.096239
AKAP12_S783_M2	-0.531097	-1.57668	-0.149112	-0.302471	-0.268674	0.0713902	1.67353e-06	0.47808	0.156445	0.147201
AKAP12_S787_M1	-0.642633	-0.689386	-0.420059	-0.423199	-0.525567	0.0256664	0.000286135	0.00832575	0.00392955	0.00221659
AKAP12_S787_M2	2.34553	1.42761	NA	NA	NA	4.93096e-09	5.17451e-07	NA	NA	NA
AKAP12_S792_M1	-0.0441261	-0.175183	-0.0343151	-0.908172	-0.209343	0.637348	0.287594	0.932884	0.00727548	0.222892
AKAP12_S806_M1	-0.793762	0.669762	0.36478	-7.63135	0.718402	0.391766	0.0214185	0.00626848	3.01162e-13	0.000398098
AKAP12_S885_M1	NA	-0.76027	NA	NA	NA	NA	0.000977195	NA	NA	NA
AKAP12_T105_M1	-0.341476	-0.478889	NA	NA	0.0189536	0.0250754	0.0318052	NA	NA	0.935848
AKAP12_T1116_M1	-0.113329	-0.167269	-0.00395664	-0.471445	-0.0977314	0.111233	0.0506542	0.974476	0.0141431	0.106278
AKAP12_T1261_M1	NA	NA	NA	NA	1.41469	NA	NA	NA	NA	2.46992e-08
AKAP12_T1290_M1	-1.00721	-1.16518	NA	NA	NA	3.6506e-06	4.80438e-06	NA	NA	NA
AKAP12_T1609_M1	-0.340079	-0.00232911	0.343683	0.146172	0.261095	0.171091	0.993725	0.115521	0.524647	0.256403
AKAP12_T1760_M1	0.869141	0.882898	0.689148	0.568087	0.697854	0.0169534	0.00333809	0.00788725	0.0391076	0.020277
AKAP12_T289_M2	0.0326102	NA	NA	NA	NA	0.895595	NA	NA	NA	NA
AKAP12_T477_M1	NA	0.24382	-0.0338146	NA	NA	NA	0.161643	0.788326	NA	NA
AKAP12_T548_M1	-0.769299	-0.914721	-0.387764	-0.335315	-0.604487	0.000768769	0.000104483	0.0627696	0.0565649	0.000457364
AKAP12_T597_M1	-0.795367	0.196718	-2.07396	-3.06396	-0.231437	0.577862	0.238972	0.0491142	6.64505e-08	0.18251
AKAP12_T751_M2	NA	-1.05737	NA	NA	NA	NA	4.98246e-05	NA	NA	NA
AKAP12_Y374_M3	-0.310541	-0.797884	-0.179705	-0.211883	-0.208881	0.00823294	0.000140327	0.121629	0.0176754	0.169374
AKAP13_S1282_M1	NA	NA	0.275008	NA	NA	NA	NA	0.336887	NA	NA
AKAP13_S1602_M1	0.140493	-0.128837	-0.0177951	0.403487	0.292369	0.329538	0.476963	0.945248	0.0360088	0.0866338
AKAP13_S2398_M1	0.32695	-2.17003	-0.00102221	0.647712	0.225017	0.000792618	1.18599e-10	0.991837	5.39388e-05	0.00438384
AKAP13_S2709_M1	-0.113209	-0.300356	NA	NA	NA	0.205088	0.0213116	NA	NA	NA
AKAP13_S2711_M1	NA	NA	NA	NA	4.72632	NA	NA	NA	NA	2.71823e-12
AKAP13_S2714_M1	0.198094	0.285717	-0.187068	0.0121578	0.221226	0.472991	0.0164001	0.707905	0.960566	0.619613
AKAP13_S2728_M1	0.586245	0.812213	0.509213	-0.595729	-0.342188	0.268323	0.000129384	0.012527	0.000449416	0.00643672
AKAP13_S786_M1	NA	NA	NA	4.5619	NA	NA	NA	NA	2.07166e-12	NA
AKAP13_S987_M1	0.36137	0.0980444	-0.257082	-0.596501	-0.831205	0.00427439	0.603361	0.541889	0.00330232	0.0020968
AKAP13_T1289_M1	-0.900718	0.739222	0.317708	0.420841	0.482297	3.43618e-06	0.0544046	0.0275449	0.111966	0.038926
AKAP13_T1930_M1	0.332834	0.252071	-0.0646712	0.227101	0.0319422	0.0239174	0.00914714	0.685894	0.030901	0.804713
AKAP13_T953_M1	0.184257	-0.0899568	0.106126	0.0790084	0.479087	0.458165	0.776362	0.625021	0.72554	0.0319496
AKAP2_S152_M1	-0.0756525	-0.68726	0.239134	-1.62068	0.659941	0.963261	0.236644	0.901621	0.000252123	0.437939
AKAP2_S375_M1	NA	NA	NA	0.238189	0.419932	NA	NA	NA	0.450461	0.219532
AKAP2_S393_M1	0.385884	0.372296	0.159126	0.117399	0.1184	0.000936001	0.000299717	0.0826581	0.402876	0.12026
AKAP2_S422_M1	-6.14103	0.188065	-6.1042	-0.549422	-0.583192	3.07427e-12	0.068881	4.3176e-13	0.00010098	4.70177e-05
AKAP2_S631_M1	0.378067	0.309409	0.0898215	0.0452238	-0.0151682	0.100107	0.107874	0.757884	0.883833	0.945869
AKAP2_S785_M1	0.9297	1.32788	0.407924	3.53525	0.808797	0.0304516	4.00941e-07	0.00220261	1.23606e-12	0.000172121
AKAP8L_S283_M1	0.0729082	0.19018	-0.330313	0.0514292	-0.178778	0.607595	0.21074	0.0461838	0.730694	0.168581
AKIRIN1_S22_M1	2.65919	2.53181	2.57941	NA	NA	2.89388e-10	1.70939e-11	3.04171e-09	NA	NA
AKIRIN2_S125_M1	NA	0.557526	0.465998	NA	NA	NA	6.79957e-05	0.000382543	NA	NA
AKIRIN2_S18_M1	NA	1.07644	NA	NA	NA	NA	9.77239e-07	NA	NA	NA
AKIRIN2_S21_M1	0.188766	0.308446	0.391249	-0.0594251	-0.323391	0.229946	0.112014	0.00150151	0.714169	0.0510088
AKNA_S1043_M1	0.310112	0.425939	NA	NA	NA	0.0205962	0.0438211	NA	NA	NA
AKT1_S124_M1	0.0727815	0.183376	0.23229	0.177681	0.197152	0.485502	0.0269832	0.0166231	0.0484017	0.00432774
AKT1_S124_M2	NA	-0.263107	0.0290417	NA	NA	NA	0.0578839	0.782587	NA	NA
AKT1_S129_M1	0.190193	0.195381	NA	NA	-0.0743854	0.0834762	0.0380793	NA	NA	0.556667
AKT1_S129_M2	NA	-0.184322	0.0761213	NA	NA	NA	0.152666	0.421504	NA	NA
AKT1_S137_M1	-0.262545	-0.351414	0.464181	0.987289	-0.585979	0.211461	0.00709324	0.0033656	1.96286e-05	0.000112968
AKT1S1_S183_M1	1.04277	0.376569	0.0212552	-0.0861806	-0.716778	0.0035685	0.0312781	0.914684	0.643653	0.000376532
AKT1S1_S212_M1	0.779916	-0.236954	-0.562229	-0.576278	-0.938661	3.61661e-05	0.436701	0.00473675	0.00129605	0.00188055
AKT1S1_S88_M2	-6.22235	-6.2693	-1.52755	1.07221	-0.0337748	5.25445e-12	2.94412e-13	2.18526e-07	6.62964e-07	0.778471
AKT1S1_S92_M2	-6.90958	-1.051	-1.25087	1.35083	0.186689	1.30035e-11	0.000112368	2.06419e-05	1.19729e-06	0.241917
AKT1S1_T246_M1	0.0124268	-0.638366	-1.85669	-2.86833	-0.795389	0.987731	0.481732	0.0671391	0.00565055	0.0149031
AKT1S1_T90_M2	-5.6697	-0.221734	-5.63279	-5.70651	-5.63641	9.43953e-11	0.130948	1.60051e-11	2.71655e-12	2.10326e-13
AKT2_S126_M1	0.48417	0.320907	0.377931	0.525134	0.22405	0.0472606	0.427051	0.2531	0.0431194	0.348665
ALDH3A2_S293_M1	NA	NA	NA	NA	0.291678	NA	NA	NA	NA	0.0253272
ALDOA_S276_M1	-0.320608	-0.0250144	-0.273695	-0.376459	0.156225	0.274846	0.922214	0.404126	0.0919196	0.588888
ALDOA_S39_M1	0.352575	0.0307827	-0.0961284	0.976322	0.89185	0.168302	0.93359	0.796725	0.000359564	0.00414621
ALDOA_S46_M1	0.322597	0.248076	0.195594	0.157789	0.589866	0.00548037	0.0163035	0.0695452	0.113236	2.52374e-05
ALDOA_T9_M1	-1.0727	NA	NA	NA	NA	1.18962e-05	NA	NA	NA	NA
ALKBH5_S361_M1	1.16092	0.576411	0.393183	0.941268	0.900742	0.000874246	0.0539306	0.143457	0.00154951	0.00312444
ALKBH5_S371_M1	-0.407684	-0.808945	-0.244148	-0.473296	0.258109	0.0948412	0.00556608	0.477745	0.0858067	0.101127
ALKBH5_S384_M1	-0.0744872	0.372247	0.128026	0.524209	-0.0173215	0.536695	0.120051	0.26267	0.0020482	0.941578
ALKBH5_S69_M1	-0.792244	-0.327659	0.324609	0.383567	0.166161	0.00224677	0.333351	0.103862	0.0854388	0.529678
ALOX12_S246_M1	0.131229	-0.102273	0.27771	-0.791205	0.192567	0.513308	0.555671	0.300359	6.31526e-05	0.178189
ALOX15B_T622_M1	NA	NA	-0.422871	NA	NA	NA	NA	0.00209234	NA	NA
ALS2_S1464_M1	NA	0.262351	NA	NA	NA	NA	0.0297958	NA	NA	NA
ALS2_S353_M1	0.0288691	0.11096	0.115307	0.439494	0.901492	0.80941	0.369451	0.467922	0.156429	0.00212877
ALS2_S466_M1	-0.140829	-0.219777	0.0508087	0.275475	0.355264	0.378868	0.08542	0.643496	0.0161671	0.00206894
ALS2_S483_M2	0.142133	0.00261892	-0.0797504	0.0285134	-0.276664	0.590928	0.992298	0.811681	0.910176	0.362922
ALS2_S492_M1	-0.123789	0.0893783	-0.207961	-0.248968	-0.196699	0.513384	0.62701	0.166479	0.0967353	0.102325
ALS2_S492_M2	0.143176	0.0819148	0.0297943	0.116821	-0.24672	0.501169	0.596114	0.923096	0.578176	0.377777
ALS2_Y1469_M1	-0.593106	-0.823857	-0.140861	0.0231483	-0.164166	0.239202	0.192869	0.627635	0.971917	0.462019
ALYREF_S239_M1	0.188821	0.276879	0.361648	0.574135	0.522764	0.453583	0.362378	0.10189	0.00884454	0.0129324
ALYREF_S8_M1	0.241774	-0.0291187	-0.523746	-0.785069	-1.22854	0.076488	0.91054	0.0712672	0.00141126	8.96123e-05
ALYREF_S94_M1	NA	4.83021	NA	NA	NA	NA	8.98348e-12	NA	NA	NA
AMFR_S509_M1	NA	NA	NA	-0.0144386	-0.0254258	NA	NA	NA	0.907258	0.778471
AMFR_S522_M1	0.608279	0.116021	0.511742	NA	NA	0.00500647	0.474706	0.0174984	NA	NA
AMFR_S542_M1	-0.584832	-0.506939	-0.191932	-0.159469	0.040992	0.0311136	0.0364535	0.587372	0.465111	0.889991
AMMECR1_S15_M1	-1.57652	-1.58659	0.208321	-1.61235	-1.53662	2.30673e-07	1.7334e-09	0.0606835	4.22564e-09	2.33144e-10
AMMECR1L_S74_M1	0.804353	0.600096	0.505648	-4.22718	0.51524	2.09255e-05	5.47691e-05	0.000938079	5.98719e-12	0.0156867
AMOT_S319_M1	0.234018	0.187707	0.246153	-0.121443	-0.0262638	0.0209572	0.0395908	0.00734939	0.18131	0.687633
AMOT_T13_M1	-0.830614	-1.02772	-8.18042	-3.65848	-8.21795	0.00143051	0.000131886	4.3176e-13	3.39116e-11	1.0374e-14
AMOT_Y719_M1	0.0235952	-0.306273	-0.0562374	-0.0418874	-0.00984921	0.785364	0.00891328	0.630311	0.616994	0.909008
AMOTL2_S54_M1	NA	NA	NA	NA	3.07999	NA	NA	NA	NA	8.98362e-13
AMOTL2_S540_M1	NA	NA	NA	NA	3.03562	NA	NA	NA	NA	3.81169e-10
AMPD2_S100_M1	-0.773187	-1.21821	NA	NA	NA	7.14085e-06	6.74288e-07	NA	NA	NA
AMPD2_S168_M1	-0.190544	-0.479876	-0.990947	-0.940577	-0.0920329	0.649545	0.410336	0.0697118	0.0266304	0.732512
AMPD2_S190_M1	0.0829566	-0.0746857	0.148799	0.0559982	0.376574	0.448266	0.502125	0.685894	0.730694	0.0210145
AMPD2_T117_M1	-0.909212	NA	-0.452295	-1.41349	-0.423959	0.000672522	NA	0.0317941	3.18061e-06	0.0402946
AMPD2_Y307_M1	-2.32141	-0.609096	-0.315244	-0.360417	-0.816795	1.98471e-08	0.00460241	0.0862968	0.0360736	1.6789e-06
ANAPC1_S518_M1	-0.302864	-0.212403	-0.0292444	-0.745134	-0.0358002	0.354562	0.407156	0.903672	0.0458749	0.759832
ANAPC1_S563_M1	-0.151877	-0.45169	0.218327	-0.632038	0.513548	0.538425	0.124234	0.625077	0.152003	8.9246e-05
ANAPC1_S688_M1	-0.0589511	-0.0246987	0.0106807	-0.198809	-0.0937735	0.521115	0.851531	0.926107	0.0706681	0.335213
ANAPC2_S314_M1	8.14338	NA	NA	NA	NA	6.63399e-13	NA	NA	NA	NA
ANAPC4_S777_M1	0.337905	0.286046	0.341392	0.04972	-0.0836773	0.0178789	0.0230771	0.00924534	0.714224	0.378167
ANK3_S847_M1	-0.687613	-0.348067	0.0551138	0.338278	0.20272	0.00119852	0.00438429	0.784175	0.0107537	0.210901
ANKHD1_T2280_M1	-0.0682804	0.121194	-4.6467	0.192518	0.157068	0.375791	0.0902169	3.43229e-13	0.0149662	0.0221066
ANKHD1_T662_M1	-0.161362	NA	NA	NA	NA	0.0530929	NA	NA	NA	NA
ANKIB1_S737_M1	-0.563423	-0.5105	-0.143749	-0.26709	-0.427553	0.164104	0.0142455	0.58099	0.310793	0.0051288
ANKLE2_S268_M1	-0.681765	0.204788	-0.480479	-0.512569	-0.141396	0.000698724	0.244068	0.00743109	0.00249746	0.281949
ANKLE2_S528_M1	-0.211554	-0.305582	-0.195224	-1.54647	0.621614	0.183234	0.227147	0.303949	5.91366e-08	0.101088
ANKLE2_S662_M1	0.1355	0.342154	-0.0176102	-0.693202	-0.493327	0.345742	0.0320168	0.907645	0.000426361	0.00923522
ANKLE2_Y918_M1	0.613018	0.432413	0.199237	0.542476	0.367352	0.0172232	0.0177681	0.232692	0.0135197	0.322924
ANKRD11_S2374_M1	0.2531	-0.27704	-0.0626563	0.0792328	-1.03426	0.140515	0.367384	0.789514	0.640497	0.0291116
ANKRD11_S276_M1	-0.241047	-0.217191	0.0432534	-0.398008	-0.868134	0.0221193	0.081884	0.719559	0.00203305	2.24313e-06
ANKRD13D_S552_M2	0.311501	0.355795	0.0296107	0.105217	0.109239	0.0636136	0.0331273	0.899354	0.656324	0.569092
ANKRD13D_T556_M2	0.311501	0.355795	0.0296107	0.105217	0.109239	0.0636136	0.0331273	0.899354	0.656324	0.569092
ANKRD17_S2045_M1	0.122707	0.317804	0.249477	0.620959	0.621794	0.443019	0.0571462	0.0884246	0.00582859	0.00123682
ANKRD17_S2056_M1	NA	-0.125736	0.031325	0.471963	NA	NA	0.387089	0.783379	0.0059736	NA
ANKRD17_S2067_M1	0.367365	0.0527902	0.207175	0.073815	-0.363579	0.000467383	0.765155	0.0300125	0.356239	0.018998
ANKRD17_S2401_M1	0.598609	0.28388	0.170221	0.693563	0.96949	0.138657	0.546372	0.72314	0.0224991	0.0110041
ANKRD17_S803_M1	NA	2.07731	NA	NA	NA	NA	4.9232e-09	NA	NA	NA
ANKRD17_T5_M1	0.795433	0.509192	0.111202	-0.325778	-0.3259	0.000237666	0.000978027	0.398752	0.000900476	0.00793325
ANKRD50_S1222_M1	1.30401	0.408656	-0.00593222	0.220723	0.382618	1.99789e-05	0.048541	0.986296	0.24265	0.0672103
ANKS1A_S624_M1	0.200574	0.132829	-0.184798	-0.862028	-0.75614	0.247268	0.294904	0.238182	0.000113165	0.000163912
ANKS1A_S626_M1	4.86558	5.0071	NA	NA	NA	1.61482e-11	6.64465e-12	NA	NA	NA
ANKS1A_S628_M1	0.336986	0.414954	0.365612	0.354712	-0.0967428	0.0574632	0.0210793	0.226814	0.0383367	0.525172
ANKS1A_S647_M1	0.69239	0.70846	0.309513	0.434593	-0.133879	0.0129783	0.0179527	0.254366	0.133394	0.168132
ANKS1A_S663_M1	0.0989953	0.0377064	0.0818695	0.22074	0.190103	0.435786	0.662688	0.403569	0.0795509	0.00772609
ANKS1A_T318_M1	-0.0610547	-0.186327	0.014286	-0.966337	-0.580766	0.695567	0.153468	0.904898	0.00010407	2.8386e-05
ANKZF1_S56_M1	-0.0224907	0.0818839	-0.0739376	-0.204209	-0.43535	0.92292	0.696416	0.640376	0.196597	0.00104162
ANKZF1_T607_M1	-0.269262	NA	NA	NA	NA	0.120976	NA	NA	NA	NA
ANKZF1_T674_M1	0.0229336	0.250239	0.215048	-3.99897	-0.793263	0.916661	0.0766306	0.453585	1.07455e-11	0.00165853
ANLN_S182_M1	-0.253277	-0.0447467	-0.0499467	-0.210766	-0.944956	0.0234993	0.673971	0.757355	0.101479	0.000150854
ANLN_S54_M1	-0.140575	0.484005	0.46481	-1.64483	-3.90895	0.762588	0.30615	0.298512	8.21758e-06	4.20205e-06
ANLN_S792_M1	0.0543012	0.828334	1.09332	0.936592	0.680939	0.631541	0.00135738	5.41329e-05	1.29645e-05	0.000227696
ANO1_S974_M1	0.299738	0.629915	-0.0578707	-1.7108	-1.64526	0.223595	0.0496436	0.816337	2.98948e-08	2.68348e-09
ANP32B_T244_M1	1.44819	2.15082	1.70922	0.58396	3.60844	0.548609	0.438898	0.532245	0.762938	0.199024
ANXA1_S5_M1	-0.362082	-0.460455	0.072412	0.0560335	-0.249517	0.000785349	0.000207229	0.464332	0.755767	0.231634
ANXA1_T41_M1	0.218617	-0.0214922	-0.0246882	-0.15585	0.316821	0.0459879	0.838691	0.821518	0.0998626	0.00166633
ANXA11_T290_M1	-0.94536	0.510126	0.551712	0.674016	-1.14311	0.0101667	0.0337482	0.252407	0.000604242	2.27639e-06
ANXA2_S12_M1	0.195084	0.133231	-0.0284633	-0.177845	0.255309	0.549416	0.722293	0.94548	0.45796	0.346771
ANXA2_S127_M1	0.0565812	0.428697	0.0177345	-4.67366	-0.624909	0.552984	0.000462212	0.863309	6.47954e-13	0.000347895
ANXA2_S243_M1	-2.90877	-2.9652	0.35187	0.0475538	0.0909209	2.69806e-08	4.9673e-09	0.0303993	0.79437	0.88267
ANXA2_T123_M1	0.0141768	0.445026	0.0771465	NA	NA	0.924574	0.0233463	0.757355	NA	NA
ANXA2_T19_M1	0.19633	0.0426903	0.0321325	-5.69535	-0.234222	0.0242299	0.69271	0.792637	2.34158e-13	0.00351639
ANXA2_T3_M1	0.603377	NA	0.144266	NA	NA	0.000284605	NA	0.547965	NA	NA
ANXA2_Y238_M1	NA	NA	NA	0.0527057	0.0998739	NA	NA	NA	0.730769	0.420597
ANXA2_Y24_M1	-0.382411	-0.581931	-0.00839865	0.791894	-0.201423	0.00464729	1.49618e-05	0.963306	8.71343e-05	0.0697556
ANXA5_S277_M1	-0.0226645	-0.218979	-0.789072	-0.784547	-0.830128	0.862035	0.0590388	0.111772	0.00112101	2.02993e-05
AP2A1_S517_M1	0.28043	0.149789	0.0219972	-2.87451	-2.80443	0.229881	0.649871	0.929741	7.27566e-10	5.68317e-11
AP2A1_S655_M1	-0.123834	NA	NA	NA	NA	0.250335	NA	NA	NA	NA
AP2A1_S657_M1	-0.0850455	-0.508277	-0.355913	-0.510543	-0.325014	0.801125	0.144778	0.154434	0.115808	0.298775
AP2M1_T156_M1	0.329512	0.278958	0.244644	-0.681987	-0.0788068	0.223507	0.30278	0.239439	0.0771394	0.825286
AP3B1_S276_M1	-0.887259	-0.372949	0.054051	0.769197	0.434116	0.00702412	0.000614846	0.717825	7.46072e-05	0.00138911
AP3B1_S609_M1	0.123698	0.0659611	0.117387	-1.03218	-1.32189	0.148347	0.445815	0.160549	3.34443e-05	2.2398e-06
AP3D1_S658_M1	-0.0128359	0.353773	-0.14183	0.293565	0.899481	0.978738	0.501111	0.824297	0.468623	0.0383264
APBB2_S123_M1	0.30975	0.342624	-0.256311	-0.744395	0.241804	0.0742011	0.376023	0.105357	0.003697	0.083113
APBB2_S334_M1	6.68964	NA	NA	NA	NA	1.03816e-12	NA	NA	NA	NA
APBB2_T225_M1	0.500992	-5.17997	0.111514	-0.650018	0.297727	0.00157185	1.49295e-13	0.473914	1.85117e-05	0.0820929
APC_S1042_M1	0.390927	0.141751	0.18216	-0.10762	0.458896	0.0671864	0.444129	0.448	0.357684	0.000325813
APC_S744_M1	0.404099	-0.00463	-0.0899645	0.475162	0.104086	0.142766	0.990033	0.794412	0.0259706	0.684438
APC_S780_M1	-0.314774	-0.42545	0.050114	0.0341581	-0.126082	0.142503	0.0568054	0.820304	0.7537	0.199228
APC_T1438_M1	-0.185853	-0.0842378	-0.0934862	-0.151563	-0.0976993	0.401261	0.819621	0.819768	0.241859	0.58618
APEH_S185_M2	0.0116303	-0.296751	0.60504	0.649134	-1.90887	0.976633	0.625444	0.10299	0.123267	0.0488642
APEH_S187_M2	0.0116303	-0.296751	0.60504	0.649134	-1.90866	0.976633	0.625444	0.10299	0.123267	0.0488502
API5_S464_M1	0.0650173	0.113641	0.0265964	-0.00467109	-0.0571571	0.759662	0.572944	0.879644	0.975135	0.717991
APIP_S87_M1	-0.113587	-0.128533	-0.138186	-0.00174686	-0.311514	0.488958	0.531012	0.365736	0.992413	0.00649914
APPL1_S401_M1	-0.482971	NA	NA	NA	NA	0.0569152	NA	NA	NA	NA
APPL1_T399_M1	0.149449	0.122826	0.0117941	0.102777	0.258094	0.320398	0.682621	0.970819	0.584131	0.177131
ARAF_T181_M1	-1.26092	-1.14362	-0.675607	-1.097	-0.202869	0.013599	0.0136243	0.131102	0.0175697	0.609903
ARAF_T235_M1	-0.354471	-0.959893	-0.224668	0.316265	0.201016	0.00281491	1.2609e-05	0.0457338	0.0118921	0.0401311
AREL1_S327_M1	0.663815	-1.67277	-0.153299	0.107758	-1.66355	0.000140825	2.02744e-07	0.536521	0.332216	1.07048e-09
AREL1_S337_M1	-0.722848	-0.297957	-0.373996	-0.183357	-2.34177	1.83904e-05	0.101152	0.0169401	0.262427	3.52014e-12
ARFGAP1_S343_M1	0.563005	0.669867	0.415393	-0.0611897	0.549188	0.00781776	0.00282543	0.11452	0.825008	0.000402709
ARFGAP1_S361_M1	-0.0375007	-0.207155	-0.684517	NA	0.239834	0.641426	0.00804912	2.1202e-05	NA	0.0110051
ARFGAP1_T135_M1	-0.294264	-0.0826552	-0.158476	-0.12204	-0.508891	0.00238954	0.327684	0.0626894	0.110907	3.84291e-05
ARFGAP1_T189_M1	0.109206	0.322839	-0.382279	0.251207	0.00801012	0.452148	0.0263267	0.00537641	0.0207931	0.940606
ARFGAP2_S146_M1	0.290791	0.494414	0.0487695	-0.313851	-0.128658	0.677842	0.483217	0.954234	0.566972	0.848631
ARFGAP2_S368_M1	-0.891745	-0.189573	0.351536	1.89458	-0.154786	0.00352082	0.202546	0.00614831	7.39653e-06	0.0851874
ARFGAP2_S432_M1	NA	NA	NA	NA	0.542581	NA	NA	NA	NA	1.58852e-05
ARFGAP3_S143_M1	-0.788785	-0.613425	-0.168064	-0.196743	-0.319041	6.79821e-06	0.000152841	0.143564	0.0831823	0.045067
ARFGAP3_S331_M1	-0.381809	-0.439069	0.00341966	-0.134521	-0.029204	0.000245928	0.00103942	0.982127	0.282512	0.807836
ARFGAP3_T326_M1	-0.405767	NA	NA	NA	NA	0.000554714	NA	NA	NA	NA
ARFGEF1_S1569_M1	0.535253	0.237829	-0.25251	-0.0252387	0.287651	0.012004	0.259276	0.309836	0.92833	0.136886
ARFGEF1_S52_M1	-0.178174	NA	-0.183888	NA	-0.225096	0.0361147	NA	0.300359	NA	0.162616
ARFGEF2_S214_M2	NA	NA	NA	NA	0.0518526	NA	NA	NA	NA	0.464146
ARFGEF2_S218_M2	0.195522	0.0354503	-0.209741	-0.0688619	-0.562211	0.718836	0.956359	0.734756	0.937438	0.208984
ARFGEF2_S227_M1	0.242055	0.106509	0.349792	0.463831	0.0308622	0.579849	0.767406	0.453585	0.423165	0.942541
ARFGEF2_S227_M2	-0.0458905	-0.0929787	-0.104656	-0.243014	-0.588652	0.906689	0.819242	0.845637	0.620712	0.0446064
ARFGEF2_S277_M1	-0.476721	0.0663909	-0.105408	0.0195903	0.243874	0.00463047	0.458666	0.380564	0.862113	0.0295514
ARFGEF2_T244_M1	NA	NA	0.0458191	-1.09945	-0.811213	NA	NA	0.691961	4.31228e-07	4.22543e-06
ARFIP1_S132_M1	0.397522	0.333992	0.326916	-0.279379	0.118898	0.00501953	0.114613	0.0154707	0.0070497	0.143996
ARFIP1_S79_M1	0.0313494	0.230875	-0.00822003	-0.617221	-0.215379	0.676936	0.00597503	0.927026	0.000367761	0.0124972
ARGLU1_S77_M1	-0.0920414	0.0487174	-0.0952926	-0.103223	0.102997	0.340087	0.549623	0.311048	0.167784	0.150011
ARHGAP1_S51_M1	-0.282346	-0.175447	0.136326	-0.065158	-0.145869	0.00898236	0.0903244	0.0947772	0.487381	0.0396558
ARHGAP10_S591_M1	-0.0234935	0.0171589	-0.134755	-0.35989	-0.432665	0.882706	0.907996	0.172776	0.0117829	0.000318387
ARHGAP10_T649_M1	-0.148119	0.692566	1.15505	0.114652	1.44122	0.872139	0.339303	0.000899413	0.896211	7.05963e-06
ARHGAP12_S201_M1	-0.0570018	-0.0112524	-0.0596302	-0.339396	-3.17292	0.49084	0.920214	0.660924	0.00570951	3.57195e-13
ARHGAP12_S215_M1	0.18192	0.344687	0.304729	0.256254	0.531109	0.420334	0.152847	0.0485652	0.25983	0.00232548
ARHGAP12_S262_M1	-0.0613317	-0.170141	-0.341206	-0.338312	-0.26627	0.750843	0.414125	0.196755	0.188822	0.0598777
ARHGAP12_S592_M1	-0.962104	-0.793184	-0.120186	-0.108909	-0.392374	3.02958e-05	0.000124402	0.399821	0.179902	0.00289153
ARHGAP12_T174_M1	0.940319	0.764778	0.242021	0.1568	1.31927	3.46285e-05	3.4436e-05	0.0849696	0.190872	4.48052e-07
ARHGAP12_Y243_M1	0.388731	0.332251	0.291031	0.59398	0.662175	0.00190864	0.00254865	0.0157278	0.000256054	2.44152e-05
ARHGAP17_S575_M1	0.493476	0.596922	0.333884	-0.029381	-0.288011	0.00973264	0.00930621	0.0623708	0.930421	0.201226
ARHGAP17_S625_M1	4.74928	5.41069	5.09046	5.23163	NA	4.81047e-12	7.87758e-14	5.34601e-12	2.5372e-12	NA
ARHGAP17_S762_M2	0.0327019	-0.0944403	0.0917942	-0.180304	0.0741987	0.657001	0.561155	0.375008	0.122918	0.636354
ARHGAP17_T682_M1	0.240542	0.393235	0.321774	0.452005	0.470581	0.00283807	0.000833862	0.00116005	6.66374e-05	1.00601e-05
ARHGAP17_T763_M2	0.116	-0.039713	0.148058	-0.0899498	0.142896	0.164674	0.820749	0.197475	0.445562	0.364108
ARHGAP17_Y701_M1	1.2303	0.706455	-3.02205	-3.09963	-0.123973	0.000125514	0.00666856	8.59392e-10	9.71805e-11	0.241917
ARHGAP21_S1099_M1	0.132943	0.312188	0.189664	1.08807	1.19628	0.317786	0.0284571	0.196514	4.39089e-06	2.13882e-06
ARHGAP21_S1669_M1	0.200287	NA	NA	NA	NA	0.118307	NA	NA	NA	NA
ARHGAP21_T747_M1	1.53265	1.97627	NA	NA	NA	2.94664e-07	3.48682e-09	NA	NA	NA
ARHGAP23_S1354_M1	0.012585	-0.0105159	0.113177	-0.0118955	-0.102268	0.951866	0.971214	0.512355	0.939545	0.375784
ARHGAP27_S455_M1	NA	NA	3.23154	NA	NA	NA	NA	6.20459e-11	NA	NA
ARHGAP27_S466_M1	0.156295	0.0687921	0.185734	-0.0922046	0.350932	0.424135	0.694389	0.363473	0.725394	0.0313138
ARHGAP27_S632_M1	1.98736	-0.721899	0.288678	1.32454	0.713969	1.48469e-05	0.0524285	0.482938	2.71055e-06	0.00805781
ARHGAP29_S1019_M1	NA	NA	NA	NA	7.14717	NA	NA	NA	NA	3.80001e-14
ARHGAP29_S1029_M1	0.150115	0.0624329	-0.196036	-0.855778	-0.813257	0.282455	0.384208	0.0216622	0.000123021	0.000242548
ARHGAP29_S171_M1	-0.00815058	-4.16948	0.16545	-4.18033	-0.826173	0.965465	1.17017e-10	0.60254	1.81295e-11	1.16849e-05
ARHGAP29_S190_M1	0.277412	0.398229	0.326846	-0.545057	-0.442023	0.00216654	0.00249513	0.150648	0.0046576	0.000564516
ARHGAP29_S357_M1	0.0531948	0.314574	0.308467	-0.289202	-0.036544	0.702544	0.0469181	0.153337	0.0799895	0.864935
ARHGAP29_S499_M1	0.0330164	-0.0960108	-0.293451	0.274889	0.772281	0.91572	0.819963	0.298512	0.496198	0.0944674
ARHGAP29_S521_M1	NA	0.124351	NA	NA	NA	NA	0.134954	NA	NA	NA
ARHGAP29_S913_M1	0.0410136	-0.0986725	0.215306	2.00346	0.975644	0.900371	0.718023	0.46629	0.0014228	0.0485259
ARHGAP29_S929_M1	NA	NA	0.824514	NA	NA	NA	NA	2.85318e-06	NA	NA
ARHGAP29_S930_M1	0.681638	0.420273	-3.17469	-3.25085	-0.600252	0.000241705	0.000163653	1.63462e-11	1.47083e-11	0.00169536
ARHGAP29_S949_M1	0.230283	0.0552256	-0.177755	-0.227054	-0.104965	0.166526	0.641434	0.341541	0.238932	0.354594
ARHGAP29_T25_M1	2.00195	NA	NA	NA	NA	8.27475e-08	NA	NA	NA	NA
ARHGAP32_S1203_M1	0.107911	-0.0412078	0.250908	0.190202	0.289929	0.713383	0.886174	0.104599	0.466476	0.0855932
ARHGAP32_S712_M1	0.125332	0.0676078	-0.186421	0.224703	-0.0418915	0.358248	0.703013	0.120359	0.0510147	0.681867
ARHGAP32_S821_M1	-0.0425936	0.152585	-0.150824	0.470535	-2.90556	0.705225	0.0626738	0.317692	2.9997e-05	9.50881e-13
ARHGAP32_S856_M1	0.119754	0.43474	0.326738	-0.137671	0.0897533	0.249234	0.000595196	0.0223707	0.491949	0.590725
ARHGAP32_S871_M1	-0.0443491	-0.263677	0.0683189	-0.474488	-0.130453	0.685483	0.0261335	0.586239	0.000669878	0.133404
ARHGAP32_S892_M1	0.538708	0.244543	0.602549	0.230467	-0.692068	0.0461355	0.474706	0.0592857	0.417818	0.00280336
ARHGAP35_S1179_M1	0.112746	-0.0926946	-0.0517859	-0.1252	-0.0797058	0.360294	0.432702	0.717441	0.294916	0.486481
ARHGAP35_S970_M1	-0.408067	-0.200053	-0.00360684	-0.251692	-0.401454	0.000909034	0.0238364	0.976882	0.00572518	0.00074912
ARHGAP35_S985_M1	-0.27019	-0.299725	0.200629	0.365206	0.477836	0.00395982	0.00261558	0.0211927	0.00407842	0.000158908
ARHGAP39_S604_M1	0.343976	0.115067	0.0968937	-0.127153	-0.285448	0.00197708	0.420441	0.224636	0.395352	0.005377
ARHGAP39_T256_M1	1.67377	0.271658	0.724147	0.732081	0.361292	0.000266898	0.721618	0.0012665	0.00316518	0.0223763
ARHGAP39_T374_M1	1.42161	1.70069	1.39986	-0.310528	-0.280742	0.0112349	0.000455566	9.61031e-05	0.0228803	0.487893
ARHGAP4_S906_M1	-0.118017	0.0423289	-0.0646762	-0.10234	-0.342676	0.395688	0.80395	0.746208	0.364586	0.0329868
ARHGAP4_S932_M1	-0.20347	0.2551	-2.20236	-1.29969	-0.536256	0.144275	0.0657052	2.30577e-09	0.000111346	0.0043445
ARHGAP4_S934_M1	-0.852824	-0.267229	-0.295467	0.458581	-1.23996	4.28679e-06	0.0107224	0.0374459	0.000280176	6.9587e-09
ARHGAP4_S934_M3	NA	NA	NA	NA	0.660455	NA	NA	NA	NA	0.000472683
ARHGAP4_T941_M3	NA	NA	NA	NA	0.660455	NA	NA	NA	NA	0.0004096
ARHGAP4_T942_M3	NA	NA	NA	NA	0.660455	NA	NA	NA	NA	0.000439014
ARHGAP45_S949_M2	NA	-0.468431	NA	NA	NA	NA	0.00129815	NA	NA	NA
ARHGAP45_Y956_M2	NA	-0.468431	NA	NA	NA	NA	0.00129815	NA	NA	NA
ARHGAP5_S1195_M1	-0.295496	-0.140526	-0.311211	0.225486	0.161091	0.180421	0.299264	0.0106997	0.0607693	0.231451
ARHGAP5_S968_M1	-3.69016	-3.7251	-0.998739	-3.73594	-3.66595	3.47102e-09	5.635e-10	0.00192246	8.12721e-11	6.15332e-12
ARHGAP5_T1217_M1	-0.11468	-0.120267	0.0651093	NA	NA	0.469065	0.421247	0.719465	NA	NA
ARHGDIA_S34_M1	-0.203186	0.688175	-0.0339312	0.546185	-0.0914127	0.026485	0.0680879	0.873717	0.000350023	0.401357
ARHGDIA_S47_M1	1.46008	1.06344	0.657838	1.77755	1.29911	0.000973325	0.00651254	0.0091466	0.00017075	0.000167661
ARHGEF1_S863_M1	-0.495166	-0.585628	-0.0145114	0.028688	-0.0568683	0.444653	0.44105	0.945155	0.902452	0.785067
ARHGEF10_S1291_M1	NA	NA	NA	-0.261103	NA	NA	NA	NA	0.13529	NA
ARHGEF10_S379_M1	0.395971	1.06516	-1.85985	2.33433	0.0663691	0.109476	0.000366138	6.93292e-08	9.93617e-08	0.622079
ARHGEF11_S1480_M1	-0.630059	-0.381081	-0.0162233	0.470976	-0.0978521	0.00985936	0.0139184	0.947101	0.00276682	0.638471
ARHGEF11_S251_M2	NA	6.58849	NA	NA	NA	NA	9.28765e-14	NA	NA	NA
ARHGEF11_S255_M2	0.314668	0.201653	0.198692	0.266675	0.362923	0.151974	0.144778	0.0830167	0.233312	0.0307781
ARHGEF11_S271_M1	0.0347643	-0.180888	-1.68454	0.949461	0.0911054	0.875194	0.427154	2.43261e-07	0.000138586	0.704584
ARHGEF11_S556_M1	-0.450004	-0.107551	-0.166207	0.195305	0.24384	0.000462294	0.414019	0.447905	0.271151	0.0561339
ARHGEF11_T1292_M1	0.181548	-0.338878	0.125695	-5.9886	-5.91854	0.638119	0.57164	0.252547	3.04467e-13	3.28624e-14
ARHGEF11_T254_M2	0.450456	0.523807	0.0953275	0.266721	0.331112	0.0317323	0.00512461	0.60254	0.238757	0.0355836
ARHGEF12_S1176_M1	-0.404359	-0.0826324	0.152184	-0.0990088	0.178807	0.0245855	0.606564	0.369199	0.347985	0.206019
ARHGEF12_S1389_M1	-0.207927	-0.369364	0.400212	0.39349	-0.450308	0.0260445	0.000797642	0.00105278	0.000571769	0.000116827
ARHGEF12_S309_M1	-0.0272373	0.256612	0.0924953	0.0656016	-0.382209	0.887314	0.00316936	0.288072	0.385837	0.00118779
ARHGEF12_S341_M1	-0.309344	-0.056874	-0.05743	-0.230074	-0.138965	0.0531911	0.612554	0.672915	0.185813	0.252887
ARHGEF12_S637_M1	-0.126152	0.0036372	0.13781	-0.085433	NA	0.655228	0.971214	0.0934114	0.283917	NA
ARHGEF12_T703_M1	0.649563	0.209701	0.103882	0.356184	0.481188	0.00268974	0.654108	0.497957	0.203268	0.046853
ARHGEF16_S107_M1	0.676368	1.29563	0.392439	0.682035	0.200047	0.00100668	2.53832e-07	0.0497061	0.00228279	0.130846
ARHGEF16_S174_M1	0.120911	0.357649	0.0961278	0.380171	0.588388	0.581275	0.140758	0.697861	0.127947	0.00692182
ARHGEF16_S208_M1	0.832831	0.0264531	NA	NA	0.609389	0.000889087	0.857742	NA	NA	0.000702932
ARHGEF16_S230_M1	0.474477	0.465024	0.869381	0.208215	-0.0954137	0.00905382	0.0138616	0.00133952	0.645424	0.555514
ARHGEF16_S577_M1	NA	NA	NA	NA	5.94959	NA	NA	NA	NA	3.54189e-13
ARHGEF16_S578_M1	NA	NA	NA	1.905	NA	NA	NA	NA	1.04148e-05	NA
ARHGEF16_S6_M1	-0.672452	-0.49584	0.295934	-3.89923	-3.82917	0.00039287	0.0089385	0.00215936	2.2136e-12	1.66414e-13
ARHGEF18_S1037_M1	-0.157279	-0.0618753	0.106037	0.154244	-0.0580637	0.249	0.73804	0.226526	0.0720524	0.666211
ARHGEF18_S1058_M1	-0.108479	0.0566697	-0.0447598	-0.0011591	0.340966	0.269504	0.478245	0.684434	0.991802	0.000402709
ARHGEF2_S151_M1	NA	0.391494	NA	1.19891	0.933994	NA	0.00373533	NA	0.00180763	0.00510188
ARHGEF2_S172_M1	2.81954	2.74718	NA	NA	NA	4.68592e-11	3.92253e-10	NA	NA	NA
ARHGEF2_S696_M1	0.602664	-0.0113669	-3.67954	0.664131	0.597572	0.000303352	0.904909	3.32763e-12	0.000582225	1.6665e-06
ARHGEF2_S886_M1	1.26395	0.180236	0.143446	-1.05004	0.585788	0.000156509	0.710872	0.716209	0.0272138	0.00169436
ARHGEF2_S932_M1	NA	NA	-0.104718	NA	-0.347287	NA	NA	0.769039	NA	0.0616005
ARHGEF2_S956_M1	NA	NA	NA	3.3124	3.56836	NA	NA	NA	1.15222e-11	3.53905e-11
ARHGEF2_Y894_M1	0.822688	-0.0202934	0.0244285	0.136032	0.0700685	0.000553907	0.93359	0.936118	0.633445	0.725119
ARHGEF5_S1125_M1	NA	5.92227	NA	NA	NA	NA	6.13316e-14	NA	NA	NA
ARHGEF5_S1126_M1	NA	NA	NA	NA	7.54849	NA	NA	NA	NA	3.53965e-15
ARHGEF5_S1403_M1	-0.0735283	-0.141512	-0.124821	0.292328	0.0079541	0.583818	0.633879	0.407086	0.0393634	0.969656
ARHGEF5_S1405_M1	0.33658	0.410034	0.151298	1.00703	0.763038	0.0714364	0.0294214	0.345683	2.17356e-05	0.000232909
ARHGEF5_S450_M1	0.272589	0.303508	0.0529579	-0.187741	0.746567	0.0167458	0.0955497	0.712538	0.329307	9.40989e-07
ARHGEF5_S983_M1	NA	NA	NA	NA	4.15794	NA	NA	NA	NA	2.82864e-12
ARHGEF7_S518_M1	0.0111234	0.0530739	-0.000225923	-0.0712795	0.0392648	0.902807	0.585148	0.998358	0.369321	0.544614
ARHGEF7_S694_M1	0.710571	0.0804629	-0.475721	-7.86738	0.45741	8.71756e-05	0.38244	0.0110174	1.51917e-13	0.00109269
ARID1A_S1182_M1	0.219667	-0.162467	0.114006	0.145269	0.658921	0.134216	0.134954	0.548639	0.548088	3.58901e-05
ARID1A_S363_M1	-0.298997	-0.0408611	-0.0735328	0.0564799	0.0737819	0.154675	0.828223	0.741331	0.746942	0.640575
ARID1A_S696_M1	0.594583	0.31555	-0.247507	-0.0108242	NA	1.25501e-05	0.0032036	0.0215059	0.889198	NA
ARID1A_S772_M1	-0.172836	-0.113466	-0.666427	-0.472863	-0.301527	0.818902	0.900647	0.155268	0.207665	0.00683128
ARID1A_T1743_M1	-0.202643	-1.10707	0.391764	0.296159	0.437703	0.113927	0.000339441	0.00396504	0.209135	0.0655088
ARID1A_Y229_M1	NA	NA	0.472065	NA	NA	NA	NA	0.00539512	NA	NA
ARID3A_S77_M1	-0.351964	-0.28345	-0.0958795	0.321969	0.545948	0.000787866	0.0336095	0.451375	0.00460189	0.000774517
ARID4B_S666_M1	0.291894	0.0985291	0.124587	0.245857	0.0849448	0.294655	0.697992	0.322876	0.368761	0.709749
ARID4B_S675_M1	NA	0.218348	NA	NA	0.257335	NA	0.109015	NA	NA	0.0280532
ARID4B_T672_M1	-0.370932	-0.455687	-0.0794496	0.518247	-0.622627	0.00254052	0.199373	0.539101	0.00145246	0.107008
ARL6IP4_S141_M1	-0.293257	-0.103462	-0.224989	-0.451841	-0.220901	0.0342905	0.325752	0.215414	0.00145246	0.118824
ARL6IP4_S148_M1	-0.331058	-0.225115	0.255167	-0.0577161	-0.0809658	0.0192461	0.0509763	0.0606835	0.629468	0.528191
ARL6IP4_S55_M1	0.0593224	0.00700497	0.431945	0.360637	-0.60188	0.529667	0.982257	0.194952	0.0311415	0.00293287
ARMC10_S45_M1	-0.601562	-0.110913	0.255263	0.306008	0.358075	0.00706732	0.824411	0.104981	0.0698707	0.0117048
ARMCX3_S110_M1	-0.571267	-0.936961	-0.0332204	0.808528	-0.832553	0.00011829	0.000146285	0.836146	0.0210974	0.00110595
ARPC1B_T315_M1	-0.352071	-1.30289	-1.19789	-1.7478	-0.524004	0.580966	4.42423e-07	0.0017783	3.67669e-08	0.437377
ARPP19_S104_M1	1.51359	0.225233	-1.1865	-0.794722	-0.834148	0.00054817	0.587967	0.0217223	3.55536e-05	0.0163006
ARPP19_S62_M1	-1.07885	-0.622718	-0.398793	0.382382	-0.398582	2.29947e-05	0.0238566	0.166291	0.0587793	0.0334548
ARRB1_S412_M1	-0.791889	-0.669371	-0.446103	-0.293199	-0.390091	0.00341939	0.00788591	0.0689978	0.236899	0.0168212
ARVCF_S343_M1	NA	NA	NA	0.197248	0.990209	NA	NA	NA	0.642026	0.0285182
ARVCF_T642_M1	-0.178826	-0.345259	-0.141328	0.0860076	-0.19505	0.136976	0.0499726	0.441893	0.634978	0.0671794
ASAP1_S525_M1	NA	NA	NA	0.173115	NA	NA	NA	NA	0.0365234	NA
ASAP1_T1048_M1	NA	NA	NA	NA	3.28498	NA	NA	NA	NA	1.70239e-10
ASCC2_S713_M1	0.0422098	NA	NA	NA	NA	0.91856	NA	NA	NA	NA
ASCC3_S2195_M1	0.574564	-0.00694476	-0.386658	-0.626243	-0.154236	0.000350328	0.949776	0.00109608	0.000109468	0.0658524
ASF1A_S172_M1	0.0138458	0.167495	-0.132753	NA	NA	0.902807	0.112966	0.245937	NA	NA
ASF1B_S198_M1	1.06811	2.8211	0.724198	-0.486512	1.25522	0.000374741	1.0881e-05	0.000840114	0.0036795	2.02981e-08
ASH1L_S179_M1	0.311828	1.5675	0.861388	-0.475765	0.390631	0.00558874	2.02877e-07	0.0126136	0.000988096	0.038441
ASMTL_S239_M1	-4.26155	-4.2892	0.323865	-4.30164	0.0826364	7.20515e-11	7.08949e-12	0.0199042	2.46015e-12	0.571084
ASPH_S22_M1	-0.0729624	0.13503	NA	0.405917	NA	0.754488	0.232976	NA	0.024452	NA
ASPH_S29_M1	0.267743	0.177812	0.0632784	-0.649527	-0.701093	0.113365	0.367666	0.799163	0.000242391	0.00608215
ASPH_S482_M1	-0.210345	-3.50215	0.375926	-3.51299	-1.04812	0.188446	8.60483e-11	0.0121782	2.10485e-11	5.82814e-07
ASPSCR1_S500_M1	-0.0437405	-0.062643	-0.100002	-0.234886	-0.113384	0.667244	0.549989	0.344313	0.0450424	0.283991
ASXL1_S509_M1	0.123773	-0.0744978	-0.109389	-0.0624842	0.185631	0.314235	0.630145	0.141328	0.696817	0.179412
ATAD1_S322_M1	-4.29857	-4.30817	-0.4044	0.639534	0.374684	1.74597e-10	2.18864e-11	0.118696	0.0016021	0.176869
ATAD2_S327_M1	-0.16777	-0.204003	0.211519	0.192275	-0.746756	0.255423	0.233532	0.233422	0.23937	0.000172925
ATAD2_S342_M1	-1.47636	-1.1524	-0.129931	NA	NA	1.18634e-08	1.02882e-05	0.21122	NA	NA
ATAD2_T1152_M1	NA	1.64248	NA	NA	NA	NA	3.33053e-07	NA	NA	NA
ATAD2B_S939_M1	0.260101	0.234032	0.501838	0.715411	2.13467	0.207533	0.177441	0.248934	0.0016248	0.000106782
ATAD3A_S371_M1	0.688645	0.037281	0.393264	1.04357	0.360324	0.000372973	0.662688	0.235471	1.30663e-05	0.151507
ATAT1_S315_M1	-0.584506	-0.576853	0.171565	2.49027	1.1647	0.0112241	0.0054449	0.615205	9.56004e-05	0.00134611
ATF2_S112_M1	0.245409	-0.200153	-0.400833	-1.01481	-1.34229	0.312238	0.459829	0.180303	0.0308547	0.00838785
ATF2_S314_M1	1.49624	0.287084	0.423176	0.723969	0.0353805	1.52038e-06	0.155972	0.0252361	0.000267179	0.772748
ATF2_S328_M1	0.317449	0.301289	0.0773295	0.169691	-0.364412	0.0432817	0.0753577	0.580533	0.122683	0.00909644
ATF2_T71_M1	0.121993	0.625697	0.106608	-0.135837	0.193159	0.291376	0.000146831	0.749413	0.278192	0.148301
ATF7_S413_M1	NA	NA	NA	NA	0.0731287	NA	NA	NA	NA	0.733136
ATF7_S44_M2	NA	0.970615	NA	NA	NA	NA	2.76069e-05	NA	NA	NA
ATF7_T101_M1	0.15272	-0.119698	0.118432	0.320815	0.372369	0.0537637	0.130538	0.119554	0.00109223	9.36389e-05
ATF7_T51_M2	NA	0.970615	NA	NA	NA	NA	2.76069e-05	NA	NA	NA
ATF7_T53_M1	0.184179	0.0493032	0.340635	0.120125	0.469817	0.223923	0.560201	0.034104	0.14897	0.000186891
ATF7_Y162_M1	NA	NA	NA	5.50124	NA	NA	NA	NA	3.0385e-12	NA
ATF7IP_S331_M1	0.150403	1.1015	-2.73606	0.0758397	0.449356	0.267972	7.63948e-06	1.25072e-09	0.658052	0.107846
ATF7IP_S477_M1	-0.381549	-0.282665	-0.127986	0.0634863	-0.647167	0.00117653	0.00306094	0.25324	0.377702	9.70632e-06
ATF7IP_S496_M1	-1.75168	-1.268	0.314565	-1.2279	-0.706754	4.94441e-07	0.00488033	0.130795	0.0432661	0.00591377
ATF7IP_S559_M1	0.197248	0.0702869	0.511283	-0.432822	-0.668465	0.0729445	0.616024	0.000637946	0.0637381	0.0129375
ATF7IP_S673_M1	0.241554	0.113755	0.191071	0.343263	0.118224	0.366354	0.675878	0.307333	0.07064	0.571844
ATF7IP_S837_M1	-2.89053	-2.95347	0.743312	-2.98199	-2.95219	3.25731e-08	3.6388e-09	0.00292275	4.1285e-10	1.43607e-11
ATF7IP_T118_M1	1.14246	0.403955	0.243187	0.688976	0.567645	2.93594e-06	0.00173372	0.167997	5.53391e-06	0.000278943
ATG14_Y37_M1	-0.793677	0.29037	0.224505	-0.307966	0.289862	0.00284175	0.269723	0.424031	0.110109	0.00795922
ATG16L1_S287_M1	1.57156	NA	NA	NA	NA	8.50526e-09	NA	NA	NA	NA
ATG16L1_S289_M1	0.732113	NA	NA	NA	NA	2.85666e-05	NA	NA	NA	NA
ATG3_T31_M1	NA	-1.20169	NA	NA	NA	NA	0.00927208	NA	NA	NA
ATG9A_S33_M1	NA	0.0927708	0.405514	NA	1.17961	NA	0.693879	0.0557269	NA	0.000144452
ATG9A_S828_M1	-0.818976	-0.78734	-0.171888	-0.365448	-0.601885	0.000141007	0.000153518	0.214239	0.00725108	0.00304165
ATIC_S112_M1	NA	NA	NA	1.06883	NA	NA	NA	NA	6.36413e-06	NA
ATL2_S24_M1	-5.2754	-5.30144	0.0772525	0.190799	0.249989	1.36183e-11	1.6757e-12	0.562248	0.148428	0.0330996
ATL2_S34_M1	3.75445	NA	NA	NA	NA	1.20337e-11	NA	NA	NA	NA
ATN1_S101_M1	-1.21894	-0.218381	0.264772	0.439129	1.1458	0.00276937	0.480604	0.349489	0.0498169	0.0146949
ATN1_S34_M1	0.130485	0.305924	0.25145	0.367342	0.346651	0.173543	0.00099741	0.00580224	0.00126634	0.000135713
ATN1_S661_M1	-0.0248058	0.312765	0.478286	0.684266	0.546306	0.910165	0.117828	0.00306012	0.00059524	0.00338844
ATP11C_S1108_M1	NA	NA	NA	6.77713	NA	NA	NA	NA	0.000242304	NA
ATP13A1_S935_M1	NA	NA	NA	NA	1.33592	NA	NA	NA	NA	6.24568e-07
ATP13A3_S817_M1	-0.0345979	-0.246288	-0.452248	-0.657693	-0.247363	0.89391	0.313768	0.128682	0.00191002	0.375213
ATP13A3_Y94_M1	NA	NA	NA	NA	0.687911	NA	NA	NA	NA	0.104629
ATP1A3_S207_M1	-2.45058	-2.47704	-2.41417	-2.48788	-2.42892	1.55392e-08	1.07066e-09	1.61193e-09	3.75488e-10	4.97262e-11
ATP2A2_S663_M1	0.451105	0.0550241	0.339287	0.405769	0.219244	0.00018472	0.66648	0.00420447	0.0030596	0.0297178
ATP2A2_T700_M1	NA	NA	-0.0970408	NA	NA	NA	NA	0.65195	NA	NA
ATP2B1_S1155_M1	-1.18215	-1.10483	0.118318	0.511821	-0.123292	0.0148343	0.0150394	0.523081	0.00194483	0.467652
ATP2B1_S1177_M1	NA	NA	NA	0.596439	0.92883	NA	NA	NA	0.000617541	0.000690445
ATP2B1_S1177_M2	-0.170732	-0.0726231	0.800265	-0.700447	0.115514	0.373186	0.67074	0.00366151	7.95096e-05	0.416911
ATP2B1_S1178_M1	-1.12845	-0.660678	-0.141877	-0.0884921	-0.0531908	5.22887e-05	3.98553e-06	0.273042	0.570982	0.647636
ATP2B1_S1178_M2	-0.0955872	0.168851	0.855545	-0.494404	0.264875	0.751408	0.320085	0.00650996	0.00105088	0.0710259
ATP2B1_S1219_M1	0.325841	0.241052	NA	0.427786	0.482024	0.000692304	0.00550235	NA	8.90219e-05	7.37534e-06
ATP2B2_S1242_M1	0.343672	0.241386	NA	0.199718	0.476921	0.000309158	0.0054449	NA	0.0250757	6.07952e-06
ATP5F1A_S451_M1	0.0157804	-0.0169968	0.21457	0.137897	-0.109872	0.957695	0.966228	0.434863	0.701825	0.613878
ATP7A_T152_M1	0.0460371	NA	NA	NA	NA	0.636883	NA	NA	NA	NA
ATR_S428_M1	-0.0527892	-0.0585539	-0.15221	-0.401634	-2.50548	0.624912	0.466665	0.300359	0.00220209	1.72444e-12
ATRIP_S224_M1	0.0162165	0.342547	-0.113018	-0.648914	-0.543964	0.905687	0.0377669	0.252816	4.65232e-05	5.97499e-06
ATRIP_S239_M1	1.46397	1.07048	0.998534	-3.17623	1.06753	2.18995e-05	0.0915807	0.0842065	6.93728e-10	0.0638259
ATRIP_S518_M1	NA	NA	NA	NA	2.24218	NA	NA	NA	NA	1.11113e-09
ATRX_S1061_M1	-0.41276	-0.245508	-0.303912	0.458356	-2.55019	0.0824835	0.036671	0.259552	0.0150299	1.39599e-11
ATRX_S1236_M2	0.0768797	0.121334	-0.120862	-0.294542	-0.29499	0.722625	0.337712	0.5635	0.141616	0.0966389
ATRX_S316_M1	0.378272	NA	NA	1.51288	NA	0.0231402	NA	NA	0.00141498	NA
ATRX_S598_M1	-0.0286971	-0.20687	-0.213382	-1.04929	-1.08082	0.872254	0.219196	0.0170613	9.99473e-07	3.43513e-08
ATRX_S634_M1	-2.26281	-2.28885	0.79183	-2.29969	-2.22964	2.19123e-08	2.85773e-09	0.127372	1.1556e-09	7.50508e-11
ATRX_S656_M1	-0.968138	-0.998688	-0.19927	-0.274278	-0.93763	0.000113892	1.89959e-05	0.101907	0.107671	3.20302e-07
ATRX_S677_M1	0.318216	0.208234	0.310138	0.237147	-0.0583247	0.0611249	0.196372	0.040657	0.251579	0.641376
ATRX_S731_M1	-0.105947	-0.123334	-0.0355542	-0.839615	-0.822938	0.369716	0.251634	0.809404	0.00231799	0.000233214
ATRX_S875_M2	0.0416261	0.224844	-2.35248	-2.02981	4.58675	0.828487	0.643615	3.33669e-05	0.000400636	1.8128e-13
ATRX_S876_M2	0.0403328	0.224844	-2.34726	-2.02981	4.58675	0.833523	0.643615	3.90463e-05	0.000399554	1.8128e-13
ATRX_T1230_M1	NA	-0.0951891	NA	1.97183	0.633199	NA	0.302799	NA	1.34673e-07	0.00121492
ATRX_T1230_M2	0.0768797	0.121334	-0.120862	-0.294542	-0.29499	0.722625	0.337712	0.5635	0.141616	0.0966389
ATRX_T1239_M1	-3.58729	1.22358	0.133086	-0.173199	0.503053	2.62783e-10	1.20403e-08	0.296602	0.45818	3.2332e-05
ATXN1L_S361_M1	NA	NA	NA	NA	0.352145	NA	NA	NA	NA	0.000702365
ATXN2_S478_M1	-0.12518	-0.174992	-0.0332075	0.0795167	0.114018	0.249374	0.212332	0.715696	0.398466	0.297141
ATXN2_S624_M1	-0.114612	0.249443	0.303448	0.277009	0.106045	0.354888	0.163077	0.135007	0.0166864	0.546328
ATXN2_S684_M1	-0.110371	-0.292794	0.029128	0.19783	0.00607816	0.611824	0.219003	0.929512	0.227164	0.969968
ATXN2_S728_M1	0.316277	0.153524	-0.499647	-4.34115	-4.25193	0.0363381	0.308509	0.024264	4.24571e-12	2.50192e-13
ATXN2_S733_M1	0.569234	NA	NA	NA	0.29642	0.0290564	NA	NA	NA	0.223768
ATXN2_S774_M1	NA	1.18624	NA	NA	NA	NA	0.00228555	NA	NA	NA
ATXN2_S861_M1	-0.122253	0.288995	0.327052	0.00924549	0.230472	0.432653	0.0181285	0.00749577	0.935999	0.0298295
ATXN2_T730_M1	4.62982	4.3711	NA	NA	NA	1.1423e-11	7.68488e-12	NA	NA	NA
ATXN2_T771_M1	1.71876	NA	NA	NA	NA	1.05033e-05	NA	NA	NA	NA
ATXN2_T881_M1	NA	NA	-0.726811	NA	NA	NA	NA	0.000923476	NA	NA
ATXN2_T887_M1	0.508238	-0.0930768	-3.91402	0.115259	-3.92505	0.000366167	0.641584	7.58342e-11	0.442777	5.95353e-13
ATXN2L_S111_M1	0.157722	0.0373913	-0.240714	0.131618	0.314204	0.0584288	0.674943	0.0133309	0.11187	0.000375663
ATXN2L_S32_M1	-0.239147	0.0255821	-0.0335396	-5.82342	-5.7542	0.189528	0.786967	0.853314	1.90491e-13	1.48333e-14
ATXN2L_S339_M1	-0.454202	-0.340137	-0.216845	-0.0651305	-0.240122	0.00704074	0.193838	0.164533	0.640497	0.0757781
ATXN2L_S391_M1	-0.0659119	-0.300794	-0.339785	-3.74139	-0.125778	0.738264	0.016981	0.00427839	6.36992e-12	0.174528
ATXN2L_S449_M1	0.0324709	-0.397903	-0.394649	-0.189454	-0.162235	0.780125	0.00605928	0.00819849	0.107927	0.131023
ATXN2L_S496_M1	0.216133	0.61249	0.242591	-0.858346	-1.1723	0.256441	0.000968377	0.0943683	0.000271371	7.66722e-05
ATXN2L_S557_M1	-0.139549	0.0272185	0.0424179	-0.277065	0.176774	0.692735	0.815472	0.838793	0.275087	0.109082
ATXN2L_S558_M1	NA	6.01285	NA	NA	NA	NA	4.38844e-12	NA	NA	NA
ATXN2L_S559_M1	0.0541709	-0.111563	NA	NA	NA	0.485665	0.278276	NA	NA	NA
ATXN2L_S563_M1	-1.18085	-0.288786	-0.948703	-0.418221	-2.77302	0.0942	0.662549	0.173894	0.54738	2.05087e-09
ATXN2L_S594_M1	0.440828	0.3055	0.0925677	0.283742	0.293737	0.000216852	0.0127542	0.399921	0.00111527	0.000236381
ATXN2L_S598_M1	NA	NA	2.2962	NA	NA	NA	NA	4.61185e-09	NA	NA
ATXN2L_S615_M1	NA	NA	4.23308	NA	5.1457	NA	NA	2.42136e-12	NA	2.18226e-13
ATXN2L_S630_M2	-7.17727	-0.161976	0.266107	-1.40163	-0.749534	1.28479e-12	0.2908	0.0317749	2.91988e-07	0.054562
ATXN2L_S634_M1	0.159147	0.141506	-0.027455	-0.190841	-0.197676	0.0398081	0.040905	0.706644	0.0241543	0.00207382
ATXN2L_S634_M2	-7.17727	-0.161976	0.266107	-1.40163	-0.749534	1.28479e-12	0.2908	0.0317749	2.91988e-07	0.054562
ATXN2L_S680_M1	-0.241173	0.0879502	-0.116472	0.00462544	-0.213803	0.0118934	0.240722	0.40591	0.954193	0.053636
ATXN2L_T31_M1	1.85971	NA	NA	NA	NA	5.71847e-08	NA	NA	NA	NA
ATXN7L3B_S92_M1	NA	NA	0.520507	NA	NA	NA	NA	0.0131214	NA	NA
AVL9_S244_M1	NA	NA	0.245924	NA	NA	NA	NA	0.00399391	NA	NA
AVL9_S254_M1	0.321255	0.468847	0.294664	0.303923	0.416397	0.0699774	0.00251202	0.104383	0.00870289	0.000122492
AXIN1_Y82_M1	NA	-0.322656	-0.827728	NA	-0.370768	NA	0.000768893	5.21849e-06	NA	0.000496324
BABAM1_S20_M1	6.36313	6.38632	NA	NA	NA	1.79687e-12	1.88375e-12	NA	NA	NA
BABAM1_S29_M1	0.142069	0.0638811	0.124514	0.34918	0.322575	0.51273	0.763372	0.575231	0.00712495	0.09441
BABAM1_S49_M1	0.260179	NA	0.291801	NA	0.340222	0.0187177	NA	0.156559	NA	0.00049602
BABAM1_S66_M1	NA	-0.459957	NA	NA	NA	NA	0.00309448	NA	NA	NA
BABAM1_S8_M1	NA	NA	NA	-0.303369	NA	NA	NA	NA	0.0101452	NA
BAD_S118_M1	-0.381248	-0.773884	-0.460533	0.880362	0.526989	0.374377	0.0958256	0.253931	0.0572885	0.199738
BAD_S134_M1	NA	NA	NA	0.506045	0.186477	NA	NA	NA	0.0665868	0.342984
BAD_S97_M1	NA	NA	NA	NA	2.34362	NA	NA	NA	NA	2.95428e-11
BAD_S99_M1	0.884003	0.395179	0.0161545	1.39935	1.92961	0.00821966	0.081576	0.966927	8.05152e-05	0.000240528
BAG2_S31_M1	0.93401	NA	NA	NA	NA	0.000549569	NA	NA	NA	NA
BAG2_T83_M1	0.319459	-0.503264	-0.139822	0.352105	-5.24077	0.0933942	0.0639147	0.519216	0.0702425	9.27449e-14
BAG3_S173_M1	0.141403	0.120497	0.0289908	-0.011334	-0.256499	0.196696	0.36026	0.839678	0.930357	0.0656562
BAG3_S275_M2	0.140415	0.236561	0.0299815	0.166595	-0.483027	0.204618	0.0139184	0.905405	0.140381	0.0168183
BAG3_S279_M1	0.505803	0.733086	0.227086	0.680694	0.320346	0.00123655	0.000116747	0.234137	0.00221253	0.161306
BAG3_S279_M2	0.140415	0.236561	0.0299815	0.166595	-0.483027	0.204618	0.0139184	0.905405	0.140381	0.0168183
BAG3_S291_M1	-0.218971	-0.128713	-0.906601	-0.0845015	-2.46892	0.579176	0.596182	0.0032866	0.786594	8.57538e-11
BAG3_S377_M1	NA	-0.211045	-0.0157642	NA	NA	NA	0.0436158	0.908728	NA	NA
BAG3_S377_M2	-0.368146	0.537003	0.635748	-1.11976	0.53154	0.907472	0.873659	0.856002	0.66386	0.271202
BAG3_S381_M1	NA	-0.153024	NA	NA	NA	NA	0.250389	NA	NA	NA
BAG3_S381_M2	-0.364606	0.536887	0.632149	-1.11992	0.526047	0.908432	0.873624	0.856626	0.663775	0.271287
BAG3_T285_M1	NA	NA	NA	NA	2.92282	NA	NA	NA	NA	8.42982e-13
BAG3_T406_M1	0.535551	NA	NA	NA	NA	0.0101632	NA	NA	NA	NA
BAG4_S286_M2	-0.166342	-0.484632	-3.67027	-0.21525	-0.741395	0.38293	0.238623	1.74026e-10	0.308063	0.00139328
BAG4_S289_M1	0.0667025	-0.0376142	-0.0363197	-0.45867	0.151923	0.683282	0.718332	0.758296	0.00814895	0.0989922
BAG4_S289_M2	-0.114388	-0.385305	-4.51784	-0.00706268	-0.597068	0.534531	0.36393	2.7718e-12	0.974176	7.74063e-06
BAG6_S1117_M1	0.311684	0.271623	0.147167	-0.102747	-0.137896	0.00139485	0.0828162	0.466834	0.510134	0.30526
BAG6_S113_M1	0.041152	0.105505	0.117932	0.113047	0.0530356	0.824856	0.566691	0.477859	0.320709	0.777428
BAG6_S964_M1	0.282745	0.317654	0.390804	0.747087	0.602212	0.0867075	0.109778	0.0741648	0.00133338	5.1405e-05
BAG6_S964_M2	0.100058	0.123335	0.270925	0.330497	0.549748	0.403531	0.349811	0.0888114	0.0143492	0.00032524
BAG6_S973_M1	-0.0915485	-0.150836	0.252316	0.361513	-0.0840794	0.703121	0.22664	0.331182	0.0084648	0.449859
BAG6_S973_M2	0.100058	0.123335	0.270925	0.330497	0.549748	0.403531	0.349811	0.0888114	0.0143492	0.00032524
BAHD1_S101_M1	0.00864725	0.339939	-0.00306128	0.306411	0.872792	0.976699	0.124563	0.995812	0.425328	0.00142322
BAHD1_S180_M1	0.253683	0.414004	-3.73653	-0.468339	0.0451062	0.0649261	0.0134737	7.58342e-11	0.00323787	0.729635
BAHD1_S184_M1	NA	NA	1.12779	NA	1.46033	NA	NA	0.00145632	NA	5.91569e-07
BAHD1_T588_M1	0.164117	-0.686684	-1.31622	-0.759209	-1.00144	0.855204	0.355459	0.000257061	4.36409e-05	0.166142
BAIAP2_S259_M1	0.7116	-3.64648	0.364721	-0.899661	-0.291855	9.34018e-06	1.22079e-12	0.00515042	9.9487e-08	0.000509201
BAIAP2_S325_M1	0.309332	0.664913	0.107031	0.547669	-0.764694	0.0518244	0.00246437	0.407895	6.21895e-05	5.70451e-06
BAIAP2_S364_M1	1.35142	1.00606	0.565834	-0.296306	-0.135211	0.00171307	0.00087982	0.00682548	0.0401642	0.319326
BAIAP2_S366_M1	0.273281	0.0663925	0.188729	-0.0809386	-6.11743	0.177753	0.820749	0.324902	0.481437	4.33779e-14
BAIAP2_S454_M1	0.0488973	0.360362	0.347148	0.0532585	0.0334006	0.638201	0.000508591	0.00696305	0.714165	0.692395
BAIAP2_T340_M1	0.651984	-1.06394	0.250146	-0.593711	-0.527812	0.307633	0.00129619	0.561984	0.00567679	0.0279845
BAIAP2_T455_M1	9.84667	NA	NA	NA	NA	1.22166e-14	NA	NA	NA	NA
BAIAP2L1_S261_M1	0.081749	NA	NA	NA	NA	0.371107	NA	NA	NA	NA
BAIAP2L1_S261_M2	-0.125367	0.204622	0.0579894	0.0672318	-0.461793	0.530597	0.108241	0.736794	0.721748	0.0133749
BAIAP2L1_S414_M1	0.312143	0.172627	0.0731512	0.2619	-0.224082	0.00288672	0.16474	0.702155	0.226078	0.0447616
BAIAP2L1_T257_M1	-0.951197	-0.203024	0.0361419	-0.0673461	0.08434	0.00224677	0.439595	0.888289	0.793094	0.749742
BAIAP2L1_T257_M2	-0.124868	0.208527	0.0646913	0.0714099	-0.476641	0.545686	0.135852	0.745351	0.715169	0.0140833
BAP1_S327_M1	0.200779	-0.113302	0.355562	0.468471	0.070808	0.50195	0.771754	0.219617	0.132614	0.844877
BAP1_S521_M1	-0.159665	0.0424468	0.0572987	0.0209543	-0.0659972	0.332055	0.86688	0.668341	0.832478	0.393344
BAP18_S150_M1	NA	NA	NA	NA	-0.230004	NA	NA	NA	NA	0.00546137
BAP18_S96_M1	0.166604	0.367417	0.218716	0.220239	-0.00114353	0.410751	0.0204653	0.140681	0.220248	0.99468
BAP18_T161_M1	-0.667391	-0.417705	-0.194467	0.360246	-3.68985	0.00562	0.0247119	0.453585	0.0103163	1.54892e-12
BAZ1A_S1279_M1	-0.3058	-0.24052	-0.490935	0.255843	1.74457	0.00291565	0.594783	0.00397996	0.1844	1.22029e-06
BAZ1A_S1353_M1	-1.61564	-1.65837	-0.833389	-1.38503	-1.6369	3.63666e-06	4.739e-07	0.226288	1.83092e-05	4.21785e-09
BAZ1A_S1413_M1	0.242071	0.602024	0.290084	0.139843	0.0555432	0.198954	0.00374605	0.168691	0.464384	0.709749
BAZ1A_S739_M1	-4.06811	-4.05728	-0.850927	-2.68457	-1.2386	1.74786e-09	2.50516e-10	0.0213829	0.000201547	0.000693963
BAZ1A_T1547_M1	0.259901	0.652396	0.315569	-2.26789	0.985038	0.228994	0.00871418	0.248622	2.67072e-09	0.00135528
BAZ1A_T731_M1	-2.24545	0.0625385	0.913687	0.678214	-1.61496	1.68673e-06	0.753897	0.0677066	0.0997835	4.75469e-09
BAZ1B_S1468_M1	-0.171276	-0.109285	0.017439	0.0695033	-0.218804	0.137859	0.23076	0.873717	0.32033	0.0162565
BAZ1B_S152_M1	-0.443005	2.07309	1.6403	0.489736	-0.0983947	0.0271328	1.17484e-09	9.59002e-06	0.00541867	0.420638
BAZ1B_S166_M2	0.250761	-0.138387	-0.366585	-0.551088	-1.64264	0.413241	0.431811	0.195845	0.00422368	8.34327e-06
BAZ1B_S167_M2	0.250761	-0.138387	-0.366585	-0.551088	-1.64264	0.413241	0.431811	0.195845	0.00422368	8.34327e-06
BAZ1B_S947_M1	-0.169152	NA	NA	NA	-0.456867	0.555526	NA	NA	NA	0.100252
BAZ2A_S1061_M1	-1.3062	-1.40747	-0.239186	0.13127	-1.00344	7.18627e-06	0.000172959	0.386977	0.501739	0.000840451
BAZ2A_S1207_M1	0.473097	0.219765	-0.250624	-3.8167	-0.15605	0.000703806	0.0509781	0.0211215	2.45406e-12	0.266978
BAZ2A_S1214_M1	NA	4.09584	NA	NA	NA	NA	2.27018e-11	NA	NA	NA
BAZ2A_S1370_M1	0.888698	2.07058	0.326029	-0.170284	0.552476	0.000554714	3.30657e-09	0.296106	0.0556286	0.181407
BAZ2A_S1770_M1	0.20033	0.292807	0.136841	0.511687	-0.167648	0.639266	0.252868	0.607272	0.0352781	0.0704689
BAZ2A_T1399_M1	0.0915869	0.172577	0.127582	-0.142112	0.154131	0.488286	0.193269	0.26977	0.25983	0.177258
BAZ2A_T507_M1	0.0523758	0.156623	-0.274482	-0.317402	-0.425964	0.607815	0.087398	0.00406746	0.00164529	0.000632676
BBC3_S208_M1	NA	NA	NA	NA	5.53182	NA	NA	NA	NA	2.92874e-14
BBC3_S69_M1	-2.10971	5.1864	1.05972	0.895656	4.89159	0.0226041	0.000550476	0.764304	0.419408	0.0184672
BBX_S159_M1	0.0150344	-0.34208	-0.339707	0.330433	-0.502899	0.889518	0.00249775	0.0103695	0.101634	0.00625816
BBX_S243_M1	-0.270195	-0.653879	0.0308484	0.216701	0.188123	0.731604	0.23758	0.972288	0.573632	0.605155
BBX_S704_M1	-0.224986	0.171206	-0.454991	0.28546	0.0397831	0.0319937	0.146016	0.300706	0.0332557	0.795917
BBX_S844_M1	-0.00374455	-0.179448	-0.309272	-0.135169	-0.24024	0.987731	0.328379	0.197064	0.669305	0.263648
BCAR1_T344_M2	NA	5.09253	5.86312	NA	NA	NA	5.86307e-12	2.26448e-12	NA	NA
BCAR1_Y362_M1	-0.556986	-0.391627	-0.342173	-0.463317	-0.575172	0.00336259	0.0109687	0.133077	0.00646912	0.0176318
BCAR1_Y362_M2	NA	5.09253	5.86312	NA	NA	NA	5.86307e-12	2.26448e-12	NA	NA
BCAR3_S375_M1	-3.84365	0.879218	0.417878	0.657102	0.193933	3.18937e-10	0.000222619	0.0116216	0.000752035	0.135159
BCAR3_T86_M1	0.0838599	NA	NA	NA	NA	0.435681	NA	NA	NA	NA
BCKDHA_S337_M1	-0.239395	-0.31833	-0.360493	-0.284173	0.01596	0.202589	0.0885218	0.0304655	0.171094	0.917955
BCKDK_S31_M1	-0.154568	-7.34665	-0.208775	0.106956	0.0887593	0.120607	7.96617e-14	0.142235	0.302954	0.313267
BCKDK_T32_M1	-0.673418	-0.433064	-0.409126	-0.297152	-0.199839	0.0196434	0.119418	0.0847659	0.261369	0.440542
BCL2L12_S273_M1	-1.36921	0.310835	0.475583	-3.08493	0.767471	1.9652e-05	0.0295581	0.0165277	1.1554e-10	1.80442e-05
BCL2L13_S371_M1	0.0843101	0.180343	0.278371	-5.50715	0.198546	0.562638	0.231709	0.0968829	8.74667e-13	0.143894
BCL3_S374_M1	2.42134	NA	NA	NA	2.77691	9.2688e-11	NA	NA	NA	2.02358e-10
BCL3_S41_M1	0.0137993	-0.0935812	0.0255171	-0.107118	-0.233105	0.919131	0.43716	0.863309	0.383217	0.0443766
BCL6_S343_M1	-0.103317	-0.0649564	0.0572355	-0.336363	-0.166859	0.375791	0.460383	0.661427	0.0405429	0.169458
BCL7B_S122_M1	NA	NA	0.38685	NA	0.126248	NA	NA	0.00102621	NA	0.108376
BCL7C_S122_M1	NA	0.364764	NA	0.0185811	NA	NA	0.00717258	NA	0.867049	NA
BCL7C_S122_M2	0.0791849	0.295776	0.186831	0.0838012	0.0719471	0.534116	0.00778004	0.0687439	0.57372	0.455979
BCL7C_S122_M3	-0.00387744	-0.0584298	-0.403216	0.0797065	-0.115957	0.982426	0.757335	0.0402871	0.621913	0.521065
BCL7C_S126_M1	-0.196477	0.165237	0.531162	0.0215443	0.711577	0.0210189	0.0984579	0.000923476	0.854924	3.78419e-06
BCL7C_S126_M2	0.0643909	0.284361	0.186991	0.062178	0.0168013	0.580702	0.00277232	0.0355435	0.687288	0.798936
BCL7C_S126_M3	-0.00387744	-0.0584298	-0.403216	0.0797065	-0.115957	0.982426	0.757335	0.0402871	0.621913	0.521065
BCL7C_T118_M3	-0.00387744	-0.0584298	-0.403216	0.0797065	-0.115957	0.982426	0.757335	0.0402871	0.621913	0.521065
BCL9_S278_M1	-0.158149	0.163326	0.0994747	0.330541	0.24105	0.182728	0.106577	0.4238	0.00194259	0.00881149
BCL9_S687_M1	1.70332	1.21869	1.45243	-1.44182	0.771984	0.102104	0.0499672	0.256764	0.000262056	0.508639
BCL9_T161_M1	-3.94851	-3.97951	-3.91689	-0.186866	-0.353285	2.27968e-11	1.64804e-12	4.24093e-12	0.122231	0.00829526
BCL9_T257_M1	1.23874	1.18331	-0.488366	-0.494269	-4.11063	5.8715e-06	0.000107752	0.218214	0.0799895	1.4592e-12
BCL9_T315_M1	-0.36413	-1.01834	0.420928	-0.118368	0.50627	0.792671	0.127734	0.76687	0.927515	0.639235
BCL9L_S1004_M1	1.13421	0.988251	-3.27329	1.06445	-3.32112	7.14955e-05	0.00381218	6.83231e-10	4.13145e-05	4.39929e-12
BCL9L_S21_M2	-0.137172	-0.366628	-0.159211	-0.263689	0.489278	0.653148	0.3273	0.697019	0.509222	0.0400869
BCL9L_S25_M2	-0.137172	-0.366628	-0.159211	-0.263689	0.489278	0.653148	0.3273	0.697019	0.509222	0.0400869
BCL9L_S750_M1	0.12998	-0.112709	-0.0240067	-0.248021	0.03922	0.140291	0.390908	0.908728	0.100812	0.700887
BCL9L_S813_M1	0.00047018	NA	NA	NA	NA	0.998077	NA	NA	NA	NA
BCL9L_S920_M1	NA	-1.10494	NA	0.186109	0.499166	NA	9.6572e-06	NA	0.228273	5.93367e-05
BCL9L_S966_M1	0.461235	0.39675	-0.159861	-1.95122	-2.14437	0.0145133	0.145214	0.623844	1.83619e-05	0.000192049
BCLAF1_S177_M1	0.0368598	0.135204	0.141401	0.270356	0.445245	0.852337	0.365192	0.25071	0.0927179	0.0324834
BCLAF1_S196_M1	0.225626	0.231534	0.215065	-0.0407566	-0.192674	0.184816	0.034687	0.0642248	0.805142	0.106304
BCLAF1_S198_M1	-0.240797	-0.614074	-0.309628	0.137902	-4.59887	0.00371881	0.000141284	0.00120664	0.148848	2.30491e-14
BCLAF1_S217_M1	NA	-0.178614	NA	NA	NA	NA	0.67099	NA	NA	NA
BCLAF1_S222_M1	NA	NA	NA	NA	0.370011	NA	NA	NA	NA	0.0291116
BCLAF1_S264_M2	0.986441	0.0500174	-0.214133	0.150649	0.115467	0.00674341	0.873624	0.50394	0.594597	0.428859
BCLAF1_S268_M1	-0.057005	-0.263235	-0.190117	0.0615395	0.019463	0.584124	0.00967888	0.0696001	0.518913	0.834345
BCLAF1_S268_M2	0.181211	-0.253161	-0.375751	0.0283159	-0.41579	0.431992	0.20478	0.045025	0.908609	0.0160797
BCLAF1_S285_M2	0.654187	-0.601098	0.146843	0.655025	0.39526	2.58519e-05	0.0117351	0.64439	0.00257582	0.0560175
BCLAF1_S287_M1	NA	NA	NA	NA	5.81903	NA	NA	NA	NA	1.56402e-13
BCLAF1_S287_M2	NA	NA	0.264996	0.828507	0.635693	NA	NA	0.0202907	4.2153e-06	3.77133e-05
BCLAF1_S290_M1	5.66543	NA	NA	NA	5.41691	1.62919e-12	NA	NA	NA	1.47902e-13
BCLAF1_S290_M2	0.288474	-0.6456	0.326399	0.726784	-0.107777	0.446636	0.0295108	0.431316	0.226012	0.684438
BCLAF1_S297_M2	-0.450517	-0.468341	-0.644574	-2.0868	-1.83534	0.0134453	0.00241426	0.0110174	1.15402e-08	3.52916e-10
BCLAF1_S300_M2	-0.450517	-0.468341	-0.644574	-2.0868	-1.83534	0.0134453	0.00241426	0.0110174	1.15402e-08	3.52916e-10
BCLAF1_S385_M1	-1.36719	-1.4402	-0.403981	-0.129594	-0.727718	0.000956633	0.000237369	0.00293295	0.202864	0.000591709
BCLAF1_S397_M1	-1.78813	-1.55992	-0.363096	-0.0455906	-0.857362	2.5056e-07	8.88356e-06	0.0923359	0.848252	3.55601e-05
BCLAF1_S496_M1	0.262359	0.121667	0.049904	-0.0993602	-0.0903465	0.0182553	0.327668	0.691633	0.334676	0.41652
BCLAF1_S512_M1	-0.190295	-0.273541	-0.153471	-0.123163	-0.0634833	0.0692975	0.0312229	0.0861694	0.295044	0.477802
BCLAF1_S531_M1	-0.31141	-0.200307	-0.210459	-0.287042	-0.520248	0.0659327	0.185951	0.240221	0.0637263	0.00292825
BCLAF1_S648_M1	0.388009	0.145889	-0.338559	-0.22453	-0.2543	0.18423	0.581632	0.0489766	0.140554	0.389756
BCLAF1_S658_M1	0.0710255	-0.0932639	-0.0199217	0.115383	0.123529	0.388261	0.294249	0.797119	0.198438	0.034649
BCLAF1_S690_M1	0.7964	1.03155	0.729046	0.195065	0.620682	0.00730443	0.0123731	0.198793	0.588548	0.106592
BCLAF1_S759_M1	0.425418	0.336887	-1.52532	-0.0682976	-0.369294	0.00606437	0.00252546	1.35311e-08	0.370568	0.00263407
BCLAF1_S760_M1	0.102015	-0.0830595	-0.171219	-0.528321	-0.924755	0.241718	0.584943	0.214657	0.00167841	2.50168e-07
BCLAF1_T190_M1	-0.13259	0.030513	0.065652	0.190601	0.163083	0.310127	0.806715	0.750055	0.151691	0.166586
BCLAF1_T257_M2	-0.221376	-0.222527	-0.268644	-0.10226	-0.512689	0.227195	0.387983	0.312659	0.683641	0.0491777
BCLAF1_T661_M1	NA	7.05516	NA	NA	NA	NA	5.55701e-14	NA	NA	NA
BCLAF1_Y284_M1	0.72937	0.0875985	1.16335	1.10173	0.797727	0.00597161	0.730159	1.89893e-06	0.000170995	0.00193345
BCLAF1_Y284_M2	-0.299679	-0.516749	-0.0538944	-0.047659	0.0959851	0.313402	0.000159609	0.786343	0.828181	0.63409
BCLAF3_S402_M1	0.2659	0.552716	0.274151	-3.35983	0.966294	0.0672739	0.0599366	0.355345	3.14985e-07	4.93928e-07
BCR_S122_M1	-0.00576544	-0.252069	0.00414595	0.210886	-0.253162	0.973837	0.0685867	0.978421	0.0671212	0.0228409
BCR_S468_M1	0.952466	0.526143	-0.0310745	2.26587	2.16485	3.66788e-05	0.0101805	0.868707	1.06332e-06	1.0127e-08
BEGAIN_S246_M1	0.0180425	-0.115721	0.300316	0.489372	0.660653	0.904258	0.254656	0.0605912	3.0324e-05	0.00023851
BET1_S50_M1	-1.054	-0.202976	-0.47254	-0.466301	-0.157252	0.0111566	0.5133	0.524448	0.0271575	0.364931
BET1L_S9_M1	0.526004	0.588382	0.573735	0.610106	0.195111	0.0434711	0.0302727	0.036649	0.0491556	0.271564
BHLHE40_S383_M1	-0.0269757	-0.135979	-1.89137	1.61066	-1.6919	0.968657	0.627426	0.00116005	0.000610779	0.000765033
BICD2_S574_M2	0.021846	-2.6859	-1.46913	-2.69675	-2.63327	0.884847	2.11862e-09	1.8832e-06	3.5559e-10	1.80763e-11
BICD2_T567_M2	0.230577	-0.491853	-1.14467	-0.0265531	-3.13198	0.0610426	0.00153055	2.01239e-05	0.878581	4.59441e-12
BICD2_T573_M1	NA	NA	NA	0.905018	NA	NA	NA	NA	1.81549e-07	NA
BIN1_S298_M1	-0.000221139	0.0153986	-0.116712	0.347625	0.402762	0.997669	0.849888	0.149081	0.00138536	3.63565e-05
BIN1_S303_M1	5.24166	5.31344	NA	NA	NA	2.91704e-13	1.6757e-12	NA	NA	NA
BIN1_T307_M1	-1.90195	-0.82382	-1.0506	-0.262932	-0.835319	2.11916e-08	0.0265991	0.0153048	0.226012	0.00577763
BMP2K_S1114_M1	0.605251	-0.410677	0.149585	-0.436936	-1.11324	0.118019	0.267462	0.884553	0.100715	0.225581
BMP2K_S949_M1	0.00891351	0.000803318	0.168594	-0.302417	-0.1136	0.976633	0.997603	0.240901	0.0256716	0.455979
BMS1_S552_M1	0.367699	NA	NA	NA	NA	0.00198076	NA	NA	NA	NA
BMS1_S639_M1	0.518655	0.264653	0.147666	-0.903623	-3.72661	0.188737	0.381275	0.562248	0.000465398	1.54416e-12
BNIP2_S114_M1	0.0989915	0.137927	0.0563275	0.475252	0.464527	0.525113	0.565988	0.823349	0.135037	0.00540793
BOC_S696_M1	NA	0.363888	0.663073	0.479347	0.56341	NA	0.0109798	0.000166223	0.00101464	0.000139332
BOD1L1_S2203_M1	NA	NA	-0.0904449	NA	NA	NA	NA	0.250103	NA	NA
BOD1L1_S3019_M1	-0.114761	-0.00937076	0.10336	0.405845	-0.691356	0.53283	0.951787	0.77349	0.103035	9.89071e-05
BOLA1_S81_M1	-0.0271073	0.0670585	0.0256541	0.214843	0.325209	0.863615	0.705862	0.874133	0.151769	0.0466944
BORCS6_S168_M1	0.171655	0.166208	0.386904	0.749495	0.179433	0.365021	0.196945	0.0898798	0.00197762	0.305717
BORCS6_S198_M1	-3.24101	-0.164331	-0.574122	-1.3654	-0.160962	2.6718e-09	0.29845	0.00194282	6.84785e-06	0.0568758
BPTF_S1251_M1	0.145979	0.229793	0.119189	1.20136	0.18264	0.351881	0.0172398	0.771783	1.07701e-08	0.447974
BPTF_S216_M1	-0.352481	-0.190575	-0.0595797	0.131737	0.00359195	0.247717	0.553068	0.860783	0.670967	0.990077
BPTF_S2370_M1	0.352103	0.414796	1.60165	-0.571	0.51159	0.2795	0.117898	0.00164895	0.1164	0.211835
BPTF_S2459_M1	0.429905	-3.01505	-0.123899	0.105268	-2.9274	0.0121073	3.99982e-10	0.598178	0.564114	8.37468e-12
BPTF_S2465_M1	0.063442	0.202876	-0.0100394	-4.47323	-0.253028	0.825677	0.247204	0.965928	4.70614e-12	0.0954423
BPTF_S2465_M2	0.316299	0.184158	-0.211692	-0.614074	-0.3335	0.00190864	0.185066	0.0830477	0.000122613	0.000984163
BPTF_S2471_M2	0.316299	0.184158	-0.211692	-0.614074	-0.3335	0.00190864	0.185066	0.0830477	0.000122613	0.000984163
BPTF_S572_M1	-0.341653	-0.111484	-0.148417	-0.254647	-0.156235	0.00799858	0.630559	0.314905	0.096897	0.254534
BRAF_S365_M1	0.349218	0.28834	0.143973	0.22	0.288079	0.00823294	0.0106337	0.561049	0.0525682	0.00854992
BRAF_S446_M1	-0.024247	-0.26494	-0.00638397	0.224271	0.517346	0.855045	0.0328318	0.965892	0.112463	0.000754681
BRAF_S446_M2	0.0283195	-0.0346693	0.0590533	0.528937	0.167835	0.768877	0.792506	0.796725	0.00609791	0.0348536
BRAF_S729_M1	0.203489	0.156584	-0.0481225	0.119014	0.0448793	0.0827077	0.426793	0.796725	0.433594	0.576244
BRAF_S750_M1	0.320977	0.782026	0.420264	-1.93603	-1.16644	0.369716	0.00725343	0.158006	1.64716e-08	0.00626261
BRAF_T458_M1	-0.288287	-0.134036	0.219723	NA	NA	0.623388	0.854132	0.75173	NA	NA
BRAF_T458_M2	0.0283195	-0.0346693	0.0590533	0.528937	0.167835	0.768877	0.792506	0.796725	0.00609791	0.0348536
BRAP_S119_M1	0.661863	0.549834	0.736033	0.207023	0.28037	0.102724	0.0621255	0.00019026	0.442748	0.164959
BRAP_S97_M1	-0.202924	-0.4453	NA	NA	NA	0.254506	0.0211212	NA	NA	NA
BRAT1_S573_M1	0.406519	0.559211	0.248482	0.142202	0.405761	0.0058914	0.00332275	0.318621	0.480577	0.089784
BRD1_S131_M1	NA	NA	0.0815043	NA	NA	NA	NA	0.560355	NA	NA
BRD1_S808_M1	-0.174185	0.344568	-0.227142	0.145141	-0.0309603	0.0773642	0.0905132	0.196847	0.0759047	0.726736
BRD2_S298_M1	-0.103133	0.233767	0.232109	0.373375	0.285916	0.272886	0.0419616	0.105129	0.000752035	0.0416844
BRD2_S298_M2	-0.465415	-0.563387	-0.516877	-0.267363	-0.237663	0.0102387	0.0046957	0.00296126	0.0880286	0.0818849
BRD2_S301_M1	0.560443	0.510113	0.584333	0.446071	0.654524	0.0983047	0.123972	0.110935	0.179777	0.00332479
BRD2_S301_M2	-0.503418	-0.600281	-0.546847	-0.198929	-0.43393	0.000101493	0.000947452	0.00101232	0.0688551	6.09852e-05
BRD2_T629_M1	-1.48093	-1.24654	0.165325	0.453194	0.0396596	1.35482e-05	8.16393e-05	0.303904	0.000213381	0.593148
BRD2_Y40_M1	-1.3266	-0.996765	-0.590561	0.0559755	0.0163846	0.000230155	0.172211	0.0506854	0.806523	0.940025
BRD3_S263_M1	0.345269	0.349097	-0.166647	-0.479644	-0.440714	0.00892674	0.100304	0.327894	0.0323078	0.00127575
BRD4_S1045_M1	0.00388045	0.100049	-0.130933	0.140027	0.158166	0.975346	0.579901	0.553166	0.403784	0.109264
BRD4_S1083_M1	0.327937	0.427271	0.302206	0.113732	0.253703	0.0139432	0.00110939	0.0169401	0.391759	0.0299612
BRD4_S1126_M1	0.387784	0.0159626	-0.229717	NA	NA	0.0448913	0.951814	0.189693	NA	NA
BRD4_T598_M1	-0.650605	-0.0419628	-0.120709	0.101544	0.135121	0.106918	0.874761	0.708151	0.79037	0.40485
BRD7_S279_M1	0.873486	0.356867	0.382877	-0.690529	0.0985919	0.0542651	0.296998	0.242795	0.0757085	0.745356
BRD7_S289_M1	-0.192838	NA	-0.53081	NA	NA	0.501567	NA	0.0188291	NA	NA
BRD7_S618_M1	0.0653472	0.28228	0.143483	NA	NA	0.512502	0.118196	0.272145	NA	NA
BRD7_S621_M1	-0.115547	-0.340297	0.493456	0.199853	0.63272	0.611905	0.111436	0.0635442	0.221289	0.00675173
BRD8_S579_M1	0.1026	0.0563066	0.148663	0.48518	0.277556	0.305546	0.493982	0.0620836	3.53986e-05	0.00486585
BRD8_S590_M1	NA	NA	NA	NA	0.961949	NA	NA	NA	NA	1.10995e-05
BRD9_S588_M1	-0.453206	-0.230487	0.185979	0.196192	0.172247	0.00354423	0.129978	0.166876	0.0441222	0.139363
BRD9_T103_M1	-0.0860188	-0.0289968	0.102217	0.16854	-0.336442	0.688627	0.957016	0.456542	0.730694	0.529453
BRF1_S553_M1	-0.0827458	-0.456187	-0.237662	0.665199	-0.278959	0.705747	0.167644	0.508659	0.0101607	0.369661
BRF2_S353_M1	-0.583329	-0.332193	-0.0283399	0.0373401	-0.0186925	0.269734	0.545458	0.963075	0.947871	0.975476
BRF2_S376_M1	NA	NA	NA	NA	-0.531188	NA	NA	NA	NA	0.000175523
BRIP1_S1032_M1	0.215798	-0.0145592	NA	NA	0.161971	0.0466418	0.892922	NA	NA	0.0819128
BRIX1_S198_M1	NA	NA	NA	0.260893	NA	NA	NA	NA	0.00660432	NA
BRIX1_T252_M1	-0.440294	NA	-0.284099	NA	NA	0.00285763	NA	0.00901919	NA	NA
BRPF1_S860_M1	-0.104531	0.0397902	0.132745	0.584097	0.52721	0.554852	0.798497	0.586239	2.45925e-05	0.000145819
BRPF1_S926_M1	NA	NA	-0.457569	NA	0.475479	NA	NA	0.118482	NA	0.000351952
BRSK2_S294_M1	-4.70678	0.0282149	2.28817	-4.75806	-4.68794	2.45062e-10	0.777782	0.000145618	4.62745e-12	4.07333e-13
BRSK2_S393_M1	-1.70029	-0.222298	-0.593077	-0.366121	-0.145838	0.000970954	0.31284	0.0482745	0.0510122	0.689256
BRSK2_S423_M1	-3.84468	-0.371587	0.281695	-0.908074	-0.938495	1.32708e-10	0.0323223	0.00590854	8.83443e-06	9.38118e-08
BRSK2_S489_M1	-0.0385615	0.127756	0.0166395	0.199502	-0.572096	0.717925	0.153031	0.902506	0.0407637	3.70578e-05
BRWD1_S1475_M1	-0.358862	0.140895	-0.0638881	-0.265318	-0.675426	0.00586331	0.176757	0.762637	0.00170348	0.000600985
BRWD1_S2118_M2	0.203633	0.302789	-0.012128	0.314439	0.453901	0.0542416	0.19687	0.970012	0.00646912	0.0180302
BRWD1_S2141_M1	0.126406	NA	NA	NA	NA	0.414141	NA	NA	NA	NA
BRWD1_S696_M1	-0.222538	0.25683	0.0792285	0.39069	-0.215533	0.183861	0.103672	0.855855	0.0493032	0.0709361
BRWD1_T2112_M2	0.203633	0.302789	-0.012128	0.314439	0.453901	0.0542416	0.19687	0.970012	0.00646912	0.0180302
BSG_S362_M1	-0.154732	-0.211322	0.0950766	0.315312	-0.0878875	0.0909003	0.0365112	0.446889	0.0128109	0.263953
BTBD1_S30_M1	0.333844	0.345873	0.181567	-0.0227118	0.104309	0.0413449	0.0620959	0.338402	0.927417	0.383893
BTBD10_S111_M2	0.741195	0.582599	-0.0111094	0.646809	-0.591822	0.000356781	0.0163637	0.97448	0.000516171	0.0231956
BTBD10_S112_M1	-0.182371	0.124958	-0.0896103	0.165425	-0.164052	0.0824376	0.23327	0.281662	0.064058	0.106907
BTBD10_S112_M2	0.741195	0.582599	-0.0111094	0.646809	-0.591822	0.000356781	0.0163637	0.97448	0.000516171	0.0231956
BTF3_S158_M1	NA	NA	NA	0.0760912	NA	NA	NA	NA	0.608613	NA
BUB1_S655_M1	-0.367143	0.164441	-0.199324	NA	NA	0.00118881	0.0540465	0.0469105	NA	NA
BUB1B_S543_M1	0.0583831	0.104874	0.0749097	0.0444458	-6.11992	0.8341	0.77102	0.580491	0.769807	5.21734e-14
BUB3_S211_M1	-0.654292	-2.51427	-2.46135	1.41728	-0.739218	0.000607983	1.06413e-08	1.09304e-08	2.54278e-06	0.00294691
BUD13_S126_M2	NA	NA	NA	NA	0.233411	NA	NA	NA	NA	0.0347065
BUD13_S139_M2	0.379666	0.174166	-0.131883	0.0582315	-0.232521	0.0821566	0.56248	0.688124	0.805994	0.327605
BUD13_S151_M2	-0.0791681	-0.100277	-0.15426	-0.0345947	-0.32078	0.580966	0.628887	0.243224	0.849407	0.090558
BUD13_S163_M1	NA	-0.442893	-0.757019	NA	-0.106312	NA	0.00227772	3.61003e-06	NA	0.455473
BUD13_S163_M2	0.625749	0.242635	-0.07682	0.487085	-0.164182	0.164444	0.539454	0.884553	0.21705	0.256068
BUD13_S197_M2	0.019729	0.996384	-0.085343	1.23719	1.28708	0.892502	0.0231757	0.726559	0.000982824	3.93621e-05
BUD13_S197_M3	-0.228379	-0.654968	-2.22461	-2.2906	-2.1837	0.294296	0.00262083	1.86062e-08	2.48963e-09	1.71894e-10
BUD13_S201_M2	0.019729	0.996384	-0.085343	1.23719	1.28708	0.892502	0.0231757	0.726559	0.000982824	3.93621e-05
BUD13_S201_M3	-0.228379	-0.654968	-2.22461	-2.2906	-2.1837	0.294296	0.00262083	1.86062e-08	2.48963e-09	1.71894e-10
BUD13_S210_M3	-0.228379	-0.654968	-2.22461	-2.2906	-2.1837	0.294296	0.00262083	1.86062e-08	2.48963e-09	1.71894e-10
BUD13_S240_M1	0.659921	-0.0220753	1.30592	0.213598	0.945342	0.14524	0.968642	0.0167002	0.760269	0.00660355
BUD13_S271_M1	0.286959	0.264768	0.107582	-0.0947151	0.0721826	0.0554657	0.076097	0.478211	0.447489	0.504761
BUD13_S325_M1	0.181668	0.0150097	0.10076	0.215573	0.173151	0.224252	0.939543	0.556861	0.196126	0.160428
BUD13_T123_M2	NA	NA	NA	-0.558204	0.272195	NA	NA	NA	0.0076692	0.327605
BUD13_T135_M1	0.230846	-0.134572	0.037204	-0.0506072	-0.00710263	0.284859	0.687087	0.812503	0.860417	0.980981
BUD13_T135_M2	0.379666	0.174166	-0.131883	0.0582315	-0.232521	0.0821566	0.56248	0.688124	0.805994	0.327605
BUD13_T147_M2	-0.0791681	-0.100277	-0.15426	-0.0345947	-0.32078	0.580966	0.628887	0.243224	0.849407	0.090558
BUD13_T159_M2	0.625749	0.242635	-0.07682	0.487085	-0.164182	0.164444	0.539454	0.884553	0.21705	0.256068
BYSL_S98_M1	-5.52467	-5.54123	-0.52707	-0.342142	-5.4915	8.79363e-12	1.12556e-13	0.0214682	0.00755657	2.25025e-14
BZW1_S391_M1	NA	NA	NA	NA	1.64984	NA	NA	NA	NA	6.1191e-08
C16orf74_T44_M1	-0.197405	-0.327071	-0.195935	-0.25762	-0.295368	0.0482317	0.114761	0.184809	0.304907	0.147327
C17orf75_S18_M1	-0.334392	-0.170912	0.041243	0.120059	-0.229013	0.0906943	0.471423	0.841343	0.621961	0.0560965
C18orf25_S66_M1	-0.882827	0.0178739	0.164174	0.43049	0.478255	3.86925e-07	0.921135	0.110851	0.0374207	0.0189648
C18orf25_S76_M1	NA	NA	NA	NA	1.21484	NA	NA	NA	NA	8.02915e-08
C18orf25_T151_M1	NA	NA	-0.440763	NA	NA	NA	NA	0.00526425	NA	NA
C19orf47_S154_M1	NA	NA	NA	-0.522807	NA	NA	NA	NA	0.000245403	NA
C1orf174_S148_M1	0.671668	0.426351	0.708499	-0.533229	0.522193	0.000149071	0.00107988	2.06419e-05	0.000426474	0.00153012
C1orf174_T169_M1	-0.10402	0.0443674	-0.132005	-0.358192	-3.12101	0.456048	0.828223	0.411711	0.141839	4.59441e-12
C1orf226_S223_M1	-0.464942	0.0230162	-3.87537	-0.195434	-0.762063	0.0216314	0.789157	4.3426e-12	0.116922	6.51403e-06
C1orf226_S249_M1	NA	3.01088	NA	NA	NA	NA	7.24467e-10	NA	NA	NA
C1orf226_S270_M1	-2.60986	-0.0406277	0.0480819	1.78468	-2.57675	1.2093e-07	0.871806	0.883883	4.62714e-06	2.13065e-10
C1orf52_S158_M1	-1.38137	-0.879259	-0.298208	-0.497737	-0.24054	3.44717e-05	9.3437e-05	0.262874	0.0552515	0.134213
C1orf52_T155_M1	-1.79146	-1.35112	NA	NA	NA	8.67759e-07	7.27991e-06	NA	NA	NA
C1QBP_S87_M1	-0.145404	1.35389	0.356192	1.28341	0.658735	0.514791	0.0130114	0.325321	0.000313638	0.187482
C2CD2_S441_M1	NA	0.554524	0.297978	NA	NA	NA	0.00591752	0.21685	NA	NA
C2CD2_S649_M1	0.753745	0.207971	-0.134476	0.423792	0.0155529	0.00387221	0.380819	0.624803	0.076042	0.958682
C2CD2L_S667_M1	0.104595	-0.328729	-0.257301	0.229054	0.193659	0.200224	0.0292005	0.172996	0.0826769	0.0987284
C2CD2L_S674_M1	-0.789922	-0.910759	-12.2481	-12.3212	-1.12665	0.0361466	0.000173945	1.33997e-15	1.72867e-15	0.00537875
C2CD4C_S178_M1	-0.219646	-0.975435	-0.31075	2.3243	2.3506	0.521781	0.00955022	0.492324	0.000115614	0.000576956
C2CD4C_S273_M1	-0.878506	-0.723774	0.116546	0.825218	0.725686	0.038732	0.0501114	0.810216	1.3061e-06	0.000208037
C2CD4C_T159_M1	0.0428553	0.629871	0.612937	0.151289	-0.904109	0.875373	0.0322626	0.00644346	0.542586	8.57898e-07
C2CD5_S260_M1	0.437537	0.525998	0.333054	-0.233585	-0.0748934	0.000705888	0.000265904	0.00177562	0.0552468	0.391665
C2CD5_S297_M1	0.325366	0.271992	0.668438	0.324549	0.806471	0.00138357	0.0395908	6.09196e-05	0.111574	1.08321e-05
C2CD5_S643_M1	-0.210706	-0.257196	-0.149816	-0.919956	-0.813185	0.0413983	0.142068	0.367264	0.000196204	0.00195741
C2CD5_S852_M1	-0.284767	-0.0648036	0.184003	0.253033	-0.242618	0.1374	0.724742	0.500263	0.297843	0.256128
C2CD5_T285_M1	0.120826	0.46186	0.367598	-3.0159	1.3402	0.721488	0.00100845	0.121466	2.44384e-10	8.41876e-06
C2orf49_S189_M1	0.0645479	0.0914695	0.176992	-0.0664161	0.203724	0.646257	0.585101	0.0788506	0.800395	0.0371239
C6orf132_S449_M1	0.00728786	-0.31473	-0.269672	-0.895144	-1.07278	0.984384	0.354987	0.243751	0.000328048	0.00846714
C6orf132_T389_M1	-0.333052	-0.0256278	0.51584	0.191937	0.12752	0.781508	0.976379	0.679481	0.848731	0.87132
C6orf132_T453_M1	-0.0521457	0.182358	0.204476	-0.43484	0.164796	0.817152	0.172774	0.346081	0.50021	0.335743
C7orf50_S175_M1	-0.313648	-0.194245	0.230381	0.270256	0.297475	0.0268294	0.304932	0.158409	0.261494	0.116511
C7orf50_S59_M1	0.933733	0.335137	0.174208	0.22327	0.224401	0.00234617	0.7005	0.885706	0.761913	0.61246
C8orf33_T19_M1	-0.669101	-0.24283	0.334753	-0.78085	-2.15529	0.109818	0.623431	0.449369	0.0770481	2.00735e-10
C9orf40_S76_M1	NA	0.552494	0.625858	0.770867	0.279127	NA	0.000339916	0.00558272	0.026834	0.0576058
C9orf40_T94_M1	-0.614225	-0.348495	-0.409541	0.0552534	0.0256826	0.0420677	0.313768	0.437595	0.727065	0.888028
C9orf78_S261_M1	-0.0248199	-0.073429	-0.0610436	0.199589	-0.104677	0.859485	0.531012	0.635434	0.0906156	0.340587
CAAP1_S311_M1	0.286962	0.205735	0.250191	0.246951	0.514147	0.00191706	0.0334732	0.0152538	0.0241379	2.21424e-05
CAAP1_S312_M1	0.0454739	0.16461	0.255377	0.271315	0.244228	0.848175	0.424459	0.0458422	0.238343	0.0880904
CAAP1_S89_M1	-0.147936	-2.82821	0.730942	-2.84308	-2.77527	0.176806	2.12139e-11	6.45559e-05	2.23781e-11	2.20514e-12
CAD_S1406_M1	NA	2.71676	NA	NA	NA	NA	2.71699e-11	NA	NA	NA
CAD_S1859_M1	0.0768172	-0.0399865	0.0783992	-0.237497	-0.0851929	0.533028	0.764337	0.634125	0.0436767	0.457992
CAD_T1037_M1	0.6521	0.570497	0.111184	0.00285895	0.365439	0.00126902	0.000107756	0.214544	0.978415	0.000238312
CADM4_S361_M1	0.37466	-0.198825	0.423493	0.363098	0.417605	0.14781	0.162031	0.0097774	0.0632753	0.00158905
CALCOCO2_S393_M1	NA	NA	NA	NA	3.09978	NA	NA	NA	NA	1.07089e-12
CALD1_S202_M1	2.51146	NA	NA	NA	NA	3.73836e-10	NA	NA	NA	NA
CAMK1_T365_M1	-2.79727	0.779128	-0.453074	-0.169297	-0.465945	1.00721e-08	0.000919275	0.0740476	0.273051	5.3024e-05
CAMK1_Y184_M1	-1.6019	-0.812435	-0.335313	-2.22951	-0.217903	4.87171e-09	0.000573972	0.00456119	0.000331682	0.202824
CAMK1D_S334_M1	NA	2.67788	NA	NA	NA	NA	7.27853e-10	NA	NA	NA
CAMK1D_Y187_M1	-2.09904	-0.394714	0.23056	-1.07875	-0.374022	3.83372e-07	0.262294	0.608276	0.0202082	0.276079
CAMK2B_S447_M1	0.11667	-0.0116769	-0.0660721	1.45185	1.04489	0.845462	0.989256	0.940815	1.08653e-06	0.0741368
CAMK2D_S330_M1	-0.0306458	0.0720061	-0.308243	0.177606	0.128618	0.817152	0.791826	0.107733	0.207576	0.131462
CAMK2D_S472_M1	0.293383	0.184031	-0.000596207	0.130338	-0.580456	0.0597786	0.0375823	0.995881	0.389375	7.73037e-05
CAMK2D_T287_M1	NA	5.10824	NA	NA	5.96532	NA	5.32918e-12	NA	NA	5.79493e-13
CAMK2D_T331_M1	4.78415	5.44686	NA	NA	NA	1.6224e-11	6.80422e-12	NA	NA	NA
CAMK2D_T337_M1	-0.412077	-0.0230628	0.111159	-0.031163	0.267031	0.00628821	0.849189	0.314893	0.777887	0.0167729
CAMK2G_T382_M1	0.017736	0.00803958	0.178754	0.200369	0.299222	0.860854	0.958364	0.0396211	0.0579875	0.0108213
CAMK4_S356_M2	1.5559	NA	NA	NA	NA	1.1288e-08	NA	NA	NA	NA
CAMK4_S360_M2	1.5559	NA	NA	NA	NA	1.1288e-08	NA	NA	NA	NA
CAMSAP1_S1080_M1	-0.348718	-0.0932159	-0.109347	0.232724	0.507156	0.0302497	0.619863	0.541276	0.0916718	0.000757064
CAMSAP1_S563_M1	0.149508	0.0433717	-0.013466	0.288857	0.43206	0.230007	0.797514	0.944138	0.0264769	0.00424091
CAMSAP1_S575_M1	NA	-0.872507	NA	NA	NA	NA	0.142558	NA	NA	NA
CAMSAP1_T570_M1	-0.0374822	0.2416	0.360447	-0.818886	0.225098	0.69698	0.169016	0.00293067	2.38339e-06	0.0184103
CAMSAP2_S1148_M1	-1.72355	-0.760101	-0.142726	-0.298128	0.39836	0.00553008	0.000339441	0.574652	0.420517	0.433684
CAMSAP2_S1319_M1	-0.907625	-0.485976	-0.508981	-0.295966	0.0821011	2.36865e-06	0.0303419	0.0171674	0.00820028	0.690849
CAMSAP2_S433_M1	1.12586	0.8834	NA	NA	NA	1.11633e-07	1.3952e-06	NA	NA	NA
CAMSAP2_T1250_M1	NA	NA	-0.456608	NA	1.64312	NA	NA	0.314604	NA	0.00122378
CAMSAP3_S1074_M1	0.143553	0.363692	0.225074	0.140409	-0.428374	0.195098	0.00614726	0.0523214	0.651837	0.00293722
CAMSAP3_S334_M1	-0.486226	-0.407651	-0.398383	0.0409404	0.377645	0.00483838	0.0509763	0.0913339	0.865925	0.0999104
CAMSAP3_S362_M1	1.26956	NA	NA	NA	NA	6.06883e-07	NA	NA	NA	NA
CAMSAP3_S368_M1	NA	0.31891	NA	NA	NA	NA	0.0491177	NA	NA	NA
CAMSAP3_S544_M1	-0.119396	-0.29867	-0.271805	-0.793235	-0.621292	0.599212	0.241804	0.0429976	1.48817e-05	0.000139966
CAMSAP3_S685_M1	NA	-0.662638	NA	NA	NA	NA	0.000418691	NA	NA	NA
CAMSAP3_T355_M1	-0.389374	2.93584	-0.538157	0.50788	2.64546	0.0757677	6.19749e-09	0.000286079	0.0559028	2.94108e-10
CANX_S554_M1	-0.273022	-0.243895	0.0578677	1.02094	0.5996	0.803265	0.83471	0.966718	0.230881	0.549383
CANX_S554_M2	-1.99037	-1.42572	-0.232634	1.15161	0.673019	9.75061e-06	7.0789e-07	0.440588	0.000392225	0.00658459
CANX_S564_M1	-0.407004	-0.0856457	-0.106253	0.565852	0.463897	0.0210696	0.686362	0.511046	0.00171819	0.00652811
CANX_S564_M2	0.350478	0.135013	0.340771	0.996137	1.04522	0.569339	0.860364	0.571554	0.0134024	0.00800051
CANX_S583_M1	0.11353	0.0723844	0.115355	0.320639	0.389915	0.320067	0.697992	0.362581	0.0455575	0.0360247
CANX_T562_M1	-1.4049	-1.16987	-0.985824	-0.288452	-0.935954	0.0369786	0.0470641	0.0111237	0.606383	0.280426
CANX_T562_M2	0.804417	0.446726	0.0918279	0.282568	0.47676	1.54734e-05	0.0231757	0.640376	0.0700542	2.29278e-05
CAP1_S308_M1	0.145841	0.285753	0.0368939	0.0646886	0.665148	0.333307	0.00578025	0.778437	0.605793	1.83596e-05
CAP1_S308_M2	0.427442	0.210666	-0.104744	-2.01385	-0.347988	0.000416651	0.193838	0.591251	2.61843e-08	0.00625978
CAP1_S310_M2	0.309442	0.0571742	-0.348753	-2.00431	-0.567386	0.00187599	0.662688	0.023879	1.84453e-08	5.94534e-05
CAP1_T307_M1	0.510739	0.980995	NA	NA	NA	0.000303352	2.14242e-06	NA	NA	NA
CAPRIN1_S335_M1	-0.186108	-0.36675	0.0489876	-0.433846	-0.504594	0.219497	0.0439568	0.715338	0.00153942	0.000412374
CAPRIN1_T317_M1	NA	-0.741502	NA	NA	-0.688724	NA	0.0112665	NA	NA	0.000352093
CAPZA1_S9_M1	0.0793039	0.114111	0.0295187	1.15372	0.77059	0.82178	0.792074	0.92892	0.0548924	0.0356895
CAPZA2_S9_M1	-0.382386	-0.497642	-0.00403976	0.993366	1.28954	0.243359	0.0574011	0.991874	0.0293419	0.000891604
CAPZB_S2_M1	-0.353786	-0.333171	0.0290019	-3.80421	-0.506919	0.353248	0.106654	0.948759	4.07772e-11	0.155131
CARHSP1_S30_M1	0.292307	-0.0964311	0.362648	0.541459	0.357922	0.0681538	0.682196	0.057329	0.000608895	0.111951
CARHSP1_S30_M2	0.2469	0.0375294	0.184298	0.355409	-0.0637286	0.124996	0.904909	0.318621	0.189473	0.697003
CARHSP1_S30_M3	-0.0743182	-0.976386	-0.562383	0.644185	-0.141274	0.860293	0.260323	0.0215022	0.292859	0.492223
CARHSP1_S32_M2	0.2469	0.0375294	0.184298	0.355409	-0.0637286	0.124996	0.904909	0.318621	0.189473	0.697003
CARHSP1_S32_M3	-0.685801	-0.629655	-1.33783	0.303867	-0.463315	0.127142	0.00556731	0.0429494	0.652744	0.24822
CARHSP1_S41_M1	0.0323633	-0.162465	0.142976	0.305189	0.058251	0.851347	0.622434	0.198173	0.0133563	0.624853
CARHSP1_S41_M3	-0.0743182	-0.976386	-0.562383	0.644185	-0.141274	0.860293	0.260323	0.0215022	0.292859	0.492223
CARHSP1_S52_M1	0.217647	-0.290248	-0.239653	-0.232806	-0.254508	0.401261	0.268767	0.33842	0.379704	0.162491
CARHSP1_T13_M1	NA	0.147749	NA	NA	0.144553	NA	0.150179	NA	NA	0.100218
CARHSP1_T45_M1	0.0896044	-0.20129	0.302423	0.179248	-0.164977	0.311851	0.216858	0.0206346	0.113656	0.369661
CARHSP1_T45_M3	0.642192	-1.61866	0.177147	-7.36875	0.171575	0.000945927	0.00216996	0.524416	1.86377e-13	0.244357
CARMIL1_S1093_M1	-3.69023	0.259101	0.303804	0.123542	-0.0820647	5.56936e-10	0.00489992	0.0174825	0.476371	0.545067
CARMIL1_S1094_M1	-0.0860579	0.0410455	-0.0345272	-0.0469849	-0.0549322	0.202279	0.66192	0.668169	0.623667	0.516486
CARMIL1_S122_M1	0.433811	0.741164	-0.0557399	0.775411	0.669022	0.345406	0.0122941	0.924839	0.0052119	0.036365
CARMIL1_S1288_M1	0.179193	1.16002	3.19221	-0.403871	0.619226	0.924689	0.435968	5.07171e-08	0.0177648	0.601257
CARMIL1_S1290_M1	-0.958711	-0.157076	-0.438804	-0.128185	-0.60038	0.000155263	0.321302	0.011447	0.481668	0.000751589
CARMIL1_S968_M1	-0.299681	-0.463213	0.526401	1.6529	-0.19838	0.035206	0.0341088	0.125522	5.26326e-06	0.575871
CARMIL1_T902_M1	-0.794913	NA	NA	NA	NA	0.00381418	NA	NA	NA	NA
CARMIL2_S1246_M1	0.217474	0.00600895	-6.14431	0.585335	0.355615	0.111906	0.970667	1.18648e-12	0.000426719	0.013483
CARMIL2_S1315_M1	-0.263171	0.0996854	-0.475648	0.299688	0.165929	0.351881	0.568144	0.0355846	0.0564878	0.157641
CARMIL2_T1255_M1	-0.455121	-0.19364	-0.223189	0.189565	-0.0954964	0.00412971	0.168021	0.0316455	0.159122	0.390841
CARS1_S19_M1	0.0893306	0.284773	0.0304962	-0.111255	-0.216482	0.229856	0.0173392	0.797163	0.343666	0.0386726
CASC3_S148_M1	-0.598824	-0.470888	-0.365532	0.130141	-0.352227	0.00484405	0.00805057	0.0911461	0.690304	0.0965556
CASC3_S265_M1	-0.223278	-0.0423625	-0.0581205	0.186706	0.0258099	0.197867	0.76497	0.595934	0.0814892	0.895798
CASC3_S363_M1	0.294639	0.350811	0.226045	0.305529	0.341241	0.0147187	0.00166348	0.113602	0.0799895	0.0102123
CASC3_S373_M1	0.132507	-0.0969578	0.361114	0.526624	-0.46921	0.753318	0.915341	0.00258192	0.00405765	0.00817639
CASK_T585_M1	NA	0.150428	NA	NA	NA	NA	0.0332	NA	NA	NA
CASKIN2_S409_M1	NA	NA	NA	-0.504856	NA	NA	NA	NA	0.00273759	NA
CASKIN2_S412_M1	-0.876062	-0.0860023	-0.542093	NA	NA	0.000293721	0.633764	0.0131337	NA	NA
CASKIN2_S711_M1	-2.48357	-2.52939	-0.221593	-0.452801	-0.539561	3.42484e-09	2.31058e-11	0.0106639	0.0026521	2.56806e-06
CASKIN2_S725_M1	-0.54412	NA	-0.0868567	NA	NA	0.004234	NA	0.632713	NA	NA
CASP2_S340_M1	0.430299	NA	NA	NA	NA	0.00261911	NA	NA	NA	NA
CASP7_S16_M1	-6.27433	-0.833316	-0.402775	0.0118236	-0.830421	1.47782e-11	0.000130132	0.0235269	0.947871	3.59689e-05
CASP8AP2_S567_M1	-0.311773	NA	NA	NA	NA	0.00309483	NA	NA	NA	NA
CAST_S243_M1	0.0282952	0.224985	0.196471	-0.0394595	-0.2041	0.787098	0.0283365	0.0121279	0.621913	0.0174905
CAST_S364_M1	-0.652657	-0.703233	0.0658957	0.0302631	0.418973	0.000197255	0.000149776	0.685329	0.803512	0.00342303
CAST_S544_M1	NA	4.40053	NA	NA	NA	NA	6.21398e-11	NA	NA	NA
CAST_S655_M1	NA	NA	NA	NA	0.224109	NA	NA	NA	NA	0.27831
CAST_T245_M1	NA	0.18975	NA	NA	-1.15429	NA	0.0586944	NA	NA	3.19303e-06
CASZ1_S59_M1	0.355344	-0.00651313	-0.00952678	-1.28393	-1.17697	0.0558443	0.972398	0.970553	3.91851e-07	3.75685e-08
CAV1_S37_M1	0.367192	-0.0520636	-0.241149	0.336704	-0.168555	0.230007	0.924913	0.455896	0.391306	0.487655
CAV2_S20_M1	-2.835	-1.00966	-0.355637	0.39244	-0.640625	2.5111e-07	1.30177e-06	0.0096051	0.00803584	0.000891089
CAV2_S23_M1	-6.82992	-6.81943	-0.461462	0.300767	-6.76651	1.03816e-12	3.76872e-14	0.0113408	0.0242121	4.14273e-15
CAV2_S36_M1	-0.474616	-0.506706	-0.131676	-0.244893	-0.410549	0.0584673	0.0988124	0.80822	0.374572	0.250471
CAV2_Y19_M1	-1.03605	-1.0293	0.140621	-0.478951	-0.150464	0.0109785	0.0787808	0.787234	0.205558	0.711449
CAVIN1_S167_M1	NA	NA	NA	0.211019	0.590875	NA	NA	NA	0.241427	5.12904e-05
CAVIN1_S300_M1	NA	NA	NA	NA	4.04015	NA	NA	NA	NA	2.17205e-11
CAVIN1_S36_M1	-0.392602	-0.3981	-0.232521	-0.0124768	0.181994	0.0668546	0.0129534	0.533982	0.939198	0.644281
CAVIN1_S366_M1	-4.86089	-0.339192	0.265976	-1.02406	-0.821942	6.82638e-11	0.0225193	0.0288344	2.51735e-05	0.000108943
CBARP_S133_M1	0.448298	0.829109	NA	NA	NA	0.0530504	0.000304897	NA	NA	NA
CBARP_S299_M1	0.121028	-0.0588609	0.382887	-0.0463156	0.137607	0.227941	0.516364	0.101727	0.593455	0.335262
CBARP_S341_M1	-2.35871	0.282367	0.116555	-2.39836	-2.29018	3.31381e-08	0.00409846	0.679072	7.75446e-10	5.83782e-11
CBARP_S528_M1	-0.107243	0.0624109	-0.136806	-0.564346	0.162016	0.701816	0.791826	0.662515	0.463106	0.376197
CBL_S483_M1	-0.746457	-0.221106	-0.360134	0.65008	-0.393492	1.07012e-06	0.0101182	0.00742715	2.47128e-05	0.00130784
CBL_S486_M1	-0.225405	-0.567033	-1.04154	-0.106655	0.0494473	0.208235	0.00784842	0.11025	0.60332	0.79026
CBL_S619_M1	NA	NA	NA	NA	2.29483	NA	NA	NA	NA	1.58834e-08
CBL_T615_M1	-0.0231295	NA	NA	NA	NA	0.902807	NA	NA	NA	NA
CBX1_S89_M1	0.315786	0.0925766	0.0621589	0.341795	0.317868	0.0280928	0.654077	0.790775	0.0752795	0.00304175
CBX1_T169_M1	-0.209932	0.051693	-0.206987	0.98102	0.699624	0.228574	0.738603	0.560672	0.000353027	2.05876e-06
CBX3_S176_M1	NA	NA	-0.176839	NA	1.44477	NA	NA	0.0695695	NA	6.26033e-09
CBX3_S93_M2	-0.303868	-0.111168	-0.356623	-0.533334	-0.846357	0.545686	0.764281	0.154156	0.137626	0.0643517
CBX3_S95_M1	-0.0133898	0.0311054	0.110041	-0.11779	0.124434	0.884017	0.690699	0.148243	0.212983	0.139266
CBX3_S95_M2	-0.303868	-0.111168	-0.356623	-0.533334	-0.846357	0.545686	0.764281	0.154156	0.137626	0.0643517
CBX3_T173_M1	-0.0695939	0.346789	0.185804	0.533227	1.43649	0.575115	0.000209998	0.0265758	0.000392225	2.7006e-10
CBX4_S291_M1	0.192976	0.194084	0.583035	-0.206595	0.00524187	0.104708	0.0816083	0.000400795	0.0275515	0.949723
CBX5_S92_M1	2.13203	NA	NA	NA	NA	3.78716e-07	NA	NA	NA	NA
CBX8_S110_M1	-0.139028	0.323193	-4.32484	0.0256409	-0.41239	0.247717	0.0386386	2.11379e-11	0.87831	0.0562518
CBX8_S191_M1	0.0125813	-0.12019	-0.212109	-0.303686	-0.0618546	0.909943	0.364674	0.158006	0.00565924	0.632115
CBX8_S265_M1	0.936763	0.634843	0.746376	-3.31648	0.934815	0.00035412	0.0366994	0.0232946	3.71389e-10	0.0157854
CBX8_S311_M1	0.550014	0.806365	0.0148932	0.685852	0.51166	0.0199721	0.000959207	0.930048	0.0336918	0.00384184
CC2D1A_S239_M1	0.520561	0.0218593	-4.70369	-4.7774	-0.177177	0.000706276	0.899363	6.71481e-12	1.86452e-12	0.0378626
CC2D1A_T120_M1	-0.0947917	-0.48249	-0.254048	-0.279931	-0.544117	0.539047	0.0135606	0.198793	0.0145314	0.000718032
CCAR2_S124_M1	0.0789563	0.23105	0.108577	0.135022	0.820034	0.711125	0.244516	0.749413	0.552257	0.00382175
CCAR2_S569_M1	0.0989367	1.18193	0.161763	0.474291	1.47121	0.916054	0.0125631	0.906939	0.525258	0.00455414
CCAR2_S671_M2	-0.433042	-0.360094	0.0222771	0.339171	0.45099	0.0412456	0.0164001	0.876895	0.00815823	0.00120503
CCAR2_S675_M1	-0.489087	-0.0469009	0.236207	0.242799	0.208184	0.0151367	0.818708	0.154822	0.170577	0.427293
CCAR2_S675_M2	-0.826853	-0.546317	-0.106046	0.0465541	-0.0884276	7.36457e-06	0.000234797	0.137863	0.70045	0.17436
CCAR2_S675_M3	-1.52768	-0.846987	-0.498317	-0.0726113	-0.391207	1.10043e-07	5.07917e-05	0.00201741	0.339296	9.17308e-05
CCAR2_S678_M1	-0.862355	-0.44273	-0.0200849	-0.11057	-0.124531	0.0107837	0.0959153	0.935631	0.741193	0.489395
CCAR2_S678_M2	-0.865993	-0.590766	-0.243361	-0.00741097	-0.199005	4.89515e-06	0.000379138	0.0403239	0.945202	0.0786005
CCAR2_S678_M3	-1.52768	-0.846987	-0.498317	-0.0726113	-0.391207	1.10043e-07	5.07917e-05	0.00201741	0.339296	9.17308e-05
CCAR2_S681_M1	NA	NA	NA	NA	4.46617	NA	NA	NA	NA	8.01795e-13
CCAR2_S681_M2	-0.358793	-0.474748	-0.297245	0.102405	-0.251318	0.00449324	0.016981	0.0138409	0.447489	0.156723
CCAR2_S681_M3	-1.52768	-0.846987	-0.498317	-0.0726113	-0.391207	1.10043e-07	5.07917e-05	0.00201741	0.339296	9.17308e-05
CCAR2_T35_M1	0.516328	0.30311	-0.168493	-2.75014	-2.68011	0.10557	0.327411	0.793876	6.88086e-10	5.75484e-11
CCDC137_S19_M1	0.0771699	0.192547	-0.128458	-0.755731	-1.21674	0.574627	0.222711	0.420179	0.00118412	2.87691e-05
CCDC174_T439_M1	NA	NA	NA	NA	0.67877	NA	NA	NA	NA	0.000130026
CCDC186_S387_M1	-1.33478	-1.85144	-0.493774	1.17398	-2.986	0.00904758	0.00245542	0.3716	0.016712	2.6518e-05
CCDC25_S204_M1	-1.25108	-0.88743	0.724256	0.379218	0.326297	0.000662332	0.0173259	0.0132333	0.120884	0.168123
CCDC6_S240_M2	0.727512	0.109879	0.0842281	0.253359	0.737489	0.00262351	0.826641	0.738442	0.0353242	0.000550864
CCDC6_S244_M1	NA	8.67614	NA	NA	8.63043	NA	9.06594e-15	NA	NA	2.30808e-15
CCDC6_S244_M2	0.727512	0.109879	0.0842281	0.253359	0.737489	0.00262351	0.826641	0.738442	0.0353242	0.000550864
CCDC6_S323_M1	NA	NA	NA	NA	0.250636	NA	NA	NA	NA	0.0307781
CCDC6_S52_M1	-0.191033	-0.163706	-0.111503	-0.544762	-0.78836	0.344954	0.222624	0.557118	0.00305989	0.00128966
CCDC6_T427_M1	-0.181525	-0.249169	-0.26061	-0.03742	0.129908	0.12163	0.198357	0.48382	0.747102	0.485948
CCDC6_Y372_M1	-0.176372	-0.624382	0.0252616	0.266182	-0.198581	0.237568	0.0525836	0.9145	0.205794	0.552192
CCDC85C_S246_M1	-0.156745	0.338561	-0.240282	-0.716761	-0.683611	0.304033	0.0413154	0.174555	0.00050015	0.00592084
CCDC86_S102_M1	-0.0221791	-0.0249621	-0.092142	-0.178054	-0.198254	0.936581	0.955453	0.555548	0.548481	0.351529
CCDC86_S113_M1	-0.13975	0.136197	0.0515499	0.275557	-0.23096	0.670917	0.54719	0.82091	0.186087	0.315887
CCDC86_S136_M1	NA	-0.0491189	0.23152	NA	1.86675	NA	0.739766	0.0602043	NA	1.50042e-08
CCDC86_S18_M1	0.0568578	-0.0573125	-0.195573	-0.682559	-0.994968	0.435614	0.391146	0.028496	1.28887e-06	2.4421e-08
CCDC86_S47_M1	0.199135	0.0414671	-0.322972	-1.23827	-1.38371	0.123442	0.720198	0.0131068	8.79274e-06	1.28424e-06
CCDC86_S47_M2	-1.61046	-0.869342	-0.842871	0.0968977	-0.845726	0.0422071	0.00791827	0.0135542	0.632586	0.247977
CCDC86_S50_M2	-1.32866	-0.960213	-1.03846	0.722668	-0.950113	0.0444515	0.00176709	0.000442745	0.000297778	0.0854026
CCDC86_S58_M1	-0.213282	-0.633163	-0.832513	-1.59259	-1.78195	0.120566	0.000436812	3.33669e-05	1.81099e-06	8.01575e-07
CCDC86_S58_M3	-1.40913	NA	NA	NA	NA	0.00947766	NA	NA	NA	NA
CCDC86_S66_M2	NA	0.955645	0.328244	-0.246509	-1.18208	NA	0.130079	0.0705039	0.204554	0.0504128
CCDC86_S69_M2	0.343985	NA	0.619256	0.141947	NA	0.040737	NA	0.000176245	0.179049	NA
CCDC86_S69_M3	-1.09693	NA	NA	NA	NA	0.00817076	NA	NA	NA	NA
CCDC86_S80_M2	-0.434194	0.148705	-0.15208	0.951879	1.48431	0.426274	0.897098	0.91408	0.272114	0.00160995
CCDC86_S91_M1	0.335727	0.249125	0.137379	-0.0118766	-0.19372	0.0114006	0.179316	0.392247	0.941584	0.0958914
CCDC86_S91_M2	-0.424904	0.150797	-0.148304	0.94751	1.45891	0.429944	0.894218	0.915072	0.268977	0.00194923
CCDC86_T3_M1	-0.541093	-0.803548	-1.2587	-1.70667	-5.19978	0.00154801	2.8997e-05	2.60067e-07	2.10711e-09	3.08972e-14
CCDC86_T42_M1	NA	6.02003	5.73096	NA	NA	NA	7.87758e-14	7.63928e-12	NA	NA
CCDC86_T65_M3	-1.52099	NA	NA	NA	NA	0.00578442	NA	NA	NA	NA
CCDC86_Y164_M1	0.300204	0.0510977	-0.512475	-1.88831	-1.45454	0.019635	0.738633	0.0807017	6.33069e-07	9.48259e-07
CCDC88C_Y1750_M1	1.47391	3.20803	2.52092	1.615	2.39968	2.98652e-07	0.00115878	5.20204e-06	0.0267745	1.69777e-07
CCDC9_S386_M1	-0.0559009	0.21124	0.0939486	0.362567	0.560285	0.527721	0.0197853	0.468912	0.00202345	9.75089e-05
CCDC9_S390_M2	-0.28062	NA	NA	NA	NA	0.00198152	NA	NA	NA	NA
CCDC9_S521_M1	-0.4343	-0.295313	-0.185249	0.058943	-0.108601	0.0126923	0.00752108	0.0830477	0.751958	0.646945
CCDC9_S80_M1	-0.202505	-0.000345404	0.107818	-0.102187	-0.226917	0.226267	0.998426	0.630311	0.567407	0.0819386
CCDC9_T95_M1	-0.32792	0.0914655	-0.139665	-0.30086	-0.72339	0.0798744	0.798161	0.771783	0.192765	0.0131844
CCDC97_S212_M1	0.370865	0.354446	0.161468	-0.0587811	0.0385721	0.00961107	0.0295805	0.296106	0.645424	0.701453
CCM2_T239_M1	NA	NA	NA	0.534876	NA	NA	NA	NA	0.0284804	NA
CCNB2_S92_M1	0.0435266	0.205402	-1.28917	0.340213	-4.60546	0.701816	0.654913	1.69775e-05	0.0116414	3.56945e-13
CCNE1_S100_M1	1.37922	0.946514	0.30475	-0.909553	0.749173	0.000232335	0.245578	0.777671	7.89246e-06	0.00103676
CCNE1_S391_M1	-0.403627	1.01811	0.615113	0.47126	1.01549	0.227941	1.23711e-06	0.0120001	0.0100278	2.05876e-06
CCNK_S324_M2	0.174562	0.527728	-0.147108	0.135035	-0.331872	0.491208	0.0452724	0.449689	0.667964	0.00441746
CCNK_S328_M2	-0.162219	NA	-0.26569	NA	NA	0.203826	NA	0.049564	NA	NA
CCNK_S329_M1	0.00473069	-0.15241	-0.034718	0.039026	0.097231	0.950163	0.179468	0.735131	0.725512	0.283438
CCNK_S340_M1	-0.828611	-0.834247	0.139504	0.673087	0.308147	0.00817076	0.00341846	0.489815	0.0135085	0.0335349
CCNL1_S329_M2	0.228804	0.691219	0.507152	0.98262	1.05863	0.73757	0.42841	0.503761	0.00250703	0.00156191
CCNL1_S335_M1	0.0988821	0.249691	0.36191	0.304614	0.711978	0.436004	0.0556454	0.00996141	0.029414	2.12773e-05
CCNL1_S335_M2	0.078037	0.150328	0.278154	0.465572	0.682346	0.432765	0.202016	0.0110794	2.69144e-05	3.25125e-05
CCNL1_S341_M1	-0.33657	NA	NA	0.90398	NA	0.0317998	NA	NA	4.42415e-05	NA
CCNL1_S341_M2	0.158042	0.0569412	0.254555	-0.149981	0.609159	0.255551	0.73826	0.0135203	0.352543	4.14848e-06
CCNL1_S342_M2	-1.01265	0.306716	-0.520899	-2.11429	-1.52454	0.0112349	0.402545	0.151223	5.84132e-10	0.000139551
CCNL1_S352_M1	-0.142323	-0.241836	-0.077784	0.238812	0.426988	0.139414	0.019762	0.421189	0.0299915	0.000859746
CCNL1_T330_M2	0.228804	0.691219	0.507152	0.98262	1.05863	0.73757	0.42841	0.503761	0.00250703	0.00156191
CCNL2_S330_M1	0.395404	0.283138	-0.0199702	NA	NA	0.00458214	0.00199819	0.850091	NA	NA
CCNL2_S348_M1	NA	4.90301	NA	NA	NA	NA	5.66063e-12	NA	NA	NA
CCNL2_S351_M1	0.0989301	0.079549	0.173702	-0.43165	-0.249149	0.666447	0.542003	0.11588	0.213014	0.224508
CCNL2_S369_M1	0.0481559	-0.723177	-0.0641287	0.282201	-0.51482	0.928009	0.0834257	0.918298	0.668709	0.0789747
CCNO_S81_M1	-0.372789	-0.2776	NA	NA	NA	0.00705077	0.0263317	NA	NA	NA
CCNT2_S601_M1	0.667826	0.399924	0.00128328	-0.224678	-0.636824	0.000768772	0.405285	0.991874	0.159619	0.00100783
CCNY_S324_M2	-0.0942594	0.0972869	-0.0846632	-0.149535	0.0509808	0.333307	0.197517	0.195149	0.0503638	0.541312
CCNY_S326_M1	-0.064244	0.0543136	-0.101796	-0.135336	0.0998146	0.540963	0.702598	0.185817	0.189005	0.428645
CCNY_S83_M1	0.441046	-0.569873	0.110298	-0.296741	-0.563487	0.352244	0.14019	0.914046	0.542207	0.157871
CCNY_T103_M1	4.35001	4.42587	NA	NA	NA	7.67246e-13	5.13065e-12	NA	NA	NA
CCNY_T110_M1	1.3856	1.11683	0.535556	0.1431	0.544651	3.34947e-05	0.0309735	0.172996	0.465502	0.0914995
CCNY_T331_M2	-0.0942594	0.0972869	-0.0846632	-0.149535	0.0509808	0.333307	0.197517	0.195149	0.0503638	0.541312
CCNY_T37_M1	NA	NA	NA	NA	3.21385	NA	NA	NA	NA	2.32653e-10
CCNYL1_S342_M1	-0.4247	NA	NA	NA	NA	0.0840889	NA	NA	NA	NA
CCNYL1_S344_M1	0.189557	0.161857	0.153457	0.215478	0.245709	0.0570182	0.166095	0.121727	0.0410104	0.0257796
CCP110_S372_M1	NA	NA	NA	0.00656045	NA	NA	NA	NA	0.965818	NA
CCP110_S400_M1	NA	-1.49108	NA	NA	NA	NA	1.24982e-06	NA	NA	NA
CCT3_S243_M1	NA	-0.620347	NA	NA	NA	NA	0.000103801	NA	NA	NA
CCT8_S537_M1	NA	NA	NA	NA	0.694769	NA	NA	NA	NA	0.00017138
CCZ1B_S266_M1	-0.465304	-0.389842	-1.11191	-4.85017	-0.144634	5.70244e-05	0.00117564	1.9736e-08	3.077e-13	0.107485
CD276_S525_M1	0.732313	0.388507	-3.20031	-0.421874	-3.2152	5.27517e-05	0.112248	1.6519e-10	0.00442965	5.30691e-12
CD276_Y386_M1	NA	NA	3.93859	6.74963	6.20453	NA	NA	0.00250266	3.89152e-05	8.12726e-05
CD2AP_S458_M1	0.91697	0.662996	0.0257235	0.535815	2.49073	0.0829282	0.0762687	0.965544	0.240447	1.76393e-06
CD2AP_S510_M1	-0.26245	0.0111394	0.184064	0.162506	0.38303	0.0182587	0.941752	0.153735	0.100553	0.0136179
CD2AP_S510_M2	0.358571	0.605058	0.0977671	0.282743	-0.457018	0.0261888	0.000528838	0.356025	0.0293385	0.00208015
CD2AP_S514_M2	0.358571	0.605058	0.0977671	0.282743	-0.457018	0.0261888	0.000528838	0.356025	0.0293385	0.00208015
CD2BP2_S195_M1	-0.132808	-0.0203528	0.0021679	-0.0186467	-0.158176	0.140515	0.858413	0.987073	0.867049	0.0821676
CD2BP2_S247_M1	-5.42866	-0.850497	-0.0353176	-0.35227	-0.168593	1.80184e-12	1.45532e-06	0.778739	0.00557243	0.133062
CD2BP2_S49_M1	0.218709	0.192675	0.88942	1.09727	-1.65788	0.215109	0.176967	0.0184312	6.90331e-05	0.000419362
CD2BP2_T236_M1	NA	3.61906	NA	NA	NA	NA	3.2071e-10	NA	NA	NA
CD2BP2_T243_M1	-0.985004	-0.232867	-0.168128	-5.52617	-0.114653	0.000221774	0.00852251	0.246918	2.44703e-13	0.226635
CD33_S307_M1	0.24049	0.187367	0.0964207	-0.0274327	-0.0552302	0.0552677	0.0455586	0.358042	0.785029	0.511822
CD44_S704_M1	0.0674908	-0.556924	-0.323123	-0.0455843	0.0874971	0.472119	2.61501e-05	0.0231237	0.734674	0.115285
CD44_S706_M1	0.0289002	-0.245024	-0.00543658	-0.232008	-0.453947	0.83858	0.073654	0.963564	0.00960224	0.00030112
CD44_T720_M1	-0.13524	0.0499292	0.106872	-4.84082	0.0413624	0.276695	0.713807	0.313617	8.35619e-13	0.592073
CDC16_S560_M1	-0.61472	-0.635546	-0.253757	-0.622028	-1.06031	0.00337589	0.00444965	0.0222651	0.00299323	0.000182414
CDC20_S41_M1	-1.93758	-1.62661	-0.486697	-4.52887	-4.45884	9.6355e-05	0.112014	0.628812	2.41119e-11	1.65166e-12
CDC20_T106_M1	0.113229	0.23068	-0.210221	-0.783907	-2.08353	0.548652	0.0438353	0.285531	6.85121e-06	6.02227e-07
CDC20_T108_M1	NA	0.219805	-0.0785946	-0.971329	-2.81875	NA	0.0452155	0.637535	3.0567e-07	2.99165e-09
CDC20_T55_M2	0.354695	0.771719	-0.686684	-1.19888	-0.277864	0.326392	0.000104131	3.52305e-05	5.29923e-06	0.00170841
CDC20_T59_M2	0.354695	0.771719	-0.686684	-1.19888	-0.277864	0.326392	0.000104131	3.52305e-05	5.29923e-06	0.00170841
CDC20_T70_M1	0.440223	0.4308	-0.357837	-0.274019	-1.60472	0.0609386	0.0361854	0.00423706	0.160169	2.07483e-09
CDC23_S576_M1	0.517103	NA	-0.610038	NA	NA	0.336733	NA	0.216196	NA	NA
CDC23_S588_M1	0.138973	0.300172	0.0655753	0.337829	0.0456058	0.182356	0.0203312	0.748018	0.0485928	0.788115
CDC23_T565_M1	0.499628	0.66799	0.797267	-3.48161	0.99392	3.44716e-05	1.70008e-05	3.17909e-06	6.54404e-12	1.40469e-06
CDC23_T582_M1	NA	2.03351	NA	NA	NA	NA	7.9389e-10	NA	NA	NA
CDC25B_S249_M1	0.449196	NA	NA	NA	NA	0.00797476	NA	NA	NA	NA
CDC25C_S263_M1	-0.761402	0.340466	0.250875	0.069149	0.206133	0.0129883	0.0917592	0.286294	0.777669	0.440755
CDC26_S42_M1	0.0879553	0.106292	0.160298	-0.240098	0.171224	0.602389	0.435315	0.208636	0.130553	0.276526
CDC26_S52_M1	0.602764	NA	NA	0.957299	0.655637	8.1759e-05	NA	NA	6.31895e-07	2.06262e-05
CDC27_S364_M1	NA	NA	NA	NA	0.504011	NA	NA	NA	NA	3.79678e-05
CDC42BPB_S1690_M1	0.13641	-0.0653354	0.171687	-0.246748	-0.551493	0.593139	0.839685	0.531374	0.377702	0.0029583
CDC42BPB_S1690_M2	-0.522148	-0.0826953	0.10077	0.877967	0.835359	3.19239e-05	0.555651	0.437467	1.96626e-05	1.03787e-06
CDC42BPB_S1693_M2	-0.522148	-0.0826953	0.10077	0.877967	0.835359	3.19239e-05	0.555651	0.437467	1.96626e-05	1.03787e-06
CDC42EP1_S350_M1	NA	-0.1098	NA	NA	NA	NA	0.528392	NA	NA	NA
CDC42EP2_S141_M1	0.114137	0.108773	-0.0667119	0.334151	0.0857494	0.265778	0.306329	0.721652	0.0137243	0.399355
CDC42EP3_S100_M1	0.0618815	-0.0163943	0.172007	0.362119	0.421701	0.677578	0.89291	0.117012	0.00191015	0.00586022
CDC42EP4_S118_M1	-0.453603	-0.0523601	-0.214896	0.109952	0.0424799	0.415651	0.940486	0.784172	0.868535	0.946983
CDC42EP4_S174_M1	-0.239801	-1.96852	-0.227639	-3.84289	-3.77326	0.0501361	6.57425e-08	0.0338982	4.70614e-12	2.86251e-13
CDC42EP4_S292_M1	-0.634689	-0.225104	0.0126535	-0.206716	-0.370042	0.0247046	0.269657	0.91732	0.181601	0.00332144
CDC42EP4_S292_M2	-0.869502	-0.740835	-0.892835	-1.18172	-1.15606	0.0236426	0.0530259	0.0297611	0.00337851	0.00533544
CDC42EP4_S295_M1	0.904823	0.915242	0.352941	0.784009	-0.0757182	2.13198e-05	0.000154758	0.00153631	9.83365e-07	0.369936
CDC42EP4_S295_M2	-0.869502	-0.740835	-0.892835	-1.18172	-1.15606	0.0236426	0.0530259	0.0297611	0.00337851	0.00533544
CDC42EP4_S64_M1	0.216696	0.0855069	-0.316248	0.0644458	-0.456771	0.207787	0.630619	0.052546	0.76767	0.0273272
CDC5L_S303_M1	-0.275888	-0.401902	-0.0187322	-1.11432	-0.825536	0.302871	0.39164	0.959985	0.00309968	0.0545799
CDC5L_T377_M1	4.38449	4.50782	NA	NA	NA	4.7663e-11	1.51005e-13	NA	NA	NA
CDC5L_T385_M1	0.351484	0.407809	0.116011	0.173794	0.357729	0.0216752	0.0651555	0.506247	0.375812	0.0162048
CDC5L_T396_M2	NA	6.39806	NA	NA	NA	NA	1.46643e-12	NA	NA	NA
CDCA2_S400_M1	-0.971065	-2.5615	0.179423	-2.56607	-2.51174	1.7894e-05	1.59997e-11	0.140277	5.80678e-11	2.48664e-12
CDCA2_S407_M1	-0.835447	-0.197561	-0.200188	-1.70779	-0.762455	0.000991213	0.261254	0.302495	6.604e-07	0.000760594
CDCA2_S756_M1	0.154143	0.163734	NA	NA	NA	0.247973	0.322969	NA	NA	NA
CDCA2_S936_M1	0.169323	0.339763	0.14286	0.210468	-0.0232085	0.366354	0.0302727	0.41304	0.0143814	0.867496
CDCA2_T603_M1	0.851984	1.23368	-0.431923	1.22279	1.2928	0.144908	1.19179e-05	0.47463	2.81456e-06	9.2458e-08
CDCA3_S87_M1	-0.38646	-0.168631	-3.55633	-3.63002	-3.55994	0.00666939	0.654343	5.70973e-10	7.87274e-11	6.25856e-12
CDCA5_S209_M1	-0.234382	-0.588392	-0.834597	-3.61716	-3.54264	0.0156074	0.0127541	7.85106e-05	2.15701e-11	1.11932e-12
CDCA5_S75_M1	0.327111	-0.213559	0.267239	0.4136	-0.242094	0.78735	0.877413	0.794513	0.296746	0.763476
CDCA8_S219_M1	0.00606813	-0.172716	0.371457	-2.87491	0.0786876	0.9618	0.100425	0.0031694	1.54409e-11	0.306309
CDK1_T161_M1	-3.83996	-0.376048	-0.0108137	0.803367	0.642135	7.17966e-11	0.0444884	0.960861	2.99803e-05	0.00010249
CDK1_Y160_M1	-0.63982	-0.490955	NA	NA	NA	0.000845204	0.000263422	NA	NA	NA
CDK10_T196_M1	-0.0994722	-0.336206	0.0237091	-0.241457	0.0758057	0.768877	0.117455	0.936118	0.236649	0.815518
CDK11A_T583_M1	-0.0200438	-0.126265	0.0085377	-0.0676515	0.127057	0.879999	0.435295	0.958533	0.710136	0.441402
CDK11B_S234_M1	0.49689	NA	0.313068	0.697901	NA	0.0245902	NA	0.186052	0.0593012	NA
CDK11B_S283_M1	-1.03991	-0.84099	-0.13404	-0.0296147	0.231161	4.00727e-07	0.00845348	0.218109	0.777669	0.0508929
CDK11B_S47_M1	3.03084	0.976692	-2.31489	1.92769	-2.00858	0.00115928	0.525804	0.669379	0.00486684	0.682996
CDK11B_S589_M1	-0.3771	-0.447703	-0.283181	0.530696	0.543217	0.0355388	0.0756227	0.0023598	0.000127315	0.000927963
CDK11B_S65_M1	-0.0242764	-0.304024	-0.0728687	0.460319	0.366872	0.916159	0.288668	0.701465	0.0554941	0.0571511
CDK11B_S752_M1	0.519882	0.33575	0.246998	0.3187	0.330846	0.000713373	0.00142111	0.103337	0.05918	0.000395472
CDK11B_S752_M2	-0.00924344	-0.097816	-0.0507419	-0.051577	-0.238222	0.912631	0.210265	0.714043	0.683999	0.0464344
CDK11B_T595_M1	-0.397033	-0.438549	-0.29664	-0.333015	-0.19337	0.00817013	0.0174294	0.070152	0.00602357	0.229901
CDK11B_T61_M1	-0.467114	-0.256275	-0.250502	0.597967	-6.57979	0.000574468	0.0117779	0.0252691	5.94853e-05	1.0964e-14
CDK11B_T751_M1	0.736119	0.646003	-0.320168	-7.17497	-0.0510747	1.48469e-05	5.46962e-05	0.0113658	1.24932e-13	0.583169
CDK11B_T751_M2	-0.00924344	-0.097816	-0.0507419	-0.051577	-0.238222	0.912631	0.210265	0.714043	0.683999	0.0464344
CDK12_S1083_M1	-0.212487	-0.219187	-0.0255405	-0.117605	-0.0123604	0.476179	0.480805	0.948759	0.705248	0.964359
CDK12_S291_M2	0.501249	-0.768556	0.376073	-0.364435	-2.87683	0.000756356	2.28447e-05	0.00807559	0.00417105	6.02396e-12
CDK12_S293_M2	0.501249	-0.768556	0.376073	-0.364435	-2.87683	0.000756356	2.28447e-05	0.00807559	0.00417105	6.02396e-12
CDK12_S383_M2	-0.720118	-0.460583	-0.487282	-0.0125363	-0.261834	0.138148	0.0588638	0.0610017	0.958253	0.504155
CDK12_S385_M2	-0.720118	-0.460583	-0.487282	-0.0125363	-0.261834	0.138148	0.0588638	0.0610017	0.958253	0.504155
CDK12_S423_M1	-0.0239711	-0.0322803	-0.0840645	0.156464	0.112242	0.829633	0.793829	0.457624	0.18398	0.116407
CDK12_S644_M1	0.153191	0.620799	0.0102277	-2.24655	-0.594537	0.517873	0.00287725	0.975659	4.50537e-06	0.0378735
CDK12_S681_M1	0.171566	0.346599	0.35886	-0.313219	0.138694	0.469251	0.36708	0.100141	0.0293002	0.460703
CDK12_S681_M2	-0.523154	-0.462085	-0.49703	1.83519	0.200198	0.0312817	0.123539	0.0892138	1.35809e-05	0.0395103
CDK12_S685_M2	-0.635048	-0.435714	-0.498349	-5.83461	-5.76954	0.0309583	0.113548	0.0708092	3.87471e-13	3.28624e-14
CDK12_S889_M1	NA	NA	2.7108	NA	NA	NA	NA	5.75978e-08	NA	NA
CDK12_T1244_M1	1.12672	0.451642	-1.94338	-2.0248	0.58563	0.000433858	0.0322165	8.86164e-08	1.07395e-08	0.0478657
CDK12_T667_M2	NA	NA	NA	1.05607	NA	NA	NA	NA	6.97505e-07	NA
CDK12_T692_M1	0.124658	-0.0811408	-0.0727242	-0.100006	-0.0489069	0.748106	0.738781	0.863309	0.790246	0.882443
CDK12_T893_M1	0.0892284	-0.0107563	-0.0785839	-0.684947	-0.191599	0.74678	0.978551	0.872171	0.0433387	0.567472
CDK13_S1153_M1	NA	0.236766	NA	NA	NA	NA	0.0376661	NA	NA	NA
CDK13_T1058_M1	NA	NA	NA	-0.132479	NA	NA	NA	NA	0.196147	NA
CDK13_T1147_M1	-0.461127	NA	NA	NA	NA	0.0210509	NA	NA	NA	NA
CDK13_T1246_M1	-0.310189	-0.690829	-0.0515788	-0.0182243	-0.398372	0.520165	0.183263	0.851672	0.973995	0.550375
CDK13_T531_M1	-0.0744141	-0.261989	-0.296721	-0.192832	-0.0476781	0.414051	0.0477795	0.0232323	0.0135908	0.675902
CDK16_S119_M1	0.692363	-0.4638	-0.254585	-1.11247	0.282044	0.00189902	0.082434	0.372176	0.000500028	0.145095
CDK16_S138_M1	0.275291	0.341706	0.348525	0.410301	0.48281	0.151696	0.00717258	0.00732314	0.00485784	7.36652e-06
CDK16_S153_M1	3.57694	NA	NA	NA	NA	2.3965e-11	NA	NA	NA	NA
CDK17_S122_M1	NA	NA	0.559893	NA	NA	NA	NA	0.0117112	NA	NA
CDK17_S137_M1	0.656367	-0.440714	-0.781695	-0.299212	-1.15075	0.469065	0.0121313	0.173213	0.589413	0.017584
CDK17_S146_M1	0.0933297	-0.487553	0.37154	0.357969	1.03664	0.784643	0.279887	0.186143	0.620684	0.000666866
CDK17_S180_M1	1.53642	1.59058	2.09085	2.16868	1.27503	1.72009e-06	1.08726e-05	3.17538e-06	1.50725e-07	2.76873e-05
CDK18_S132_M1	0.351419	-0.0988465	0.0105586	-0.0656826	-0.0778812	0.174471	0.725037	0.979981	0.80592	0.713352
CDK18_S74_M1	0.114446	0.177496	0.119389	-0.00193659	0.0129434	0.483027	0.255005	0.524099	0.990859	0.935476
CDK18_S89_M1	-0.294555	-0.270586	-0.175895	-0.41097	-0.620177	0.329	0.514227	0.679588	0.165718	0.0634044
CDK18_S98_M1	-1.17567	-0.45737	-0.607688	0.42748	0.354929	0.0678515	0.220477	0.272139	0.244159	0.41682
CDK3_T14_M1	0.0653228	-0.0203393	-0.0318527	-0.251682	-0.905023	0.562189	0.861738	0.793519	0.0151821	2.61803e-06
CDK3_T14_M2	NA	0.359387	NA	NA	-0.788866	NA	0.0606202	NA	NA	9.96497e-05
CDK3_Y15_M1	-0.368634	-0.0113838	0.310829	-0.0868898	-1.06588	0.00171532	0.954059	0.00902746	0.490709	9.54218e-06
CDK3_Y15_M2	NA	0.359387	NA	NA	-0.788866	NA	0.0606202	NA	NA	9.96497e-05
CDK3_Y159_M1	-0.893227	-0.680676	-0.351872	-0.186194	-0.155949	5.05566e-05	0.000666869	0.0402291	0.069351	0.102561
CDK4_S267_M2	NA	0.429414	0.762889	-0.405369	-0.127196	NA	0.256808	0.00106927	0.0234285	0.431679
CDK4_T277_M2	NA	0.429414	0.762889	-0.405369	-0.127196	NA	0.256808	0.00106927	0.0234285	0.431679
CDK7_T170_M1	-0.260917	-0.0250976	0.177934	0.371019	0.327397	0.192972	0.923866	0.223268	0.0900634	0.10388
CDK9_S347_M1	0.287042	0.19461	-0.0445475	0.0936562	0.222993	0.112437	0.40269	0.878235	0.610047	0.194654
CDK9_T186_M1	NA	NA	NA	-0.111379	-0.416703	NA	NA	NA	0.251471	0.000681399
CDKN1A_S130_M1	0.0256884	0.176061	0.714284	2.02856	1.97895	0.80213	0.0758074	0.00020025	6.895e-09	1.66022e-09
CDKN1C_S299_M1	NA	0.765467	0.220551	0.144551	0.323277	NA	0.00158906	0.30732	0.398466	0.0560175
CDR2_S311_M1	0.491143	0.523244	0.403743	0.129291	-0.0674614	0.000963066	0.000176618	0.00649299	0.190629	0.521845
CDR2L_T67_M1	NA	NA	NA	2.19628	NA	NA	NA	NA	4.30911e-11	NA
CDS2_S21_M1	-0.340247	-0.632187	-0.217228	-0.466429	-0.232847	0.0698411	0.00483408	0.11833	0.0203539	0.165771
CDS2_S33_M1	0.002474	-0.260854	0.106838	0.13759	0.432624	0.983058	0.00297434	0.428797	0.267469	0.0025523
CDS2_S35_M1	NA	NA	NA	-0.133031	NA	NA	NA	NA	0.324204	NA
CDS2_S41_M1	-0.38022	-0.237353	-0.111653	-0.194151	0.237426	0.00402058	0.00413691	0.54597	0.449753	0.113425
CDT1_S316_M1	-1.07516	-1.10119	-0.178298	-1.12068	-1.09085	4.2919e-05	8.17195e-06	0.149606	1.72171e-06	9.22442e-08
CDT1_S318_M1	0.708313	-0.26895	-0.0873237	-4.5786	-4.49563	0.000942901	0.081284	0.556024	1.56217e-12	1.23853e-13
CDT1_S73_M1	0.323519	0.0206579	0.274362	0.752897	-2.6621	0.143761	0.94431	0.215871	0.00250975	1.927e-11
CDV3_S107_M1	-0.525323	-0.585562	0.316081	0.688495	0.350198	0.00179851	0.000293481	0.0140097	0.00501503	0.0673483
CDYL_S216_M1	0.223773	0.133164	0.175275	0.0699009	0.158606	0.0244025	0.151612	0.0666361	0.485412	0.174229
CDYL_T230_M1	0.105615	0.00832396	0.160782	0.314914	-0.229861	0.644636	0.979282	0.320456	0.16781	0.268227
CEBPB_S223_M1	6.37967	NA	NA	NA	NA	1.62316e-12	NA	NA	NA	NA
CELSR1_S2764_M1	0.542861	0.327503	0.184453	0.921259	0.80273	0.151416	0.0137118	0.165291	0.00896322	0.0286085
CELSR1_S2867_M1	0.273612	0.17933	-0.0612488	-0.307013	2.05673	0.143569	0.135252	0.708433	0.0372631	4.01128e-09
CENPA_S17_M2	-0.170059	0.11466	-0.124072	-0.146168	-0.326619	0.147529	0.44203	0.336802	0.520669	0.034649
CENPA_S19_M2	-0.170059	0.11466	-0.124072	-0.146168	-0.326619	0.147529	0.44203	0.336802	0.520669	0.034649
CENPB_S156_M1	0.151688	-0.0599082	0.024565	-0.0465829	0.0334492	0.177753	0.673818	0.896714	0.727305	0.840743
CENPC_S177_M1	-0.0502338	-3.40869	-0.659766	-3.40832	-3.30245	0.600468	1.89629e-10	0.000973658	4.05348e-11	3.98633e-12
CENPC_S225_M1	-0.0188366	-0.0294924	-0.00740923	0.0606818	-0.0306472	0.901208	0.93016	0.960826	0.71711	0.846793
CENPC_S773_M1	0.264707	-0.113981	-0.229867	-3.87568	-3.81118	0.0588697	0.242292	0.204245	6.61131e-12	5.69857e-13
CENPF_S3023_M1	0.539108	-0.518524	-0.738564	-1.42955	-1.35931	0.000207727	0.0181298	4.68181e-05	3.15739e-08	1.61965e-09
CEP131_S105_M2	0.0289816	0.107142	-1.19403	-2.29075	-2.24855	0.875136	0.551455	0.000704821	1.56413e-09	2.4562e-10
CEP131_S78_M1	-0.0627276	NA	NA	NA	NA	0.544811	NA	NA	NA	NA
CEP131_T93_M1	NA	NA	NA	NA	3.31321	NA	NA	NA	NA	5.56158e-12
CEP131_T96_M1	-0.16735	-0.241008	-0.102374	-0.543617	-0.981106	0.118174	0.0349611	0.625021	0.00723205	2.684e-06
CEP131_T96_M2	0.0289816	0.107142	-1.19403	-2.29075	-2.24855	0.875136	0.551455	0.000704821	1.56413e-09	2.4562e-10
CEP135_S253_M1	0.476766	1.75998	0.089785	-0.194182	0.108744	0.05713	2.88455e-05	0.790056	0.267922	0.511366
CEP135_S439_M1	-0.12507	-0.219726	-0.24912	-0.84564	-0.730114	0.291346	0.417764	0.0911627	0.000163042	0.0139246
CEP152_S1461_M1	-0.112692	-0.140229	-0.369146	-0.21729	0.400587	0.608474	0.129045	0.162148	0.0443915	0.000663773
CEP170_S1019_M1	-0.604519	-0.355398	-0.310377	-0.0868613	0.239081	5.14744e-05	0.00136362	0.00278148	0.268881	0.00420151
CEP170_S1112_M1	0.0592153	0.0328081	0.054552	0.0548716	-0.214513	0.564904	0.809363	0.677466	0.583713	0.0407953
CEP170_S1162_M1	NA	NA	NA	NA	1.05272	NA	NA	NA	NA	0.000386657
CEP170_S1162_M2	-0.0321364	-0.267609	0.177833	0.397592	-2.88415	0.68426	0.0212619	0.165506	0.00107871	5.07391e-13
CEP170_S1165_M1	0.907565	0.607811	0.451197	0.699192	-0.0262054	0.000148284	0.00185366	0.00806556	4.24847e-05	0.875321
CEP170_S379_M1	-0.427319	-0.26409	-0.238456	-0.0340673	-0.0226011	0.0664854	0.344785	0.305749	0.869946	0.894369
CEP170_S450_M1	0.0912528	-0.00850786	-0.290639	-0.00834761	0.381095	0.45122	0.973254	0.313617	0.963471	0.0178464
CEP170_S450_M2	-0.347519	-0.00641965	-0.571829	-0.0397437	0.179649	0.391772	0.979282	0.309708	0.948686	0.274542
CEP170_S452_M2	-0.347519	-0.00641965	-0.571829	-0.0397437	0.179649	0.391772	0.979282	0.309708	0.948686	0.274542
CEP170_S881_M1	0.195239	0.311798	-0.0188551	0.206343	0.591221	0.310127	0.203463	0.905875	0.336787	0.000228056
CEP170_T1533_M1	0.064239	-4.15549	0.290601	0.14759	0.023984	0.619615	1.49628e-10	0.476439	0.549257	0.930709
CEP170_T377_M1	NA	NA	-0.0990567	0.0889272	NA	NA	NA	0.301369	0.21256	NA
CEP170_T503_M1	-5.67622	-0.254637	0.252452	-5.7131	0.442047	8.35825e-12	0.0139965	0.0256287	3.87471e-13	0.00277769
CEP170_T948_M1	0.405388	0.668379	0.403401	0.156561	0.409064	0.00330525	0.00679217	0.05259	0.52706	0.0429569
CEP170B_S1548_M1	-0.30987	0.166206	0.0014322	-5.24417	0.175055	0.0171124	0.0443822	0.986568	2.78286e-13	0.0258147
CEP170B_S362_M1	-6.06505	-6.08728	-0.11679	0.0431713	-0.204832	1.84942e-11	2.59563e-12	0.589038	0.826985	0.251073
CEP170B_S597_M1	-0.240924	0.0837933	-0.0254507	-0.213778	-0.340449	0.0962974	0.484246	0.899949	0.167784	0.00537319
CEP170B_S619_M1	0.243252	0.830276	0.662799	-0.159959	-0.612266	0.164044	0.00321409	0.0359704	0.276033	0.00775096
CEP170B_S655_M1	-0.0609559	-0.150993	-0.0529067	0.175156	0.146577	0.759833	0.384505	0.764304	0.224844	0.272178
CEP170B_S829_M2	-0.630675	-0.13148	0.354485	3.51043	2.51866	0.438489	0.544567	0.101975	3.31265e-05	2.02763e-05
CEP170B_S853_M1	0.0954867	0.188579	0.235334	0.625351	0.283176	0.652806	0.325274	0.29695	0.00283551	0.334057
CEP170B_T531_M1	NA	NA	NA	5.25597	5.03584	NA	NA	NA	1.31581e-12	2.55024e-12
CEP170B_T825_M2	-0.632601	-0.13148	0.354485	3.51043	2.51866	0.435786	0.544567	0.101975	3.31265e-05	2.02763e-05
CEP192_S1755_M1	0.286057	0.584222	-0.0585889	-0.603418	-1.03431	0.00666116	4.49122e-05	0.715358	0.00014381	8.38058e-09
CEP350_S2460_M1	-0.671776	-1.06132	0.144704	1.26479	-0.759842	0.0731485	0.0142441	0.722908	3.54203e-06	3.02169e-05
CEP350_T2117_M1	NA	-0.252882	-0.490739	NA	-0.405887	NA	0.648618	0.546335	NA	0.180251
CEP43_S156_M1	-0.551281	-0.407237	-0.28761	-0.118204	0.334056	0.000153042	0.00166887	0.0120001	0.186501	0.00306713
CEP43_S156_M2	0.251627	0.178546	0.250467	0.538515	0.284996	0.0828778	0.256998	0.0267444	0.00173275	0.00438384
CEP43_S160_M1	NA	NA	NA	NA	8.91342	NA	NA	NA	NA	4.14273e-15
CEP43_S160_M2	0.251627	0.178546	0.250467	0.538515	0.284996	0.0828778	0.256998	0.0267444	0.00173275	0.00438384
CEP55_S425_M2	-1.33223	-0.476481	-0.762986	1.03441	-3.73794	3.69126e-06	0.0157989	0.000138654	1.80319e-06	9.58769e-13
CEP55_S428_M2	-1.12623	-0.169744	-0.518518	1.3197	-5.23756	7.7585e-05	0.573505	0.11604	0.000456838	1.32868e-13
CEP55_T430_M1	0.0387228	0.396662	NA	NA	NA	0.734292	0.0305577	NA	NA	NA
CEP68_Y482_M1	-2.33516	-2.34596	0.403111	-0.231757	0.133041	9.99691e-09	2.5268e-10	0.0410148	0.0114022	0.0971381
CEP72_S237_M1	NA	-0.575028	-0.758776	NA	NA	NA	0.0223978	0.154904	NA	NA
CEP76_S83_M1	0.986599	0.916628	0.71557	0.482786	0.538644	0.163238	0.166768	0.0134186	0.0611145	0.0287168
CEP89_Y123_M1	-3.02536	-0.330278	-2.98853	-3.06225	-2.99219	1.44194e-09	0.0127137	4.37668e-10	9.40625e-11	5.09298e-12
CEP97_S416_M1	NA	0.352724	0.986997	NA	NA	NA	0.0210165	9.71578e-05	NA	NA
CEP97_T864_M1	NA	NA	NA	NA	0.614472	NA	NA	NA	NA	0.000550864
CEPT1_S18_M1	-3.75133	0.165745	-3.7145	-3.78821	-3.71815	2.0392e-10	0.4639	7.44574e-12	4.31731e-12	4.29517e-13
CETN2_S20_M1	-0.228862	-0.296868	-0.212685	0.233262	0.133492	0.0323632	0.0803208	0.282069	0.100921	0.224215
CFDP1_S250_M1	-3.66425	-0.866496	-0.767824	-0.475729	-0.0340169	7.96584e-10	0.0354873	0.0103695	0.19022	0.869608
CFL1_S3_M1	1.49662	0.936874	0.376092	1.31846	1.49528	4.41585e-05	1.63892e-07	0.00100406	9.77087e-08	3.90578e-10
CFL1_S3_M2	1.44993	0.85363	0.393172	1.26763	1.44541	7.12931e-05	1.14114e-06	0.000456703	3.49489e-08	3.97331e-10
CFL1_S41_M1	-0.225084	0.554959	0.676076	-0.186674	0.0190211	0.435202	0.12578	0.0424968	0.231681	0.929811
CFL1_S8_M2	1.44993	0.85363	0.393172	1.26763	1.44541	7.12931e-05	1.14114e-06	0.000456703	3.49489e-08	3.97331e-10
CFL1_Y68_M1	2.0916	-0.242158	NA	NA	NA	4.73529e-07	0.310046	NA	NA	NA
CGN_S137_M2	0.452282	NA	NA	NA	NA	0.366697	NA	NA	NA	NA
CGN_S140_M2	0.452282	NA	NA	NA	NA	0.366697	NA	NA	NA	NA
CGN_S165_M1	0.414593	0.260066	-0.026755	-0.122169	-0.143575	0.000181081	0.0200093	0.815445	0.228795	0.0803947
CGN_S258_M1	0.240823	NA	NA	NA	NA	0.0129916	NA	NA	NA	NA
CHAF1A_S65_M1	0.648994	0.585027	0.411319	-0.0194325	-0.159301	0.000170318	9.37519e-05	0.0100526	0.921354	0.251364
CHAF1A_S83_M1	-0.418899	-0.0196064	0.309859	-0.0159781	-0.236216	0.000324155	0.853558	0.00930719	0.885985	0.140914
CHAF1A_S951_M1	0.224834	0.116119	-0.0980082	-0.690854	-1.25417	0.0561831	0.293896	0.25543	5.16209e-06	3.88609e-07
CHAF1A_Y780_M1	0.476977	0.667465	0.582269	0.00469859	0.154297	0.00037356	4.7574e-06	0.00447755	0.986634	0.0905046
CHAF1B_S410_M1	0.11413	-0.00801248	0.270489	0.220154	-0.576591	0.303806	0.920944	0.0078091	0.0713465	0.000470318
CHAF1B_S429_M1	-0.0670173	-0.00597898	0.0182602	-0.128797	-0.406509	0.770358	0.982485	0.953989	0.563001	0.0957353
CHAF1B_S538_M1	-0.0564714	0.0625181	0.0469758	-4.96872	0.63208	0.766575	0.765295	0.813035	2.30057e-12	0.000551667
CHAF1B_T432_M2	0.0676085	0.140395	-0.261399	-1.09063	-1.86768	0.799051	0.654959	0.415828	0.0017668	3.7908e-05
CHAF1B_T433_M2	0.0676085	0.140395	-0.261399	-1.09063	-1.86768	0.799051	0.654959	0.415828	0.0017668	3.7908e-05
CHAMP1_S108_M1	NA	NA	-0.375004	NA	NA	NA	NA	0.378912	NA	NA
CHAMP1_S139_M2	NA	NA	NA	NA	-0.12593	NA	NA	NA	NA	0.128945
CHAMP1_S145_M1	-0.0509694	-0.0219072	-0.00424521	-0.108297	0.0155037	0.603703	0.83471	0.970085	0.228795	0.84982
CHAMP1_S145_M2	NA	NA	-0.271301	NA	-0.149689	NA	NA	0.0799254	NA	0.099922
CHAMP1_S164_M2	2.07689	NA	NA	NA	2.86941	1.54467e-08	NA	NA	NA	9.4966e-13
CHAMP1_S173_M1	-0.000932315	0.016412	0.163329	0.079169	0.226992	0.991542	0.854198	0.048355	0.399822	0.054716
CHAMP1_S173_M2	-0.367916	-0.379854	-0.129209	-0.171583	-0.370659	0.280541	0.110088	0.299611	0.364907	0.161164
CHAMP1_S177_M2	-0.029295	-0.269944	0.236445	0.0218789	-0.188648	0.915638	0.120615	0.0784447	0.907924	0.340587
CHAMP1_S184_M1	-0.249926	-0.471989	-0.588688	-0.493453	-0.701393	0.0542416	0.000433442	0.000505189	0.00124529	0.00282184
CHAMP1_S204_M1	-0.249322	-0.0791617	-0.255019	-0.0801694	0.164136	0.0230744	0.36449	0.00816196	0.267895	0.263649
CHAMP1_S214_M1	-1.13015	-1.57835	-1.10894	-1.09438	-1.88565	1.87926e-05	0.000190335	4.1017e-06	1.4056e-05	0.000143585
CHAMP1_S217_M1	-0.157978	-0.235569	0.0931253	0.203718	-0.431149	0.120326	0.0683097	0.334891	0.0187501	0.000132045
CHAMP1_S282_M1	0.590853	0.357278	0.490811	0.312328	0.696728	0.000453708	0.0161808	2.22443e-05	0.0376408	1.88776e-05
CHAMP1_S284_M1	NA	NA	NA	NA	0.44237	NA	NA	NA	NA	0.000305327
CHAMP1_S284_M2	0.315351	-4.15092	-0.0502107	0.0158943	0.168162	0.0128959	3.44958e-11	0.64736	0.930523	0.134369
CHAMP1_S286_M2	0.176884	-1.59393	-0.738163	0.137337	0.0896382	0.440521	4.67264e-06	0.311571	0.481521	0.639431
CHAMP1_S297_M1	0.623442	0.835931	0.0118304	-7.43133	-7.40153	0.0210298	0.0138259	0.951117	2.43372e-13	1.41193e-14
CHAMP1_S297_M2	0.792906	-1.10513	-0.686111	-2.76262	0.509436	0.276042	0.00022621	0.194041	8.22742e-10	0.0565325
CHAMP1_S308_M1	0.128994	0.0155496	0.0789219	0.400649	0.112361	0.136663	0.90402	0.386696	0.000456388	0.133368
CHAMP1_S319_M1	-0.274164	-0.731711	-0.44573	0.728738	0.326786	0.125091	0.00821294	0.0329364	0.0152565	0.138796
CHAMP1_S344_M1	0.134573	-0.321195	-0.776569	-0.0760218	-0.0673763	0.721619	0.303192	0.14601	0.790609	0.486481
CHAMP1_S353_M1	0.211614	-0.122813	-0.508612	-0.379695	-0.681795	0.00980114	0.197382	9.66826e-05	0.000141835	4.77088e-07
CHAMP1_S355_M1	NA	NA	NA	NA	-1.91672	NA	NA	NA	NA	4.98248e-07
CHAMP1_S405_M1	-0.126057	-0.456185	-0.359972	-0.244575	-0.411049	0.299629	0.00446606	0.00163002	0.0688551	0.000788187
CHAMP1_S416_M1	0.0132087	-0.380066	-0.151029	-0.28443	-0.74447	0.948583	0.00282472	0.693024	0.25984	0.0363232
CHAMP1_S427_M1	-0.281272	-0.345016	0.0929472	0.314478	0.267117	0.331198	0.153911	0.769604	0.289513	0.0116448
CHAMP1_S443_M1	NA	3.63527	NA	NA	NA	NA	2.85241e-12	NA	NA	NA
CHAMP1_S445_M1	0.0126411	0.034306	0.136203	0.747931	0.0785816	0.902037	0.907608	0.508758	0.0630495	0.576244
CHAMP1_S445_M2	-0.374304	1.11348	0.653367	-0.56924	-0.164009	0.00238059	6.61429e-05	2.72067e-05	9.31029e-06	0.150021
CHAMP1_S452_M1	0.583181	0.790615	1.13492	1.65458	-1.7639	0.0550595	0.0598156	0.0018862	2.33791e-07	2.03015e-09
CHAMP1_S452_M2	-0.250777	1.16746	0.622247	-0.557098	-0.312326	0.0542416	2.81615e-05	0.000825602	6.56512e-05	0.130458
CHAMP1_S459_M1	0.469362	0.280053	1.25976	-0.039808	-0.134824	0.0181735	0.0433607	0.000429247	0.774476	0.251825
CHAMP1_S476_M1	-1.00442	-0.923713	-0.8329	1.49662	1.56712	0.120218	0.0843163	0.206707	0.0322763	0.00053842
CHAMP1_S505_M1	0.0344762	0.198576	-0.0131406	0.0742348	0.0881093	0.669497	0.0167596	0.876895	0.253755	0.143331
CHAMP1_S542_M1	-0.100959	0.00668111	0.0818568	0.0429905	-0.0722512	0.298759	0.965145	0.532047	0.63978	0.441641
CHAMP1_S603_M1	0.336243	0.195017	-0.0533527	-0.817495	-0.835412	0.0579941	0.402545	0.758231	0.059817	5.86348e-05
CHAMP1_S627_M1	-0.457332	-0.254533	-0.0408169	-0.317291	-0.103698	0.00187599	0.00298513	0.729799	0.00109306	0.108089
CHAMP1_T169_M2	-0.590101	-0.914072	-0.324085	-5.61077	-0.0126761	0.000275085	3.08205e-05	0.000591562	1.90491e-13	0.830947
CHCHD3_S50_M1	NA	NA	NA	NA	6.64621	NA	NA	NA	NA	2.86251e-13
CHD1_S1677_M1	-0.39801	-0.39566	0.0775669	0.302984	-0.808494	0.0531918	0.222093	0.758515	0.221798	0.188464
CHD1_S1689_M1	-2.07213	-1.49677	-1.88355	-6.31337	-2.18567	7.05075e-09	1.33532e-05	0.000861656	1.59637e-12	1.1361e-09
CHD1_T1394_M1	NA	NA	NA	0.899028	1.02457	NA	NA	NA	4.04068e-05	1.51714e-06
CHD3_S1601_M1	NA	0.125883	0.061444	0.0300741	-0.181111	NA	0.25416	0.591251	0.783039	0.09441
CHD3_T715_M1	0.470878	0.434874	0.372717	0.438554	0.864082	6.86298e-05	0.000113326	0.0045618	0.000101344	1.07427e-06
CHD4_S1531_M2	0.0990995	-0.0432923	-0.330597	-0.414143	-0.741175	0.682641	0.81754	0.25293	0.101544	0.00998037
CHD4_S1535_M1	-0.279785	-0.0500261	0.0580016	-0.0347169	0.0253897	0.0347903	0.743474	0.69271	0.798695	0.856851
CHD4_S1535_M2	0.0990995	-0.0432923	-0.330597	-0.414143	-0.741175	0.682641	0.81754	0.25293	0.101544	0.00998037
CHD4_S1537_M1	0.146838	0.366216	0.566246	0.149982	0.517247	0.142749	0.00476663	2.82932e-05	0.0450978	0.000782906
CHD4_S1570_M1	-1.17044	-0.746969	-0.393147	-0.311302	0.478641	0.000257395	0.00456038	0.0669358	0.00632883	7.15081e-05
CHD4_S1602_M1	0.408293	0.177826	0.241119	-0.223288	0.411705	0.0580416	0.392911	0.136981	0.127334	0.00742522
CHD4_S515_M2	0.285011	0.375696	0.202389	-0.384291	-0.111284	0.152917	0.0223047	0.221647	0.00500848	0.331936
CHD4_T1549_M2	1.14791	0.395	-1.75567	-0.157259	0.921636	0.107588	0.700795	0.00766502	0.539953	3.8876e-05
CHD4_T1553_M1	0.52836	0.378094	-0.0144646	-0.0658937	0.344146	0.0103406	0.150112	0.944393	0.747785	0.0659817
CHD4_T1553_M2	1.14791	0.395	-1.75567	-0.157259	0.921636	0.107588	0.700795	0.00766502	0.539953	3.8876e-05
CHD4_T517_M1	NA	NA	0.210813	NA	0.393482	NA	NA	0.0225064	NA	0.00285804
CHD4_T517_M2	0.285011	0.375696	0.202389	-0.384291	-0.111284	0.152917	0.0223047	0.221647	0.00500848	0.331936
CHD4_T529_M1	8.01236	NA	7.64019	NA	NA	5.95851e-13	NA	3.43229e-13	NA	NA
CHD4_Y372_M1	-1.86038	-1.26534	-0.325964	-1.14185	-2.06549	4.44834e-06	0.000433351	0.289531	2.96001e-05	5.21142e-06
CHD5_S1631_M1	0.578072	0.594617	0.515856	0.329915	-0.0611429	0.00035583	0.0049542	0.00101659	0.0541344	0.703179
CHD6_S2689_M1	0.00217748	0.232879	-0.00324999	0.970272	1.00585	0.99524	0.279706	0.994327	0.0156052	2.74336e-07
CHD7_S2559_M1	-0.587863	-0.21143	-0.216269	-0.614395	-0.869079	0.02765	0.42467	0.0861956	0.00823791	0.000212238
CHD7_S2956_M1	NA	NA	0.223981	-0.0486033	-1.04853	NA	NA	0.42492	0.692334	9.08472e-06
CHD8_S491_M1	0.489536	0.147942	0.444637	0.147123	0.241882	0.0240608	0.525485	0.0235087	0.466244	0.196458
CHD9_S550_M1	0.462303	-0.0693834	0.345539	0.291612	0.218878	0.000952873	0.716831	0.00591002	0.00698177	0.0226984
CHERP_Y694_M1	NA	-1.58921	NA	NA	NA	NA	1.77312e-09	NA	NA	NA
CHMP2B_S199_M1	-0.198344	-0.273976	-0.056891	-0.162082	-0.307826	0.15855	0.0606547	0.779344	0.234718	0.075631
CHMP3_S200_M1	-1.24794	1.34025	0.796927	-1.3055	-1.14026	2.21822e-05	2.481e-06	0.0406101	1.12149e-05	6.55022e-08
CHMP4B_S184_M1	1.50921	1.03433	NA	NA	NA	5.58653e-05	0.00244698	NA	NA	NA
CHMP7_Y242_M1	-1.0339	-1.43886	0.359002	-1.53504	0.703925	0.0264895	0.000314238	0.233422	7.50013e-06	0.00377554
CHORDC1_T47_M1	NA	NA	NA	NA	4.06517	NA	NA	NA	NA	1.43917e-11
CHST12_S211_M2	0.270327	-0.00179066	0.342583	0.894473	0.245159	0.483016	0.997794	0.604394	0.00471068	0.534546
CHST12_T215_M2	0.270327	-0.00179066	0.342583	0.894473	0.245159	0.483016	0.997794	0.604394	0.00471068	0.534546
CHTF18_S64_M1	0.169933	0.083389	-0.465966	-0.125503	-4.11437	0.0210243	0.250389	3.17026e-05	0.0746397	3.28624e-14
CHTF18_S871_M1	0.159058	0.114567	0.113052	-0.379679	-0.324328	0.151696	0.300057	0.235802	0.00336816	0.00784177
CIC_S105_M1	-0.25988	0.00192239	0.0786577	0.0178456	0.12216	0.00461348	0.984222	0.29531	0.828059	0.0555303
CIC_S1246_M1	0.00588351	0.113832	0.0419554	-0.174668	0.136235	0.94882	0.109778	0.73849	0.181889	0.0938397
CIC_S1294_M1	NA	NA	5.0032	NA	5.29196	NA	NA	8.50083e-12	NA	2.12226e-13
CIC_S1373_M1	-0.0286703	0.567194	0.280738	-0.0630386	0.0369252	0.870606	0.0386386	0.0792758	0.590131	0.63134
CIC_S1373_M2	-0.140845	-0.343346	-0.395561	-0.592501	-0.202844	0.483386	0.00187495	0.000770808	0.00307862	0.305565
CIC_S1378_M1	NA	0.593969	NA	NA	NA	NA	0.00135208	NA	NA	NA
CIC_S1378_M2	-0.0931487	NA	NA	NA	NA	0.357367	NA	NA	NA	NA
CIC_S173_M1	0.327969	-0.276001	-0.218957	0.686624	0.0713634	0.101454	0.14793	0.131234	3.62806e-06	0.672785
CIC_S175_M1	-0.441349	-0.445453	-0.25562	-0.460178	0.751079	0.218564	0.000865004	0.165251	5.69828e-05	0.0546856
CIC_S211_M1	NA	-1.35068	NA	NA	NA	NA	6.0609e-05	NA	NA	NA
CIC_S312_M1	NA	0.515183	NA	NA	NA	NA	8.11828e-05	NA	NA	NA
CIC_S605_M1	-1.17802	-1.16666	-1.44767	1.27598	0.251973	0.000386116	8.45539e-06	2.24723e-06	8.26301e-07	0.0699699
CIC_S721_M1	NA	-1.54701	NA	NA	-0.237979	NA	1.29742e-07	NA	NA	0.028155
CIC_T1375_M2	NA	NA	NA	-0.434073	-0.157561	NA	NA	NA	0.00866813	0.27831
CIR1_S202_M1	-1.19083	-1.10554	0.104363	0.247272	-0.0672512	1.11803e-06	0.000807295	0.646423	0.195416	0.640002
CIZ1_T244_M1	0.312331	NA	NA	NA	NA	0.027264	NA	NA	NA	NA
CKB_S199_M1	-0.505155	-0.658132	-0.236551	0.0906556	-0.305965	0.00283609	0.00988454	0.348604	0.578547	0.150603
CKB_S199_M2	0.536114	0.259747	-0.208426	-3.30781	1.18306	0.0281699	0.43464	0.696951	1.83403e-10	0.0855932
CKB_S205_M2	1.31332	1.03077	0.194159	-0.518846	1.79852	0.00880322	0.00463827	0.70066	0.00148329	0.00100046
CLASP1_S1093_M1	-4.71044	0.301076	0.17002	0.0568918	-0.26167	4.81047e-12	0.0158049	0.0998768	0.619375	0.0116192
CLASP1_S1223_M1	0.493744	0.830533	NA	NA	NA	0.000255919	7.11803e-06	NA	NA	NA
CLASP1_S600_M1	0.457471	0.199662	0.0358108	-0.073051	-0.0902513	0.00361281	0.0609052	0.882925	0.504405	0.294902
CLASP1_S646_M1	0.382446	NA	NA	NA	NA	0.00194067	NA	NA	NA	NA
CLASP1_S795_M1	0.0423219	-0.0709532	-0.0140615	-0.831868	-0.874796	0.645326	0.423721	0.921781	1.32757e-06	7.20905e-07
CLASP1_Y634_M1	0.370525	0.0490562	0.409432	0.0649732	-0.412183	0.213292	0.88725	0.237316	0.524757	0.000666258
CLASP2_S370_M1	-0.0125519	0.298032	-0.322737	-0.123479	0.223143	0.963317	0.174459	0.19554	0.430481	0.317505
CLASP2_S596_M1	0.395919	0.211886	0.00217485	-0.146153	-0.456034	0.00172864	0.0102345	0.982219	0.111966	1.58504e-05
CLASP2_T594_M1	0.100305	-0.0274372	-0.187711	-0.146973	-0.332734	0.798705	0.952183	0.674649	0.711245	0.0637807
CLASRP_S285_M1	-0.225914	-0.335132	-0.201033	0.43929	0.189492	0.0602062	0.0716592	0.326412	0.00970394	0.176161
CLASRP_S294_M1	0.833709	1.11628	0.385441	-0.536947	0.468112	0.000186925	6.32956e-06	0.0503213	0.0456982	0.0073088
CLASRP_S335_M1	-0.62085	-0.582836	-0.251415	-0.0599993	0.126259	0.245301	6.61095e-05	0.171167	0.43124	0.331936
CLASRP_T98_M1	-0.278198	-0.324476	-0.117336	-0.276859	0.0130763	0.01389	0.062354	0.506763	0.0163503	0.929644
CLCC1_S509_M1	0.122322	0.384445	0.375943	0.0148468	-0.864784	0.447822	0.0868974	0.10111	0.939198	0.0775508
CLCN7_S60_M1	-2.48299	-1.71081	-0.217312	-4.42308	-0.3829	1.14015e-09	3.85282e-09	0.0676245	2.0268e-12	0.00165992
CLCN7_S61_M1	NA	NA	NA	-0.382363	NA	NA	NA	NA	0.000592277	NA
CLDN12_S228_M1	1.5132	1.7459	0.437172	0.914989	1.02633	0.00187501	0.000135807	0.353597	0.000289552	8.28645e-05
CLDN12_S231_M1	1.25923	0.498213	-0.0548857	-0.0109427	0.308461	1.68193e-05	0.0378284	0.856102	0.948686	0.162616
CLDN23_S204_M1	-0.184945	-0.164234	-0.29002	-4.16922	0.204478	0.0287779	0.250271	0.0060472	1.79769e-12	0.203953
CLIC1_Y143_M1	-4.22312	0.687834	-0.740131	0.581268	0.843687	1.89952e-09	0.000171422	0.0686692	0.00330232	0.00162031
CLINT1_S227_M1	0.00303509	-0.0511565	-0.00266344	0.139958	0.315877	0.975519	0.639915	0.986296	0.214695	0.0117203
CLINT1_S299_M1	-0.0126603	-0.104358	0.0527527	-0.111917	-0.0886319	0.901144	0.305437	0.691633	0.356982	0.30991
CLINT1_T308_M1	-0.0693962	0.0735153	0.303359	0.271878	-0.00159976	0.621582	0.387343	0.0416959	0.0912323	0.983078
CLINT1_Y293_M1	0.425934	0.178401	0.173443	0.334321	0.360029	0.00136185	0.0957358	0.30775	0.004854	0.00224427
CLIP1_S200_M2	-0.746723	-0.461805	-1.63687	-4.66551	-0.395125	0.000277869	0.259393	4.86567e-07	2.4239e-12	0.00012242
CLIP1_S204_M1	-1.5094	0.0149547	-1.82543	-0.670089	-0.718607	3.62055e-05	0.987119	2.08735e-07	0.0191531	0.0103976
CLIP1_S204_M2	-0.746723	-0.461805	-1.63687	-4.66551	-0.395125	0.000277869	0.259393	4.86567e-07	2.4239e-12	0.00012242
CLIP2_S292_M1	-0.115717	-0.311447	-5.33047	-0.832319	-0.798974	0.175047	0.0145279	3.21042e-13	6.62964e-07	1.41047e-06
CLIP2_S54_M1	0.583624	0.323113	-2.00016	-2.07388	-1.99478	0.00106166	0.0504001	3.04512e-08	3.636e-09	2.48413e-10
CLIP2_S923_M1	-0.149614	-0.0789909	0.110982	0.0592726	-0.113998	0.453887	0.700441	0.728966	0.815005	0.335004
CLK1_S341_M1	NA	NA	NA	NA	4.02242	NA	NA	NA	NA	2.80843e-07
CLK2_S142_M1	-2.31757	-0.96045	-0.50014	0.36279	-0.712137	1.86467e-05	0.00291163	0.0616635	0.00596142	0.0016933
CLK3_S157_M1	-0.216863	-0.291503	-0.127815	0.00153153	0.100961	0.0313326	0.0598446	0.276312	0.992122	0.352925
CLK3_T73_M1	-0.00499405	-0.354808	0.0287782	1.40232	0.0190966	0.975978	0.0383299	0.911811	0.000558082	0.906674
CLMN_S635_M1	-0.763928	-0.663879	-0.290811	-0.141016	-0.272873	0.000133961	7.53427e-05	0.100265	0.347594	0.00471143
CLMN_S644_M1	NA	NA	0.827244	NA	NA	NA	NA	5.6757e-06	NA	NA
CLMN_S841_M1	-0.132831	-0.118495	0.0628328	-4.15261	0.332095	0.0779348	0.156562	0.425271	1.5505e-12	0.00599043
CLMN_T856_M1	-0.277828	-0.500245	NA	0.807498	0.681875	0.00783246	0.000245315	NA	1.39501e-06	2.79462e-06
CLN3_S12_M1	0.112749	0.00509343	-0.00327261	-0.0614744	-0.355172	0.294734	0.969314	0.978421	0.551548	0.00984785
CLN3_T19_M1	NA	-0.567944	NA	NA	NA	NA	0.000276713	NA	NA	NA
CLN6_S31_M1	-0.13507	0.227561	0.0796188	0.448324	0.530654	0.599851	0.396768	0.820304	0.142653	0.0123918
CLSPN_S225_M1	-0.48497	-0.501512	0.306623	-0.521847	-0.44513	0.00337589	3.53482e-05	0.263209	0.000168428	9.34461e-06
CLTC_S1494_M1	-0.169464	-0.190779	0.0930668	0.258587	0.345903	0.291376	0.168232	0.547552	0.123489	0.00782941
CLTC_T394_M1	-0.375703	-0.53612	-0.320282	0.640164	-4.54341	0.17689	0.0719223	0.194627	0.000488595	4.07333e-13
CMIP_S377_M1	NA	NA	0.104709	NA	NA	NA	NA	0.211739	NA	NA
CMTM8_S27_M1	-0.120523	NA	NA	-3.33302	NA	0.307147	NA	NA	1.16552e-08	NA
CMTR1_S26_M1	-0.369118	-0.611299	-6.90285	0.633113	0.686347	0.00121329	0.00963345	1.05647e-13	0.00841589	5.82045e-07
CNKSR1_S305_M1	NA	NA	NA	NA	0.388553	NA	NA	NA	NA	0.0409677
CNKSR1_S314_M1	0.645716	0.355261	0.388488	0.215649	0.496589	0.00288613	0.059991	0.0583871	0.21563	8.9448e-05
CNNM3_S700_M1	NA	NA	0.0458699	-0.0795198	0.563776	NA	NA	0.771944	0.514497	0.00212579
CNOT2_S165_M1	0.0413399	0.0137335	-0.165916	0.00747374	0.17422	0.643813	0.924913	0.0225708	0.946183	0.131553
CNOT2_Y76_M1	-0.552711	-0.864748	-1.17156	-4.16021	-4.09018	0.204692	0.0224837	0.000888891	2.94167e-11	2.26655e-12
CNOT3_S299_M1	0.0174628	-0.083168	-0.542225	-0.419224	-0.81963	0.888511	0.479771	0.00114995	0.000571598	0.000133352
CNOT3_S473_M1	1.67283	1.39003	-0.89912	-4.51137	0.13578	4.23155e-06	5.75684e-08	2.20026e-06	2.08282e-12	0.103952
CNOT4_S301_M1	0.0215357	0.0967113	-0.0512065	1.17656	0.983151	0.913335	0.800607	0.796157	1.56978e-05	0.00249207
CNOT4_S316_M1	0.3538	-0.154014	0.38017	0.787089	-2.18858	0.077261	0.28189	0.0013398	3.41037e-06	2.4808e-11
CNTROB_S60_M1	NA	NA	NA	-0.00299779	NA	NA	NA	NA	0.971089	NA
CNTROB_T799_M1	0.675861	0.844185	0.251758	0.190859	0.322858	0.00408835	0.0179735	0.303406	0.385873	0.0601934
COASY_S178_M1	-0.565942	-0.352453	-0.0471861	-0.513629	-0.28659	0.0183698	0.234744	0.795168	0.00280673	0.0156867
COASY_S178_M2	0.0888638	0.0774032	0.130325	0.0519826	0.127791	0.472429	0.312794	0.131135	0.567321	0.0439497
COASY_S183_M2	0.0888638	0.0774032	0.130325	0.0519826	0.127791	0.472429	0.312794	0.131135	0.567321	0.0439497
COIL_S566_M1	0.0113068	0.021281	0.0660778	0.702104	-4.61856	0.965465	0.894848	0.788326	0.000923358	1.87616e-13
COIL_T122_M1	0.0602551	-0.169428	-0.0991074	0.0593845	-0.222628	0.82364	0.406939	0.478827	0.726252	0.0409677
COIL_T303_M1	-0.397421	-0.669984	-0.677277	-1.06129	-2.06186	0.00685509	0.000545462	8.09557e-05	7.85269e-06	1.57311e-09
COL4A1_T671_M1	1.64525	-0.64336	1.68209	2.40942	1.72023	1.55095e-06	0.000211511	2.18526e-07	3.38541e-05	1.38729e-09
COL9A2_T344_M1	7.06195	6.64354	6.80019	NA	NA	2.68863e-13	6.9133e-14	4.25924e-13	NA	NA
COPA_S173_M1	0.248956	0.440321	0.146878	-0.135807	0.0300966	0.0381847	0.0129544	0.1693	0.213014	0.705867
COPB2_S859_M1	-0.000967402	-0.351022	0.153372	0.159601	-0.267328	0.995282	0.371909	0.603744	0.45547	0.414729
COPB2_T861_M1	3.90723	0.760437	0.525533	NA	4.08417	2.21285e-10	0.000122467	0.00226311	NA	2.50021e-11
COPS3_S423_M1	0.216775	-0.34709	0.573867	NA	NA	0.235631	0.00618224	0.000642513	NA	NA
CPNE3_S240_M1	NA	0.3025	NA	NA	NA	NA	0.00405129	NA	NA	NA
CPNE3_S242_M1	NA	4.37196	NA	NA	NA	NA	2.41268e-11	NA	NA	NA
CPSF4_S202_M1	-0.1037	-0.399452	0.0386258	-0.0937794	0.564896	0.294282	0.00113341	0.740272	0.556086	0.000229407
CPSF4_T207_M1	NA	-0.297351	-0.309931	NA	NA	NA	0.155763	0.137863	NA	NA
CPSF6_S410_M1	-0.502373	NA	NA	-0.194858	NA	0.00217006	NA	NA	0.133393	NA
CPSF6_T407_M1	-0.487326	-0.677937	-0.128521	0.19448	0.326679	0.000651243	0.000576913	0.514501	0.0697597	0.0184103
CPSF7_S60_M1	-0.254437	-0.659269	-0.511701	-0.728166	-0.488618	0.126183	0.0111532	0.0374931	0.00221253	0.0725174
CPSF7_T203_M1	-0.00988221	-0.441032	-0.869132	-0.101554	-0.285551	0.897465	0.0151467	2.99038e-07	0.384649	0.000670496
CRACD_S874_M1	-1.15643	-0.5098	-1.01579	-1.15291	-0.945054	7.11796e-08	0.000919275	3.93269e-07	1.46485e-06	7.13046e-08
CRACD_S878_M1	0.243493	0.385771	-0.426061	0.45138	0.0419741	0.201905	0.300988	0.0900307	0.345523	0.896676
CRACD_T875_M1	NA	NA	NA	NA	2.44671	NA	NA	NA	NA	1.44035e-09
CRACR2A_S473_M1	-0.102342	0.367398	0.33057	-0.120763	-1.88259	0.78305	0.31422	0.0057011	0.191159	1.85047e-10
CRACR2A_Y446_M1	0.978596	0.737444	-0.264797	0.35398	0.0588588	7.12305e-05	0.000654369	0.298429	0.0253903	0.611883
CREB1_S257_M1	0.392753	0.177239	-0.0172297	-0.049799	-0.0111043	0.000378188	0.221674	0.919519	0.688606	0.866966
CREBBP_S1076_M1	0.269132	0.164585	0.0333981	-0.698863	-0.121373	0.0294158	0.175574	0.719652	0.000207642	0.163925
CREBBP_S2063_M1	-0.893004	-1.09073	-1.01604	-1.09381	-1.45516	5.45696e-06	4.11738e-06	5.28873e-06	3.85995e-06	2.98979e-07
CREM_S271_M1	0.736811	0.79029	0.292913	-3.86296	-0.313954	9.92062e-05	0.000299766	0.399921	2.68142e-11	0.378994
CRIP2_S115_M1	-0.698272	0.529191	-0.215247	0.273272	0.198044	0.00193313	0.0233214	0.367201	0.0565775	0.255571
CRIP2_T125_M1	4.42281	4.18743	3.9686	NA	NA	1.04264e-12	2.15743e-11	2.73715e-12	NA	NA
CRK_S41_M1	0.116195	0.0451999	0.13055	0.322012	0.437554	0.116149	0.526558	0.0593474	0.000643403	2.84389e-05
CRK_Y221_M1	-0.389999	-0.78698	-0.456384	-0.323256	-0.37434	0.0137691	0.00210444	0.0481194	0.203268	0.0714368
CRK_Y47_M1	NA	-0.230603	NA	NA	NA	NA	0.0117351	NA	NA	NA
CRKL_S114_M1	0.285938	-0.275734	-0.0495316	-0.773987	0.243942	0.00351951	0.0044073	0.601095	0.00232022	0.316756
CRKL_T228_M1	NA	NA	NA	NA	-0.216105	NA	NA	NA	NA	0.012561
CRKL_Y207_M1	0.953815	NA	NA	NA	NA	1.33776e-05	NA	NA	NA	NA
CROCC_S1460_M1	NA	NA	0.375488	0.293641	0.313311	NA	NA	0.0782629	0.167311	0.0728177
CROCC_S512_M1	0.462871	0.511006	0.444405	0.134157	-0.275482	0.0394262	0.0362084	0.226814	0.515042	0.159656
CRTC1_S167_M1	0.00543856	-0.328531	0.286956	0.467272	0.358624	0.968366	0.00348302	0.0843503	0.00417837	0.0104474
CRTC1_T161_M1	NA	NA	NA	NA	2.24607	NA	NA	NA	NA	3.01596e-11
CRTC2_S183_M1	0.557781	0.475497	0.30418	0.489649	0.447044	1.96832e-05	0.000267189	0.0133655	0.000349969	0.000588679
CRTC2_S613_M1	0.780145	0.658004	0.217974	0.365069	1.57879	0.0291265	0.0194822	0.428195	0.183174	4.99299e-05
CRTC2_S70_M1	-0.0574683	0.0823555	0.186933	0.373037	0.407126	0.707078	0.730575	0.495734	0.0892847	0.0420089
CRTC2_Y188_M1	NA	0.541097	0.264286	NA	0.319928	NA	0.00332883	0.0901311	NA	0.0285182
CRTC3_S162_M1	NA	NA	NA	0.701447	0.510675	NA	NA	NA	0.000733461	0.00624671
CRTC3_S370_M1	0.575728	0.501784	-0.157333	-0.30813	-0.255411	0.00238559	0.0412158	0.653485	0.173411	0.163925
CRTC3_S62_M1	-0.314994	0.182908	-0.0903016	-0.00950052	0.358083	0.0128829	0.366909	0.699414	0.955525	0.0690585
CRTC3_Y448_M1	0.128974	0.37813	-0.00894789	-1.04216	-0.304736	0.20806	0.00461798	0.977385	0.000962452	0.19944
CRYBG1_S467_M1	0.590836	0.978087	-2.74931	-2.82394	0.834968	0.000209744	6.04253e-06	2.76084e-10	9.66993e-11	0.000633327
CRYBG2_S440_M1	NA	-0.55567	NA	NA	-0.734094	NA	0.0107452	NA	NA	2.83341e-05
CRYBG3_S2775_M1	0.326228	-1.78186	-1.40708	-4.52716	-3.99816	0.0429053	0.48231	0.558919	6.89288e-11	7.60702e-13
CRYBG3_S457_M1	0.666654	0.500708	0.376511	1.06692	-0.138168	0.0285279	0.0522543	0.0613039	0.000730134	0.439731
CRYBG3_S727_M1	NA	0.638121	NA	NA	NA	NA	0.0238364	NA	NA	NA
CRYBG3_S931_M1	0.0588038	0.101229	0.128142	-0.66087	-0.692514	0.684075	0.414355	0.247975	0.00976126	0.00682488
CSDE1_S123_M1	NA	NA	NA	NA	2.0937	NA	NA	NA	NA	2.67056e-09
CSDE1_T252_M1	NA	NA	NA	0.517635	NA	NA	NA	NA	0.00152772	NA
CSNK1A1_T321_M1	0.0146786	-0.0797378	-0.721706	-0.584097	-0.0681066	0.934355	0.734729	0.00254399	0.0104264	0.386932
CSNK1D_S356_M1	0.11897	-0.0571661	0.039132	0.878523	0.166715	0.153301	0.510609	0.778141	0.00101622	0.0116438
CSNK1D_T344_M1	0.0261173	NA	NA	NA	NA	0.872925	NA	NA	NA	NA
CSNK1D_T355_M1	NA	NA	NA	NA	6.54632	NA	NA	NA	NA	2.42026e-14
CSNK1E_T362_M1	-0.0965387	-0.0186023	-0.117301	-0.334016	-0.801582	0.322345	0.846769	0.180636	0.0388757	4.98437e-07
CSNK2A2_S107_M2	-2.5602	0.932713	-0.607503	0.191388	-4.62913	1.00923e-05	0.000121282	0.555837	0.848731	8.43927e-13
CSNK2A2_T101_M2	-2.5602	0.932713	-0.607503	0.191388	-4.62913	1.00923e-05	0.000121282	0.555837	0.848731	8.43927e-13
CSNK2B_S209_M1	0.31335	0.0885596	0.060155	-0.0849286	-0.504152	0.0893104	0.67804	0.900352	0.217566	0.00607242
CSPP1_S459_M1	-0.403209	-0.347899	-0.0314718	-1.01732	-1.05455	0.331198	0.4201	0.935868	0.0369751	0.0105946
CSPP1_S901_M1	-0.521073	0.510087	1.18971	0.941831	0.561264	0.0564202	0.26698	0.000631019	0.00957643	0.185005
CSPP1_S920_M1	-0.626038	-0.688971	-0.63606	-0.717499	-0.685422	0.00532703	0.000784348	0.00124167	0.000157389	8.41876e-06
CSPP1_S966_M1	-0.177288	-0.454841	-0.393349	-0.360692	-0.964409	0.159041	0.00410432	0.000997075	0.00761631	6.83028e-06
CSRNP1_T68_M1	NA	NA	NA	-1.63614	-1.72542	NA	NA	NA	1.39699e-08	2.15179e-09
CSRP1_S192_M1	0.115843	-0.0098874	0.13959	-0.168774	0.0849671	0.48466	0.9599	0.431889	0.292876	0.583232
CSTF2_S518_M1	-0.208901	0.16531	-0.241211	0.120816	-0.347335	0.209606	0.464105	0.581114	0.464386	0.0153084
CSTF2_S524_M1	1.10593	0.78346	0.210947	0.0957776	-0.133414	0.0261109	0.0988124	0.175753	0.731137	0.353449
CSTF2_Y115_M1	0.098158	0.17686	0.00275276	0.0431654	0.268739	0.645391	0.0711895	0.98807	0.768166	0.0126678
CSTF3_S691_M1	-0.630379	-0.620675	-0.153754	0.0807094	-0.0396038	0.00506561	0.00865723	0.584023	0.747102	0.858454
CTBP2_S428_M1	-5.94819	0.417826	0.375572	0.243692	-0.120719	2.51929e-11	0.0712462	0.00582994	0.162906	0.521401
CTBP2_T433_M1	0.188131	-0.522718	NA	NA	1.28301	0.73258	0.357941	NA	NA	0.0325326
CTDNEP1_S49_M1	-1.52391	-0.305352	0.293652	-1.55999	-1.49234	2.37477e-08	0.0102302	0.00188814	4.34597e-09	2.34781e-10
CTDP1_S839_M1	0.150728	0.263464	0.0317671	-0.339419	0.0858906	0.248743	0.0890116	0.834006	0.00311766	0.220314
CTDP1_T753_M1	-2.66106	-0.0921642	0.547436	-0.391398	0.878276	5.32903e-09	0.8306	0.00822868	0.00264208	4.03753e-05
CTDSPL2_S28_M1	0.222019	0.372154	0.0800739	0.0466564	0.327621	0.0142424	0.000770739	0.285548	0.695805	0.000837095
CTIF_T302_M1	-0.019435	-0.00688272	-0.121058	-0.0258638	0.126622	0.912631	0.972777	0.524045	0.865925	0.600414
CTNNA1_S304_M1	0.981573	0.231689	0.044937	0.130769	-0.0681421	0.0347687	0.556178	0.735738	0.542216	0.687641
CTNNA1_S641_M1	-2.48468	-2.6125	-0.488084	-0.399637	-1.24674	1.46317e-07	5.13775e-06	0.23845	0.0510122	3.86421e-05
CTNNA1_S655_M1	-0.163473	0.0825989	-0.33402	0.104158	0.126088	0.0981792	0.426793	0.00119513	0.166792	0.202092
CTNNA1_S655_M2	0.0712292	-0.243554	-0.589131	-0.122167	-0.411718	0.620309	0.300988	0.0015636	0.403717	0.132663
CTNNA1_T658_M1	-0.190244	-0.175784	-0.169177	0.230059	0.39219	0.153686	0.113943	0.175671	0.024585	0.0013745
CTNNA1_T658_M2	0.0712292	-0.243554	-0.589131	-0.122167	-0.411718	0.620309	0.300988	0.0015636	0.403717	0.132663
CTNNAL1_S538_M1	-0.436915	-0.418026	-0.0480131	-0.422569	-0.313348	0.00072253	0.00161716	0.611003	0.000525971	0.00230939
CTNNB1_S191_M1	-0.401686	-0.49388	-0.153628	0.064852	0.0211077	0.00588675	0.00259149	0.229714	0.470061	0.859569
CTNNB1_S552_M1	0.867063	0.323935	0.324665	0.553529	0.437924	0.0121924	0.339053	0.226944	0.0718295	0.055278
CTNNB1_S675_M1	0.0401842	-0.075301	-0.0310186	-0.389092	-0.0774517	0.8341	0.789809	0.926467	0.112984	0.753419
CTNNBL1_S545_M1	0.00573331	-0.0269706	-0.0522576	0.17623	0.170762	0.956335	0.835245	0.76687	0.124148	0.134074
CTNND1_S230_M1	0.116762	-0.389861	0.0292967	0.273147	-0.086632	0.464718	0.0647283	0.877549	0.0880281	0.598512
CTNND1_S252_M1	1.01224	0.448803	0.423364	0.634663	-0.195782	0.000440418	0.0121926	0.00512266	0.000524501	0.193425
CTNND1_S268_M1	0.820719	-0.0924997	0.10242	0.183601	-0.266614	6.84685e-05	0.679373	0.681923	0.503498	0.039107
CTNND1_S268_M2	0.720263	-0.34516	0.15751	0.183913	-0.145233	0.000111448	0.256726	0.272145	0.364318	0.256857
CTNND1_S269_M2	0.720263	-0.34516	0.15751	0.183913	-0.145233	0.000111448	0.256726	0.272145	0.364318	0.256857
CTNND1_S320_M1	-2.67304	-1.26561	-0.388157	-0.280956	-0.498363	1.45207e-06	5.65706e-06	0.169386	0.0444706	0.0012426
CTNND1_S346_M1	-1.2786	-0.965446	0.146387	0.293724	0.404602	0.000102522	0.0157184	0.515213	0.275087	0.11725
CTNND1_S346_M2	0.665251	0.496329	0.340622	0.351936	0.412904	0.262547	0.278879	0.184809	0.190864	0.806935
CTNND1_S349_M1	-0.182331	-0.118322	-0.059239	-0.100982	-0.0459208	0.272074	0.530539	0.787864	0.501614	0.751124
CTNND1_S349_M2	0.888978	0.354789	0.509297	0.646006	-0.0691012	0.170995	0.252883	0.573596	0.36248	0.947885
CTNND1_S352_M1	1.32513	0.722679	1.20068	-0.445697	0.358525	0.0164414	0.00193592	0.000111431	0.0104064	0.460562
CTNND1_S352_M2	0.572932	0.249616	-0.248589	-0.0105652	-0.308737	0.0106065	0.263793	0.056376	0.950676	0.0829494
CTNND1_S899_M1	0.0872969	0.249394	-0.103018	0.0402521	-0.00331999	0.702581	0.0841979	0.547136	0.830389	0.985736
CTNND1_S920_M1	-0.0508821	-0.146744	0.0196756	-0.0225962	-0.212667	0.502447	0.0464072	0.835452	0.828181	0.00201349
CTNND1_S920_M2	-0.306937	-0.322675	-0.404122	0.503142	-0.226741	0.112699	0.0122359	0.00373453	0.00358388	0.0595927
CTNND1_T177_M1	0.547251	0.38642	-0.0636939	-0.294176	-0.422948	0.0274172	0.0472595	0.480867	0.303093	0.00219496
CTNND1_T310_M1	-0.663018	-0.25187	-0.368845	-0.172566	-0.199811	0.000189692	0.0511304	0.00860907	0.261494	0.148868
CTNND1_T869_M1	0.879838	-0.455708	0.419507	0.172504	-0.221224	0.00316637	0.00754692	0.008863	0.285884	0.26476
CTNND1_T916_M2	-0.306937	-0.322675	-0.404122	0.503142	-0.226741	0.112699	0.0122359	0.00373453	0.00358388	0.0595927
CTNND1_Y174_M1	-0.00328354	-0.0826806	0.212184	0.132393	-0.401164	0.989521	0.811389	0.64121	0.116332	0.192633
CTNND1_Y291_M1	-3.91855	-3.92333	0.378531	0.380206	0.852124	9.35942e-11	8.43328e-13	0.000526251	0.00856103	6.37894e-06
CTNND1_Y321_M1	NA	NA	NA	-0.670004	-0.990217	NA	NA	NA	2.38537e-05	2.34582e-08
CTPS1_S575_M1	-0.0300722	0.0846306	0.0594439	0.387389	0.205246	0.831287	0.456003	0.679467	0.0112053	0.0614192
CTR9_S1081_M1	NA	NA	NA	NA	-0.184564	NA	NA	NA	NA	0.427195
CTR9_S1097_M1	0.230453	0.132141	0.395469	0.467252	0.824996	0.54457	0.622434	0.354745	0.0212887	0.00849624
CTR9_S941_M1	NA	NA	0.914336	0.21816	0.584419	NA	NA	0.0922961	0.209948	0.00688904
CTR9_S941_M2	-0.499288	-1.01762	-0.917933	-0.326444	-0.549986	0.0141255	0.0429566	0.0482745	0.237107	0.187467
CTR9_S943_M2	-0.499288	-1.01762	-0.917933	-0.326444	-0.549986	0.0141255	0.0429566	0.0482745	0.237107	0.187467
CTR9_S970_M1	-0.625725	-0.985079	-0.396104	-0.186302	-0.583508	0.000913608	3.35835e-07	0.00940637	0.038803	8.62169e-06
CTR9_T925_M1	-1.38678	-0.977438	-0.6051	-0.308532	-0.822405	1.16442e-07	9.46084e-06	0.00180609	0.00493799	3.59893e-05
CTSB_Y33_M1	-0.885952	-0.283685	0.462642	2.98753	1.02244	0.00109421	0.522495	0.476439	0.000114463	0.00216465
CTSD_Y325_M1	1.45514	1.19309	0.99843	1.5334	0.580637	0.00242058	0.00321414	0.055881	3.20374e-07	0.0965747
CTTN_S405_M1	-0.302324	-0.18153	-0.399558	0.236618	NA	0.290942	0.635224	0.111797	0.48202	NA
CTTN_S405_M2	0.335772	0.133835	-0.0476178	0.00239722	-0.0740811	0.146726	0.745447	0.918214	0.992554	0.810669
CTTN_S405_M3	-0.205304	-0.0460485	-0.309581	-0.330136	-0.744536	0.0307005	0.669935	0.0125205	0.00270858	1.03381e-05
CTTN_S417_M1	0.143613	0.128939	0.321295	0.202817	0.259416	0.127249	0.164944	0.00110967	0.0630822	0.00139719
CTTN_S418_M1	0.345883	0.251319	0.245972	0.368939	0.52247	0.11328	0.473401	0.0399693	0.00324838	0.000175727
CTTN_T401_M1	-0.135271	-0.063869	-0.0481665	0.147497	0.18602	0.282699	0.616573	0.70626	0.148848	0.0900423
CTTN_T401_M2	0.119476	0.0768607	-0.114485	-0.0656965	-0.0974498	0.429403	0.631629	0.487181	0.664783	0.522704
CTTN_T401_M3	-0.205304	-0.0460485	-0.309581	-0.330136	-0.744536	0.0307005	0.669935	0.0125205	0.00270858	1.03381e-05
CTTN_T411_M1	NA	NA	NA	0.0646972	NA	NA	NA	NA	0.677174	NA
CTTN_T411_M2	-0.624418	0.0464709	-0.255763	-0.242175	-0.209853	2.74637e-05	0.503203	0.0120663	0.00273759	0.0202561
CTTN_T411_M3	-0.205304	-0.0460485	-0.309581	-0.330136	-0.744536	0.0307005	0.669935	0.0125205	0.00270858	1.03381e-05
CTTN_Y421_M1	NA	NA	-0.21297	NA	NA	NA	NA	0.225135	NA	NA
CTTNBP2NL_S481_M1	-0.558583	0.232628	-0.352555	0.770042	0.210756	0.12295	0.280655	0.128932	0.151625	0.289563
CTTNBP2NL_S523_M1	1.30648	0.811969	0.515104	1.1478	1.14466	0.000191361	0.00385037	9.26834e-05	3.12504e-08	5.42972e-05
CTTNBP2NL_S557_M1	-0.627899	0.240831	-3.25924	-0.564502	-3.26507	1.77401e-05	0.00572034	1.12823e-11	0.00227728	4.58245e-13
CTTNBP2NL_S563_M1	0.856151	0.794618	0.633843	-3.02186	-2.9518	1.48079e-05	0.000190954	2.84812e-05	2.79288e-11	2.82813e-12
CTU2_S419_M1	0.122814	0.200757	0.0873599	-0.0370653	-0.2797	0.44461	0.130842	0.750055	0.900709	0.0863705
CTU2_S435_M1	NA	1.06026	NA	NA	NA	NA	5.98779e-05	NA	NA	NA
CUEDC2_S110_M1	0.62619	0.612568	0.291167	-0.415236	-0.397083	1.43012e-05	0.000248269	0.0220613	0.0260777	0.000192696
CUL3_S737_M1	-0.414416	-0.191826	-0.0667135	-0.316491	-0.180934	0.0114307	0.376799	0.79067	0.0363426	0.227457
CUL4B_T52_M1	NA	NA	NA	-0.218541	NA	NA	NA	NA	0.323426	NA
CUL4B_T85_M1	0.241973	0.271174	NA	NA	-0.0329726	0.350256	0.527474	NA	NA	0.931546
CUL7_S339_M1	0.768702	-1.85692	-0.609957	-1.8719	-1.0072	1.79445e-05	8.26954e-10	4.15494e-05	6.97724e-10	1.3369e-06
CUSTOS_S179_M1	0.156241	0.133267	-0.00487297	-0.486862	-0.11371	0.104512	0.187851	0.977385	0.00446102	0.159265
CWC22_S61_M1	-0.473925	0.052593	-0.207498	1.01841	0.506071	0.00298094	0.771754	0.0895091	1.66825e-06	0.000286499
CWC22_S829_M1	0.157468	0.0457435	0.109809	0.0530348	0.171152	0.0507109	0.55516	0.281985	0.542239	0.0228411
CWC22_S91_M2	NA	NA	-0.478635	NA	NA	NA	NA	0.00614756	NA	NA
CWC22_S93_M2	NA	NA	-0.478635	NA	NA	NA	NA	0.00614756	NA	NA
CWF19L2_S484_M1	0.278132	0.444785	NA	NA	NA	0.104365	0.0338266	NA	NA	NA
CWF19L2_S489_M1	NA	NA	NA	1.5132	0.625983	NA	NA	NA	4.10052e-06	0.000853408
CWF19L2_T220_M1	0.312781	0.165962	-0.102927	-4.92016	0.135571	0.0278583	0.0522971	0.467024	7.6315e-13	0.184285
CXADR_S332_M1	NA	NA	NA	-0.586453	NA	NA	NA	NA	9.6978e-06	NA
CXADR_T334_M1	0.366396	0.70024	-0.0811798	0.102889	-0.520629	0.101256	0.016375	0.792852	0.391988	0.0135276
CXorf38_T314_M1	0.16824	-0.230277	-0.003875	-0.114375	-0.326156	0.235937	0.106261	0.981335	0.398466	0.00995338
CYB5B_S108_M1	NA	-0.218393	NA	NA	NA	NA	0.508942	NA	NA	NA
CYB5B_S13_M1	-0.0783498	NA	NA	NA	NA	0.478818	NA	NA	NA	NA
CYB5B_T25_M1	0.756848	0.189838	0.38266	0.456535	0.743328	4.44754e-05	0.118347	0.00881273	0.00165682	8.64118e-06
CYBRD1_T285_M1	-0.0183085	-0.0898454	-0.0894157	-0.0679428	0.250733	0.916709	0.408437	0.448262	0.419489	0.0773475
CYLD_S399_M1	0.00725821	-0.00745112	-0.0324058	0.111977	0.341342	0.954224	0.9599	0.733545	0.1844	0.0103468
DAB2IP_S978_M1	0.320709	0.349287	-0.0608387	-0.300141	-0.0408785	0.411042	0.343292	0.893828	0.370306	0.904166
DAB2IP_T698_M1	NA	NA	NA	2.70355	NA	NA	NA	NA	2.99665e-10	NA
DAB2IP_T704_M1	-0.599484	-0.0185931	-0.206331	-0.670802	-0.637081	0.00299161	0.871521	0.265595	4.19255e-05	1.47194e-05
DAG1_S704_M1	NA	-1.35736	NA	NA	NA	NA	2.71671e-06	NA	NA	NA
DAG1_T703_M1	-0.0835599	0.0776794	-0.558009	-0.687072	-1.58594	0.810763	0.83471	0.459404	0.295618	0.0277683
DAP_S3_M1	NA	0.137083	NA	NA	1.36216	NA	0.148812	NA	NA	3.9518e-07
DAP_S49_M2	-0.309141	0.0818638	0.111877	0.112893	0.564591	0.803265	0.912114	0.89203	0.867612	0.349177
DAP_S51_M1	-0.0362491	-0.210547	-0.226697	-0.182495	0.299141	0.772587	0.0326132	0.0375132	0.189561	0.0360793
DAP_S51_M2	-0.309141	0.0818638	0.111877	0.112893	0.564591	0.803265	0.912114	0.89203	0.867612	0.349177
DARS1_Y253_M1	-0.267435	-0.254118	0.489284	0.0501273	-0.300321	0.0758694	0.116104	0.219905	0.910994	0.0515916
DAXX_S495_M1	0.155832	0.068207	-0.0592066	0.0403317	0.00499812	0.137309	0.508784	0.629296	0.805789	0.949723
DAXX_S671_M1	0.175273	0.229398	-0.0147127	-0.271513	-0.479798	0.419151	0.244281	0.952628	0.101381	0.00267151
DAXX_S671_M2	0.615488	0.66329	-1.28442	-5.50294	0.459657	0.518693	0.519131	0.00035281	9.17234e-12	0.00246134
DAXX_T665_M2	0.421226	0.563233	-0.320259	-3.88331	1.55996	0.322956	0.441307	0.250352	5.28481e-11	1.20618e-07
DAXX_T695_M1	0.0933501	0.381205	NA	0.374698	-0.0700351	0.208027	0.000699921	NA	0.0042901	0.273476
DBN1_S142_M1	-0.0284427	-0.106826	-0.0387249	-0.326323	-0.61334	0.855457	0.333688	0.903045	0.0501638	0.0164216
DBN1_S324_M1	0.561997	0.591272	-3.24413	-2.12532	-3.24773	0.0015559	0.0105328	1.19425e-09	0.000722029	1.34552e-11
DBN1_S337_M1	0.657682	0.881312	0.302578	NA	-0.140459	4.4116e-05	8.03092e-06	0.0186078	NA	0.139413
DBN1_S339_M1	0.296398	0.275579	0.241014	0.648036	0.804731	0.00655864	0.0443777	0.0302048	0.000339852	3.47166e-06
DBN1_S381_M1	0.0491122	-0.0551563	0.0467861	0.133266	0.286791	0.608828	0.687236	0.755093	0.29914	0.024113
DBN1_S599_M1	NA	-0.798079	NA	NA	NA	NA	0.000220091	NA	NA	NA
DBN1_T331_M2	NA	NA	1.41202	NA	NA	NA	NA	5.77009e-07	NA	NA
DBN1_T335_M1	0.649356	0.565147	0.265974	-0.275127	-0.230971	2.13723e-05	0.000127563	0.00961553	0.0811728	0.00120902
DBN1_T335_M2	NA	NA	1.41202	NA	NA	NA	NA	5.77009e-07	NA	NA
DBN1_T346_M1	-0.0755397	0.112885	0.14946	0.0214185	0.756264	0.474658	0.400257	0.175148	0.87872	6.37894e-06
DBN1_T377_M1	0.460736	0.159337	0.502738	0.497733	0.0454668	0.0025042	0.229089	0.00255763	0.00146301	0.716027
DBN1_Y597_M1	-0.908837	NA	NA	-0.600292	NA	6.02119e-05	NA	NA	0.000833575	NA
DBNL_S232_M1	5.30597	NA	NA	NA	7.06526	7.51814e-12	NA	NA	NA	4.31406e-13
DBNL_S275_M1	-0.449771	-0.000971569	0.133812	0.0107356	-4.07867	0.022206	0.997204	0.407086	0.942735	3.06076e-13
DBNL_S283_M1	-0.610844	-0.530835	-0.158908	0.528402	1.18089	0.223852	0.216564	0.225964	0.0931923	0.00165299
DBP_S86_M1	NA	3.3529	3.05551	NA	3.31922	NA	2.27018e-11	3.58386e-11	NA	1.22539e-10
DBR1_S514_M1	0.122506	0.39781	0.248694	-0.727211	-1.25581	0.338323	0.00302343	0.118804	5.16636e-05	5.65802e-06
DCAF1_S1000_M1	-1.04194	-0.478033	-0.174371	-0.330349	-0.416376	0.0210509	0.263777	0.178165	0.262609	0.0324647
DCAF1_S895_M1	-0.0949511	0.0295219	-0.592039	-0.441745	0.630766	0.470752	0.846769	0.00197736	0.000114354	2.71387e-06
DCAF1_S898_M1	NA	NA	NA	3.54865	NA	NA	NA	NA	5.83708e-11	NA
DCAF10_S92_M1	NA	0.493063	NA	NA	NA	NA	3.4436e-05	NA	NA	NA
DCAF12_S15_M1	-0.106878	0.362615	-0.353202	-0.842693	-0.971699	0.503624	0.359336	0.00379147	0.00243163	9.8334e-05
DCBLD2_S724_M1	0.498325	0.397904	0.102672	0.1787	0.418994	0.0490729	0.0228823	0.533982	0.116656	0.096025
DCBLD2_Y621_M1	-0.79435	-1.50315	-0.294129	-1.81046	0.732918	0.317067	0.215327	0.474605	0.000623237	0.351106
DCBLD2_Y750_M1	-4.05596	-4.04605	-3.96992	-4.03333	-0.470921	6.85678e-10	8.89868e-11	8.58022e-11	1.2032e-11	0.00279214
DCK_S74_M1	1.12192	1.1828	0.897455	1.65139	-0.287622	0.109131	0.0361921	0.106495	5.07054e-05	0.428859
DCP1A_S142_M1	-4.70536	0.440728	-0.102837	-0.307491	-0.435103	1.36183e-11	0.00413962	0.38162	0.00701786	0.000978374
DCP1A_S353_M1	-0.2348	-0.385359	-0.372479	0.189189	-0.081838	0.388239	0.00354226	0.0702575	0.150812	0.727413
DCP1A_S523_M1	0.410271	NA	NA	NA	NA	0.000261065	NA	NA	NA	NA
DCP1A_S525_M1	0.298333	0.059807	0.12933	0.139941	0.336035	0.0144098	0.7412	0.377107	0.391306	0.014284
DCP1A_T328_M2	NA	NA	NA	NA	5.18825	NA	NA	NA	NA	1.26306e-12
DCP1A_T401_M1	2.22838	0.705985	-0.132234	-7.63368	-3.55823	3.29731e-05	0.00269241	0.877654	2.69623e-07	4.02077e-05
DCP1A_T409_M1	-0.0373945	0.411409	-0.248097	0.943459	0.309099	0.780446	0.13271	0.784172	0.0642697	0.011547
DCP1A_T531_M1	NA	0.107496	NA	NA	NA	NA	0.197603	NA	NA	NA
DCP1A_Y310_M1	-0.191479	-0.0707453	-0.331599	-0.862514	0.0416369	0.219643	0.679279	0.154185	0.000111422	0.770738
DCP1A_Y310_M2	NA	NA	NA	NA	5.18825	NA	NA	NA	NA	1.26306e-12
DCP1B_S147_M1	-0.297766	-0.31512	-0.321661	0.631244	1.03811	0.329	0.209337	0.136436	0.00834182	0.00415216
DCP1B_S273_M1	NA	NA	0.619149	NA	0.879155	NA	NA	0.000262929	NA	9.46713e-06
DCP1B_S283_M1	-0.734339	-0.167881	-0.191494	-0.227404	0.0628185	0.0932616	0.660451	0.359139	0.209212	0.834553
DCPS_S24_M2	-1.47611	-0.926855	-0.340627	-0.329585	0.0907915	1.41095e-07	0.0932725	0.513315	0.301958	0.781032
DCPS_T25_M2	-1.47611	-0.926855	-0.340627	-0.329585	0.0907915	1.41095e-07	0.0932725	0.513315	0.301958	0.781032
DCTPP1_S85_M1	NA	NA	NA	NA	-0.902754	NA	NA	NA	NA	0.00414759
DCUN1D5_S9_M1	0.0665346	-0.0414722	-0.084951	-0.0500815	-0.245378	0.822602	0.856434	0.779344	0.82646	0.296833
DDA1_S95_M1	-0.402906	-0.269814	-0.335338	-0.0386068	-0.222284	0.0135532	0.0182784	0.0196807	0.822963	0.236032
DDB2_S24_M1	-0.161928	-0.0522716	0.0589294	0.260548	0.359961	0.50195	0.820366	0.793519	0.0993625	0.15005
DDB2_S24_M2	0.32976	0.327514	0.172483	-0.273924	-0.139034	0.0640272	0.225623	0.281662	0.042387	0.471337
DDB2_S26_M1	-0.132573	-0.0668026	-0.121682	0.322676	0.265532	0.219044	0.622853	0.234548	0.0241819	0.00523045
DDB2_S26_M2	0.32976	0.327514	0.172483	-0.273924	-0.139034	0.0640272	0.225623	0.281662	0.042387	0.471337
DDI2_S106_M1	-0.0500523	0.165369	-0.331514	-0.121598	0.203708	0.734292	0.0530742	0.059222	0.547549	0.456106
DDX1_S481_M1	0.245781	0.259072	0.446755	0.180462	0.616395	0.15722	0.364637	0.225636	0.112887	0.000459802
DDX10_S10_M1	-0.15115	-0.0179644	0.0666146	-0.130647	-0.359264	0.568751	0.947411	0.839709	0.543017	0.124923
DDX10_S7_M1	-0.217919	-0.275629	-0.092272	0.391893	0.15474	0.070412	0.00752108	0.677529	0.00110059	0.267696
DDX10_S831_M1	NA	-0.0110085	NA	NA	0.327343	NA	0.925129	NA	NA	0.0224852
DDX17_S64_M1	0.879704	0.415864	0.227295	NA	NA	0.000237068	0.00373738	0.0517968	NA	NA
DDX19A_Y88_M1	0.495588	0.631121	-0.730325	-1.2368	1.03333	0.00738292	3.37517e-05	0.00935426	7.02935e-07	0.00013165
DDX20_S677_M1	NA	NA	NA	NA	-0.60279	NA	NA	NA	NA	0.00396923
DDX21_S121_M1	0.0493701	0.0961676	0.0812826	-0.11958	-0.309109	0.615553	0.440742	0.259661	0.117522	0.00115689
DDX21_S13_M1	NA	0.15166	NA	NA	NA	NA	0.129696	NA	NA	NA
DDX21_S65_M1	NA	NA	NA	NA	6.74716	NA	NA	NA	NA	1.46902e-13
DDX21_S7_M1	-0.0376669	-0.606344	-0.214503	-0.11487	-0.502893	0.844004	0.00367799	0.291397	0.40274	0.0111021
DDX21_S71_M1	0.0674844	-0.133937	-0.251522	0.503841	0.244533	0.541291	0.546021	0.0178694	0.02433	0.0777461
DDX21_S89_M1	0.280502	0.227282	0.119309	-0.853605	-1.32913	0.0277957	0.0443714	0.279749	0.000130589	1.68672e-08
DDX21_T315_M1	-0.0156121	0.479777	-0.0905961	-0.518472	-1.24866	0.972341	0.0758418	0.858264	0.00292791	2.43561e-06
DDX24_S287_M1	0.201459	0.200023	-0.280937	-0.654821	-0.639605	0.332314	0.119556	0.0264421	5.88044e-05	0.000540029
DDX24_S295_M1	0.160137	0.232031	NA	NA	NA	0.166451	0.0263267	NA	NA	NA
DDX24_S82_M1	-0.807997	-0.306681	0.0258999	-0.335601	-0.644732	0.00432776	0.0137778	0.920239	0.00426458	0.000370743
DDX24_T302_M1	-0.937126	-0.760446	-0.548653	-0.944844	-5.26404	0.000119775	0.00648777	0.10991	1.09894e-06	1.32868e-13
DDX3X_Y400_M1	-1.1278	-1.11333	0.572988	1.36635	-1.19592	4.2919e-05	0.000136892	0.412458	9.39116e-06	1.43442e-05
DDX41_Y33_M1	NA	NA	NA	NA	3.69027	NA	NA	NA	NA	1.38775e-11
DDX42_T919_M1	0.31903	-0.469217	0.438392	0.516272	1.23418	0.320622	0.151789	0.241707	0.10619	1.91847e-06
DDX42_Y183_M1	-2.7366	-1.34466	-0.547124	-0.506962	-2.71807	6.29597e-09	1.62074e-05	0.0156122	0.00111421	1.34552e-11
DDX46_S804_M1	-0.0322496	-0.074297	0.0264039	-1.15076	-0.939216	0.876483	0.494081	0.896841	7.17469e-05	7.1419e-05
DDX47_S9_M1	7.63352	NA	7.95331	NA	NA	5.17639e-13	NA	2.34362e-14	NA	NA
DDX47_T11_M1	-0.342788	0.00160925	0.239906	0.145302	0.0907908	0.0078062	0.990033	0.0303735	0.285368	0.269216
DDX5_S6_M1	0.169052	0.0217418	0.269935	-0.21266	-0.175863	0.186138	0.894997	0.0460475	0.0156014	0.0498396
DDX51_S83_M1	-0.084728	0.00280911	-0.0957734	-0.167401	-0.445776	0.582263	0.988153	0.49071	0.501709	0.00249457
DDX54_S624_M1	-0.307895	-0.305994	-0.596792	-0.295799	-0.282782	0.0175064	0.242627	0.00102136	0.0111396	0.127797
DDX54_S71_M1	NA	NA	NA	6.37941	NA	NA	NA	NA	1.83238e-13	NA
DDX54_S75_M1	0.745828	1.15227	0.392432	-0.0631928	-0.904107	0.000140187	8.65848e-08	0.00089418	0.437026	1.59625e-07
DDX54_S782_M1	-0.664693	-0.400162	-0.515192	-0.867616	-1.30017	0.000643859	0.00485378	0.00272663	0.000217412	8.69807e-09
DDX54_S788_M1	-0.657136	-3.76341	-0.21146	-1.80127	-0.975981	0.000323848	2.60049e-06	0.501308	2.67819e-07	0.00508557
DDX54_T70_M1	0.804218	1.17766	NA	NA	NA	2.71498e-06	0.000376661	NA	NA	NA
DDX55_S544_M1	-0.968293	-1.0188	-0.218412	-0.0064672	-0.577485	1.16875e-07	2.59746e-05	0.160904	0.93624	0.00279594
DDX55_T588_M1	0.942215	0.714991	0.300486	0.620838	-1.78946	0.000286997	0.00193126	0.191539	0.00692761	6.68873e-10
DDX59_S76_M1	1.26386	0.731568	0.567412	-0.43308	0.60293	6.7903e-05	0.0328318	0.105358	0.00624344	0.00800051
DEK_S4_M1	NA	NA	NA	NA	5.93411	NA	NA	NA	NA	8.06803e-14
DEK_T13_M1	0.0675838	0.193538	-0.047496	-0.161201	0.393673	0.912631	0.643471	0.926643	0.783329	0.301618
DENND1A_S592_M1	-0.26001	-0.0815135	-0.216121	-0.469918	0.638213	0.586447	0.843963	0.686235	0.257023	0.0333032
DENND1A_T707_M1	-0.439304	-0.523469	-0.321209	-0.68101	-0.303914	0.0336803	0.00584533	0.0360247	0.00548166	0.00375898
DENND4C_S1135_M1	-0.239395	-0.196873	-0.735539	-0.389334	0.298658	0.720502	0.824395	0.129197	0.0106426	0.669878
DENND4C_S1205_M1	0.575643	0.518912	0.739436	0.481539	2.2386	0.0042933	0.00242833	0.00158072	0.000287603	6.64369e-09
DENND4C_S1225_M1	-0.0669976	-0.0809737	-0.152835	-0.116373	0.291227	0.835965	0.631557	0.613658	0.271695	0.293996
DENND4C_S1278_M1	0.353577	0.298612	0.305301	NA	NA	0.00429786	0.00283692	0.00682548	NA	NA
DENND4C_S1325_M1	0.00404415	0.121964	-0.0163121	0.00176371	-0.000903757	0.978738	0.421382	0.925183	0.991225	0.99569
DENND4C_S1340_M1	NA	NA	NA	0.162197	NA	NA	NA	NA	0.0247526	NA
DENND4C_S1346_M1	NA	0.60836	1.75014	NA	NA	NA	0.00046656	1.72525e-07	NA	NA
DENND5A_S1085_M2	0.291578	0.694977	0.270528	0.377226	-0.0958415	0.0589115	0.000165135	0.0442682	0.00169619	0.496914
DENND5A_S1087_M2	0.425292	0.729543	0.22389	0.113622	-0.115754	0.00125725	0.000433351	0.0328001	0.212279	0.419055
DENND6A_S127_M1	-1.70722	-0.069592	0.716974	0.628532	0.652497	0.0602839	0.89291	0.150592	0.146793	0.260884
DENR_S73_M1	0.369467	0.466603	0.209359	-0.00171439	-0.212282	0.294368	0.0705294	0.592123	0.992122	0.465023
DENR_S73_M3	-0.704194	-1.03016	-0.0365934	0.141013	-0.267401	1.50017e-05	0.00559444	0.92805	0.524334	0.282847
DENR_T69_M3	-0.704194	-1.03016	-0.0365934	0.141013	-0.267401	1.50017e-05	0.00559444	0.92805	0.524334	0.282847
DENR_T86_M3	-0.704194	-1.03016	-0.0365934	0.141013	-0.267401	1.50017e-05	0.00559444	0.92805	0.524334	0.282847
DEPDC1B_S160_M1	NA	0.841649	NA	NA	NA	NA	0.000380845	NA	NA	NA
DEPDC5_Y836_M1	0.0366558	0.27439	0.425433	-0.389675	0.987487	0.922588	0.222916	0.242493	0.157003	0.0214458
DFFA_S28_M1	-3.46539	1.64373	1.84702	-3.44545	2.54109	4.61695e-09	6.5591e-06	2.24723e-06	7.87681e-11	2.03722e-08
DFFA_S315_M1	0.168221	0.121516	-0.0231277	-0.217466	-0.0953128	0.21599	0.409518	0.900274	0.109364	0.455308
DGCR8_S153_M1	-0.503681	-0.825795	-2.74238	-0.217001	0.0660172	0.00012327	1.02882e-05	2.57851e-11	0.0318908	0.457656
DGCR8_S377_M1	0.0445675	0.13127	0.301731	0.340491	0.0238658	0.850638	0.554841	0.291397	0.0566284	0.863448
DGCR8_S8_M1	0.263875	-0.17847	0.0961716	0.0599905	-0.141595	0.00639432	0.0597146	0.232788	0.431663	0.0457131
DGCR8_S95_M1	0.22092	NA	NA	0.491242	NA	0.204213	NA	NA	0.000638466	NA
DHCR7_S14_M1	0.183632	0.0472322	0.0103617	0.00206371	0.127345	0.533238	0.918729	0.981775	0.994622	0.698872
DHX16_S103_M1	0.111622	0.236853	0.366506	-0.516672	-0.55952	0.74623	0.617336	0.410183	0.127237	0.00420846
DHX16_S103_M2	-3.48474	-3.49594	-3.43026	-3.50217	-0.47409	1.19199e-09	1.87514e-10	2.32816e-10	2.98457e-11	0.00608733
DHX16_S160_M1	-0.460372	-0.773964	0.121586	0.283591	0.110929	0.143316	0.0228562	0.575694	0.0993843	0.247162
DHX29_S200_M1	-0.0833518	0.0503781	0.150625	-0.260567	-0.173808	0.409724	0.608333	0.125025	0.00495704	0.0465043
DHX38_T117_M1	NA	NA	0.572962	0.665571	0.813803	NA	NA	0.00996141	0.00188068	0.000230223
DHX40_S168_M1	-1.5565	-1.66257	0.168398	1.14463	0.458383	0.0214011	0.000811984	0.693024	3.32428e-05	0.0240103
DHX57_S127_M1	-1.23721	-1.38666	0.297428	2.17605	0.83897	0.0020342	3.35917e-06	0.384738	0.0285227	0.000527843
DHX8_S460_M1	-0.411749	-0.394567	-0.0292317	0.374838	-0.0448623	0.0334829	0.0663298	0.913211	0.0813618	0.827621
DHX9_S87_M1	-0.0201711	0.10576	0.0826329	-0.496143	-0.124101	0.874471	0.426781	0.571419	0.00655746	0.130092
DIAPH1_S22_M1	1.0035	0.465719	NA	NA	0.813574	2.71498e-06	0.00139508	NA	NA	5.6819e-06
DIDO1_S1038_M1	NA	NA	NA	NA	-0.547591	NA	NA	NA	NA	0.000252669
DIDO1_S1260_M1	1.35954	-3.25244	0.080673	1.1865	1.28947	0.0181553	2.92563e-09	0.812983	0.00592209	0.000355695
DIDO1_S1260_M2	-0.0358825	0.071257	-0.30896	-0.653639	-0.658354	0.781508	0.572944	0.00701895	1.21652e-05	1.26341e-05
DIDO1_S1456_M1	-0.170152	0.0688977	0.157833	0.121475	0.0788783	0.0932616	0.429822	0.0962021	0.196826	0.430648
DIDO1_S1714_M1	-0.350972	-0.191739	-0.216354	0.360507	0.590313	0.0932616	0.453031	0.287569	0.00787813	8.83154e-06
DIDO1_S1788_M1	0.689522	0.709672	-0.156982	0.871386	0.276477	0.0221379	0.0365062	0.58728	2.4913e-06	0.774294
DIDO1_S805_M2	0.199331	-0.162808	-0.357822	-0.400611	-4.86703	0.0806752	0.207799	0.0214963	0.00736471	1.25906e-13
DIDO1_S809_M2	0.199331	-0.162808	-0.357822	-0.400611	-4.86703	0.0806752	0.207799	0.0214963	0.00736471	1.25906e-13
DIDO1_S898_M1	-1.13549	-1.09248	-0.160753	-0.216942	-0.161142	0.000141931	2.9438e-06	0.152377	0.0463599	0.129929
DIDO1_T1256_M1	-0.0414273	NA	NA	NA	NA	0.747906	NA	NA	NA	NA
DIDO1_T1256_M2	-0.0250108	0.0727971	-0.290664	-0.655613	-0.640577	0.83858	0.528891	0.00577863	1.04337e-05	4.97417e-06
DIDO1_T1733_M1	0.102988	-0.0677051	-0.15933	0.00599949	-0.136427	0.325563	0.398258	0.0648402	0.951562	0.093153
DIP2B_Y494_M1	NA	0.168038	NA	NA	NA	NA	0.644686	NA	NA	NA
DIS3L2_S154_M1	0.0745808	-0.0273338	0.0677883	NA	0.0210332	0.624912	0.901947	0.453256	NA	0.882351
DIS3L2_S31_M1	-0.187035	-0.511932	NA	NA	NA	0.294734	0.0164176	NA	NA	NA
DIS3L2_S875_M1	-1.40461	-0.93954	-0.318238	-0.286896	-0.80985	0.00205609	0.00349403	0.383536	0.298958	0.00801377
DIS3L2_T182_M1	-2.19347	-0.946882	-0.261238	-0.895259	-1.16543	5.03243e-06	0.0340952	0.216317	0.000115614	5.72197e-08
DKC1_S21_M1	-0.727499	-0.754514	-1.17618	-2.28546	-1.46604	0.000657056	0.000385265	3.41345e-06	8.22155e-10	2.45245e-06
DKC1_S42_M1	-1.64724	0.273915	-0.0258138	0.42618	0.455999	0.000289982	0.244165	0.964308	0.00227728	0.000101324
DKC1_S451_M2	-0.117629	-0.619718	-0.66823	-0.387279	-0.910017	0.167341	1.41793e-05	2.67161e-05	0.000307518	2.87305e-05
DKC1_S453_M2	-0.106956	-8.65273	-0.497427	-0.376135	-1.32594	0.302173	9.06594e-15	6.28612e-05	0.000287589	2.17906e-06
DKC1_S455_M1	-0.11156	-5.09618	0.336418	-5.11448	0.532307	0.443553	7.85554e-12	0.0411711	1.41407e-12	0.00193468
DKC1_S455_M2	NA	NA	NA	NA	6.91718	NA	NA	NA	NA	2.22689e-13
DKC1_S485_M1	0.619672	NA	NA	NA	NA	0.000638963	NA	NA	NA	NA
DKC1_S494_M1	0.288397	0.0687367	0.235047	0.178408	0.255455	0.0201103	0.582899	0.0227553	0.0984686	0.00233423
DKC1_S513_M1	0.171546	-0.0472698	-0.127871	-0.201698	-0.0600842	0.0522974	0.673818	0.117167	0.0434502	0.466086
DKC1_T497_M1	NA	NA	NA	4.47683	NA	NA	NA	NA	3.59868e-12	NA
DLG1_S138_M1	NA	NA	NA	1.01064	1.0097	NA	NA	NA	0.00021848	9.04895e-06
DLG1_S155_M1	-0.073188	-0.621696	-0.0994711	0.0967792	-4.29177	0.389302	0.00191292	0.389343	0.615051	2.23164e-13
DLG1_S158_M1	-0.046469	0.0724184	0.0936462	-0.00140929	-0.171303	0.688153	0.60115	0.378077	0.989868	0.0690229
DLG1_S575_M1	0.221316	-0.088177	0.154074	0.641913	0.867328	0.014491	0.330416	0.64121	0.000710226	4.30729e-06
DLG1_T126_M1	-1.29465	-3.90988	0.110952	0.0874861	0.421339	3.63666e-06	3.06383e-11	0.561984	0.389606	0.00649232
DLG2_T350_M1	-1.24347	-0.560554	-0.0989938	0.658167	0.155657	1.3131e-07	0.0109565	0.469945	0.000157303	0.183283
DLG5_S1000_M1	0.126795	0.305294	0.473886	0.0886293	-0.359702	0.425799	0.0213038	0.0682679	0.572245	0.018538
DLG5_S1263_M1	0.0841074	0.471016	0.509499	NA	NA	0.403723	7.30743e-05	7.39136e-05	NA	NA
DLG5_S264_M1	-0.279717	-1.55184	1.21579	2.10397	1.26265	0.203676	0.000343504	0.00154166	1.51901e-05	0.000150854
DLG5_T1011_M1	0.504079	0.31366	0.28606	0.183956	-4.18447	0.00131546	0.0426683	0.141502	0.294205	6.17431e-13
DLG5_Y990_M1	-1.16004	-0.980277	-0.0611377	0.444647	0.108076	0.00905382	0.0882195	0.969916	0.588548	0.923217
DLGAP4_S716_M1	-0.328838	-0.512921	0.921971	-0.0345281	-0.417127	0.101145	0.211027	1.13744e-06	0.900709	0.197676
DLGAP4_S980_M1	0.00203318	-0.201186	0.0548281	0.304899	0.55354	0.986789	0.0585445	0.689524	0.00470372	6.63518e-05
DLGAP4_T915_M1	-0.260278	-0.0420868	-0.165081	-8.13208	-0.0522846	0.583818	0.934976	0.816337	1.86596e-13	0.898406
DLGAP4_Y984_M1	NA	-1.03659	NA	NA	NA	NA	0.000864944	NA	NA	NA
DLGAP5_S618_M1	-0.401059	-0.432758	-1.30241	-3.4411	-2.81111	0.100996	0.0222947	0.00461409	3.15451e-09	1.54995e-07
DLGAP5_S767_M1	-0.381795	-0.161368	-0.240353	0.488519	-3.36363	0.389461	0.446055	0.117383	0.00267933	2.04301e-12
DLGAP5_T671_M1	NA	0.219912	NA	NA	NA	NA	0.047808	NA	NA	NA
DMAP1_T445_M1	0.119163	-0.0486479	-0.141503	-0.123347	-0.277075	0.155296	0.510975	0.0807542	0.0994168	0.000476771
DMTN_S29_M1	0.185677	0.259698	0.0508136	-0.171829	0.27884	0.0852962	0.015955	0.648287	0.20387	0.00966504
DMTN_S92_M1	-4.95654	-0.194714	0.662483	-1.51756	-4.93659	3.78068e-11	0.662688	0.000704821	4.77099e-07	1.23823e-13
DMXL1_S1908_M1	0.740486	1.29251	NA	NA	NA	0.0226041	9.37519e-05	NA	NA	NA
DMXL2_S473_M1	2.49639	2.45952	-0.268385	0.669268	-0.213165	2.27678e-08	1.9562e-09	0.0956891	0.000694681	0.297069
DNAJA1_S335_M1	0.821766	0.698222	0.476205	0.383129	0.480192	0.0298629	0.0500117	0.288072	0.0147248	0.235927
DNAJA1_T223_M1	-13.9854	-2.28747	0.0872163	1.21158	0.984009	5.01511e-13	2.33279e-08	0.663674	7.35807e-05	0.00513968
DNAJB6_S277_M1	0.0620056	0.460902	0.239982	0.0879115	-0.473608	0.781508	0.00191172	0.337321	0.725425	0.0561668
DNAJC1_T438_M1	NA	NA	NA	-0.0579775	-0.321306	NA	NA	NA	0.826355	0.181853
DNAJC17_S112_M1	-0.459884	-0.488618	-0.077201	-0.234432	-0.345076	0.0140602	0.000923921	0.489815	0.101765	0.036598
DNAJC2_S47_M1	-0.232698	-0.138632	-0.428645	-0.508086	0.486604	0.363626	0.31076	0.264313	0.053224	0.0433952
DNAJC2_S47_M2	0.0153088	0.226369	0.386264	-0.125348	0.341952	0.938016	0.222624	0.0505296	0.433594	0.0714186
DNAJC2_S49_M2	0.0153088	0.226369	0.386264	-0.125348	0.341952	0.938016	0.222624	0.0505296	0.433594	0.0714186
DNAJC21_S423_M1	-0.375263	-1.28497	0.554714	0.947774	0.0465231	0.135835	8.74539e-05	0.0232713	7.60638e-06	0.836194
DNAJC5_S10_M1	-0.120808	-0.102582	-0.101037	0.103625	0.236901	0.361669	0.637632	0.595533	0.412187	0.0624934
DNAJC5_Y17_M1	0.32183	0.0011342	-0.134622	0.0541008	0.282603	0.00330763	0.996175	0.407895	0.711665	0.0247177
DNAJC9_S109_M1	0.127544	-0.0250118	0.382604	1.08942	0.970321	0.58685	0.931967	0.106779	3.16698e-05	0.00220211
DNLZ_S171_M1	0.0266111	0.143884	0.0988603	0.525979	-0.00113603	0.8035	0.146119	0.182686	6.5075e-05	0.986001
DNM1L_S616_M1	-0.395139	-0.304122	-0.698511	0.02944	-0.55296	0.449624	0.639271	0.142774	0.958316	0.353734
DNM2_S764_M1	-0.041168	0.144312	-0.0413954	-0.664809	-0.155879	0.713327	0.350461	0.839709	0.00250007	0.164603
DNMBP_S1369_M1	NA	NA	NA	NA	-0.209073	NA	NA	NA	NA	0.0542001
DNMBP_S1371_M1	-0.218154	0.136007	-0.0725402	0.417392	0.0401328	0.235117	0.507991	0.695266	0.0928841	0.835996
DNMBP_S1407_M1	-0.756821	-1.06944	-0.555372	-0.803351	-0.656933	0.51869	0.00135738	0.506448	0.355839	0.000337091
DNMBP_T100_M1	0.750927	NA	NA	NA	NA	0.00118156	NA	NA	NA	NA
DNMT1_S1105_M1	-0.170368	-0.0539826	-0.137561	-0.848232	-1.31755	0.242398	0.731625	0.319418	7.69654e-05	1.48241e-05
DNMT1_S127_M1	-0.193887	-0.385084	-0.337699	0.193414	-0.247752	0.505953	0.0071975	0.283323	0.615445	0.158836
DNMT1_S133_M1	NA	0.0350538	-0.306723	NA	NA	NA	0.949742	0.393411	NA	NA
DNMT1_S143_M1	-0.623468	-0.163511	-0.563524	-0.172879	-0.287873	0.000793381	0.242135	0.00660749	0.389375	0.027467
DNMT1_S152_M1	-1.09444	-2.08441	-1.5782	-0.195179	-1.26709	2.77487e-05	1.02071e-08	2.72105e-07	0.174689	1.44459e-07
DNMT1_S152_M2	0.0457355	-0.413358	-0.304405	-0.0164374	0.566507	0.879999	0.169729	0.286571	0.952627	0.00685944
DNMT1_S154_M1	-2.06999	0.386246	-7.77005	-1.64025	5.09882	0.00131596	0.331347	9.29454e-13	3.25421e-07	2.58674e-12
DNMT1_S154_M2	0.0457355	-0.409216	-0.304405	-0.0164374	0.566507	0.879999	0.173656	0.286571	0.952627	0.00685944
DNMT1_S714_M1	-1.42043	-1.39369	-0.237935	-0.403406	-1.71387	0.000522998	1.4153e-05	0.224636	0.00507643	8.9245e-09
DNMT3A_S105_M1	-0.210902	-0.066188	-0.136883	-0.31212	-0.456867	0.395501	0.857742	0.579216	0.190895	0.00579146
DNMT3A_S255_M1	NA	NA	0.274818	NA	NA	NA	NA	0.00995159	NA	NA
DNPH1_S169_M1	-0.553609	-0.689297	-0.0319407	-0.221297	-3.51621	0.000628744	0.000354757	0.895863	0.171651	1.8524e-12
DNTTIP1_S161_M1	1.04831	3.2705	3.35941	0.347728	1.21991	0.868629	0.012458	0.101991	0.96024	0.0165816
DNTTIP2_S117_M1	0.431267	0.568756	-0.181008	-0.153182	-0.569282	0.0100817	0.0143542	0.465032	0.328925	0.00181487
DNTTIP2_S141_M1	0.342498	-0.0349572	-0.108233	0.196097	-0.0510158	0.210007	0.933252	0.784864	0.429038	0.874308
DNTTIP2_S184_M1	-0.234616	-0.294049	-0.0533208	-0.692402	-0.217909	0.0855129	0.00397255	0.601441	9.61705e-05	0.00954643
DNTTIP2_S483_M1	-0.108335	NA	NA	NA	NA	0.289116	NA	NA	NA	NA
DNTTIP2_T232_M1	0.725667	1.88722	2.09223	-2.81396	0.547576	5.02324e-05	2.41764e-07	7.69197e-08	3.1329e-10	0.00131269
DOCK1_T1767_M1	-0.500006	-0.169019	-0.4358	0.358062	0.0563303	0.0583055	0.269657	0.0771882	0.0133235	0.811455
DOCK1_T1825_M1	0.508904	-0.100444	0.117282	0.244898	-2.14459	0.0063058	0.793074	0.681582	0.14516	1.45088e-10
DOCK5_S1789_M1	-0.347669	-0.188629	-0.134076	-0.301169	-0.146254	0.0171042	0.176603	0.353887	0.00982838	0.035271
DOCK5_S1834_M1	NA	NA	NA	NA	1.1038	NA	NA	NA	NA	0.000294594
DOCK6_S883_M1	NA	NA	-0.179916	NA	NA	NA	NA	0.283132	NA	NA
DOCK6_T2029_M1	-0.672352	0.958822	0.133291	-0.0250911	-0.588904	0.536501	0.283648	0.907518	0.874887	0.00285804
DOCK6_Y608_M1	-0.916568	-0.408269	-0.878442	0.588504	-3.77946	0.00180748	0.136626	0.00251491	0.011175	1.70699e-12
DOCK7_S1430_M1	0.736629	0.277495	0.368532	NA	0.542891	0.00132415	0.254813	0.00438898	NA	0.00481789
DOCK7_S1438_M1	0.193771	0.417203	0.154861	1.48928	1.25331	0.1567	0.00935086	0.131058	3.51075e-05	3.88407e-06
DOCK7_S180_M1	-0.422459	-0.412827	-0.192989	0.187079	-0.217873	0.0312931	0.0255167	0.115493	0.324539	0.118991
DOCK7_S182_M1	NA	NA	NA	5.31583	NA	NA	NA	NA	2.21833e-12	NA
DOCK7_S30_M1	0.00494679	0.081195	0.0447523	-0.0711094	-0.279228	0.969628	0.700795	0.899099	0.8746	0.0330903
DOCK7_S864_M1	1.17536	1.07758	0.109407	-0.303411	0.350327	3.17424e-07	6.04253e-06	0.442785	0.00249343	0.00662646
DOCK7_S900_M1	0.22499	0.258994	0.146508	0.230588	0.0259707	0.0970774	0.0191585	0.171146	0.0193423	0.720248
DOCK7_T966_M1	NA	NA	0.884844	NA	NA	NA	NA	0.00135092	NA	NA
DOK1_S291_M1	-0.63797	-0.0081871	1.27144	-0.674756	1.52949	0.00628027	0.980321	0.00487317	0.000501658	1.8378e-05
DOT1L_S1104_M1	0.00702899	-0.168241	-0.457941	0.224629	-0.367395	0.959269	0.362628	0.0088759	0.104793	0.00674155
DOT1L_S1211_M1	NA	3.43337	NA	NA	NA	NA	2.61243e-11	NA	NA	NA
DOT1L_S374_M1	0.529263	0.549296	0.389443	0.581404	0.294394	0.0301502	0.00593941	0.11951	0.0280948	0.179187
DPF2_S118_M1	NA	NA	NA	1.03293	3.04293	NA	NA	NA	0.00282479	5.19524e-08
DPF2_T248_M1	NA	NA	NA	0.197711	NA	NA	NA	NA	0.0552295	NA
DPF2_Y228_M1	NA	NA	-0.367917	NA	NA	NA	NA	0.0424854	NA	NA
DPM1_S9_M1	-0.428626	0.0135903	-0.0719626	-0.253653	-0.449514	0.00110511	0.922704	0.642239	0.0388757	0.000239126
[truncated: 6,784 more rows]

## Sheet: S4B - ADH limma
Site	logFC_1h	logFC_3h	logFC_6h	logFC_12h	logFC_24h	adj.P.Val_1h	adj.P.Val_3h	adj.P.Val_6h	adj.P.Val_12h	adj.P.Val_24h
AAAS_S541_M1	NA	NA	-0.321226	0.281624	-0.192033	NA	NA	0.0284762	0.00979671	0.0318267
AAK1_S624_M2	-0.43005	-0.43005	0.328476	0.375678	0.243139	0.403139	0.403139	0.163508	0.0592191	0.0355031
AAK1_S637_M1	-0.285669	-0.285669	-0.287091	0.338781	0.586599	0.294706	0.294706	0.210611	0.102818	0.00805806
AAK1_S678_M1	NA	NA	-0.525297	NA	0.129862	NA	NA	0.00138851	NA	0.468831
AAK1_T389_M1	0.0194092	0.0194092	0.122584	0.0103432	0.142574	0.972696	0.972696	0.352906	0.89948	0.348056
AAK1_T620_M2	-1.29161	-1.29161	0.284759	0.365137	0.0871959	0.0218054	0.0218054	0.280778	0.0277804	0.598811
AAK1_T653_M1	0.63556	0.63556	-0.209018	0.480151	0.85388	0.221925	0.221925	0.864742	0.452768	0.00149999
AARS1_S645_M1	NA	NA	NA	NA	0.419287	NA	NA	NA	NA	0.73719
AATF_S203_M1	0.015453	0.015453	-5.35074	-5.47444	0.0878964	0.961507	0.961507	3.05523e-13	6.05873e-11	0.676321
ABCC2_S281_M2	-0.518375	-0.518375	0.159704	0.0672662	-0.380612	0.269035	0.269035	0.074145	0.38227	0.0603011
ABCC2_S283_M1	-0.0565484	-0.0565484	-0.307566	-0.84736	-0.854126	0.802135	0.802135	0.0403965	0.000109577	3.67401e-05
ABCC2_S283_M2	-0.518375	-0.518375	0.159704	0.0672662	-0.380612	0.269035	0.269035	0.074145	0.38227	0.0603011
ABCC2_T1286_M1	NA	NA	-0.452105	-0.185214	-1.01821	NA	NA	0.0096326	0.0847888	3.14218e-07
ABCC3_T882_M1	0.290164	0.290164	0.077022	-0.0363246	0.307869	0.0677104	0.0677104	0.646516	0.826427	0.0140355
ABCC4_S668_M1	-0.0838857	-0.0838857	0.261827	0.270749	0.333974	0.765316	0.765316	0.166648	0.00536164	0.00508703
ABCC4_T646_M1	0.168816	0.168816	-0.0204205	-0.0910918	-0.102001	0.275495	0.275495	0.841931	0.197403	0.369368
ABCC5_S509_M1	-0.664096	-0.664096	-0.682876	-0.0345658	-0.272136	0.288046	0.288046	0.32406	0.893871	0.0733399
ABCF1_S109_M1	-0.192885	-0.192885	0.275718	0.404605	0.522375	0.302028	0.302028	0.00153083	0.000128086	0.000323067
ABCF1_S140_M1	-0.201955	-0.201955	0.523882	1.01685	0.339731	0.5658	0.5658	0.0024572	0.000319116	0.189005
ABCF1_S22_M1	0.145738	0.145738	-0.104213	-0.875641	-1.07095	0.555916	0.555916	0.660834	0.000285696	0.000131711
ABCF1_S228_M1	2.17861	2.17861	1.35323	1.27106	0.908425	0.000518515	0.000518515	0.000992311	0.000154212	0.000896327
ABCF1_S621_M1	-0.203638	-0.203638	0.211685	0.141626	0.315344	0.728241	0.728241	0.358639	0.525448	0.185838
ABHD10_S233_M1	0.450047	0.450047	-0.0605943	-0.326084	0.223429	0.0920144	0.0920144	0.702461	0.03144	0.232034
ABI1_S183_M1	0.130695	0.130695	0.424874	0.681416	0.509067	0.492776	0.492776	0.0252594	0.000198929	0.00455193
ABI1_S187_M1	NA	NA	NA	-0.309009	NA	NA	NA	NA	0.178291	NA
ABI1_S225_M1	-0.247527	-0.247527	-0.0638489	-0.710375	-0.356978	0.377037	0.377037	0.62875	4.06344e-05	0.0728681
ABI1_S323_M1	-0.517503	-0.517503	0.378018	0.175147	-0.120899	0.0147888	0.0147888	0.0279431	0.473441	0.428484
ABI1_T178_M1	-0.0750538	-0.0750538	-1.38602	-1.13675	0.265439	0.938223	0.938223	0.041342	0.0443389	0.668642
ABI2_S183_M1	0.00192052	0.00192052	0.338354	0.30102	0.315584	0.99014	0.99014	0.0283553	0.216037	0.00343312
ABI2_S216_M1	-0.292384	-0.292384	0.0974939	-5.5878	-5.49937	0.0277727	0.0277727	0.172824	1.09222e-14	6.00921e-13
ABI2_S227_M1	-0.959849	-0.959849	-0.0298656	-0.276692	0.0693178	0.237779	0.237779	0.945703	0.33323	0.884474
ABI2_S242_M1	-0.234976	-0.234976	-0.11152	0.00918791	-0.30544	0.437496	0.437496	0.637096	0.971543	0.0213949
ABI2_T178_M1	-0.581388	-0.581388	-0.196542	-0.23112	-0.540855	0.00832245	0.00832245	0.513786	0.636705	0.00101158
ABI2_Y213_M1	0.232728	0.232728	-0.13965	-1.29592	-0.763667	0.194013	0.194013	0.510983	2.47169e-06	0.087515
ABL1_S569_M1	-0.285738	-0.285738	0.0200176	-0.520853	-0.948778	0.167706	0.167706	0.903766	0.000208154	2.81242e-06
ABL1_S683_M1	-0.471902	-0.471902	0.0473652	-0.52449	-1.33227	0.169038	0.169038	0.927615	0.0601914	0.000162702
ABL2_S620_M1	-0.278839	-0.278839	0.0724976	-0.0382439	-0.613201	0.252232	0.252232	0.667398	0.803784	0.00293658
ABL2_S631_M1	-0.249398	-0.249398	-0.068338	0.266289	0.284245	0.125695	0.125695	0.675052	0.115517	0.0827846
ABL2_S655_M1	-0.0495818	-0.0495818	0.464814	1.13093	0.910322	0.877947	0.877947	0.228415	0.00112133	0.00260346
ABL2_S936_M1	0.00797391	0.00797391	0.243018	0.0673387	0.322794	0.95636	0.95636	0.00595529	0.587676	0.00882115
ABL2_T938_M1	4.76482	4.76482	NA	NA	NA	1.89372e-11	1.89372e-11	NA	NA	NA
ABLIM1_S352_M1	-0.535836	-0.535836	0.134404	NA	NA	0.00942853	0.00942853	0.186813	NA	NA
ABLIM1_S431_M1	0.0174357	0.0174357	-0.17109	-0.660313	-0.652833	0.957792	0.957792	0.203301	0.000203063	0.00199794
ABLIM1_S452_M1	0.0378945	0.0378945	-0.202954	0.0584884	-0.116756	0.861166	0.861166	0.0335293	0.602072	0.223417
ABLIM1_S655_M1	-0.0329916	-0.0329916	0.0343135	-0.28877	-0.325558	0.899421	0.899421	0.741102	0.0428471	0.00783639
ABLIM1_S669_M1	NA	NA	0.0657847	NA	-0.112154	NA	NA	0.688522	NA	0.355909
ABLIM1_S706_M1	0.177643	0.177643	0.0410207	-0.0856537	-0.269319	0.693166	0.693166	0.91821	0.825039	0.0714178
ABLIM1_T349_M1	NA	NA	NA	-0.248246	-0.734484	NA	NA	NA	0.209273	0.000664175
ABLIM1_T351_M1	NA	NA	NA	-0.874667	-0.936496	NA	NA	NA	9.79548e-08	7.85688e-06
ABLIM1_Y373_M1	0.296675	0.296675	0.372528	0.440726	-0.237961	0.492069	0.492069	0.204544	0.0353267	0.456074
ABLIM2_S285_M1	0.0377634	0.0377634	-0.529758	-0.66957	-0.594878	0.95382	0.95382	0.0230585	7.93584e-05	0.000249739
ABRAXAS1_S406_M1	-0.00840731	-0.00840731	-3.36007	-3.47976	0.268454	0.975782	0.975782	1.17233e-11	1.71737e-12	0.358391
ABRAXAS1_T408_M1	-1.75097	-1.75097	0.212191	1.14066	-0.599924	0.00490869	0.00490869	0.894533	0.307349	0.58413
ACACA_S23_M1	0.273515	0.273515	-0.172096	0.0713319	0.609581	0.140363	0.140363	0.136981	0.480039	1.18466e-05
ACACA_S29_M1	-0.00127714	-0.00127714	0.254856	-0.102522	-0.5347	0.995991	0.995991	0.0436796	0.335625	4.56822e-05
ACACA_S5_M1	-0.0826186	-0.0826186	-0.452548	-0.334872	-0.139819	0.721381	0.721381	0.00713346	0.000424438	0.144442
ACACA_S80_M1	0.205468	0.205468	0.126563	0.132166	-0.242267	0.500128	0.500128	0.444759	0.653824	0.472093
ACAP2_S521_M1	0.950086	0.950086	-0.262487	-3.03793	-0.419063	0.412188	0.412188	0.235007	0.0174569	0.747742
ACBD3_S43_M1	-0.404859	-0.404859	-0.11467	0.0968753	0.214804	0.54789	0.54789	0.330456	0.404493	0.0556017
ACBD5_S444_M1	NA	NA	NA	2.88749	NA	NA	NA	NA	2.66338e-10	NA
ACIN1_S1004_M1	-0.0478546	-0.0478546	0.0933133	0.25232	0.500929	0.809001	0.809001	0.523511	0.0551656	0.00284019
ACIN1_S216_M1	-0.202724	-0.202724	0.173968	0.510375	0.37332	0.0995044	0.0995044	0.10956	0.000237552	0.000520027
ACIN1_S240_M1	0.278461	0.278461	-0.143209	-0.312106	0.256323	0.216399	0.216399	0.525334	0.0271079	0.083238
ACIN1_S240_M2	0.419483	0.419483	0.438654	-0.0179112	0.676913	0.0455822	0.0455822	0.0088093	0.825039	1.70676e-05
ACIN1_S243_M1	-0.0566904	-0.0566904	-0.270079	1.01718	1.81936	0.886302	0.886302	0.028008	2.19201e-06	4.12369e-07
ACIN1_S243_M2	0.419483	0.419483	0.438654	-0.0179112	0.676913	0.0455822	0.0455822	0.0088093	0.825039	1.70676e-05
ACIN1_S328_M1	NA	NA	NA	2.34485	2.98338	NA	NA	NA	3.63402e-10	4.57699e-10
ACIN1_S365_M1	NA	NA	-0.13625	0.331369	0.301591	NA	NA	0.186056	0.000817034	0.0019129
ACIN1_S386_M2	-0.291134	-0.291134	-0.00308397	0.240271	0.472755	0.372471	0.372471	0.9846	0.00786242	0.000143419
ACIN1_S388_M2	-0.274304	-0.274304	0.0346633	0.299914	0.457659	0.389905	0.389905	0.813211	0.00491332	0.000808546
ACIN1_S410_M1	0.0276113	0.0276113	-0.303063	-0.42276	0.185041	0.883548	0.883548	0.00566862	0.00179942	0.18318
ACIN1_S410_M2	-0.19201	-0.19201	-4.86628	0.0408403	0.262175	0.328727	0.328727	1.31367e-13	0.619581	0.11196
ACIN1_S478_M1	-0.237437	-0.237437	-0.11785	0.118723	0.11855	0.0773983	0.0773983	0.263635	0.149135	0.160338
ACIN1_S478_M2	-0.0806367	-0.0806367	0.0689667	0.0784576	0.406438	0.744543	0.744543	0.676202	0.591808	0.022995
ACIN1_S481_M1	NA	NA	3.90727	NA	NA	NA	NA	1.18113e-11	NA	NA
ACIN1_S481_M2	NA	NA	-0.0336873	NA	NA	NA	NA	0.878074	NA	NA
ACIN1_S482_M2	-0.0216368	-0.0216368	0.202782	0.010186	0.425766	0.94998	0.94998	0.186227	0.934676	0.00200866
ACIN1_S710_M1	-0.335958	-0.335958	0.112621	0.838583	0.846212	0.176853	0.176853	0.47499	1.34777e-05	4.16204e-06
ACIN1_S729_M1	-0.0348573	-0.0348573	-0.0999839	0.0746085	0.317128	0.809375	0.809375	0.604217	0.338108	0.00964172
ACIN1_S838_M1	-0.182483	-0.182483	-0.244359	-0.354797	-0.182081	0.233094	0.233094	0.0709567	0.000569523	0.0814121
ACIN1_S895_M1	0.36261	0.36261	1.02366	0.459769	-0.0774179	0.1451	0.1451	0.00164822	0.0146044	0.599819
ACIN1_S898_M1	0.0281182	0.0281182	1.20569	1.62688	-1.0369	0.95636	0.95636	0.0179783	6.83856e-09	0.000290229
ACIN1_T254_M1	-0.062081	-0.062081	-0.379771	-0.613127	-0.720823	0.769043	0.769043	0.141073	0.000887102	0.0283619
ACIN1_T393_M2	0.150631	0.150631	-0.0119151	-5.52409	0.387114	0.499636	0.499636	0.955835	1.50985e-14	0.00178866
ACIN1_T408_M2	-0.415802	-0.415802	-4.53255	-4.65719	0.417284	0.00241022	0.00241022	2.28781e-13	3.43587e-14	0.000159711
ACIN1_T414_M2	-0.0130603	-0.0130603	NA	0.111372	0.367389	0.964751	0.964751	NA	0.401813	0.0152088
ACIN1_T682_M1	0.132943	0.132943	-0.204831	0.0829677	0.309	0.322449	0.322449	0.00993696	0.193338	0.00623363
ACIN1_T840_M1	0.0104424	0.0104424	-7.19784	0.00384071	0.398191	0.954154	0.954154	3.14761e-14	0.972083	0.003668
ACLY_S455_M1	0.123875	0.123875	0.133583	0.776498	0.558507	0.27014	0.27014	0.139	4.98584e-07	1.826e-05
ACLY_S481_M1	-0.180182	-0.180182	-0.0136853	0.235566	0.400336	0.302917	0.302917	0.902229	0.00494071	0.000518828
ACLY_T447_M1	NA	NA	NA	0.293562	NA	NA	NA	NA	0.000463593	NA
ACOX1_S26_M1	-0.426016	-0.426016	0.325821	0.177057	-0.379072	0.340332	0.340332	0.127176	0.0983864	0.0358254
ACSL3_S683_M1	-0.215331	-0.215331	0.303048	0.228127	0.209252	0.185053	0.185053	0.00775884	0.0394371	0.0450916
ACSL3_T695_M1	NA	NA	NA	0.0106681	-0.148926	NA	NA	NA	0.916038	0.186256
ACSL4_S674_M1	0.158537	0.158537	0.045661	-0.238132	0.0172125	0.2299	0.2299	0.773773	0.210949	0.930934
ACSL4_S674_M2	-0.189717	-0.189717	0.313685	0.237232	0.250362	0.415378	0.415378	0.0534937	0.0098857	0.0449616
ACSL4_T679_M2	-0.189717	-0.189717	0.313685	0.237232	0.250362	0.415378	0.415378	0.0534937	0.0098857	0.0449616
ACSS2_S267_M1	0.14987	0.14987	0.099996	-0.107086	0.451744	0.71871	0.71871	0.741977	0.77516	0.0998642
ACSS2_S30_M1	-0.467568	-0.467568	0.35106	0.341343	0.503679	0.288637	0.288637	0.0932152	0.0319226	0.000754212
ACTA1_Y220_M1	0.391224	0.391224	0.975779	0.948885	1.07647	0.308074	0.308074	0.0166635	0.120696	0.0056943
ACTA2_S302_M1	-0.103686	-0.103686	0.680795	0.836842	0.437831	0.619503	0.619503	0.0001474	7.49947e-05	0.00115145
ACTA2_T305_M1	-0.193737	-0.193737	NA	NA	NA	0.578528	0.578528	NA	NA	NA
ACTA2_Y296_M1	-0.577673	-0.577673	NA	NA	NA	0.0506697	0.0506697	NA	NA	NA
ACTB_S234_M1	NA	NA	-0.86635	NA	NA	NA	NA	4.07933e-06	NA	NA
ACTB_S235_M1	NA	NA	0.248895	-0.260693	0.455739	NA	NA	0.760349	0.426422	0.369738
ACTB_S239_M1	0.174146	0.174146	-0.143943	-0.0340969	0.354282	0.367801	0.367801	0.280882	0.827741	0.0204917
ACTB_S271_M1	0.0272391	0.0272391	NA	0.112394	NA	0.877633	0.877633	NA	0.188616	NA
ACTB_S52_M1	NA	NA	0.0802896	-0.456963	-0.648316	NA	NA	0.723921	0.0187658	0.00435602
ACTB_T229_M1	-0.264047	-0.264047	0.0075783	0.526149	0.578523	0.568273	0.568273	0.970758	0.0210621	0.0132906
ACTB_Y166_M1	0.909985	0.909985	0.488633	0.112096	0.572505	0.274296	0.274296	0.188808	0.852524	0.367208
ACTB_Y169_M1	-0.024403	-0.024403	0.215854	-1.11765	-0.921813	0.954767	0.954767	0.221615	0.000456234	0.000574187
ACTB_Y218_M1	-0.269899	-0.269899	1.03483	1.8248	0.835761	0.522467	0.522467	0.000127744	5.08334e-06	0.00593985
ACTB_Y240_M1	0.0580447	0.0580447	0.0408954	0.224788	0.20681	0.707904	0.707904	0.833863	0.0864008	0.0428021
ACTG1_S14_M1	-0.535263	-0.535263	1.38218	1.09746	1.27847	0.266281	0.266281	0.00422594	0.043772	0.155039
ACTL6A_S233_M1	-0.105858	-0.105858	0.304593	0.0533186	-0.241387	0.775838	0.775838	0.171301	0.792127	0.345437
ACTN4_S159_M1	-0.230462	-0.230462	-0.7161	-0.799703	-0.282857	0.30261	0.30261	0.00651056	0.0155402	0.146288
ACVR2A_S184_M1	-0.423699	-0.423699	0.291444	0.517262	0.0454029	0.469955	0.469955	0.37108	0.00455065	0.892846
ADAM17_S791_M1	-0.151809	-0.151809	-0.0297021	0.117926	0.109254	0.490904	0.490904	0.87441	0.27332	0.332138
ADAM17_T735_M1	-0.188223	-0.188223	0.106338	0.445766	0.408631	0.471986	0.471986	0.550685	0.0117322	0.0291179
ADAM19_S802_M1	-0.182548	-0.182548	0.132353	-1.89863	-1.39653	0.675282	0.675282	0.369967	3.55269e-05	1.3951e-06
ADAM19_T779_M1	-0.202667	-0.202667	0.846504	-1.22173	-2.45155	0.855556	0.855556	0.0225245	0.109216	0.000633077
ADAM9_S758_M1	-0.156207	-0.156207	-0.0579679	0.0967608	0.0453767	0.470301	0.470301	0.813795	0.515662	0.777346
ADAM9_S758_M2	-0.165193	-0.165193	0.308879	-1.34878	-1.76607	0.525152	0.525152	0.0214448	2.78759e-07	2.89403e-07
ADAM9_T761_M1	0.245669	0.245669	0.714267	-0.53386	-0.829975	0.639313	0.639313	0.00180553	0.0302553	0.019775
ADAM9_T761_M2	-0.165193	-0.165193	0.308879	-1.34878	-1.76607	0.525152	0.525152	0.0214448	2.78759e-07	2.89403e-07
ADAR_S611_M1	-3.0037	-3.0037	NA	NA	NA	1.0438e-08	1.0438e-08	NA	NA	NA
ADAR_S823_M1	-0.138849	-0.138849	NA	-0.785618	-0.814678	0.399846	0.399846	NA	5.74165e-06	4.74231e-07
ADAR_S825_M1	0.119628	0.119628	0.0377394	-0.703739	-0.764403	0.400057	0.400057	0.747057	2.42645e-05	5.81035e-05
ADAR_T14_M1	NA	NA	0.0833549	NA	NA	NA	NA	0.660432	NA	NA
ADAR_T601_M1	-0.0778932	-0.0778932	-0.222131	0.12609	0.848078	0.687248	0.687248	0.0639164	0.186698	1.65343e-05
ADAT1_S232_M1	-0.0651552	-0.0651552	-0.242021	-0.0643507	0.202253	0.73395	0.73395	0.114245	0.651638	0.162441
ADAT3_S18_M1	-0.26436	-0.26436	-2.85838	-2.98265	0.32692	0.0878668	0.0878668	2.05396e-11	2.85397e-12	0.0175722
ADD1_S12_M1	0.00361025	0.00361025	0.328844	-5.1777	0.0281091	0.98874	0.98874	0.0145947	6.42776e-14	0.830228
ADD1_S12_M2	-0.308539	-0.308539	0.0416994	-0.0228238	-0.200204	0.0499543	0.0499543	0.751024	0.928106	0.0725242
ADD1_S358_M1	-0.104271	-0.104271	-0.082491	0.446147	0.576225	0.393338	0.393338	0.743606	0.0417672	8.3787e-05
ADD1_S436_M1	-0.33927	-0.33927	0.209509	0.834378	0.265767	0.866382	0.866382	0.808448	0.118926	0.599881
ADD1_S726_M1	-0.946791	-0.946791	0.596848	0.724298	-0.479394	0.277349	0.277349	0.409505	0.210467	0.575696
ADD1_T11_M1	0.358361	0.358361	-0.204967	-0.490222	-0.252971	0.163664	0.163664	0.139893	0.120663	0.385281
ADD1_T11_M2	-0.308539	-0.308539	0.0416994	-0.0228238	-0.200204	0.0499543	0.0499543	0.751024	0.928106	0.0725242
ADD1_T16_M1	3.58444	3.58444	4.16995	NA	NA	1.04271e-08	1.04271e-08	1.12453e-12	NA	NA
ADD1_Y419_M1	1.13356	1.13356	-0.266851	-1.92441	0.362532	0.0244454	0.0244454	0.139293	2.16922e-10	0.0877119
ADD3_S402_M1	NA	NA	NA	0.709683	0.533958	NA	NA	NA	8.46647e-07	0.00599873
ADD3_S42_M1	-0.642283	-0.642283	0.994224	1.33282	0.207691	0.763693	0.763693	0.360074	0.170348	0.8881
ADD3_S423_M1	-0.0706632	-0.0706632	-0.150987	-0.383072	-0.173696	0.82505	0.82505	0.546379	0.0862981	0.425636
ADD3_S673_M1	0.637209	0.637209	0.0152586	-5.91365	0.361413	0.21224	0.21224	0.963547	6.53958e-14	0.186858
ADD3_S677_M2	-0.0726441	-0.0726441	-0.147448	0.0591344	0.171444	0.783595	0.783595	0.418742	0.435669	0.0892893
ADD3_S679_M2	-0.0726441	-0.0726441	-0.147448	0.0591344	0.171444	0.783595	0.783595	0.418742	0.435669	0.0892893
ADD3_S681_M1	-0.29889	-0.29889	0.0454209	0.35775	0.22291	0.309835	0.309835	0.822776	0.0527467	0.180177
ADD3_T12_M1	-0.247258	-0.247258	0.177317	0.424456	0.39634	0.678755	0.678755	0.75411	0.430232	0.339028
ADGRL1_S1447_M1	1.04168	1.04168	-0.171674	-0.819735	0.289291	0.0144621	0.0144621	0.735762	0.0502627	0.682924
ADH5_T186_M1	NA	NA	-0.308335	NA	NA	NA	NA	0.0516234	NA	NA
ADIRF_S3_M1	0.123227	0.123227	1.14149	0.921009	1.12848	0.789353	0.789353	0.00953976	0.0278765	0.0166479
ADNP_S1091_M1	0.618557	0.618557	0.840903	0.818696	0.67414	0.0145196	0.0145196	1.4557e-05	0.036317	0.000102556
ADNP_S607_M1	0.439562	0.439562	0.690009	-5.49537	-5.39254	0.328356	0.328356	2.57737e-05	1.24237e-13	2.78803e-11
ADNP_S711_M1	0.361147	0.361147	-0.0518966	-0.189196	0.24353	0.11407	0.11407	0.60128	0.0315466	0.099506
ADNP_S740_M1	0.230462	0.230462	0.440024	0.0596101	-1.4168	0.0500808	0.0500808	0.00734874	0.445155	2.94665e-07
ADNP_S921_M1	-0.192652	-0.192652	-0.30329	-0.251869	-0.225677	0.577329	0.577329	0.010209	0.00393036	0.029893
ADNP_S98_M1	0.989841	0.989841	-0.154753	-0.759763	-6.62547	0.383676	0.383676	0.35242	0.000546441	2.64645e-12
ADRM1_T217_M1	-2.78942	-2.78942	-2.75262	-2.87021	-2.76954	9.92185e-08	9.92185e-08	2.61755e-11	2.96004e-12	2.32562e-10
ADSL_S9_M1	-0.242338	-0.242338	0.193778	-1.24237	0.177239	0.312191	0.312191	0.208828	3.46515e-05	0.260265
AEBP2_S141_M1	0.1345	0.1345	-0.0193404	0.517997	-3.62618	0.428787	0.428787	0.929562	0.00163483	1.98844e-11
AEBP2_S15_M1	0.162452	0.162452	NA	NA	NA	0.467737	0.467737	NA	NA	NA
AEBP2_S15_M2	NA	NA	NA	NA	-2.33645	NA	NA	NA	NA	1.55702e-10
AEBP2_S18_M1	NA	NA	-0.194504	NA	NA	NA	NA	0.0172608	NA	NA
AEBP2_S18_M2	-0.0238018	-0.0238018	-0.468105	-1.80857	-2.10351	0.910918	0.910918	0.00611397	6.00174e-08	2.36306e-09
AEBP2_S206_M1	-0.267483	-0.267483	-0.232894	-1.22632	-1.92476	0.238423	0.238423	0.0902183	4.05812e-06	1.66053e-06
AEBP2_S24_M1	0.295942	0.295942	0.0333713	-1.83824	-1.64385	0.158278	0.158278	0.86686	6.79586e-05	1.0436e-08
AEBP2_S24_M2	0.22641	0.22641	-0.47771	-1.50537	-1.87572	0.517927	0.517927	0.0912592	8.9327e-05	0.000270938
AEBP2_S390_M1	-0.0846458	-0.0846458	-0.301563	-1.47138	-0.9204	0.512823	0.512823	0.0026516	6.00929e-10	9.21268e-07
AFAP1_S265_M1	0.216114	0.216114	-0.063383	0.164448	0.0782122	0.0784409	0.0784409	0.418145	0.0491146	0.311075
AFAP1_S668_M1	0.25965	0.25965	0.105102	-0.0900579	-0.0314712	0.165992	0.165992	0.406999	0.391511	0.803265
AFAP1_T689_M1	0.401325	0.401325	0.0638155	0.464755	0.285765	0.0165607	0.0165607	0.52024	0.000404091	0.00714959
AFDN_S1083_M1	0.382875	0.382875	0.320232	0.315294	0.376576	0.169395	0.169395	0.024784	0.0862655	0.0470711
AFDN_S1107_M1	-0.248332	-0.248332	0.043038	-0.0210009	-0.310287	0.222898	0.222898	0.813202	0.866724	0.0412953
AFDN_S1173_M2	-0.295011	-0.295011	0.205995	0.0814767	-0.654536	0.585199	0.585199	0.554831	0.775698	0.0791342
AFDN_S1182_M1	-0.180927	-0.180927	-0.058573	-0.299494	0.290099	0.656574	0.656574	0.863456	0.358006	0.202915
AFDN_S1182_M2	-0.295011	-0.295011	0.205995	0.0814767	-0.654536	0.585199	0.585199	0.554831	0.775698	0.0791342
AFDN_S1455_M1	-0.247671	-0.247671	-0.0570029	-1.53562	-0.590868	0.265245	0.265245	0.815082	3.6233e-09	0.00735375
AFDN_S1512_M1	0.130211	0.130211	-0.117758	-0.893716	-0.138154	0.783228	0.783228	0.710569	0.0279827	0.683016
AFDN_S1698_M1	-0.699301	-0.699301	-1.15526	-1.42791	-1.53148	0.243651	0.243651	0.000183957	0.000295745	7.28747e-06
AFDN_S1779_M1	0.187686	0.187686	-0.103085	-0.657464	-0.610538	0.203439	0.203439	0.370351	2.86483e-06	0.000260543
AFDN_S1799_M1	-0.242401	-0.242401	-0.437209	-0.77344	-0.0385564	0.265245	0.265245	0.00771655	7.99547e-05	0.705954
AFDN_S216_M1	NA	NA	NA	3.83015	3.70208	NA	NA	NA	8.77255e-10	8.9198e-12
AFDN_S424_M1	-0.254319	-0.254319	0.812515	0.93876	0.531743	0.601227	0.601227	0.0225669	1.39765e-05	0.322169
AFDN_S595_M1	NA	NA	NA	2.92715	NA	NA	NA	NA	3.63345e-09	NA
AFDN_T1273_M1	-0.178915	-0.178915	0.160765	NA	NA	0.203588	0.203588	0.0922592	NA	NA
AFDN_T1458_M1	NA	NA	NA	-1.39488	-0.713386	NA	NA	NA	2.61193e-08	3.03312e-05
AFDN_T1727_M1	-0.59122	-0.59122	-0.482557	-1.07211	-0.794085	0.152268	0.152268	0.0371461	5.46883e-05	4.13825e-06
AFDN_T1790_M1	0.141572	0.141572	0.266598	0.605716	0.288199	0.579443	0.579443	0.201135	0.114528	0.310331
AFDN_T1815_M1	NA	NA	NA	4.92118	NA	NA	NA	NA	2.27132e-11	NA
AFF1_S206_M2	0.248818	0.248818	-0.0322121	-0.247025	0.157197	0.375864	0.375864	0.901823	0.264436	0.487638
AFF1_S212_M1	0.323474	0.323474	0.745732	0.74711	1.43591	0.171879	0.171879	1.34691e-05	0.0146735	5.77409e-07
AFF1_S212_M2	0.248818	0.248818	-0.0322121	-0.247025	0.157197	0.375864	0.375864	0.901823	0.264436	0.487638
AFF1_S307_M1	0.17501	0.17501	0.303671	0.347302	0.437554	0.130648	0.130648	0.00407723	0.0149889	0.00515422
AFF1_S588_M1	-0.349658	-0.349658	-1.02605	-0.302522	-0.439823	0.221266	0.221266	0.0102876	0.0740281	0.142657
AFF1_S750_M1	NA	NA	0.610384	0.685456	NA	NA	NA	0.0314702	0.00126198	NA
AFF1_T697_M1	-0.334623	-0.334623	0.340336	0.794405	-0.0883344	0.641057	0.641057	0.557296	0.0225603	0.67083
AFF4_S1043_M1	NA	NA	NA	0.504271	NA	NA	NA	NA	0.00630885	NA
AFF4_S1058_M1	-0.381005	-0.381005	0.163989	0.699449	0.653094	0.0842447	0.0842447	0.172437	0.000154212	0.00105438
AFF4_S180_M1	-0.459511	-0.459511	-0.0244967	-0.0888378	0.25841	0.405942	0.405942	0.952768	0.776303	0.18396
AFF4_S212_M1	-0.381963	-0.381963	0.0343064	0.651631	0.585433	0.0932677	0.0932677	0.853456	0.000194255	0.00101897
AFF4_S237_M1	1.00216	1.00216	-0.289856	-0.48501	-3.47838	0.000298906	0.000298906	0.259093	0.000118607	4.38049e-11
AFF4_S487_M1	0.0792789	0.0792789	0.286301	0.621944	0.541253	0.719735	0.719735	0.243277	0.0223695	0.0350647
AFF4_S487_M2	0.165821	0.165821	0.0697741	0.166159	0.460145	0.5645	0.5645	0.720595	0.518156	0.00560888
AFF4_S490_M2	0.165821	0.165821	0.0697741	0.166159	0.460145	0.5645	0.5645	0.720595	0.518156	0.00560888
AFF4_S549_M1	-0.141668	-0.141668	-0.159354	0.565855	0.258744	0.719735	0.719735	0.601628	0.0024615	0.101287
AFF4_S694_M1	0.929886	0.929886	-0.0428595	-0.418116	0.396045	0.259623	0.259623	0.805292	0.0218327	0.163881
AFF4_S703_M1	-0.483293	-0.483293	0.0153488	0.393634	0.344294	0.00797842	0.00797842	0.911859	0.00112088	0.0039627
AFF4_S814_M1	NA	NA	NA	0.285036	NA	NA	NA	NA	0.00080279	NA
AFF4_S836_M1	-0.17999	-0.17999	-0.328136	-0.294187	-0.128016	0.378121	0.378121	0.204023	0.0778106	0.599178
AFF4_T674_M1	0.326277	0.326277	0.34248	0.403483	0.431027	0.255403	0.255403	0.0282018	0.00546564	0.0491023
AFF4_Y668_M1	NA	NA	NA	0.596666	NA	NA	NA	NA	0.0202217	NA
AFF4_Y712_M1	-0.263884	-0.263884	-0.23073	0.248476	0.203228	0.332388	0.332388	0.293155	0.211659	0.24606
AFTPH_S226_M1	0.45968	0.45968	0.295412	NA	NA	0.0143407	0.0143407	0.00486885	NA	NA
AFTPH_T291_M1	0.391751	0.391751	NA	NA	NA	0.227388	0.227388	NA	NA	NA
AFTPH_T617_M1	0.361078	0.361078	0.0742605	0.185269	0.197245	0.194671	0.194671	0.762853	0.411201	0.458062
AGAP1_S521_M1	-1.70287	-1.70287	0.0183968	-0.134746	-0.371676	0.031146	0.031146	0.941533	0.773123	0.531673
AGAP1_T836_M1	0.254159	0.254159	0.677923	0.5825	0.107122	0.558276	0.558276	0.0156582	0.0129184	0.636719
AGAP2_S927_M1	NA	NA	0.674079	NA	1.50863	NA	NA	0.0025618	NA	1.10764e-07
AGAP3_S538_M1	0.0951083	0.0951083	0.222985	0.138955	-0.443434	0.769043	0.769043	0.447389	0.499341	0.120075
AGAP3_T324_M1	NA	NA	0.230968	NA	NA	NA	NA	0.00711348	NA	NA
AGAP3_T442_M1	0.371616	0.371616	-5.21003	0.760873	0.14654	0.00474547	0.00474547	1.08757e-13	1.75996e-07	0.38374
AGAP3_T862_M1	0.284612	0.284612	-0.0194578	0.398234	0.25843	0.157367	0.157367	0.902229	0.00116138	0.0839094
AGFG1_S181_M1	0.0802263	0.0802263	-0.125214	-0.515846	-0.234329	0.77641	0.77641	0.577022	0.010055	0.484295
AGFG1_S181_M2	-0.466185	-0.466185	-0.170147	-0.720603	-0.491438	0.187635	0.187635	0.376431	0.000678589	0.0246732
AGFG1_S362_M1	-0.877677	-0.877677	-0.564135	0.0149126	-3.03493	0.455968	0.455968	0.032531	0.928106	2.26395e-09
AGFG1_T177_M2	-0.466185	-0.466185	-0.170147	-0.720603	-0.491438	0.187635	0.187635	0.376431	0.000678589	0.0246732
AGGF1_S11_M3	-0.3287	-0.3287	-0.312927	-0.45333	-0.221955	0.274692	0.274692	0.0612211	4.26515e-05	0.259515
AGGF1_S17_M2	-0.137265	-0.137265	0.0681988	0.15024	0.14302	0.567379	0.567379	0.749826	0.40587	0.371462
AGGF1_S17_M3	-0.289538	-0.289538	-0.287653	-0.502475	-0.183758	0.364733	0.364733	0.14458	0.000186001	0.439293
AGGF1_T16_M2	-0.137265	-0.137265	0.0681988	0.15024	0.14302	0.567379	0.567379	0.749826	0.40587	0.371462
AGGF1_T16_M3	-0.289538	-0.289538	-0.287653	-0.502475	-0.183758	0.364733	0.364733	0.14458	0.000186001	0.439293
AGGF1_T341_M1	0.469827	0.469827	NA	NA	-0.156285	0.0769818	0.0769818	NA	NA	0.213909
AGPS_T68_M1	NA	NA	NA	NA	-0.726034	NA	NA	NA	NA	0.317965
AHCTF1_S1142_M1	-0.00910821	-0.00910821	0.0839018	-0.356515	-0.663957	0.963004	0.963004	0.592081	0.00475939	0.000197179
AHCTF1_S1218_M1	NA	NA	5.48974	NA	NA	NA	NA	9.72421e-12	NA	NA
AHCTF1_S1222_M1	-0.129304	-0.129304	-0.590034	-0.612441	0.149558	0.724248	0.724248	0.0154562	0.0711128	0.578327
AHCTF1_S1232_M1	-0.764165	-0.764165	-0.12595	0.239096	-0.5738	0.000112635	0.000112635	0.302935	0.00618263	0.00107463
AHCTF1_S1283_M1	-0.172413	-0.172413	-0.390219	-0.522098	-1.41595	0.362945	0.362945	0.0951234	0.0234072	6.97329e-06
AHCTF1_S1402_M1	-0.442524	-0.442524	-0.0973902	-0.399441	-0.433911	0.00241022	0.00241022	0.275069	0.0199433	0.00300921
AHCTF1_S1513_M1	0.130441	0.130441	0.174044	0.0408983	-0.0756365	0.314151	0.314151	0.194919	0.855195	0.332935
AHCTF1_S1533_M1	-0.0428252	-0.0428252	-0.0286204	-0.639131	-0.568199	0.922691	0.922691	0.873067	0.0794258	0.00976977
AHCTF1_S1541_M1	0.135993	0.135993	-0.868202	-5.28909	-5.20478	0.507509	0.507509	2.53851e-06	1.63336e-14	1.94787e-12
AHCTF1_S1946_M1	NA	NA	NA	NA	-0.0832963	NA	NA	NA	NA	0.625611
AHCTF1_S2120_M1	-1.76869	-1.76869	-0.388796	-1.8731	-1.77313	5.57707e-06	5.57707e-06	0.0119894	6.22744e-11	9.27938e-09
AHCTF1_S2154_M1	-0.611794	-0.611794	-0.765356	-1.94329	0.225835	0.000441807	0.000441807	0.00734778	8.36619e-06	0.142697
AHCTF1_S2212_M1	-0.0118642	-0.0118642	NA	NA	NA	0.936928	0.936928	NA	NA	NA
AHCTF1_S2222_M2	0.192913	0.192913	-0.498077	-0.0149678	-0.737984	0.406935	0.406935	0.0054155	0.977794	0.000403424
AHCTF1_S2226_M2	0.192913	0.192913	-0.498077	-0.0135636	-0.737984	0.406935	0.406935	0.0054155	0.979626	0.000403424
AHCTF1_S528_M1	0.0467422	0.0467422	-0.128424	0.264478	0.396613	0.746461	0.746461	0.227047	0.0240062	0.0395561
AHCTF1_T1229_M1	-0.179267	-0.179267	NA	NA	NA	0.233873	0.233873	NA	NA	NA
AHCTF1_T1257_M1	0.440929	0.440929	0.204262	-0.27884	-0.180661	0.129513	0.129513	0.33737	0.258296	0.295862
AHCTF1_T1550_M1	NA	NA	NA	0.91458	NA	NA	NA	NA	1.392e-06	NA
AHCTF1_T1960_M1	NA	NA	0.824528	0.285162	NA	NA	NA	6.41557e-05	0.123419	NA
AHCTF1_T2087_M1	1.06407	1.06407	0.992288	0.80784	0.910651	0.0766769	0.0766769	0.021396	4.19431e-06	0.000488172
AHDC1_S1507_M1	NA	NA	NA	NA	3.55555	NA	NA	NA	NA	3.49974e-11
AHDC1_T1511_M1	0.0709942	0.0709942	NA	NA	NA	0.87226	0.87226	NA	NA	NA
AHDC1_T966_M1	-0.165783	-0.165783	-2.55784	-0.0514529	0.140667	0.104639	0.104639	1.18113e-11	0.410588	0.0857418
AHNAK_S1068_M1	-0.354898	-0.354898	0.662248	1.32547	1.17184	0.605434	0.605434	0.25294	0.00381445	0.0200057
AHNAK_S1298_M1	-0.723692	-0.723692	0.793379	0.0715388	0.511542	0.277535	0.277535	0.134611	0.907347	0.340207
AHNAK_S135_M1	-0.158883	-0.158883	-0.355941	0.243851	0.456892	0.426009	0.426009	0.0407282	0.129188	0.00230519
AHNAK_S1452_M1	-0.28092	-0.28092	1.08688	1.39178	0.309386	0.87494	0.87494	0.139447	1.6188e-05	0.608871
AHNAK_S177_M1	0.0439377	0.0439377	-0.326292	-0.757789	-0.214552	0.926171	0.926171	0.347814	0.0143724	0.620908
AHNAK_S210_M1	-0.114989	-0.114989	-0.011757	0.76242	0.195155	0.681969	0.681969	0.978924	0.000324329	0.221147
AHNAK_S212_M2	NA	NA	NA	0.665869	0.520986	NA	NA	NA	3.98919e-07	0.000148943
AHNAK_S216_M1	0.0213691	0.0213691	0.155709	0.177261	0.504795	0.920162	0.920162	0.248649	0.389487	0.000354497
AHNAK_S216_M2	NA	NA	NA	0.708371	0.719163	NA	NA	NA	4.55213e-05	0.000365495
AHNAK_S2580_M1	-0.677713	-0.677713	-0.234678	0.704191	0.155599	0.266215	0.266215	0.355391	0.00437873	0.486538
AHNAK_S2708_M1	-0.33509	-0.33509	0.191375	0.382961	0.162547	0.451786	0.451786	0.32609	0.0223843	0.41362
AHNAK_S3054_M1	0.150854	0.150854	-0.498893	-1.89479	-2.0816	0.573099	0.573099	0.0016394	3.08474e-08	6.18953e-09
AHNAK_S3220_M1	-0.30367	-0.30367	0.178488	0.353834	0.161842	0.420915	0.420915	0.308158	0.0146056	0.357595
AHNAK_S3412_M1	-1.09394	-1.09394	-0.802249	-1.23847	-1.44121	0.0112698	0.0112698	0.0387057	0.00126898	3.86271e-05
AHNAK_S4220_M1	0.259248	0.259248	-0.703634	-1.4289	-1.26138	0.368839	0.368839	0.00179539	1.70761e-09	3.68031e-08
AHNAK_S4684_M1	-0.461364	-0.461364	-0.446903	NA	NA	0.1871	0.1871	0.0883708	NA	NA
AHNAK_S4812_M1	0.297641	0.297641	-0.674254	-3.50384	-0.512781	0.29526	0.29526	0.00750074	6.4005e-13	0.00025744
AHNAK_S4850_M1	NA	NA	0.305314	1.04951	-0.0212781	NA	NA	0.0291779	0.00420033	0.946168
AHNAK_S4995_M1	-0.624503	-0.624503	0.0614799	-0.033621	0.648733	0.0691567	0.0691567	0.782269	0.809267	0.0141145
AHNAK_S5099_M1	0.0840078	0.0840078	-0.738418	-0.59651	0.0505337	0.854774	0.854774	0.0812423	0.152795	0.892846
AHNAK_S511_M1	-0.255556	-0.255556	-0.10434	-0.0604811	0.467149	0.161154	0.161154	0.587046	0.632469	0.00512218
AHNAK_S5110_M1	-0.221085	-0.221085	-0.0801691	-0.129084	0.680287	0.117941	0.117941	0.612592	0.169003	0.00129783
AHNAK_S5125_M1	0.0303845	0.0303845	-0.284	-0.261989	-0.964303	0.946771	0.946771	0.0421614	0.0431239	0.00616229
AHNAK_S5261_M1	-0.656137	-0.656137	0.288181	0.289075	0.200703	0.200443	0.200443	0.35942	0.28696	0.371462
AHNAK_S5397_M1	NA	NA	NA	0.22153	NA	NA	NA	NA	0.0721127	NA
AHNAK_S5400_M1	-0.517156	-0.517156	NA	NA	NA	0.0285308	0.0285308	NA	NA	NA
AHNAK_S5448_M1	-0.718089	-0.718089	-0.713144	-0.249623	0.417979	0.0487429	0.0487429	0.0314631	0.277469	0.100324
AHNAK_S5555_M1	-0.129685	-0.129685	-0.313987	-0.775046	-0.144363	0.571816	0.571816	0.00555044	0.000444314	0.314334
AHNAK_S570_M1	-0.54206	-0.54206	-0.307805	-0.660611	-0.0249115	0.00121824	0.00121824	0.025268	0.000238126	0.857344
AHNAK_S572_M1	-0.223374	-0.223374	-0.316307	-0.395063	-3.55065	0.444396	0.444396	0.342977	0.0518249	5.55368e-10
AHNAK_S5731_M1	-0.0624936	-0.0624936	-0.0484701	-0.196705	-0.0561687	0.614528	0.614528	0.607972	0.0500414	0.560314
AHNAK_S5749_M2	-0.0932351	-0.0932351	0.335863	0.634677	0.597966	0.855179	0.855179	0.0168627	3.90285e-05	8.75413e-05
AHNAK_S5752_M1	-0.1253	-0.1253	0.205841	0.497715	0.858008	0.615515	0.615515	0.251088	0.00129257	0.000129833
AHNAK_S5752_M2	0.480766	0.480766	0.222239	0.393717	0.370677	0.110634	0.110634	0.10491	0.0121721	0.00311332
AHNAK_S5762_M2	8.26962	8.26962	7.53391	7.67088	NA	1.09927e-11	1.09927e-11	2.29443e-14	1.09222e-14	NA
AHNAK_S5763_M1	-0.172173	-0.172173	-0.122509	-0.392346	0.608274	0.677452	0.677452	0.636761	0.156493	0.0287125
AHNAK_S5763_M2	-0.121993	-0.121993	-0.00714651	0.0994013	-0.43688	0.555535	0.555535	0.98818	0.836346	0.00539831
AHNAK_S5782_M1	0.0671973	0.0671973	0.185929	0.215455	0.416045	0.562538	0.562538	0.0195894	0.0134959	0.000630797
AHNAK_S5830_M1	0.191511	0.191511	0.791865	1.32001	0.679878	0.859031	0.859031	0.192373	0.0115419	0.149784
AHNAK_S5841_M1	-0.156402	-0.156402	0.373451	0.559962	0.644269	0.568578	0.568578	0.00535953	0.00478807	0.00256906
AHNAK_S819_M1	-0.25454	-0.25454	0.033632	0.874328	0.143746	0.455562	0.455562	0.93134	0.0121721	0.754769
AHNAK_S93_M1	-0.024163	-0.024163	0.0427437	0.27002	0.657131	0.902484	0.902484	0.868144	0.0118396	0.000357159
AHNAK_T2845_M1	-0.226727	-0.226727	-1.3207	-1.44039	-1.35743	0.306576	0.306576	4.33755e-08	3.55542e-09	1.84997e-06
AHNAK_T3716_M1	-1.51242	-1.51242	-0.130161	0.0183878	-0.436787	3.52699e-05	3.52699e-05	0.762593	0.936474	0.334081
AHNAK_T4100_M1	-0.290077	-0.290077	0.0732764	0.125984	0.126989	0.640983	0.640983	0.858964	0.723838	0.710751
AHNAK_T4430_M1	0.276779	0.276779	0.440133	0.482456	0.338489	0.279999	0.279999	0.0478233	0.000336795	0.0140523
AHNAK_T4564_M1	-0.741416	-0.741416	-0.798771	-0.151218	-0.508074	0.277993	0.277993	0.163898	0.761444	0.388011
AHNAK_T4766_M1	-1.23468	-1.23468	0.104677	0.522266	-0.0229351	0.0119507	0.0119507	0.845621	0.0883038	0.950479
AHNAK_T490_M1	0.0142618	0.0142618	0.413308	0.0346879	-0.343173	0.981812	0.981812	0.00680047	0.90903	0.431601
AHNAK_T5009_M1	NA	NA	0.501368	NA	NA	NA	NA	0.0287279	NA	NA
AHNAK_T5798_M1	-3.13531	-3.13531	-3.09402	0.643379	0.83935	3.29291e-08	3.29291e-08	8.73455e-12	3.05066e-05	3.98234e-06
AHNAK_T5824_M1	0.0882348	0.0882348	0.464283	0.913533	0.995199	0.828231	0.828231	0.146783	0.0176666	0.000482876
AHNAK2_S280_M1	-0.943438	-0.943438	0.300932	0.654186	0.526894	1.95097e-05	1.95097e-05	0.00676757	4.22329e-06	0.000260894
AHNAK2_S294_M1	-0.0462574	-0.0462574	0.559637	0.694309	0.873265	0.776035	0.776035	0.00709164	0.000611373	3.41081e-05
AHNAK2_S4425_M1	-0.415958	-0.415958	1.11989	0.468225	1.15721	0.392118	0.392118	0.00369501	0.188119	1.99543e-06
AHNAK2_S593_M1	NA	NA	2.80155	NA	NA	NA	NA	4.23972e-10	NA	NA
AHNAK2_S842_M1	NA	NA	NA	NA	3.99343	NA	NA	NA	NA	1.61957e-10
AHNAK2_T305_M1	0.343524	0.343524	-0.0726518	NA	NA	0.0878668	0.0878668	0.477958	NA	NA
AHSG_S138_M1	-0.981194	-0.981194	2.05965	2.68936	2.54703	0.451559	0.451559	0.00551103	0.00597388	0.00933331
AIMP2_T82_M1	NA	NA	1.23178	1.90554	1.90775	NA	NA	0.000253443	3.79277e-06	3.90841e-06
AJUBA_S119_M1	-0.667857	-0.667857	-0.019577	0.103333	-0.179878	0.0774239	0.0774239	0.949005	0.638849	0.327497
AJUBA_S136_M1	-0.266477	-0.266477	0.000295585	0.387166	0.177846	0.157856	0.157856	0.997813	0.00067941	0.130694
AJUBA_S263_M1	0.533324	0.533324	-0.157729	-0.627008	0.443593	0.280167	0.280167	0.230119	7.55304e-05	0.0425991
AKAP1_S150_M1	0.379573	0.379573	0.605796	0.961954	0.915438	0.286175	0.286175	0.114892	0.0316202	0.0326157
AKAP1_S429_M1	0.178703	0.178703	-0.00266401	-0.567699	-0.510571	0.398217	0.398217	0.983373	0.000231805	6.39666e-05
AKAP10_S187_M1	4.31462	4.31462	NA	NA	NA	3.41687e-11	3.41687e-11	NA	NA	NA
AKAP10_S189_M1	-0.0446652	-0.0446652	-0.0107126	-0.243258	-0.0444297	0.882159	0.882159	0.960368	0.164634	0.836096
AKAP11_S1169_M1	NA	NA	0.343269	0.305752	0.0982189	NA	NA	0.00911986	0.002258	0.301573
AKAP11_S1171_M1	0.101204	0.101204	0.265203	-4.13396	-4.00171	0.613033	0.613033	0.0509492	2.21018e-13	4.31257e-11
AKAP11_S1242_M1	0.0469729	0.0469729	0.241367	0.313382	-0.0571755	0.898912	0.898912	0.218117	0.00917129	0.753944
AKAP11_S18_M1	-0.306525	-0.306525	-0.231419	-0.201405	-0.155232	0.370514	0.370514	0.616384	0.601987	0.678719
AKAP11_S292_M1	NA	NA	-0.310802	-0.582936	-0.0119246	NA	NA	0.0348326	0.00220051	0.973531
AKAP11_S433_M1	0.0162546	0.0162546	-0.0262709	-0.582107	-0.382191	0.969152	0.969152	0.917698	0.00648126	0.11806
AKAP11_S433_M2	0.00943272	0.00943272	-0.0435805	-0.484204	-0.392379	0.954056	0.954056	0.665935	0.00153594	0.00159629
AKAP11_S448_M1	-0.283537	-0.283537	-0.136037	-0.261767	-0.385593	0.073906	0.073906	0.25211	0.0874842	0.0200169
AKAP11_T1022_M1	0.283819	0.283819	-0.054082	0.405478	0.419175	0.21981	0.21981	0.827205	0.0256556	0.0226603
AKAP11_T1104_M1	-0.269602	-0.269602	0.109736	0.343367	-0.0347173	0.177924	0.177924	0.506231	0.0487965	0.863058
AKAP11_T1342_M1	NA	NA	0.0136516	NA	-0.614434	NA	NA	0.881087	NA	8.94371e-05
AKAP11_T462_M1	-0.0373976	-0.0373976	0.692787	0.18344	0.0777829	0.899274	0.899274	0.000349311	0.108398	0.601648
AKAP11_T981_M1	0.592758	0.592758	-0.529975	-1.67253	-1.13303	0.0271208	0.0271208	0.00152945	2.78212e-08	2.34627e-06
AKAP11_Y1335_M1	-1.42777	-1.42777	0.0780837	0.140165	-0.26557	3.86553e-05	3.86553e-05	0.382836	0.0798031	0.00488486
AKAP11_Y1345_M1	-1.12243	-1.12243	NA	NA	NA	0.0328123	0.0328123	NA	NA	NA
AKAP11_Y1575_M1	NA	NA	1.80831	2.17648	1.56624	NA	NA	2.69193e-07	4.13117e-11	8.38216e-09
AKAP11_Y424_M2	0.00943272	0.00943272	-0.0435805	-0.484204	-0.392379	0.954056	0.954056	0.665935	0.00153594	0.00159629
AKAP12_S1226_M1	0.698125	0.698125	NA	NA	NA	0.000172079	0.000172079	NA	NA	NA
AKAP12_S1251_M1	-0.0450411	-0.0450411	-0.420037	0.0440882	0.0533484	0.853942	0.853942	0.0773152	0.763359	0.692162
AKAP12_S1259_M1	0.0667586	0.0667586	-0.642436	-0.823899	-0.478978	0.698239	0.698239	0.000247752	0.000167761	0.000529098
AKAP12_S1295_M1	-0.0361252	-0.0361252	0.0438067	-0.785309	-0.514107	0.926492	0.926492	0.84727	0.00314396	0.00584454
AKAP12_S1331_M1	0.00275378	0.00275378	0.17061	-0.147502	-0.178852	0.987032	0.987032	0.0256947	0.105148	0.0886899
AKAP12_S1390_M2	0.454226	0.454226	0.148351	-0.119285	0.132579	0.0428181	0.0428181	0.163054	0.270863	0.410229
AKAP12_S1391_M2	0.466822	0.466822	0.116261	-0.152108	0.293747	0.00191201	0.00191201	0.210244	0.054896	0.0086302
AKAP12_S1395_M1	0.0546374	0.0546374	0.0970792	-0.325881	-0.330723	0.744643	0.744643	0.168927	0.00629005	0.0481828
AKAP12_S1587_M1	0.220433	0.220433	0.292766	0.63272	0.727156	0.754889	0.754889	0.242818	0.00882454	0.00429166
AKAP12_S1674_M1	-0.224518	-0.224518	0.414743	0.0896006	-0.173443	0.151686	0.151686	0.000909275	0.337568	0.101169
AKAP12_S248_M1	-0.0433069	-0.0433069	-0.418103	-0.193953	-0.272207	0.911697	0.911697	0.142872	0.405469	0.115583
AKAP12_S253_M1	0.163424	0.163424	-0.88777	-0.183267	-0.18787	0.6427	0.6427	0.00151155	0.340613	0.599819
AKAP12_S283_M1	0.183349	0.183349	0.0312891	-0.646589	-0.58557	0.383008	0.383008	0.901449	0.000597765	0.00368116
AKAP12_S283_M2	0.345753	0.345753	0.0378314	-0.621901	-0.234827	0.471411	0.471411	0.920147	0.0119438	0.389881
AKAP12_S286_M1	-0.119837	-0.119837	-0.195707	-0.970879	-0.698791	0.480562	0.480562	0.105339	6.73067e-05	6.41328e-05
AKAP12_S286_M2	0.271551	0.271551	0.0258556	-0.524703	-0.0272868	0.568865	0.568865	0.943027	0.0215645	0.805695
AKAP12_S290_M2	-0.171629	-0.171629	0.172721	-0.453249	0.0588849	0.533613	0.533613	0.425515	0.00123603	0.766669
AKAP12_S347_M1	-0.461631	-0.461631	0.266437	0.00452056	-0.00122303	0.0125605	0.0125605	0.242154	0.987536	0.995704
AKAP12_S371_M1	0.144658	0.144658	0.26354	-0.0489491	-0.1026	0.756398	0.756398	0.286141	0.859469	0.720625
AKAP12_S371_M3	3.05735	3.05735	0.322801	3.07406	2.83117	1.33266e-08	1.33266e-08	0.860764	4.71677e-07	0.00175411
AKAP12_S381_M1	-0.333522	-0.333522	-0.138997	-0.395568	0.113434	0.0461439	0.0461439	0.297413	0.0143088	0.323651
AKAP12_S381_M2	-0.0346639	-0.0346639	-0.0723316	-0.160034	0.300328	0.835428	0.835428	0.765965	0.139636	0.0115025
AKAP12_S381_M3	3.05522	3.05522	0.321201	3.07193	2.82957	1.33557e-08	1.33557e-08	0.861401	4.73995e-07	0.00175923
AKAP12_S386_M2	-0.0346639	-0.0346639	-0.0723316	-0.160034	0.300328	0.835428	0.835428	0.765965	0.139636	0.0115025
AKAP12_S388_M1	-0.291847	-0.291847	0.262926	0.456646	0.329592	0.307767	0.307767	0.0807746	0.00692573	0.00896803
AKAP12_S441_M1	0.142558	0.142558	0.564041	0.327436	0.333263	0.520087	0.520087	0.00713047	0.00836705	0.0406874
AKAP12_S472_M1	NA	NA	0.226536	NA	-0.00361198	NA	NA	0.22715	NA	0.983094
AKAP12_S483_M1	0.32538	0.32538	0.0348909	-1.00568	-0.632441	0.248138	0.248138	0.860185	0.000236056	0.00453646
AKAP12_S490_M1	-0.427146	-0.427146	0.466171	0.892018	0.418575	0.10988	0.10988	0.00178439	6.68253e-06	0.00396605
AKAP12_S498_M2	NA	NA	NA	-0.232611	0.0137628	NA	NA	NA	0.139193	0.858799
AKAP12_S505_M1	-0.457753	-0.457753	0.0366016	-0.298775	-0.315941	0.109816	0.109816	0.893588	0.159179	0.189538
AKAP12_S505_M2	NA	NA	NA	-0.232611	0.0137628	NA	NA	NA	0.139193	0.858799
AKAP12_S554_M1	0.545446	0.545446	2.2041	-0.188655	1.19334	0.540767	0.540767	0.037888	0.863978	0.101948
AKAP12_S554_M2	-0.244293	-0.244293	1.15434	1.04394	2.40868	0.546461	0.546461	8.07336e-05	0.00175272	1.82509e-07
AKAP12_S557_M1	0.307172	0.307172	0.235046	-0.691905	0.247695	0.600364	0.600364	0.641733	0.0209266	0.619787
AKAP12_S557_M2	-0.244293	-0.244293	1.15434	1.04394	2.39938	0.546461	0.546461	8.07336e-05	0.00175272	1.88211e-07
AKAP12_S568_M1	-0.112704	-0.112704	-0.117849	-0.819823	-0.258977	0.698343	0.698343	0.528104	4.01974e-07	0.0708548
AKAP12_S598_M1	-0.032445	-0.032445	0.582715	-0.277931	-0.583181	0.922038	0.922038	0.00325335	0.0064731	0.00775646
AKAP12_S612_M1	0.452222	0.452222	0.650518	0.670558	-0.137022	0.473325	0.473325	0.196668	0.0777055	0.496222
AKAP12_S627_M1	-0.0676383	-0.0676383	0.0860731	-0.329044	-0.322226	0.707343	0.707343	0.491197	0.0125202	0.0235486
AKAP12_S627_M2	-0.21717	-0.21717	0.303484	-0.0927212	-0.302838	0.18898	0.18898	0.0311554	0.278948	0.0682364
AKAP12_S629_M2	-0.21717	-0.21717	0.303484	-0.0927212	-0.302838	0.18898	0.18898	0.0311554	0.278948	0.0682364
AKAP12_S644_M2	-0.79731	-0.79731	-0.26453	-0.59046	-0.173647	0.0112099	0.0112099	0.171179	0.0309595	0.440461
AKAP12_S645_M1	NA	NA	NA	NA	0.0975568	NA	NA	NA	NA	0.252511
AKAP12_S645_M2	-0.312902	-0.312902	-0.423689	-0.812833	-0.518801	0.132894	0.132894	0.0207366	0.000284116	0.051388
AKAP12_S648_M2	NA	NA	NA	NA	-0.506652	NA	NA	NA	NA	0.000106952
AKAP12_S651_M1	-0.358676	-0.358676	-0.341576	-0.462083	-0.791333	0.39402	0.39402	0.0551835	0.00124987	1.4611e-05
AKAP12_S660_M1	-0.00510254	-0.00510254	0.177543	0.28862	0.486336	0.988861	0.988861	0.169548	0.0955141	0.0205839
AKAP12_S678_M1	-0.780267	-0.780267	NA	NA	NA	0.000296003	0.000296003	NA	NA	NA
AKAP12_S696_M2	NA	NA	NA	0.294742	NA	NA	NA	NA	0.124609	NA
AKAP12_S697_M2	NA	NA	NA	-0.122126	NA	NA	NA	NA	0.546844	NA
AKAP12_S732_M1	0.37194	0.37194	0.470195	-0.0582819	0.962625	0.0255644	0.0255644	0.027253	0.618752	0.00694166
AKAP12_S75_M1	-0.272909	-0.272909	-0.369992	-0.0812963	-4.25071	0.486813	0.486813	0.307366	0.697566	1.08948e-10
AKAP12_S761_M1	0.541594	0.541594	0.303684	-0.142822	0.454224	0.099067	0.099067	0.0827427	0.535013	0.00965649
AKAP12_S780_M1	0.0951567	0.0951567	0.014828	-0.438704	-0.149864	0.613203	0.613203	0.949214	0.00549403	0.145165
AKAP12_S780_M2	-0.324975	-0.324975	0.381702	0.29055	0.0676577	0.407408	0.407408	0.229133	0.210467	0.866704
AKAP12_S783_M1	-0.234978	-0.234978	0.0874438	-0.655313	-0.539867	0.399613	0.399613	0.68284	0.00817797	0.00671025
AKAP12_S783_M2	-0.385541	-0.385541	0.386789	0.293005	0.0555202	0.420337	0.420337	0.222756	0.215174	0.893245
AKAP12_S787_M1	-0.186318	-0.186318	-0.104351	-0.0050379	-0.0931471	0.211445	0.211445	0.353191	0.947738	0.36566
AKAP12_S792_M1	-0.0352039	-0.0352039	-0.0521333	-0.696742	-0.723282	0.902484	0.902484	0.696114	0.00295034	0.0114052
AKAP12_S806_M1	0.151076	0.151076	-0.814159	0.135133	0.0420796	0.875137	0.875137	0.00647428	0.49763	0.909727
AKAP12_S885_M1	-1.54636	-1.54636	-0.00138546	-0.0618165	-0.465252	1.53301e-06	1.53301e-06	0.997242	0.77609	0.17185
AKAP12_S887_M1	0.214398	0.214398	0.860299	0.105695	0.432976	0.446658	0.446658	0.000783857	0.312891	0.0144316
AKAP12_S96_M1	NA	NA	NA	-0.254678	NA	NA	NA	NA	0.0102553	NA
AKAP12_T105_M1	0.0432534	0.0432534	-0.0199366	0.0412157	0.426767	0.931253	0.931253	0.94555	0.826086	0.126065
AKAP12_T1116_M1	0.332424	0.332424	0.38235	0.11841	0.0237427	0.130458	0.130458	0.137036	0.447997	0.94476
AKAP12_T1261_M1	NA	NA	NA	2.20419	NA	NA	NA	NA	3.51316e-07	NA
AKAP12_T1290_M1	-0.655187	-0.655187	NA	NA	0.669696	0.0304069	0.0304069	NA	NA	0.000357489
AKAP12_T1420_M1	0.194615	0.194615	-1.83345	-2.47336	-2.43836	0.580359	0.580359	4.63967e-07	2.82429e-11	1.89646e-08
AKAP12_T160_M1	NA	NA	1.49919	2.1723	NA	NA	NA	1.70974e-05	1.05161e-08	NA
AKAP12_T1609_M1	-0.185139	-0.185139	-0.346361	-0.133249	0.0517546	0.57872	0.57872	0.217842	0.415001	0.685521
AKAP12_T1730_M1	NA	NA	-0.0315132	NA	NA	NA	NA	0.660432	NA	NA
AKAP12_T1760_M1	0.0060393	0.0060393	0.151021	0.312058	-0.141286	0.98879	0.98879	0.646781	0.281002	0.561496
AKAP12_T242_M1	-0.376499	-0.376499	-0.0196025	-0.027694	0.506716	0.27599	0.27599	0.93953	0.772522	8.5855e-05
AKAP12_T438_M1	NA	NA	5.40383	NA	NA	NA	NA	8.38135e-14	NA	NA
AKAP12_T521_M1	NA	NA	0.81888	NA	NA	NA	NA	0.00731187	NA	NA
AKAP12_T523_M1	-0.0954869	-0.0954869	-0.465434	-2.49489	-1.98298	0.859752	0.859752	0.119977	0.000395713	0.000465176
AKAP12_T548_M1	-0.173542	-0.173542	0.730049	0.123227	0.1703	0.806745	0.806745	0.0174071	0.746152	0.712585
AKAP12_T646_M2	NA	NA	NA	NA	-0.506652	NA	NA	NA	NA	0.000106952
AKAP12_Y374_M3	3.05727	3.05727	0.322737	3.07398	2.8311	1.33266e-08	1.33266e-08	0.860764	4.71677e-07	0.00175411
AKAP13_S1282_M1	-0.0697049	-0.0697049	NA	NA	NA	0.71933	0.71933	NA	NA	NA
AKAP13_S1411_M1	-0.044829	-0.044829	0.269559	-0.212767	-0.658589	0.809846	0.809846	0.0593025	0.0958473	0.0155191
AKAP13_S1602_M1	-0.0241907	-0.0241907	-0.263464	-0.348286	-0.0478777	0.921193	0.921193	0.0916776	0.0104467	0.763329
AKAP13_S1876_M1	-0.56571	-0.56571	-0.866046	-0.981137	-0.81033	0.0622558	0.0622558	0.010873	0.000117314	0.011117
AKAP13_S1929_M2	NA	NA	-0.199285	-0.29567	NA	NA	NA	0.0344532	0.00891013	NA
AKAP13_S1932_M2	NA	NA	-0.199285	-0.29567	NA	NA	NA	0.0344532	0.00891013	NA
AKAP13_S2709_M1	-0.0682822	-0.0682822	-0.407327	-0.438129	-0.42654	0.744122	0.744122	0.0117321	0.00102637	0.0105311
AKAP13_S2711_M1	NA	NA	NA	0.0226114	NA	NA	NA	NA	0.830047	NA
AKAP13_S2714_M1	NA	NA	NA	0.0649378	NA	NA	NA	NA	0.346614	NA
AKAP13_S2728_M1	0.132612	0.132612	-0.254894	-0.92573	-0.767017	0.650503	0.650503	0.258934	0.000979199	0.0131489
AKAP13_S781_M1	NA	NA	NA	NA	-0.0296604	NA	NA	NA	NA	0.736629
AKAP13_S790_M1	0.0156667	0.0156667	-0.125322	-0.066303	-0.239689	0.941073	0.941073	0.142517	0.416674	0.00741128
AKAP13_S987_M1	0.101088	0.101088	0.00937548	-0.413634	-0.895166	0.821043	0.821043	0.954259	0.0284304	7.62835e-06
AKAP13_T1271_M1	NA	NA	-0.293783	NA	NA	NA	NA	0.0429324	NA	NA
AKAP13_T1289_M1	0.621558	0.621558	-0.0846576	-0.00407146	0.0159909	0.00326592	0.00326592	0.45621	0.975022	0.893449
AKAP13_T1930_M1	-0.189941	-0.189941	-0.0282079	-0.0880001	-0.289871	0.466277	0.466277	0.852615	0.754391	0.11504
AKAP13_T2467_M1	-1.63779	-1.63779	0.889605	NA	0.0377361	7.6574e-08	7.6574e-08	1.2198e-05	NA	0.703544
AKAP13_T784_M1	NA	NA	4.0734	NA	NA	NA	NA	1.57158e-12	NA	NA
AKAP13_T953_M1	0.354608	0.354608	0.255541	0.253462	0.120406	0.160406	0.160406	0.282073	0.0791006	0.746766
AKAP2_S152_M1	-0.239576	-0.239576	0.241405	0.173976	-3.45564	0.847338	0.847338	0.277335	0.597063	0.000607854
AKAP2_S375_M1	NA	NA	0.328655	1.1075	0.90866	NA	NA	0.0619232	8.28473e-06	3.80228e-05
AKAP2_S393_M1	0.459416	0.459416	-0.360503	-0.321116	0.170864	0.291592	0.291592	0.0537183	0.15859	0.580663
AKAP2_S422_M1	3.45326	3.45326	-2.57763	1.02001	0.506594	6.29974e-07	6.29974e-07	5.24227e-10	0.575116	0.767935
AKAP2_S631_M1	0.709539	0.709539	-0.0969511	-0.277222	0.177062	0.254034	0.254034	0.904785	0.585439	0.615638
AKAP2_S720_M1	0.0364519	0.0364519	-0.220542	0.0315313	0.312876	0.936928	0.936928	0.1639	0.85098	0.0182021
AKAP2_S778_M1	NA	NA	0.173964	-0.0372823	NA	NA	NA	0.105595	0.794303	NA
AKAP2_S785_M1	-0.400366	-0.400366	-1.09294	0.143406	-0.403954	0.188539	0.188539	0.0525828	0.604202	0.218599
AKAP8L_S283_M1	-0.0942237	-0.0942237	-0.290112	-0.125116	0.321484	0.74565	0.74565	0.363388	0.45941	0.0561781
AKIRIN1_S22_M1	-0.168567	-0.168567	0.21722	0.035219	-0.0661759	0.20198	0.20198	0.0297792	0.763768	0.597963
AKIRIN2_S125_M1	0.10259	0.10259	0.305827	-0.0783695	0.0335831	0.423925	0.423925	0.0146131	0.2882	0.746645
AKIRIN2_S21_M1	0.270804	0.270804	0.1185	-0.559897	-0.382286	0.317932	0.317932	0.145677	1.02855e-05	0.00316313
AKIRIN2_S57_M1	0.578711	0.578711	-0.307611	-2.86458	-2.76879	0.00784594	0.00784594	0.0101257	2.50491e-12	5.53016e-10
AKNA_S1043_M1	-0.122608	-0.122608	-0.239142	-0.923707	-1.04479	0.756597	0.756597	0.0598856	2.40093e-08	8.72807e-08
AKR1B15_S215_M1	-4.23969	-4.23969	-1.33756	-2.89586	-10.4658	2.08696e-06	2.08696e-06	0.00281676	4.5209e-12	6.54932e-11
AKT1_S124_M1	0.11617	0.11617	0.179546	0.107394	0.141878	0.547807	0.547807	0.154333	0.466254	0.480428
AKT1_S124_M2	-0.123557	-0.123557	0.217897	0.0806649	-0.441818	0.567591	0.567591	0.00765995	0.278865	0.00425627
AKT1_S126_M2	NA	NA	0.248436	NA	NA	NA	NA	0.00214856	NA	NA
AKT1_S129_M1	0.200482	0.200482	-0.324982	-0.387488	-0.30793	0.123061	0.123061	0.00385879	0.00112068	0.00996638
AKT1_S137_M1	NA	NA	NA	1.56252	NA	NA	NA	NA	7.20756e-08	NA
AKT1S1_S183_M1	0.389307	0.389307	0.316851	0.291637	0.0528582	0.0878668	0.0878668	0.131972	0.206596	0.767935
AKT1S1_S212_M1	0.709578	0.709578	-0.0730309	NA	0.258889	0.00303618	0.00303618	0.801578	NA	0.172467
AKT1S1_S88_M2	NA	NA	-0.198641	NA	-0.230623	NA	NA	0.0832339	NA	0.0315817
AKT1S1_S92_M2	-0.221951	-0.221951	1.0796	0.867362	0.589149	0.690595	0.690595	0.0384069	0.00013284	0.104234
AKT1S1_T246_M1	0.134516	0.134516	-0.132231	-0.0825782	-0.207795	0.764108	0.764108	0.660228	0.804752	0.294321
AKT1S1_T90_M2	0.568025	0.568025	2.05804	1.35473	1.33037	0.607597	0.607597	2.36086e-07	3.72695e-08	9.62466e-06
AKT2_S126_M1	0.812923	0.812923	-0.17286	0.907233	0.353228	0.364521	0.364521	0.901442	0.419289	0.254932
ALDH3A2_S293_M1	-0.0294572	-0.0294572	1.15809	2.55327	2.60494	0.965031	0.965031	0.355391	0.00103667	0.000254454
ALDOA_S276_M1	-0.0382076	-0.0382076	0.242625	NA	1.02849	0.871256	0.871256	0.0733511	NA	5.21773e-07
ALDOA_S39_M1	-0.163892	-0.163892	0.178508	0.385499	0.243524	0.628967	0.628967	0.187339	0.00751292	0.0659829
ALDOA_S46_M1	-0.211077	-0.211077	0.0630822	0.876142	0.869426	0.601996	0.601996	0.861906	0.00496636	0.00167486
ALDOA_T9_M1	-0.0152559	-0.0152559	-0.00300419	-0.120516	-0.355987	0.95636	0.95636	0.989927	0.307805	0.11611
ALKBH5_S361_M1	0.168552	0.168552	0.378738	0.818247	0.812435	0.661791	0.661791	0.238672	0.00797862	0.0361705
ALKBH5_S371_M1	0.248723	0.248723	-0.185239	0.256537	0.0839928	0.05572	0.05572	0.145563	0.0345881	0.575169
ALKBH5_S384_M1	-0.301379	-0.301379	-0.413913	-0.21316	-0.29735	0.186351	0.186351	0.0320803	0.17795	0.0799956
ALKBH5_S69_M1	1.24551	1.24551	2.3612	2.19885	0.742032	0.0348076	0.0348076	0.00199151	7.52802e-06	0.0278087
ALKBH5_T254_M1	-0.211962	-0.211962	-0.0806128	-3.54835	0.401564	0.41541	0.41541	0.675189	5.50426e-13	0.015714
ALOX15B_T622_M1	1.23857	1.23857	0.0661078	-1.0958	0.0849924	3.4003e-06	3.4003e-06	0.633478	3.38336e-07	0.554671
ALS2_S1464_M1	0.135184	0.135184	0.0508159	0.318516	0.456463	0.543047	0.543047	0.848221	0.105797	0.0150206
ALS2_S353_M1	-0.512341	-0.512341	-0.175636	0.575377	0.569769	0.00614662	0.00614662	0.0903863	0.000756906	0.00287806
ALS2_S466_M1	0.0147411	0.0147411	0.307235	0.489529	0.453611	0.957792	0.957792	0.0928239	0.0344162	0.057973
ALS2_S483_M1	-1.13794	-1.13794	0.492013	1.46845	1.27435	0.000690845	0.000690845	0.0964195	0.000100148	9.41758e-05
ALS2_S483_M2	-0.28993	-0.28993	0.0579113	0.0090741	0.145849	0.0343092	0.0343092	0.519277	0.920298	0.0688962
ALS2_S489_M2	0.00836954	0.00836954	0.220956	-0.263677	0.174346	0.960358	0.960358	0.00794644	0.00340149	0.0142411
ALS2_S492_M1	-0.113912	-0.113912	-0.22714	-0.837344	-0.653675	0.762012	0.762012	0.429302	0.00753025	7.32351e-06
ALS2_S492_M2	-0.642881	-0.642881	0.0474659	0.10573	0.12558	0.0342703	0.0342703	0.701864	0.479057	0.213199
ALS2_Y1469_M1	-0.624529	-0.624529	0.298077	0.835024	0.386602	0.537199	0.537199	0.17487	8.98732e-05	0.140178
ALYREF_S239_M1	0.459145	0.459145	0.196649	0.341984	0.528838	0.238384	0.238384	0.277059	0.135146	0.0100634
ALYREF_S8_M1	0.0818163	0.0818163	-0.558614	-0.6199	-0.99848	0.571816	0.571816	9.06629e-05	9.50788e-06	1.88211e-07
AMBRA1_S1205_M1	-0.0832638	-0.0832638	-0.0464826	-0.747754	-0.556481	0.53769	0.53769	0.748226	2.78378e-05	0.00103796
AMBRA1_S639_M1	NA	NA	-0.47846	NA	NA	NA	NA	0.000154117	NA	NA
AMFR_S522_M1	0.44097	0.44097	NA	NA	0.220659	0.25433	0.25433	NA	NA	0.445023
AMFR_S542_M1	-0.061953	-0.061953	0.0746707	0.0792346	-0.470445	0.888279	0.888279	0.802601	0.773783	0.111448
AMMECR1_S15_M1	0.0642334	0.0642334	-0.276753	-0.825849	NA	0.823648	0.823648	0.317308	0.00139412	NA
AMMECR1L_S74_M1	0.224649	0.224649	1.95779	2.41847	1.09155	0.661791	0.661791	2.61989e-07	4.37861e-05	0.0213466
AMOT_S319_M1	-1.10743	-1.10743	-0.0817563	-0.268086	-0.597369	7.12955e-06	7.12955e-06	0.42618	0.00861694	0.000123575
AMOT_S823_M1	-0.383575	-0.383575	-0.0284639	-0.810138	-0.986059	0.49551	0.49551	0.939283	0.00666393	0.00152622
AMOT_T13_M1	0.380244	0.380244	0.0324117	0.0441166	0.548464	0.311231	0.311231	0.940356	0.772245	0.00226732
AMOT_Y719_M1	-0.130198	-0.130198	0.638279	0.247507	0.102068	0.804988	0.804988	0.00666354	0.247066	0.618245
AMOTL2_S183_M1	0.35254	0.35254	0.666786	1.06505	0.629177	0.0622894	0.0622894	0.00203402	6.98871e-05	0.000838689
AMOTL2_S54_M1	0.0362412	0.0362412	0.031067	0.00993997	0.279215	0.885805	0.885805	0.876643	0.925123	0.00214994
AMOTL2_S540_M1	NA	NA	NA	NA	0.785992	NA	NA	NA	NA	0.000147956
AMOTL2_S602_M1	0.0927858	0.0927858	0.332527	0.597807	0.802904	0.477698	0.477698	0.00117	9.55928e-06	8.63273e-07
AMOTL2_S670_M1	0.568357	0.568357	0.139897	0.493236	0.830189	0.0768076	0.0768076	0.510037	0.0125723	0.000815494
AMPD2_S100_M1	0.539292	0.539292	-0.327275	0.793088	0.434134	0.572265	0.572265	0.66889	0.126712	0.472878
AMPD2_S168_M1	-0.459951	-0.459951	0.502926	1.29434	0.333419	0.41048	0.41048	0.247674	0.00249589	0.273361
AMPD2_S190_M1	-0.921375	-0.921375	-3.75449	0.708683	0.399808	0.158278	0.158278	4.21927e-12	0.000351854	0.259187
AMPD2_T117_M1	0.138162	0.138162	-0.681689	0.368101	-1.47216	0.628967	0.628967	0.00105936	0.088762	0.000381567
AMPD2_Y307_M1	-0.507805	-0.507805	1.14644	1.50587	0.74789	0.419367	0.419367	0.000216948	4.33053e-08	0.000183519
ANAPC1_S202_M1	-0.41829	-0.41829	-0.448484	-0.0317763	-1.07782	0.36826	0.36826	0.194149	0.918094	6.26486e-05
ANAPC1_S51_M1	-0.188951	-0.188951	0.244038	-0.35416	-1.01431	0.393338	0.393338	0.108588	0.0132579	3.66148e-05
ANAPC1_S518_M1	0.012124	0.012124	0.174532	-0.0772834	0.460213	0.942607	0.942607	0.0361946	0.255405	4.87581e-05
ANAPC1_S522_M1	NA	NA	2.27562	NA	NA	NA	NA	3.89481e-11	NA	NA
ANAPC1_S547_M1	-0.925895	-0.925895	0.333481	1.00292	0.890763	0.393338	0.393338	0.124685	0.00188534	0.00371382
ANAPC1_S555_M1	0.0496791	0.0496791	-0.0570557	-0.464158	-0.0668724	0.826104	0.826104	0.703949	0.00178551	0.481437
ANAPC1_S563_M1	-0.031745	-0.031745	-0.136959	-0.465616	-1.07416	0.868185	0.868185	0.283671	0.00601859	4.03307e-06
ANAPC1_S688_M1	0.0829648	0.0829648	0.195048	0.0136668	0.06246	0.596547	0.596547	0.102572	0.901252	0.554356
ANAPC1_S727_M1	0.297327	0.297327	NA	NA	NA	0.215494	0.215494	NA	NA	NA
ANAPC1_T221_M1	NA	NA	NA	1.04245	NA	NA	NA	NA	1.97996e-08	NA
ANAPC1_T537_M1	NA	NA	NA	NA	0.691394	NA	NA	NA	NA	0.000105177
ANAPC2_S218_M1	0.207449	0.207449	-0.0126788	-0.382656	-2.53051	0.84775	0.84775	0.987504	0.425469	4.23183e-08
ANAPC2_S314_M1	-0.0460163	-0.0460163	-0.454591	-0.52179	0.145057	0.90472	0.90472	0.00683402	0.0445358	0.0860671
ANAPC2_S532_M1	NA	NA	NA	NA	3.30056	NA	NA	NA	NA	5.53379e-10
ANAPC4_S777_M1	0.0420017	0.0420017	0.0387467	-0.367497	-0.295343	0.803983	0.803983	0.717829	0.00276949	0.0411734
ANAPC4_S777_M2	-0.219854	-0.219854	0.867128	0.0554876	-0.915359	0.521212	0.521212	8.72715e-06	0.908215	0.0795816
ANAPC4_S779_M2	-0.219854	-0.219854	0.867128	0.0554876	-0.915359	0.521212	0.521212	8.72715e-06	0.908215	0.0795816
ANAPC5_S202_M1	-0.0393709	-0.0393709	0.124512	0.0443359	-0.0157301	0.804988	0.804988	0.24172	0.564398	0.910753
ANK3_S1459_M1	NA	NA	-0.714146	-0.6294	-1.35638	NA	NA	0.00198124	0.00305402	0.000132261
ANK3_S847_M1	-0.569171	-0.569171	0.194642	0.432833	-0.226962	0.00628575	0.00628575	0.349312	0.000116122	0.134901
ANKHD1_S1670_M1	0.85607	0.85607	-0.494131	NA	NA	0.00098188	0.00098188	0.00792784	NA	NA
ANKHD1_T662_M1	1.02202	1.02202	0.338844	0.0224567	0.996866	0.0517979	0.0517979	0.458297	0.969136	0.100956
ANKIB1_S737_M1	-0.504392	-0.504392	0.305569	0.493445	0.168653	0.360029	0.360029	0.147562	0.430918	0.790288
ANKIB1_S911_M1	0.531087	0.531087	-0.0213945	-0.469828	-0.0232786	0.0200418	0.0200418	0.939153	0.00674761	0.884108
ANKLE2_S268_M1	0.302443	0.302443	-0.435074	-0.855244	-0.272454	0.537151	0.537151	0.000798322	0.000251573	0.0545223
ANKLE2_S512_M1	0.3387	0.3387	-2.03187	-1.14214	-1.04408	0.146679	0.146679	1.75373e-08	7.5223e-09	8.64296e-07
ANKLE2_S528_M1	0.0834209	0.0834209	-0.54288	-0.795992	-0.252857	0.722146	0.722146	0.0407039	0.00983227	0.0944824
ANKLE2_S53_M1	NA	NA	0.456181	NA	NA	NA	NA	0.153429	NA	NA
ANKLE2_S662_M1	0.139768	0.139768	0.013165	-0.969276	-1.36335	0.308682	0.308682	0.874502	7.11855e-07	4.65331e-05
ANKLE2_Y918_M1	-0.158998	-0.158998	-0.557313	-0.282478	-0.131448	0.81821	0.81821	0.0657624	0.41152	0.34917
ANKRD11_S2374_M1	0.0230543	0.0230543	-0.0570955	0.430921	0.766875	0.930217	0.930217	0.748844	0.000184701	0.000397923
ANKRD11_S276_M1	-0.0362697	-0.0362697	0.304097	-0.739109	-1.46393	0.868444	0.868444	0.0407473	2.54995e-05	2.68952e-07
ANKRD13D_S552_M2	0.033821	0.033821	-0.240111	-0.236853	0.484337	0.946191	0.946191	0.33007	0.380502	0.00189439
ANKRD13D_T556_M2	0.033821	0.033821	-0.240111	-0.236853	0.484337	0.946191	0.946191	0.33007	0.380502	0.00189439
ANKRD17_S1457_M1	0.00158162	0.00158162	0.152216	-2.08989	-1.16614	0.996207	0.996207	0.684196	9.66134e-11	2.4397e-05
ANKRD17_S2045_M1	-0.0880996	-0.0880996	-0.38741	0.432527	0.185868	0.446658	0.446658	0.00584312	0.0118051	0.160131
ANKRD17_S2045_M2	NA	NA	0.11504	0.360934	NA	NA	NA	0.263816	0.000502807	NA
ANKRD17_S2047_M2	NA	NA	0.11504	0.360934	NA	NA	NA	0.263816	0.000502807	NA
ANKRD17_S2056_M1	-0.259937	-0.259937	0.0842942	0.199126	-0.478081	0.0627305	0.0627305	0.430349	0.0509133	0.00168632
ANKRD17_S2067_M1	0.300461	0.300461	-0.283872	-0.225184	-0.421847	0.211235	0.211235	0.051992	0.0816008	0.015128
ANKRD17_S2401_M1	-0.482735	-0.482735	-0.519059	-0.671365	-1.27059	0.324685	0.324685	0.069105	0.000380569	0.000701904
ANKRD17_S803_M1	-0.123927	-0.123927	0.406883	-0.745885	-0.721224	0.499488	0.499488	0.00161928	9.12335e-06	0.000675042
ANKRD17_T5_M1	NA	NA	-0.516049	NA	NA	NA	NA	0.000349118	NA	NA
ANKRD27_T1023_M1	0.740529	0.740529	0.315226	0.464382	0.241076	0.261585	0.261585	0.423695	0.0122433	0.629003
ANKRD28_S1011_M1	0.0717669	0.0717669	0.244522	0.650803	0.0713936	0.762816	0.762816	0.0486623	1.67022e-05	0.434919
ANKRD28_S394_M1	NA	NA	NA	0.680939	NA	NA	NA	NA	7.53459e-05	NA
ANKRD50_S1222_M1	0.637645	0.637645	-0.170193	-0.480888	-0.159807	0.0677104	0.0677104	0.125837	0.000497692	0.530857
ANKRD52_S1028_M1	-0.587098	-0.587098	-1.21552	0.601168	0.732461	0.252347	0.252347	6.33288e-05	7.18814e-06	0.000307241
ANKS1A_S624_M1	-0.0867223	-0.0867223	-0.159154	-0.518133	-0.674805	0.435371	0.435371	0.0436796	2.20736e-05	1.24897e-05
ANKS1A_S626_M1	-4.06738	-4.06738	0.502706	0.0513988	0.517021	5.15082e-09	5.15082e-09	0.0178165	0.791078	0.0147709
ANKS1A_S628_M1	0.244456	0.244456	-0.442707	-0.54953	0.0355917	0.596677	0.596677	0.00628865	0.000429413	0.761176
ANKS1A_S647_M1	-0.160439	-0.160439	0.0653593	-0.338874	-0.736558	0.610567	0.610567	0.812212	0.190305	0.0199199
ANKS1A_S663_M1	-0.00189971	-0.00189971	0.180692	0.337722	-0.160917	0.993852	0.993852	0.0353061	0.0295324	0.0489212
ANKS1A_S677_M1	-0.366219	-0.366219	NA	NA	NA	0.130648	0.130648	NA	NA	NA
ANKS1A_T318_M1	0.167039	0.167039	0.171569	-0.873188	-1.18011	0.419082	0.419082	0.100515	0.000895237	0.000108735
ANKZF1_S47_M2	-0.303878	-0.303878	NA	NA	NA	0.209995	0.209995	NA	NA	NA
ANKZF1_S56_M1	-0.298219	-0.298219	0.133867	-0.00555978	-0.179975	0.397589	0.397589	0.186551	0.967455	0.25192
ANKZF1_S56_M2	-0.303878	-0.303878	NA	NA	NA	0.209995	0.209995	NA	NA	NA
ANKZF1_T537_M1	0.613287	0.613287	0.0017123	-1.13015	-5.74526	0.114399	0.114399	0.998184	0.0382897	6.76891e-06
ANKZF1_T607_M1	-0.372715	-0.372715	0.321862	-0.587784	-0.325279	0.325619	0.325619	0.0228016	0.0123838	0.120701
ANKZF1_T674_M1	0.0655164	0.0655164	-0.051011	-0.192981	-0.247392	0.819835	0.819835	0.87441	0.386658	0.242971
ANLN_S116_M1	-0.490113	-0.490113	-0.308074	-4.49109	-2.34188	0.00355823	0.00355823	0.0010071	3.74275e-14	9.92202e-10
ANLN_S182_M1	0.122128	0.122128	-0.00304239	-0.321996	-1.04758	0.71933	0.71933	0.987106	0.105301	0.000293807
ANLN_S485_M1	-0.274536	-0.274536	-0.539479	-1.25693	-0.950247	0.655913	0.655913	0.284969	0.0012746	0.000131711
ANLN_S54_M1	0.00491684	0.00491684	-0.333648	-1.43161	-1.80492	0.99014	0.99014	0.252596	0.00957568	0.00151528
ANLN_S658_M1	NA	NA	NA	1.94131	NA	NA	NA	NA	2.67538e-08	NA
ANLN_S792_M1	0.555111	0.555111	0.158063	0.602452	0.715253	0.419367	0.419367	0.648323	0.0290273	0.00815864
ANO1_S974_M1	-0.451442	-0.451442	0.485586	-0.592488	-0.967925	0.170593	0.170593	0.000794901	0.001282	0.000871377
ANP32B_T244_M1	0.409672	0.409672	2.69731	3.0401	0.759265	0.936829	0.936829	0.205984	0.0348981	0.817453
ANXA1_S37_M1	NA	NA	NA	0.054837	0.532045	NA	NA	NA	0.481827	0.000237089
ANXA1_S5_M1	-0.398265	-0.398265	0.226837	0.572922	0.132297	0.346526	0.346526	0.554831	0.284365	0.500288
ANXA1_T41_M1	0.304978	0.304978	-0.0841684	NA	NA	0.0512049	0.0512049	0.258053	NA	NA
ANXA11_T290_M1	-0.509786	-0.509786	0.628227	0.631381	0.519358	0.264136	0.264136	0.029619	0.000312712	0.115477
ANXA2_S12_M1	-0.416133	-0.416133	0.269671	0.845113	1.04832	0.421131	0.421131	0.29042	0.00249178	0.000838689
ANXA2_S127_M1	0.0426794	0.0426794	0.502774	0.292187	0.302903	0.757583	0.757583	4.05788e-05	0.00209718	0.0057702
ANXA2_S243_M1	NA	NA	-2.19037	-1.78066	-1.94233	NA	NA	0.00376773	0.00280476	7.97337e-05
ANXA2_T123_M1	NA	NA	NA	0.3503	NA	NA	NA	NA	6.21681e-05	NA
ANXA2_T19_M1	0.14042	0.14042	-0.157045	-0.949908	-0.742254	0.491507	0.491507	0.321848	6.31209e-05	0.00010372
ANXA2_T3_M1	0.45514	0.45514	-0.527493	-0.679415	0.389504	0.514133	0.514133	0.113985	0.10141	0.460993
ANXA2_Y238_M1	NA	NA	-0.0802137	0.821964	1.08161	NA	NA	0.494402	1.20426e-06	5.79751e-08
ANXA2_Y24_M1	-0.0308185	-0.0308185	-0.378719	0.221611	0.714706	0.928847	0.928847	0.0233654	0.0486287	8.89968e-05
ANXA5_S277_M1	-0.183863	-0.183863	0.697985	0.65105	0.304039	0.706668	0.706668	0.0726412	0.0339862	0.282716
AP1AR_T228_M1	0.0322262	0.0322262	-0.0122238	0.0546624	-2.95215	0.794645	0.794645	0.882314	0.43762	2.94597e-11
AP1B1_T790_M1	0.299501	0.299501	0.268634	0.139541	0.481398	0.136963	0.136963	0.0794017	0.368751	0.00360339
AP1M2_T223_M1	-0.0488246	-0.0488246	0.0928832	-0.15387	-0.669455	0.883501	0.883501	0.695138	0.545412	0.00217474
AP2A1_S517_M1	-0.509179	-0.509179	0.340606	0.23164	0.973101	0.147094	0.147094	0.638966	0.367514	0.00495397
AP2A1_S655_M1	0.648763	0.648763	NA	NA	NA	0.0125114	0.0125114	NA	NA	NA
AP2A1_S657_M1	-0.947887	-0.947887	-0.781735	-0.922215	-1.24199	0.141977	0.141977	0.0205896	0.0073833	0.0120798
AP2M1_T156_M1	0.348743	0.348743	-0.149236	1.87931	-0.626565	0.621337	0.621337	0.943331	0.000571014	0.227463
AP3B1_S276_M1	-0.0559194	-0.0559194	0.550447	0.421446	-0.053714	0.852673	0.852673	0.00759042	0.000917906	0.61246
AP3B1_S609_M1	0.101976	0.101976	0.0970144	-1.3606	-1.7723	0.410401	0.410401	0.440319	6.64291e-06	7.37731e-10
AP3B1_T905_M1	-0.135434	-0.135434	0.760543	0.719766	-3.2219	0.731554	0.731554	0.0238279	0.0263566	1.55404e-09
AP3D1_S658_M1	-0.417933	-0.417933	-0.202896	0.065859	0.411007	0.359254	0.359254	0.409505	0.885464	0.0640339
APBB2_S123_M1	0.115254	0.115254	-0.170607	0.419302	0.228666	0.54747	0.54747	0.556989	0.105599	0.0383611
APBB2_S160_M1	0.2063	0.2063	-0.605162	-0.194021	-1.06092	0.455867	0.455867	0.000684586	0.0660696	1.94713e-05
APC_S1042_M1	0.0682071	0.0682071	-0.0346344	-0.280425	0.427514	0.836011	0.836011	0.712677	0.0972032	0.0234919
APC_S1774_M1	1.01977	1.01977	1.41653	NA	0.544092	0.000671438	0.000671438	1.52004e-05	NA	0.008097
APC_S2088_M1	-0.351488	-0.351488	0.457674	0.0609309	0.864507	0.388004	0.388004	0.0142537	0.866563	0.000749395
APC_S2093_M1	NA	NA	NA	NA	0.369482	NA	NA	NA	NA	0.00656516
APC_S2674_M1	-0.193952	-0.193952	0.408267	0.262839	0.111634	0.140636	0.140636	0.000893784	0.00338708	0.152561
APC_S744_M1	-0.051407	-0.051407	-0.123284	-0.141263	-0.481441	0.87637	0.87637	0.355485	0.321235	4.74868e-05
APC_S780_M1	0.334491	0.334491	-0.0833073	-0.806167	-0.737211	0.161695	0.161695	0.719025	0.00319358	0.00282488
APC_T1438_M1	-0.10081	-0.10081	0.273331	-0.187492	-0.552955	0.631107	0.631107	0.0860073	0.117556	0.00360554
APC_T2679_M1	-0.30046	-0.30046	-5.43347	-0.0399905	-5.43329	0.32322	0.32322	2.22142e-13	0.679322	4.18607e-12
APEH_S185_M2	-0.735923	-0.735923	0.463926	0.455184	-0.210664	0.177752	0.177752	0.177752	0.188823	0.570589
APEH_S187_M2	-0.735923	-0.735923	0.463926	0.455184	-0.210664	0.177752	0.177752	0.177752	0.188823	0.570589
API5_S464_M1	0.0522038	0.0522038	-0.144556	-0.0189103	-0.0460027	0.736311	0.736311	0.206657	0.814979	0.568643
APIP_S87_M1	-0.112225	-0.112225	-0.230449	-0.0618633	-0.160197	0.579443	0.579443	0.348571	0.310656	0.273846
APPL1_T399_M1	0.512634	0.512634	-0.0676689	-0.503872	-0.157069	0.0138945	0.0138945	0.570598	4.18926e-06	0.22298
ARAF_T181_M1	0.394832	0.394832	0.799028	-0.0753354	0.28942	0.275186	0.275186	0.0170637	0.804752	0.217958
ARAF_T235_M1	NA	NA	NA	-0.278159	0.0183752	NA	NA	NA	0.243663	0.937299
ARAP2_S262_M1	NA	NA	-0.411471	NA	NA	NA	NA	0.134912	NA	NA
ARAP3_S1444_M1	-1.61502	-1.61502	NA	NA	NA	4.49266e-07	4.49266e-07	NA	NA	NA
ARAP3_T1348_M1	0.0975962	0.0975962	0.0299989	0.0228607	-0.0413035	0.841779	0.841779	0.952862	0.941683	0.828223
AREL1_S327_M1	NA	NA	0.407323	0.836833	0.460699	NA	NA	0.165412	0.0310301	0.0309465
AREL1_S337_M1	0.0400664	0.0400664	0.376711	0.296232	-0.13839	0.872587	0.872587	0.0287214	0.00117561	0.314711
ARFGAP1_S343_M1	0.340598	0.340598	-0.510386	-0.60924	-0.127163	0.539186	0.539186	0.0608751	0.0701062	0.722927
ARFGAP1_S361_M1	0.10181	0.10181	-1.32842	0.0598421	-0.0328559	0.855191	0.855191	3.46395e-07	0.763338	0.871945
ARFGAP1_T135_M1	-0.0560419	-0.0560419	-0.26771	-1.90648	-1.88374	0.731092	0.731092	0.0104409	1.2513e-07	2.36318e-08
ARFGAP1_T189_M1	0.118556	0.118556	-0.581771	-0.379548	NA	0.674347	0.674347	0.00258679	0.0699414	NA
ARFGAP2_S140_M2	-0.192965	-0.192965	-0.159105	0.167153	-0.97317	0.57987	0.57987	0.237917	0.0402159	5.87442e-07
ARFGAP2_S146_M1	-0.106824	-0.106824	-0.358585	-0.419849	-0.676537	0.924007	0.924007	0.623844	0.496222	0.309689
ARFGAP2_S146_M2	-0.192965	-0.192965	-0.159105	0.167153	-0.97317	0.57987	0.57987	0.237917	0.0402159	5.87442e-07
ARFGAP2_S322_M1	NA	NA	0.57247	NA	NA	NA	NA	0.133931	NA	NA
ARFGAP2_S340_M1	NA	NA	-0.123048	-0.360792	-0.552043	NA	NA	0.363171	0.000489716	0.00117711
ARFGAP2_S368_M1	-0.119912	-0.119912	0.652684	0.385837	-0.56136	0.654094	0.654094	0.0589103	0.00010152	0.019593
ARFGAP2_S432_M1	0.757658	0.757658	0.973246	1.61327	0.979491	0.198324	0.198324	0.0140616	0.000179407	0.00516498
ARFGAP3_S143_M1	0.197793	0.197793	0.368621	0.100242	0.367715	0.324039	0.324039	0.053763	0.439644	0.0022436
ARFGAP3_S331_M1	-0.3122	-0.3122	-0.220943	-0.90281	-2.78153	0.0182486	0.0182486	0.00719346	8.24798e-08	1.77949e-10
ARFGEF1_S1558_M1	NA	NA	NA	NA	-0.0165139	NA	NA	NA	NA	0.923785
ARFGEF1_S1569_M1	-0.372154	-0.372154	-0.175993	-0.0249928	-0.206546	0.0539128	0.0539128	0.171525	0.772218	0.130183
ARFGEF1_S52_M1	-0.356048	-0.356048	-0.152602	-0.441257	-0.648877	0.0893533	0.0893533	0.14199	0.00320825	0.00256381
ARFGEF2_S1782_M1	NA	NA	-0.419701	NA	NA	NA	NA	0.0883354	NA	NA
ARFGEF2_S218_M2	-0.358759	-0.358759	0.0578897	-0.374449	-0.84911	0.203352	0.203352	0.716909	0.0155402	0.00129123
ARFGEF2_S227_M1	0.018817	0.018817	0.0573241	0.072928	-0.280642	0.945488	0.945488	0.811539	0.606907	0.103743
ARFGEF2_S227_M2	-0.34772	-0.34772	0.0862303	-0.315117	-0.79311	0.16559	0.16559	0.546379	0.0189886	0.000766912
ARFGEF2_S277_M1	-0.107123	-0.107123	0.215739	0.251787	0.506145	0.360029	0.360029	0.00790594	0.00633035	7.25831e-05
ARFGEF2_T244_M1	0.0165636	0.0165636	-0.205718	-1.08506	NA	0.936829	0.936829	0.462897	2.31719e-05	NA
ARFIP1_S132_M1	0.16893	0.16893	-0.26357	-0.178443	-0.264261	0.693529	0.693529	0.0318099	0.449437	0.281124
ARFIP1_S44_M1	NA	NA	2.49232	3.48265	NA	NA	NA	4.92015e-08	4.23325e-13	NA
ARFIP1_S76_M1	NA	NA	NA	4.19063	NA	NA	NA	NA	5.00542e-13	NA
ARFIP1_S79_M1	-0.554218	-0.554218	-0.410591	-4.75151	-1.06006	0.0124199	0.0124199	0.00328851	6.08313e-14	8.3656e-07
ARGLU1_S77_M1	0.082309	0.082309	0.273072	0.367729	0.412888	0.625621	0.625621	0.0204017	0.00304989	0.000195643
ARHGAP1_S51_M1	-0.2357	-0.2357	0.135173	0.133216	-0.150294	0.22402	0.22402	0.438731	0.376517	0.109301
ARHGAP10_S591_M1	0.0314956	0.0314956	0.0916138	-0.470815	-0.355657	0.848948	0.848948	0.192793	0.000502706	0.00546098
ARHGAP10_S643_M1	-5.92341	-5.92341	-5.84648	-0.359854	-0.247213	7.98045e-11	7.98045e-11	8.38135e-14	0.00123247	0.0108463
ARHGAP10_T649_M1	NA	NA	NA	-0.756602	NA	NA	NA	NA	1.85503e-07	NA
ARHGAP11A_S285_M1	-0.115526	-0.115526	-0.228941	-0.666007	-1.6712	0.767735	0.767735	0.599523	0.0882247	0.000263028
ARHGAP12_S176_M1	-0.398763	-0.398763	-0.783012	-0.785917	-0.883886	0.00747872	0.00747872	4.67982e-06	2.02095e-06	8.29833e-06
ARHGAP12_S201_M1	-0.358935	-0.358935	-0.16694	-0.610895	-0.465658	0.104909	0.104909	0.190717	0.00148101	0.0327518
ARHGAP12_S215_M1	0.221834	0.221834	-0.0927507	0.34696	0.322726	0.392296	0.392296	0.612548	0.00545125	0.0307079
ARHGAP12_S262_M1	-0.0407815	-0.0407815	-0.456642	-0.908743	-0.698581	0.852846	0.852846	0.0906166	9.84134e-05	0.00417489
ARHGAP12_S451_M1	-0.0594126	-0.0594126	-0.547438	-0.653502	-0.56437	0.851904	0.851904	0.075271	0.00768339	0.115249
ARHGAP12_S592_M1	0.15716	0.15716	0.522968	0.40076	0.387475	0.518552	0.518552	0.0478233	0.0155402	0.0184192
ARHGAP12_T174_M1	-0.295585	-0.295585	NA	NA	-0.30934	0.0240996	0.0240996	NA	NA	0.0140212
ARHGAP12_T424_M1	NA	NA	NA	9.48764	NA	NA	NA	NA	1.10684e-13	NA
ARHGAP12_Y243_M1	0.109499	0.109499	-0.220667	0.57459	0.836167	0.410135	0.410135	0.0263718	5.77369e-05	3.28367e-05
ARHGAP17_S484_M1	-0.32903	-0.32903	0.0497735	1.33344	0.72693	0.61399	0.61399	0.930736	0.113991	0.321301
ARHGAP17_S575_M1	0.193199	0.193199	-0.0624204	-0.367718	-0.152844	0.241641	0.241641	0.718191	0.0186235	0.293607
ARHGAP17_S625_M1	-0.0492688	-0.0492688	0.118274	-0.220848	-0.779996	0.910337	0.910337	0.710412	0.406806	0.0632437
ARHGAP17_S676_M1	NA	NA	NA	0.422006	NA	NA	NA	NA	0.00108856	NA
ARHGAP17_S702_M1	NA	NA	-1.22684	-0.448631	NA	NA	NA	3.38959e-05	0.00107079	NA
ARHGAP17_S762_M2	-0.411284	-0.411284	0.146254	0.0690103	0.145596	0.0246158	0.0246158	0.232379	0.299442	0.125532
ARHGAP17_T682_M1	0.431631	0.431631	NA	NA	NA	0.00636546	0.00636546	NA	NA	NA
ARHGAP17_T763_M2	-0.187407	-0.187407	0.128258	0.054893	0.149485	0.249407	0.249407	0.263257	0.554487	0.0963806
ARHGAP17_Y701_M1	0.229379	0.229379	NA	NA	NA	0.153453	0.153453	NA	NA	NA
ARHGAP18_T139_M1	NA	NA	1.02197	0.47937	0.922323	NA	NA	4.02865e-06	1.44092e-05	5.03826e-05
ARHGAP19_S422_M1	-0.973189	-0.973189	-0.872627	-2.93978	0.16689	0.146275	0.146275	0.175195	8.28422e-08	0.339028
ARHGAP21_S1104_M1	-0.437263	-0.437263	NA	NA	-0.15193	0.104657	0.104657	NA	NA	0.180584
ARHGAP21_S1383_M1	0.848806	0.848806	NA	NA	NA	0.035031	0.035031	NA	NA	NA
ARHGAP21_S1669_M1	NA	NA	NA	NA	0.0128923	NA	NA	NA	NA	0.944559
ARHGAP21_S319_M1	0.0471782	0.0471782	0.148802	-4.38609	-0.287201	0.746029	0.746029	0.480402	2.45707e-13	0.0566534
ARHGAP21_S459_M1	NA	NA	NA	0.467761	NA	NA	NA	NA	0.000485437	NA
ARHGAP21_S616_M1	0.407054	0.407054	0.418982	-1.0204	-0.494161	0.201576	0.201576	0.0237553	0.000517533	0.00605748
ARHGAP21_S862_M1	NA	NA	NA	NA	5.01227	NA	NA	NA	NA	4.02668e-11
ARHGAP21_T1860_M1	0.135184	0.135184	-0.164859	-0.126996	0.108445	0.607871	0.607871	0.628592	0.730095	0.838036
ARHGAP21_T747_M1	NA	NA	NA	NA	-1.23731	NA	NA	NA	NA	2.08127e-07
ARHGAP22_S395_M1	-0.507456	-0.507456	-0.202326	-1.26267	-3.04176	0.0522579	0.0522579	0.602122	6.88015e-05	1.64039e-10
ARHGAP23_S554_M1	-0.147605	-0.147605	-0.47962	-0.387819	-0.00569456	0.279999	0.279999	0.00134901	0.000534149	0.975407
ARHGAP23_S623_M1	-0.6061	-0.6061	0.0159576	0.639595	-0.21122	0.00521619	0.00521619	0.908383	1.03194e-06	0.116484
ARHGAP23_Y416_M1	-0.412607	-0.412607	-0.079813	-0.314972	-0.356198	0.0683867	0.0683867	0.366093	0.00519533	0.00248019
ARHGAP27_S456_M1	NA	NA	NA	2.88803	NA	NA	NA	NA	7.84612e-10	NA
ARHGAP27_S466_M1	0.134442	0.134442	-0.199363	-0.475971	-0.227567	0.632404	0.632404	0.349077	0.015434	0.31606
ARHGAP27_T461_M1	NA	NA	NA	4.82028	NA	NA	NA	NA	1.79217e-10	NA
ARHGAP29_S1019_M1	-0.516161	-0.516161	-0.246242	-0.679625	-0.579354	0.319799	0.319799	0.479447	0.0394744	0.0566543
ARHGAP29_S1029_M1	-0.200667	-0.200667	-0.200246	-1.49214	-1.72231	0.220768	0.220768	0.0439401	1.50459e-06	2.90651e-05
ARHGAP29_S171_M1	0.112173	0.112173	-0.201875	-0.688144	-0.317173	0.619785	0.619785	0.43661	0.000799461	0.00937862
ARHGAP29_S190_M1	0.1941	0.1941	0.151575	-0.646664	-0.889329	0.0878668	0.0878668	0.136095	9.82919e-06	3.97348e-06
ARHGAP29_S499_M1	0.394955	0.394955	-0.25362	-0.313607	-0.26866	0.313253	0.313253	0.272837	0.00925897	0.166835
ARHGAP29_S519_M1	0.0785848	0.0785848	NA	NA	NA	0.490011	0.490011	NA	NA	NA
ARHGAP29_S521_M1	NA	NA	-0.101547	-0.667535	-1.00641	NA	NA	0.188115	3.85241e-06	1.3469e-07
ARHGAP29_S913_M1	-0.267853	-0.267853	0.190495	-0.0922963	-0.587012	0.396202	0.396202	0.38425	0.710632	0.0882955
ARHGAP29_S930_M1	0.13501	0.13501	0.232355	0.0884707	-0.705549	0.74064	0.74064	0.398698	0.626982	0.0108102
ARHGAP29_S949_M1	0.255909	0.255909	0.364518	-0.265698	-0.116309	0.515454	0.515454	0.241706	0.118754	0.415962
ARHGAP32_S1203_M1	-0.31102	-0.31102	-0.201302	-0.460793	-0.426268	0.263355	0.263355	0.144677	0.0130965	0.0608422
ARHGAP32_S712_M1	NA	NA	0.285875	NA	NA	NA	NA	0.123663	NA	NA
ARHGAP32_S856_M1	0.440918	0.440918	-0.117488	0.201982	0.740331	0.657193	0.657193	0.90662	0.823582	0.333723
ARHGAP32_S871_M1	-0.0398743	-0.0398743	0.0636617	-0.140678	0.157347	0.857222	0.857222	0.610109	0.179163	0.173515
ARHGAP32_S892_M1	-0.48091	-0.48091	0.245828	-0.0992503	-0.580248	0.396239	0.396239	0.422139	0.658437	0.0405417
ARHGAP35_S1070_M1	NA	NA	-0.0128548	-0.122265	NA	NA	NA	0.980373	0.43068	NA
ARHGAP35_S1179_M1	-0.143315	-0.143315	-0.195303	-0.0582041	-0.280397	0.212889	0.212889	0.0125276	0.58381	0.00200866
ARHGAP35_S970_M1	0.103437	0.103437	-0.0865964	-0.349243	-0.174726	0.550081	0.550081	0.675082	0.00938969	0.116008
ARHGAP35_S975_M1	NA	NA	3.48966	3.48986	NA	NA	NA	6.66391e-10	1.09732e-12	NA
ARHGAP35_S985_M1	0.179004	0.179004	0.00919499	0.59215	0.53989	0.154175	0.154175	0.955338	6.59715e-05	0.00138112
ARHGAP39_S253_M1	NA	NA	NA	2.93999	NA	NA	NA	NA	2.96404e-10	NA
ARHGAP39_S285_M1	-0.31151	-0.31151	-0.0644585	NA	NA	0.233476	0.233476	0.762025	NA	NA
ARHGAP39_S286_M1	-4.67285	-4.67285	0.0297134	-4.83565	-4.67201	2.36694e-09	2.36694e-09	0.889453	1.16362e-13	4.7337e-11
ARHGAP39_S366_M1	-0.185081	-0.185081	NA	NA	NA	0.162814	0.162814	NA	NA	NA
ARHGAP39_S384_M1	-0.770573	-0.770573	-0.226533	-0.523032	-1.01724	0.000949687	0.000949687	0.0270586	0.0050775	6.65951e-07
ARHGAP39_S587_M1	0.0797598	0.0797598	0.347853	0.00314301	-0.166292	0.814472	0.814472	0.0413709	0.988658	0.480818
ARHGAP39_S604_M1	-0.0395353	-0.0395353	-0.111254	-0.213132	-0.49407	0.855556	0.855556	0.638617	0.389179	0.077833
ARHGAP39_T146_M1	0.261519	0.261519	-0.372415	-0.994581	0.042577	0.530109	0.530109	0.109028	0.000116807	0.884474
ARHGAP39_T256_M1	-0.076514	-0.076514	0.419708	1.28579	0.704157	0.886302	0.886302	0.0134357	7.70717e-07	0.00014653
ARHGAP39_T374_M1	1.29336	1.29336	-0.552608	-1.44026	0.888138	0.0443456	0.0443456	0.317811	0.0006621	0.0869241
ARHGAP4_S906_M1	0.0047868	0.0047868	0.22685	0.10935	-0.363035	0.975086	0.975086	0.0949376	0.266101	0.000669164
ARHGAP4_S932_M1	-0.473399	-0.473399	NA	NA	NA	0.00416565	0.00416565	NA	NA	NA
ARHGAP4_S934_M1	-0.00681433	-0.00681433	-0.241759	-0.351501	0.0572823	0.980153	0.980153	0.169255	0.128065	0.911592
ARHGAP4_S934_M3	0.0468936	0.0468936	-0.189878	-0.513393	0.149838	0.907587	0.907587	0.244003	0.00207839	0.556334
ARHGAP4_T941_M3	0.0468936	0.0468936	-0.189878	-0.513393	0.149838	0.907587	0.907587	0.244003	0.00207839	0.556334
ARHGAP4_T942_M3	0.0468936	0.0468936	-0.189878	-0.513393	0.149838	0.907587	0.907587	0.244003	0.00207839	0.556334
ARHGAP45_S73_M1	NA	NA	NA	1.72412	NA	NA	NA	NA	2.49524e-07	NA
ARHGAP45_S93_M1	-0.419779	-0.419779	3.04083	0.425763	1.301	0.277066	0.277066	2.95921e-05	0.293134	0.0120513
ARHGAP5_S1173_M2	0.47264	0.47264	NA	NA	NA	0.0842181	0.0842181	NA	NA	NA
ARHGAP5_S1176_M2	NA	NA	NA	-0.643891	NA	NA	NA	NA	6.09261e-05	NA
ARHGAP5_S1195_M1	-0.0535981	-0.0535981	0.105653	0.666822	0.591703	0.763767	0.763767	0.159094	0.000104908	0.000451895
ARHGAP5_S1218_M1	-0.433134	-0.433134	0.0754704	-0.0532917	0.234028	0.0603935	0.0603935	0.711179	0.784918	0.18305
ARHGAP5_S968_M1	0.482996	0.482996	0.346227	-0.413638	-0.158844	0.155365	0.155365	0.180822	0.0389482	0.50663
ARHGAP5_T1171_M2	0.47264	0.47264	NA	NA	NA	0.0842181	0.0842181	NA	NA	NA
ARHGAP5_T1206_M1	NA	NA	-1.08866	-0.216707	NA	NA	NA	0.0119134	0.64443	NA
ARHGAP5_T1217_M1	0.177474	0.177474	-0.0242083	NA	NA	0.146679	0.146679	0.816604	NA	NA
ARHGDIA_S34_M1	0.591179	0.591179	0.638179	0.914769	0.39688	0.524012	0.524012	0.439355	0.290482	0.199595
ARHGDIA_S47_M1	0.598128	0.598128	1.75909	2.35388	1.72027	0.360493	0.360493	0.00503949	4.05561e-05	1.7592e-05
ARHGEF1_S863_M1	0.0285969	0.0285969	0.192617	0.204529	-0.0438392	0.892093	0.892093	0.208631	0.0332087	0.693878
ARHGEF10_S1291_M1	NA	NA	NA	NA	0.261279	NA	NA	NA	NA	0.105387
ARHGEF10_S379_M1	0.216424	0.216424	-0.328216	0.00401554	-0.265163	0.733206	0.733206	0.582842	0.990914	0.495724
ARHGEF11_S1480_M1	-0.599786	-0.599786	0.0829473	0.36367	0.12105	0.0158597	0.0158597	0.647463	0.0232246	0.214249
ARHGEF11_S251_M2	0.136094	0.136094	NA	NA	-0.430546	0.582645	0.582645	NA	NA	0.00069815
ARHGEF11_S255_M2	0.47794	0.47794	-0.195131	-0.255631	-0.0771839	0.0861437	0.0861437	0.297035	0.140363	0.72563
ARHGEF11_S271_M1	-0.580851	-0.580851	-0.133823	0.100067	-0.531104	0.0469313	0.0469313	0.131242	0.567708	0.00130796
ARHGEF11_S556_M1	-0.160012	-0.160012	0.115733	0.215134	0.189565	0.623685	0.623685	0.304866	0.114088	0.319816
ARHGEF11_T1292_M1	-0.279163	-0.279163	0.247947	0.281739	0.00965737	0.379151	0.379151	0.0322124	0.0513197	0.951425
ARHGEF11_T1461_M1	NA	NA	0.162919	0.0595714	-0.810421	NA	NA	0.51765	0.796107	0.00244551
ARHGEF11_T254_M2	0.857609	0.857609	-0.102679	-0.253652	-0.234874	0.00938844	0.00938844	0.519277	0.136957	0.180867
ARHGEF12_S1176_M1	0.0388322	0.0388322	-0.0814826	-0.161104	-0.111101	0.737099	0.737099	0.4832	0.0275223	0.160338
ARHGEF12_S1389_M1	-0.501511	-0.501511	-0.0626568	-0.267374	-0.29621	0.0251697	0.0251697	0.618638	0.176138	0.0399203
ARHGEF12_S309_M1	-0.337695	-0.337695	-0.0917873	0.0289505	-0.264434	0.190661	0.190661	0.25809	0.76827	0.0129461
ARHGEF12_S341_M1	-0.240781	-0.240781	-0.348557	-0.234097	-0.245593	0.0837839	0.0837839	0.00280223	0.270919	0.0519135
ARHGEF12_S637_M1	-0.291471	-0.291471	-0.202716	-0.489863	-0.704225	0.325874	0.325874	0.558885	0.0952565	0.00300587
ARHGEF12_T703_M1	-0.363027	-0.363027	-0.784305	-1.52233	0.298931	0.0798069	0.0798069	0.0151042	4.42984e-07	0.115908
ARHGEF16_S107_M1	-0.0818535	-0.0818535	0.460919	1.0188	0.387183	0.795994	0.795994	0.00535053	0.018311	0.043192
ARHGEF16_S174_M1	-0.42259	-0.42259	0.0121255	0.0536734	-0.633514	0.293357	0.293357	0.978737	0.857118	0.0518217
ARHGEF16_S191_M1	-0.144682	-0.144682	-0.475328	-0.838085	-0.959528	0.545582	0.545582	0.0212187	0.00019164	0.000163166
ARHGEF16_S208_M1	-0.288974	-0.288974	0.470854	1.09047	0.765351	0.689491	0.689491	0.335862	0.000661862	0.000818378
ARHGEF16_S230_M1	0.491289	0.491289	0.0478046	-0.50895	-0.37567	0.0909885	0.0909885	0.840102	0.0361428	0.00226808
ARHGEF16_S577_M1	-0.392991	-0.392991	-0.515122	-0.00505456	0.226215	0.0719463	0.0719463	0.0107267	0.966073	0.153777
ARHGEF16_S578_M1	2.87284	2.87284	-1.07626	-0.497937	-3.79696	3.88314e-08	3.88314e-08	0.513709	0.00391123	8.68455e-10
ARHGEF16_S6_M1	-0.0814244	-0.0814244	0.201852	0.379116	0.255266	0.789353	0.789353	0.431179	0.00615077	0.00514284
ARHGEF18_S1037_M1	-0.257968	-0.257968	0.0616029	-0.136298	-0.248639	0.187635	0.187635	0.690895	0.107031	0.0719917
ARHGEF18_S1058_M1	0.186613	0.186613	-0.247018	-0.0369556	0.342486	0.254373	0.254373	0.0522067	0.672424	0.00353077
ARHGEF18_T669_M1	NA	NA	NA	0.202582	NA	NA	NA	NA	0.0598669	NA
ARHGEF2_S151_M1	0.260702	0.260702	0.249232	0.560569	0.502189	0.483186	0.483186	0.325293	0.0211262	0.0162408
ARHGEF2_S163_M1	-0.444336	-0.444336	-0.00634247	-0.238996	-3.25601	0.0411407	0.0411407	0.977729	0.139316	3.59305e-11
ARHGEF2_S172_M1	0.182473	0.182473	-0.138008	0.246201	0.235202	0.155439	0.155439	0.477711	0.182339	0.0709864
ARHGEF2_S174_M1	0.229613	0.229613	0.102442	0.29984	0.569111	0.268225	0.268225	0.483389	0.0300802	0.000520255
ARHGEF2_S645_M1	NA	NA	NA	NA	1.21235	NA	NA	NA	NA	4.09338e-08
ARHGEF2_S886_M1	-0.0742294	-0.0742294	-0.159697	0.499108	0.55029	0.760716	0.760716	0.541342	0.00510565	0.00136557
ARHGEF2_S932_M1	-0.363251	-0.363251	-0.331352	-1.00233	-0.975249	0.413125	0.413125	0.42068	0.00293232	0.00040706
ARHGEF2_S956_M1	NA	NA	NA	1.03178	2.26943	NA	NA	NA	1.45815e-07	3.44837e-09
ARHGEF26_S222_M1	-0.0017836	-0.0017836	0.0565906	-0.457312	-3.80822	0.994821	0.994821	0.570333	0.00306547	4.31257e-11
ARHGEF26_S396_M1	NA	NA	0.987481	NA	NA	NA	NA	0.000582002	NA	NA
ARHGEF26_S422_M1	NA	NA	NA	0.925698	NA	NA	NA	NA	0.0473629	NA
ARHGEF35_S11_M1	-0.331758	-0.331758	0.120566	-2.29573	0.350685	0.177095	0.177095	0.580851	7.66114e-12	0.00202161
ARHGEF35_S450_M1	-0.169653	-0.169653	0.0424168	0.312112	0.617402	0.521527	0.521527	0.835978	0.0294887	0.00765135
ARHGEF5_S11_M1	-0.114701	-0.114701	0.0990753	0.208032	0.144491	0.825266	0.825266	0.760398	0.450407	0.487383
ARHGEF5_S1125_M1	-0.306333	-0.306333	NA	NA	NA	0.026781	0.026781	NA	NA	NA
ARHGEF5_S1126_M1	NA	NA	-0.743799	NA	NA	NA	NA	0.000397841	NA	NA
ARHGEF5_S1403_M1	NA	NA	NA	NA	0.330897	NA	NA	NA	NA	0.269783
ARHGEF5_S1405_M1	-0.0318693	-0.0318693	0.275232	0.322089	0.321422	0.962198	0.962198	0.645791	0.329232	0.328168
ARHGEF5_S450_M1	-0.0912342	-0.0912342	-0.259384	0.445133	0.852843	0.639251	0.639251	0.0183485	0.0050596	0.0001128
ARHGEF5_S474_M1	-0.788055	-0.788055	NA	NA	NA	0.319562	0.319562	NA	NA	NA
ARHGEF5_S983_M1	0.500827	0.500827	0.281845	-0.4891	0.329288	0.670487	0.670487	0.183592	0.31397	0.349094
ARHGEF5_T658_M1	NA	NA	NA	2.97917	NA	NA	NA	NA	1.73094e-10	NA
ARHGEF7_S518_M1	-0.0208591	-0.0208591	0.0568137	0.120336	0.266163	0.90262	0.90262	0.670695	0.270211	0.0181156
ARHGEF7_S694_M1	-0.4914	-0.4914	-0.118986	-0.0967496	0.205744	0.0162439	0.0162439	0.140178	0.488187	0.239743
ARHGEF7_T704_M1	-0.768717	-0.768717	-1.71393	-0.793723	-0.370351	0.0666857	0.0666857	4.77222e-06	0.0003506	0.0671044
ARID1A_S1184_M1	NA	NA	NA	NA	-0.214828	NA	NA	NA	NA	0.389197
ARID1A_S1751_M1	0.0733776	0.0733776	0.262408	0.645533	0.450597	0.844711	0.844711	0.299218	0.0118352	0.0518217
ARID1A_S1755_M1	NA	NA	NA	NA	-0.328586	NA	NA	NA	NA	0.038997
ARID1A_S301_M1	-0.230654	-0.230654	-0.00354267	-0.216234	-0.826389	0.132017	0.132017	0.970644	0.00284653	3.79524e-07
ARID1A_S363_M1	-0.0397642	-0.0397642	0.023913	0.0789866	-0.141514	0.928481	0.928481	0.940739	0.743397	0.578112
ARID1A_S367_M1	0.142994	0.142994	-0.230069	-0.0606022	0.594524	0.637863	0.637863	0.340213	0.792429	0.00245669
ARID1A_S382_M1	NA	NA	NA	NA	-0.697442	NA	NA	NA	NA	2.34175e-05
ARID1A_S696_M1	-0.102003	-0.102003	0.210433	-0.176286	-1.00118	0.655525	0.655525	0.386075	0.539403	0.00260153
ARID1A_S772_M1	0.113284	0.113284	-0.415073	-0.800258	-0.457546	0.748997	0.748997	0.100605	0.000638458	0.0280042
ARID1A_T1743_M1	0.205095	0.205095	0.0616552	0.0238039	-0.207122	0.731092	0.731092	0.833863	0.878556	0.291942
ARID1A_Y229_M1	0.816009	0.816009	-0.0438519	-1.26693	-0.223322	0.191397	0.191397	0.969955	0.0280982	0.765572
ARID3A_S77_M1	-0.195261	-0.195261	-0.553116	0.176068	0.672537	0.831959	0.831959	0.450401	0.642508	0.148725
ARID4B_S666_M1	0.0417058	0.0417058	0.123863	0.477375	0.069418	0.912119	0.912119	0.571444	0.061856	0.78592
ARID4B_S675_M1	-0.0591361	-0.0591361	0.0868424	-0.0597898	-0.276299	0.778766	0.778766	0.623097	0.711313	0.0478214
ARID4B_T672_M1	-0.285033	-0.285033	-0.131307	-0.131483	-0.114739	0.13931	0.13931	0.172276	0.410772	0.169109
ARL3_S5_M1	0.643617	0.643617	0.661578	1.74937	1.71188	0.460338	0.460338	0.156574	9.16398e-05	0.000544729
ARL6IP4_S141_M1	0.189318	0.189318	0.134801	0.0277702	0.232537	0.159754	0.159754	0.205291	0.641492	0.00794401
ARL6IP4_S148_M1	-0.104226	-0.104226	0.212777	-0.00819869	-0.118822	0.733206	0.733206	0.145055	0.964755	0.567336
ARL6IP4_S55_M1	-0.00933725	-0.00933725	-0.463713	-0.0301104	-0.0190477	0.962369	0.962369	0.000292375	0.853263	0.918647
ARMC10_S45_M1	0.309687	0.309687	0.0802298	-0.0395554	0.370633	0.473166	0.473166	0.470449	0.794586	0.00630606
ARMCX3_S110_M1	NA	NA	0.0739583	NA	NA	NA	NA	0.837905	NA	NA
ARPC1B_T315_M1	-0.0117659	-0.0117659	0.357926	1.16372	0.298569	0.993006	0.993006	0.611321	0.0547549	0.513088
ARPC5L_S64_M1	0.221291	0.221291	0.382906	-0.257016	-3.55161	0.0910688	0.0910688	0.00760188	0.05467	1.24018e-10
ARPP19_S104_M1	0.0780883	0.0780883	0.785371	1.25934	0.727645	0.740566	0.740566	0.0186735	0.00147621	0.000141733
ARPP19_S62_M1	-0.250294	-0.250294	0.340581	0.189111	-0.072134	0.324685	0.324685	0.100128	0.133105	0.750952
ARRB1_S412_M1	-0.207568	-0.207568	0.0417385	-0.294933	-0.55006	0.301583	0.301583	0.688717	0.00395795	0.00114338
ARRDC1_S292_M1	-0.215028	-0.215028	-0.112648	-1.28055	-1.95776	0.173091	0.173091	0.390949	2.13249e-08	3.5313e-09
ARVCF_S205_M1	NA	NA	-0.178306	-0.0786836	NA	NA	NA	0.145671	0.575363	NA
ARVCF_S343_M1	-1.09268	-1.09268	-1.36321	-1.144	-1.81743	0.0771374	0.0771374	1.48187e-05	6.65022e-09	6.45789e-06
ARVCF_T642_M1	-0.0638042	-0.0638042	0.326657	0.145655	-0.218754	0.733206	0.733206	0.0733265	0.411636	0.135217
ARVCF_T872_M1	NA	NA	3.57913	NA	NA	NA	NA	5.81006e-12	NA	NA
ASAP1_S527_M1	0.0834704	0.0834704	0.46552	-2.68453	-2.6378	0.743682	0.743682	0.0301566	1.32057e-11	6.73539e-09
ASAP1_S733_M1	NA	NA	NA	-0.178539	NA	NA	NA	NA	0.142796	NA
ASAP1_S839_M1	0.0831741	0.0831741	0.324273	0.505132	0.350608	0.731991	0.731991	0.0471007	0.0120826	0.0576736
ASCC2_S713_M1	0.087663	0.087663	-0.366774	-1.55332	-0.451323	0.753149	0.753149	0.127257	9.01564e-06	0.0308651
ASCC2_T233_M1	NA	NA	NA	0.132203	0.0266824	NA	NA	NA	0.277388	0.8263
ASCC3_S2195_M1	0.19466	0.19466	0.274057	0.319283	0.0753462	0.141291	0.141291	0.0113958	0.00551895	0.441091
ASF1A_S172_M1	-0.386296	-0.386296	-1.62662	-2.04252	-1.59912	0.101969	0.101969	3.95461e-07	1.10313e-07	1.1203e-09
ASF1B_S198_M1	-0.662491	-0.662491	-0.947788	-0.129866	-0.535109	0.269439	0.269439	0.00440558	0.673969	0.131777
ASH1L_S179_M1	-0.448807	-0.448807	-2.08548	0.105411	0.0926731	0.329983	0.329983	4.16088e-10	0.393209	0.52774
ASH1L_S557_M1	0.127752	0.127752	0.184522	-0.196959	0.209998	0.596547	0.596547	0.195347	0.611338	0.451938
ASH1L_Y1340_M1	NA	NA	NA	-1.33093	NA	NA	NA	NA	4.33053e-08	NA
ASPH_S29_M1	-0.248858	-0.248858	-0.485572	-1.66409	-1.86826	0.413414	0.413414	0.0240009	3.14939e-06	9.04158e-06
ASPH_S482_M1	0.782814	0.782814	-0.0568358	-0.613345	0.044164	0.000863888	0.000863888	0.675505	2.5681e-05	0.66987
ASPM_S367_M1	-0.336871	-0.336871	-0.12801	-0.995201	-2.1134	0.30261	0.30261	0.677871	0.000509008	6.06611e-08
ASPSCR1_S500_M1	-0.0057216	-0.0057216	0.0783002	-0.148677	-0.130329	0.972987	0.972987	0.458268	0.100212	0.159215
ASXL1_S509_M1	0.121565	0.121565	0.0218329	0.279342	-0.0525839	0.403139	0.403139	0.863357	0.00100509	0.661257
ATAD1_S322_M1	NA	NA	1.10044	1.7341	1.11756	NA	NA	0.000151187	1.13557e-05	0.000365001
ATAD2_S1243_M1	-0.00452633	-0.00452633	NA	NA	NA	0.977694	0.977694	NA	NA	NA
ATAD2_S327_M1	0.282529	0.282529	0.289796	0.0493148	-0.695545	0.307042	0.307042	0.120988	0.827335	0.00815489
ATAD2_S342_M1	-0.0633695	-0.0633695	0.208035	0.376855	-3.9943	0.855556	0.855556	0.0714374	0.0128519	2.07938e-11
ATAD2_T1152_M1	-2.81027	-2.81027	0.179033	0.40911	0.774822	9.65261e-08	9.65261e-08	0.0499335	0.00821298	2.10642e-06
ATAD2B_S939_M1	-0.0903164	-0.0903164	0.598901	0.713985	0.105105	0.891684	0.891684	0.0753029	0.014585	0.710699
ATAD3A_S369_M1	0.303607	0.303607	0.156365	0.465178	0.0588559	0.0248164	0.0248164	0.0964195	0.000134748	0.570445
ATAT1_S272_M2	NA	NA	-0.172485	-0.432423	NA	NA	NA	0.198943	0.00342401	NA
ATAT1_S276_M2	NA	NA	-0.172485	-0.432423	NA	NA	NA	0.198943	0.00342401	NA
ATAT1_S315_M1	-0.0323011	-0.0323011	-0.0792483	-0.356451	-0.251151	0.89193	0.89193	0.640834	0.00648788	0.122503
ATF1_T201_M1	NA	NA	-0.759625	-1.69334	NA	NA	NA	0.000239739	2.06307e-05	NA
ATF2_S112_M1	-0.177026	-0.177026	0.25786	0.254776	0.115773	0.746784	0.746784	0.394984	0.024789	0.563065
ATF2_S314_M1	NA	NA	0.0106646	NA	NA	NA	NA	0.958603	NA	NA
ATF2_S328_M1	0.0125598	0.0125598	-0.396654	-0.570071	-0.421929	0.947258	0.947258	0.00801959	8.28913e-05	0.000479415
ATF2_T71_M1	-0.20993	-0.20993	-0.0786793	-0.340161	-0.133563	0.103999	0.103999	0.283575	0.00485765	0.424748
ATF3_T162_M1	NA	NA	3.60668	3.71141	2.62193	NA	NA	9.96826e-12	7.27396e-10	9.39113e-08
ATF7_S246_M1	NA	NA	-0.414521	-0.00126052	0.46351	NA	NA	0.000156811	0.989723	0.0010181
ATF7_S254_M1	NA	NA	NA	2.78087	NA	NA	NA	NA	6.78921e-12	NA
ATF7_S413_M1	NA	NA	NA	4.31198	3.02931	NA	NA	NA	1.02749e-09	5.04673e-10
ATF7_S44_M2	0.221657	0.221657	0.350976	0.731569	0.999912	0.593484	0.593484	0.335874	0.0285865	0.00389293
ATF7_S97_M2	0.197375	0.197375	-0.618871	0.357977	0.332995	0.71871	0.71871	0.00171757	0.034067	0.0412629
ATF7_T101_M1	-0.031924	-0.031924	0.0496369	0.564956	0.856572	0.929355	0.929355	0.780305	0.0013	0.000370961
ATF7_T101_M2	0.197375	0.197375	-0.618871	0.357977	0.332995	0.71871	0.71871	0.00171757	0.034067	0.0412629
ATF7_T51_M2	0.221657	0.221657	0.350976	0.731569	0.999912	0.593484	0.593484	0.335874	0.0285865	0.00389293
ATF7_T53_M1	NA	NA	NA	NA	0.301317	NA	NA	NA	NA	0.0926097
ATF7_Y162_M1	NA	NA	-0.203266	0.126323	-0.797523	NA	NA	0.289335	0.108678	0.00103292
ATF7IP_S113_M1	-0.274376	-0.274376	0.0563365	-0.355736	-5.37599	0.176712	0.176712	0.702274	0.00372028	3.22358e-12
ATF7IP_S331_M1	1.02903	1.02903	-0.650596	-0.385324	-0.389733	0.296188	0.296188	0.336721	0.611379	0.710699
ATF7IP_S445_M1	-0.607264	-0.607264	0.762653	0.399968	-2.16881	0.53071	0.53071	0.00843876	0.0402337	1.64394e-06
ATF7IP_S477_M1	-0.397333	-0.397333	-0.0276038	-0.222871	-0.717797	0.129511	0.129511	0.938532	0.370047	0.000441316
ATF7IP_S496_M1	0.417118	0.417118	1.52252	0.0516503	-0.10875	0.498267	0.498267	0.0096022	0.914197	0.786501
ATF7IP_S559_M1	-0.423825	-0.423825	0.0823535	0.0231784	-0.199662	0.0143473	0.0143473	0.475719	0.821422	0.0495431
ATF7IP_S673_M1	0.0146324	0.0146324	-0.0272558	-0.0451201	0.048598	0.912969	0.912969	0.822954	0.41899	0.641987
ATF7IP_S837_M1	0.388933	0.388933	0.787684	0.452317	1.43137	0.161224	0.161224	0.0605586	0.295025	0.00383802
ATG14_Y37_M1	0.10048	0.10048	0.573604	0.664862	0.114107	0.859741	0.859741	0.000803248	0.000369195	0.507435
ATG16L1_S269_M1	NA	NA	NA	-0.200156	NA	NA	NA	NA	0.459107	NA
ATG16L1_S287_M1	0.0958469	0.0958469	-0.341446	-0.0693215	-0.167574	0.680766	0.680766	0.232885	0.710502	0.443289
ATG2B_S1634_M1	NA	NA	NA	3.43451	NA	NA	NA	NA	7.18812e-10	NA
ATG3_T31_M1	0.112655	0.112655	-0.132708	0.791702	-0.00461663	0.838931	0.838931	0.811912	0.0460458	0.992894
ATG9A_S18_M1	NA	NA	NA	5.17126	5.30167	NA	NA	NA	6.02035e-11	3.61129e-11
ATG9A_S33_M1	0.884572	0.884572	0.480404	-0.0672919	-0.0874128	0.00268803	0.00268803	0.369186	0.765392	0.674242
ATG9A_S735_M1	-0.0936576	-0.0936576	0.0522904	1.17052	0.373242	0.802688	0.802688	0.860764	7.48229e-08	0.00274398
ATG9A_S761_M1	NA	NA	NA	5.02882	NA	NA	NA	NA	2.06327e-13	NA
ATG9A_S828_M1	-0.156088	-0.156088	0.308108	0.478665	-0.289685	0.597515	0.597515	0.0645832	0.00871459	0.185458
ATIC_S112_M1	-3.02546	-3.02546	0.548754	2.67243	2.30847	0.0178358	0.0178358	0.661349	0.00143012	0.00372419
ATL2_S24_M1	0.459059	0.459059	0.197728	-0.0271806	0.484685	0.0287141	0.0287141	0.40868	0.892655	0.000770634
ATN1_S101_M1	NA	NA	0.365192	0.764472	0.408373	NA	NA	0.00848653	4.14755e-05	0.0131883
ATN1_S34_M1	-0.04763	-0.04763	-0.0126467	0.103874	0.341013	0.794745	0.794745	0.916831	0.332418	0.0210222
ATN1_S661_M1	-0.0117364	-0.0117364	0.517627	0.877436	0.738652	0.942753	0.942753	0.000230299	1.26494e-05	1.47281e-05
ATN1_S77_M1	NA	NA	NA	5.51338	NA	NA	NA	NA	1.21329e-10	NA
ATN1_S77_M2	NA	NA	NA	0.0922157	NA	NA	NA	NA	0.130064	NA
ATN1_S81_M2	NA	NA	NA	0.0922157	NA	NA	NA	NA	0.130064	NA
ATP11C_S1108_M1	NA	NA	0.274714	0.323984	NA	NA	NA	0.320972	0.00318841	NA
ATP11C_T447_M1	NA	NA	0.12908	NA	NA	NA	NA	0.287917	NA	NA
ATP13A1_S935_M1	NA	NA	-0.789446	0.636204	1.14963	NA	NA	1.49143e-05	2.57736e-05	1.8107e-07
ATP13A3_S817_M1	0.267952	0.267952	0.0503176	-0.39166	-0.541857	0.190612	0.190612	0.537241	0.00185919	6.52328e-05
ATP1A1_S16_M1	-0.09266	-0.09266	0.612724	0.181924	0.162619	0.664633	0.664633	0.0286455	0.292055	0.233532
ATP2A2_S663_M1	-0.0121742	-0.0121742	0.352291	0.868193	0.143956	0.970566	0.970566	0.353528	0.000167066	0.535426
ATP2A2_T700_M1	NA	NA	NA	NA	-0.0490202	NA	NA	NA	NA	0.631062
ATP2B1_S1155_M1	0.564107	0.564107	0.819396	0.594289	0.702716	0.122058	0.122058	0.00906294	0.00341575	0.00166853
ATP2B1_S1177_M2	-0.602596	-0.602596	0.0538075	-0.1198	-0.482728	0.0155026	0.0155026	0.742752	0.397816	0.00112449
ATP2B1_S1177_M3	-0.235342	-0.235342	-0.110006	-0.0284458	0.13356	0.677469	0.677469	0.721149	0.918622	0.481641
ATP2B1_S1178_M2	-0.657544	-0.657544	-0.349809	-0.203575	-0.427842	0.00199558	0.00199558	0.0727101	0.116967	0.00882444
ATP2B1_S1178_M3	-0.235342	-0.235342	-0.110006	-0.0284458	0.13356	0.677469	0.677469	0.721149	0.918622	0.481641
ATP2B1_S1182_M2	NA	NA	-0.985869	NA	-0.0752514	NA	NA	0.000355264	NA	0.529726
ATP2B1_S1182_M3	-0.235342	-0.235342	-0.110006	-0.0284458	0.13356	0.677469	0.677469	0.721149	0.918622	0.481641
ATP2B1_S1219_M1	0.514758	0.514758	-0.0295937	-0.324323	0.000538158	0.0498402	0.0498402	0.899555	0.0813846	0.997748
ATP2B1_T1165_M1	NA	NA	-1.02786	NA	NA	NA	NA	5.64451e-08	NA	NA
ATP2B2_S1242_M1	0.373077	0.373077	-0.280171	-0.501127	-0.0653821	0.183262	0.183262	0.0405312	0.0244021	0.737255
ATP5F1A_S451_M1	0.0337881	0.0337881	0.870159	0.873336	0.52401	0.934592	0.934592	0.00897448	0.000917906	0.0949102
ATP6V0A2_S695_M1	0.129288	0.129288	0.589478	0.189968	-4.14408	0.323311	0.323311	7.41714e-05	0.0316202	8.23551e-12
ATP7A_S147_M1	NA	NA	NA	2.83003	NA	NA	NA	NA	1.67532e-12	NA
ATP7A_T152_M1	-0.175263	-0.175263	-0.256021	0.0822924	-0.333178	0.348519	0.348519	0.00485984	0.154579	0.000337631
ATR_S1876_M1	NA	NA	NA	NA	0.61929	NA	NA	NA	NA	0.000281504
ATR_S428_M1	-0.21796	-0.21796	-0.275667	-0.73339	-1.16217	0.371864	0.371864	0.0209371	1.93241e-06	1.31304e-06
ATR_T1989_M1	-0.131964	-0.131964	-0.622242	0.626884	0.75617	0.618459	0.618459	0.012206	0.00819633	0.00115717
ATRIP_S224_M1	-0.226632	-0.226632	0.0820224	-0.176993	-0.544422	0.147827	0.147827	0.337828	0.00730908	0.002008
ATRIP_S239_M1	-0.142158	-0.142158	0.479915	1.02445	0.503132	0.866803	0.866803	0.000204075	1.6899e-05	0.0498828
ATRIP_S518_M1	0.11707	0.11707	0.809093	1.28996	0.64991	0.748551	0.748551	0.0235798	0.000351127	0.014028
ATRX_S1061_M1	0.869237	0.869237	-0.272662	-0.338736	-0.289516	0.0280769	0.0280769	0.106921	0.181112	0.215945
ATRX_S1236_M2	0.274391	0.274391	-0.268217	-0.330208	-0.0179365	0.257066	0.257066	0.181939	0.21101	0.942702
ATRX_S313_M1	4.44731	4.44731	NA	NA	NA	3.94857e-11	3.94857e-11	NA	NA	NA
ATRX_S316_M1	-0.00215218	-0.00215218	0.11193	-0.0372322	-0.311888	0.993852	0.993852	0.431179	0.809248	0.0183106
ATRX_S34_M1	0.230616	0.230616	0.414113	0.459267	0.113875	0.167707	0.167707	0.00224923	0.0045934	0.498634
ATRX_S596_M2	1.29148	1.29148	NA	NA	NA	0.00131691	0.00131691	NA	NA	NA
ATRX_S598_M1	0.127782	0.127782	-0.204485	-0.960867	-1.29116	0.67503	0.67503	0.215568	0.000120658	0.000103096
ATRX_S598_M2	1.97356	1.97356	-0.143899	-0.69295	1.29718	0.000791298	0.000791298	0.209176	0.0310638	1.62368e-06
ATRX_S656_M1	NA	NA	-0.0301384	-0.00595677	NA	NA	NA	0.91929	0.985841	NA
ATRX_S677_M1	0.0910521	0.0910521	0.166544	0.754325	-0.0736303	0.551739	0.551739	0.420985	0.018402	0.563754
ATRX_S731_M1	-0.284493	-0.284493	0.00663063	0.0283332	-0.785619	0.294879	0.294879	0.99311	0.868186	0.00022365
ATRX_S875_M2	0.680526	0.680526	0.426542	1.69666	-0.0150377	0.217819	0.217819	0.0905189	6.12637e-05	0.96174
ATRX_S876_M2	0.679718	0.679718	0.426542	1.69666	-0.0150377	0.21844	0.21844	0.0905189	6.12637e-05	0.96174
ATRX_S889_M1	0.253849	0.253849	-0.373578	0.339125	-0.677056	0.676563	0.676563	0.496987	0.276105	0.00550205
ATRX_T1230_M1	NA	NA	-0.0461688	0.249367	0.714723	NA	NA	0.844267	0.222057	0.00117507
ATRX_T1230_M2	0.274391	0.274391	-0.268217	-0.330208	-0.0179365	0.257066	0.257066	0.181939	0.21101	0.942702
ATRX_T1239_M1	NA	NA	NA	NA	0.447476	NA	NA	NA	NA	0.0024296
ATRX_T752_M1	-3.8689	-3.8689	-0.062639	0.483884	-3.87526	7.09236e-09	7.09236e-09	0.760759	0.000106275	3.07228e-11
ATXN1L_S361_M1	NA	NA	NA	NA	4.77712	NA	NA	NA	NA	3.2569e-11
ATXN2_S478_M1	-0.181178	-0.181178	-0.293356	-0.0440454	-0.203073	0.179877	0.179877	0.00468108	0.570056	0.0221799
ATXN2_S624_M1	-0.23183	-0.23183	0.0583976	0.137851	0.0385385	0.518391	0.518391	0.841986	0.77046	0.926319
ATXN2_S684_M1	-0.0591947	-0.0591947	0.215894	-0.00968434	0.0194613	0.91336	0.91336	0.101096	0.935384	0.91049
ATXN2_S728_M1	-0.0712117	-0.0712117	-0.367062	-0.729576	-0.821982	0.738895	0.738895	0.0305999	3.68841e-06	0.000374656
ATXN2_S733_M1	-0.037602	-0.037602	-0.0888984	-0.460766	-0.586359	0.877802	0.877802	0.604432	0.000539446	0.00219588
ATXN2_S774_M1	-0.2514	-0.2514	-0.331862	-2.44797	-1.53757	0.261577	0.261577	0.00547869	9.7358e-09	1.92247e-07
ATXN2_S861_M1	-0.21367	-0.21367	NA	NA	NA	0.605434	0.605434	NA	NA	NA
ATXN2_S865_M1	0.00416151	0.00416151	-2.76187	0.322693	1.22221	0.984287	0.984287	1.48259e-11	0.0183624	3.39994e-06
ATXN2_T666_M1	0.241541	0.241541	-5.53079	-5.65048	-5.50037	0.0907532	0.0907532	1.77442e-13	3.31527e-14	9.66672e-12
ATXN2_T741_M1	NA	NA	-0.286412	NA	NA	NA	NA	0.409024	NA	NA
ATXN2_T771_M1	0.0634638	0.0634638	-0.00899538	-0.527905	-0.4006	0.737609	0.737609	0.961617	0.00117561	0.00210666
ATXN2_T881_M1	NA	NA	4.80556	NA	NA	NA	NA	2.22142e-13	NA	NA
ATXN2_T887_M1	-0.0316151	-0.0316151	0.352831	0.182604	0.714716	0.944782	0.944782	0.24508	0.395543	0.0292809
ATXN2L_S111_M1	0.21006	0.21006	-0.174143	0.177108	0.189822	0.517086	0.517086	0.102585	0.0124558	0.184528
ATXN2L_S32_M1	-0.055443	-0.055443	-0.163038	-0.416065	-0.522244	0.911807	0.911807	0.264061	0.000762541	4.33441e-05
ATXN2L_S339_M1	-0.283929	-0.283929	-0.0687842	-0.178011	-0.529433	0.301018	0.301018	0.588043	0.0710293	0.00459515
ATXN2L_S391_M1	-0.250939	-0.250939	-0.638562	-1.49299	-1.42318	0.221048	0.221048	2.74821e-05	1.40874e-07	7.79536e-09
ATXN2L_S396_M1	-0.54795	-0.54795	0.376786	0.956249	-3.01535	0.104657	0.104657	0.00094746	1.14852e-05	2.49534e-10
ATXN2L_S434_M1	0.248978	0.248978	-0.75028	NA	-1.02154	0.0461846	0.0461846	0.0001474	NA	1.84938e-06
ATXN2L_S449_M1	-0.0389708	-0.0389708	-0.257146	-0.17703	-0.130057	0.886654	0.886654	0.0113783	0.117462	0.353648
ATXN2L_S496_M1	-0.0720946	-0.0720946	-0.258856	-1.31373	-1.61246	0.773601	0.773601	0.116316	1.89515e-06	5.03466e-07
ATXN2L_S557_M1	-1.09147	-1.09147	NA	-1.06595	-1.88988	0.000475671	0.000475671	NA	2.76121e-05	5.58408e-07
ATXN2L_S559_M1	0.133004	0.133004	-0.334443	-0.625255	-0.185916	0.431034	0.431034	0.00564521	1.11088e-06	0.141654
ATXN2L_S56_M1	0.434104	0.434104	0.952506	NA	NA	0.00942183	0.00942183	2.91305e-07	NA	NA
ATXN2L_S563_M1	0.653698	0.653698	0.484795	0.254056	0.35868	0.050902	0.050902	0.295597	0.540498	0.288928
ATXN2L_S594_M1	0.287987	0.287987	-0.291942	-0.259245	-0.586277	0.388004	0.388004	0.0230159	0.0400404	0.00782762
ATXN2L_S598_M1	0.273783	0.273783	-0.663038	-3.75865	-3.63756	0.0950855	0.0950855	0.000582853	4.45507e-13	6.33567e-11
ATXN2L_S630_M2	0.164058	0.164058	-0.1843	-0.404227	-0.289229	0.367704	0.367704	0.111624	0.000290987	0.0202355
ATXN2L_S634_M1	0.299411	0.299411	-0.219941	-0.43995	-0.272866	0.196951	0.196951	0.0981109	0.00123581	0.02394
ATXN2L_S634_M2	0.164058	0.164058	-0.1843	-0.404227	-0.289229	0.367704	0.367704	0.111624	0.000290987	0.0202355
ATXN2L_S680_M1	NA	NA	-0.23219	0.023868	0.0373702	NA	NA	0.00584538	0.679477	0.654322
ATXN2L_T31_M1	0.245883	0.245883	-0.380033	-0.580776	-1.29212	0.608961	0.608961	0.263029	0.0588429	4.63213e-05
ATXN7L3_S278_M1	-0.119756	-0.119756	-0.349967	NA	NA	0.381864	0.381864	0.00205159	NA	NA
ATXN7L3B_S92_M1	0.107786	0.107786	-0.0397255	0.138794	-0.038484	0.389252	0.389252	0.814571	0.401043	0.864296
AUP1_S292_M1	NA	NA	NA	-1.21645	-0.811493	NA	NA	NA	0.0298696	0.024213
AUP1_T299_M1	0.0429115	0.0429115	NA	NA	NA	0.891684	0.891684	NA	NA	NA
AVL9_S244_M1	-4.23926	-4.23926	-0.0745514	0.269105	0.568737	3.61758e-09	3.61758e-09	0.778867	0.0186853	0.0328746
AVL9_S254_M1	0.258566	0.258566	0.188877	0.551484	0.717226	0.355676	0.355676	0.302812	0.000397865	0.00209151
AXIN1_Y82_M1	-0.495032	-0.495032	0.24691	-0.0142875	0.0602878	0.13945	0.13945	0.492701	0.96936	0.845482
AXIN2_Y431_M1	NA	NA	NA	1.19041	0.82736	NA	NA	NA	0.00311126	0.16974
B4GALT1_S74_M1	-0.228434	-0.228434	-0.109048	-0.528119	-0.192311	0.263136	0.263136	0.61249	0.000298807	0.503983
BABAM1_S20_M1	1.01104	1.01104	-3.77054	1.83551	0.427293	0.288956	0.288956	3.19305e-12	6.58062e-06	0.000866136
BABAM1_S29_M1	-0.0961487	-0.0961487	0.00503566	0.450994	0.182944	0.562214	0.562214	0.974916	0.00139986	0.107346
BABAM1_S47_M1	0.177397	0.177397	-0.241223	-0.386787	0.203813	0.463213	0.463213	0.0290115	0.00907314	0.323813
BABAM1_S66_M1	0.334118	0.334118	-0.575971	-1.38851	-1.26575	0.0693173	0.0693173	0.000278246	9.05014e-10	1.37576e-07
BABAM1_S8_M1	1.00385	1.00385	1.10734	0.992617	0.639897	0.0782532	0.0782532	0.0117975	4.85362e-05	0.000278328
BAD_S118_M1	-0.419329	-0.419329	-0.530517	0.979778	0.8018	0.360029	0.360029	0.00138386	7.74916e-06	3.45415e-06
BAD_S134_M1	NA	NA	NA	-0.282641	0.737112	NA	NA	NA	0.0650818	0.00527894
BAD_S99_M1	-0.308594	-0.308594	-0.276685	1.70573	1.67046	0.30276	0.30276	0.234189	8.98027e-09	1.29168e-06
BAG2_S31_M1	-0.412106	-0.412106	-0.369744	-0.522357	-0.214019	0.0643624	0.0643624	0.375928	0.0276877	0.433523
BAG2_T83_M1	-0.0783703	-0.0783703	0.0952254	0.236964	-0.183071	0.915122	0.915122	0.880291	0.574134	0.445023
BAG3_S173_M1	0.0702934	0.0702934	-0.243363	-0.585953	-0.545393	0.778698	0.778698	0.148499	0.00156277	0.000391943
BAG3_S195_M1	-0.173759	-0.173759	-0.329356	-2.9195	-1.02747	0.269891	0.269891	0.0631022	2.19666e-09	0.00517593
BAG3_S275_M1	-0.084956	-0.084956	0.0640461	0.239604	-0.218057	0.60342	0.60342	0.406734	0.00835826	0.00572195
BAG3_S275_M2	-0.0672972	-0.0672972	-0.169731	-0.251391	-0.50285	0.71933	0.71933	0.372581	0.0114911	8.35705e-05
BAG3_S279_M2	-0.0672972	-0.0672972	-0.169731	-0.251391	-0.50285	0.71933	0.71933	0.372581	0.0114911	8.35705e-05
BAG3_S291_M1	-1.31961	-1.31961	-0.825255	NA	NA	4.8384e-05	4.8384e-05	0.000772688	NA	NA
BAG3_S377_M1	0.25039	0.25039	-0.0839212	-0.0451903	0.310913	0.19878	0.19878	0.472384	0.581392	0.0226938
BAG3_S377_M2	0.899179	0.899179	-0.233993	-0.133763	0.0848424	0.380262	0.380262	0.477653	0.311955	0.781411
BAG3_S381_M2	0.896227	0.896227	-0.202591	-0.130076	0.106051	0.379603	0.379603	0.599814	0.347606	0.729127
BAG3_S386_M1	0.457529	0.457529	0.191153	0.513011	0.434485	0.00946972	0.00946972	0.048437	1.70309e-05	0.000161631
BAG3_T406_M1	-0.251891	-0.251891	-0.502164	-1.18154	-5.19399	0.802008	0.802008	0.0589103	0.0269181	5.69644e-11
BAG4_S289_M1	-0.12751	-0.12751	-0.310567	0.165245	0.1544	0.466277	0.466277	0.283918	0.456098	0.603963
BAG4_S289_M2	NA	NA	0.222124	NA	0.185286	NA	NA	0.0552385	NA	0.252511
BAG4_Y270_M2	NA	NA	NA	NA	0.298823	NA	NA	NA	NA	0.00708205
BAG6_S1081_M1	-5.99844	-5.99844	0.288136	0.342498	0.212341	5.54825e-11	5.54825e-11	0.00629574	0.00378556	0.0445465
BAG6_S1086_M1	0.368021	0.368021	-0.558659	-1.1321	1.93696	0.841418	0.841418	0.706897	0.324155	2.43235e-05
BAG6_S1117_M1	0.17681	0.17681	-0.0762054	-0.140155	-0.0920514	0.424061	0.424061	0.591466	0.269415	0.485166
BAG6_S113_M1	0.084644	0.084644	0.116219	-0.0597912	-0.160416	0.617455	0.617455	0.409396	0.574789	0.175933
BAG6_S964_M1	0.0495165	0.0495165	-0.186158	-0.0280868	0.137139	0.85462	0.85462	0.0475705	0.778238	0.0936704
BAG6_S964_M2	0.0368459	0.0368459	-0.103503	0.0412151	0.29918	0.900392	0.900392	0.507313	0.862736	0.202116
BAG6_S973_M1	-0.0265831	-0.0265831	-0.0707432	-0.177652	0.140864	0.954232	0.954232	0.75328	0.372291	0.30477
BAG6_S973_M2	0.0368459	0.0368459	-0.103503	0.0412151	0.29918	0.900392	0.900392	0.507313	0.862736	0.202116
BAG6_T1080_M1	NA	NA	5.04301	NA	NA	NA	NA	9.66331e-12	NA	NA
BAHD1_S101_M1	0.0972181	0.0972181	0.0369783	0.553271	0.699648	0.709048	0.709048	0.901823	0.00439243	0.000230338
BAHD1_S121_M1	-1.06641	-1.06641	-0.689545	0.898792	1.33822	0.0878668	0.0878668	0.0764219	0.00180868	0.000175044
BAHD1_S180_M1	0.0611922	0.0611922	0.183165	0.483639	0.299828	0.609375	0.609375	0.0915953	0.00086796	0.00868391
BAHD1_S184_M1	-0.380567	-0.380567	0.230102	0.280957	0.38126	0.587894	0.587894	0.169223	0.418726	0.0159114
BAHD1_S8_M1	-0.318917	-0.318917	0.539602	1.75716	1.39674	0.155847	0.155847	6.43974e-05	5.85475e-07	4.26039e-06
BAHD1_T588_M1	0.564723	0.564723	0.361405	0.0593795	1.05515	0.0890362	0.0890362	0.460016	0.886122	0.00226808
BAIAP2_S259_M1	-0.322606	-0.322606	-0.39502	-0.540763	-1.63581	0.294985	0.294985	0.00335581	0.00013974	7.68223e-08
BAIAP2_S263_M1	NA	NA	-0.159095	0.440971	-0.200133	NA	NA	0.136981	0.00113401	0.0204616
BAIAP2_S325_M1	0.64903	0.64903	-0.310171	-1.19452	-0.463484	0.279157	0.279157	0.47613	0.000116122	0.283402
BAIAP2_S364_M1	0.366314	0.366314	-0.162204	-1.08402	-0.907083	0.456792	0.456792	0.769308	0.0213001	0.0277479
BAIAP2_S366_M1	0.504871	0.504871	0.177391	-0.214365	-0.471746	0.197957	0.197957	0.517431	0.568091	0.0801607
BAIAP2_S454_M1	-0.0329087	-0.0329087	-0.208947	-0.74134	-0.781136	0.93951	0.93951	0.0462748	0.000684789	7.00322e-06
BAIAP2_S492_M1	0.104523	0.104523	-3.70626	-3.82595	-3.70551	0.355659	0.355659	1.31681e-12	1.6024e-13	1.82594e-11
BAIAP2_T340_M1	0.450884	0.450884	0.626606	0.447779	0.0188305	0.390748	0.390748	0.0780696	0.217054	0.953277
BAIAP2_Y491_M1	NA	NA	0.540404	0.622022	-0.219982	NA	NA	8.67157e-05	1.74632e-05	0.0265857
BAIAP2L1_S255_M2	NA	NA	NA	3.43644	NA	NA	NA	NA	1.77476e-12	NA
BAIAP2L1_S261_M1	0.492955	0.492955	0.236629	0.145553	0.138453	0.0981638	0.0981638	0.0842113	0.171921	0.194174
BAIAP2L1_S261_M2	-0.0491354	-0.0491354	-0.203713	-0.463249	-0.711711	0.873061	0.873061	0.0869179	0.0110054	0.00461911
BAIAP2L1_S331_M1	0.0694791	0.0694791	0.097434	0.258243	-0.00846383	0.864094	0.864094	0.734201	0.271701	0.962625
BAIAP2L1_S414_M1	0.133598	0.133598	-0.277809	-0.968664	-0.805316	0.676563	0.676563	0.0688065	0.000218915	0.00076034
BAIAP2L1_T257_M1	0.160019	0.160019	0.225223	-0.0311547	0.104744	0.245113	0.245113	0.348078	0.927672	0.607002
BAIAP2L1_T257_M2	-0.0107095	-0.0107095	-0.233044	-0.486983	-0.728752	0.972586	0.972586	0.0438815	0.0120959	0.00366433
BAP1_S327_M1	-0.0954378	-0.0954378	0.0529001	0.0538827	-0.390901	0.690252	0.690252	0.726152	0.562825	0.03784
BAP1_S521_M1	-0.185085	-0.185085	0.0864584	0.46614	0.395946	0.309536	0.309536	0.562577	0.0960764	0.243085
BAP18_S110_M1	5.67889	5.67889	NA	NA	NA	1.52148e-11	1.52148e-11	NA	NA	NA
BAP18_S150_M1	NA	NA	NA	0.647289	NA	NA	NA	NA	1.28246e-05	NA
BAP18_S96_M1	0.300762	0.300762	0.306132	-0.012039	-0.268238	0.106701	0.106701	0.0922592	0.944881	0.0920132
BAP18_T161_M1	-0.0058382	-0.0058382	0.56928	0.383204	0.233239	0.989334	0.989334	0.0267841	0.293089	0.192978
BAZ1A_S1279_M1	-0.526375	-0.526375	0.307516	1.0676	2.17703	0.322723	0.322723	0.186182	0.000245256	6.49501e-07
BAZ1A_S1353_M1	-1.23692	-1.23692	0.257564	-0.236183	0.224545	0.0673635	0.0673635	0.141818	0.38597	0.27247
BAZ1A_S1413_M1	0.138922	0.138922	-0.0330699	-0.266052	-0.273231	0.340648	0.340648	0.782414	0.00435062	0.0142713
BAZ1A_S1546_M1	NA	NA	NA	-0.697607	NA	NA	NA	NA	8.66604e-06	NA
BAZ1A_T1547_M1	0.79822	0.79822	0.43981	-0.0983693	-3.10903	0.00670037	0.00670037	0.056794	0.605948	2.57359e-09
BAZ1A_T731_M1	0.589833	0.589833	0.35172	-0.0292395	0.301388	0.00118232	0.00118232	0.0220885	0.830047	0.0347588
BAZ1B_S1468_M1	0.0855487	0.0855487	0.346459	0.206295	0.0138192	0.522467	0.522467	0.00296756	0.00367605	0.853348
BAZ1B_S152_M1	0.262941	0.262941	0.906968	1.01792	1.1238	0.136494	0.136494	0.000203953	0.000960988	5.98031e-06
BAZ1B_S160_M2	NA	NA	0.36917	-0.13594	NA	NA	NA	0.00056423	0.0655418	NA
BAZ1B_S161_M2	NA	NA	NA	-0.17696	NA	NA	NA	NA	0.0131952	NA
BAZ1B_S330_M1	-0.138778	-0.138778	0.405279	0.263071	NA	0.639521	0.639521	0.0253338	0.157941	NA
BAZ1B_S705_M2	0.99194	0.99194	1.77574	1.26041	0.18911	0.00335749	0.00335749	3.07979e-07	1.89359e-08	0.419336
BAZ1B_S708_M2	0.99194	0.99194	1.77574	1.26041	0.18911	0.00335749	0.00335749	3.07979e-07	1.89359e-08	0.419336
BAZ1B_S947_M1	0.15768	0.15768	-0.046127	-0.083297	-0.297213	0.534741	0.534741	0.843538	0.475765	0.242952
BAZ1B_T710_M1	NA	NA	NA	NA	0.666497	NA	NA	NA	NA	0.00311388
BAZ1B_T833_M1	3.55471	3.55471	NA	3.12306	NA	4.37767e-11	4.37767e-11	NA	6.1716e-09	NA
BAZ2A_S1184_M1	-0.142523	-0.142523	0.36897	-4.03442	-0.425288	0.324688	0.324688	0.0558366	1.47721e-13	0.0008913
BAZ2A_S1207_M1	0.0744866	0.0744866	-0.937824	-1.28369	-0.664434	0.737432	0.737432	9.9303e-05	9.32447e-06	0.00277062
BAZ2A_S134_M1	-0.0930703	-0.0930703	0.392054	-3.51686	-3.4145	0.627646	0.627646	0.000492968	3.30756e-13	2.43516e-11
BAZ2A_S1370_M1	-0.345192	-0.345192	-0.449271	-0.472701	-0.061895	0.364024	0.364024	0.000675457	0.0128347	0.498634
BAZ2A_S1397_M1	-0.0850126	-0.0850126	NA	NA	NA	0.583986	0.583986	NA	NA	NA
BAZ2A_S1770_M1	0.0647703	0.0647703	0.367473	0.203517	-0.324439	0.888313	0.888313	0.204575	0.409689	0.22531
BAZ2A_S1783_M1	-0.245086	-0.245086	0.0536522	-0.449862	-0.881208	0.128225	0.128225	0.554197	2.87256e-05	4.16137e-05
BAZ2A_T1399_M1	0.256354	0.256354	-0.403425	-0.517184	0.0626719	0.434318	0.434318	0.0227375	0.0528073	0.762104
BBC3_S208_M1	NA	NA	-0.200069	NA	NA	NA	NA	0.0904316	NA	NA
BBC3_S69_M1	-3.32073	-3.32073	0.172229	-0.121434	-1.76103	0.0497112	0.0497112	0.510677	0.745709	0.0148842
BBX_S159_M1	0.216843	0.216843	-0.19424	-0.0994745	0.0321006	0.598501	0.598501	0.57248	0.630391	0.886653
BBX_S243_M1	-0.593724	-0.593724	0.406552	-0.231104	-0.286062	0.562806	0.562806	0.712843	0.418167	0.700684
BBX_S478_M1	NA	NA	NA	NA	-0.743072	NA	NA	NA	NA	5.11801e-06
BBX_S704_M1	-0.26302	-0.26302	0.0989974	0.412687	-0.75142	0.339144	0.339144	0.813578	0.280151	0.00126999
BBX_S844_M1	0.252756	0.252756	0.139565	0.143498	0.113251	0.410135	0.410135	0.538227	0.46299	0.630579
BCAR1_S355_M1	NA	NA	NA	0.254125	NA	NA	NA	NA	0.289435	NA
BCAR1_T344_M2	-0.404869	-0.404869	0.545968	0.299959	0.337374	0.32789	0.32789	0.0985495	0.329329	0.204485
BCAR1_Y362_M1	0.0809186	0.0809186	0.349002	0.189868	-0.0742714	0.673691	0.673691	0.0401777	0.129188	0.551674
BCAR1_Y362_M2	-0.410526	-0.410526	0.545968	0.299959	0.337374	0.321801	0.321801	0.0985495	0.329329	0.204485
BCAR3_S370_M1	-0.211496	-0.211496	-0.430109	-0.620036	-4.04557	0.0727228	0.0727228	0.000333207	1.00384e-06	1.02866e-12
BCAR3_S375_M1	-0.411739	-0.411739	-0.0617836	-0.89851	-2.01534	0.308682	0.308682	0.870682	0.00468218	3.25055e-05
BCAR3_S83_M1	NA	NA	NA	0.36518	NA	NA	NA	NA	0.0139151	NA
BCAR3_T114_M1	NA	NA	-0.493545	NA	NA	NA	NA	0.035091	NA	NA
BCAR3_T368_M1	NA	NA	NA	NA	3.72236	NA	NA	NA	NA	1.80036e-12
BCAR3_T86_M1	-0.574669	-0.574669	-0.989317	NA	-0.619298	0.0956514	0.0956514	3.82016e-05	NA	3.50689e-05
BCAR3_Y117_M1	-1.9698	-1.9698	-0.2411	-0.935502	-1.98692	2.36966e-06	2.36966e-06	0.0353402	0.00079209	3.19513e-09
BCAS3_S838_M1	0.135342	0.135342	-0.170599	-0.698745	-0.402852	0.445147	0.445147	0.469354	0.0137405	0.116811
BCCIP_T288_M1	NA	NA	0.603953	0.54389	0.950693	NA	NA	9.69675e-05	2.78959e-05	0.000104455
BCKDHA_S337_M1	0.235495	0.235495	0.343285	1.17981	1.13474	0.745267	0.745267	0.0591641	0.000453542	1.826e-05
BCKDK_S31_M1	-0.374133	-0.374133	0.0454596	0.091149	-0.0580016	0.070159	0.070159	0.683488	0.273166	0.427639
BCKDK_T32_M1	-0.132497	-0.132497	-0.0391329	-0.13748	-0.120538	0.288099	0.288099	0.717327	0.206165	0.24483
BCL2L12_S242_M1	0.339111	0.339111	0.0140882	-0.160063	0.0412178	0.276046	0.276046	0.909042	0.152795	0.745082
BCL2L12_S273_M1	-0.135372	-0.135372	0.529878	0.0389735	-1.138	0.660008	0.660008	0.0397487	0.88667	0.000419339
BCL2L13_S370_M1	0.0240009	0.0240009	-0.313032	-1.21387	-0.239817	0.888051	0.888051	0.0797325	1.21959e-05	0.0214351
BCL3_S41_M1	0.594428	0.594428	0.380004	0.532069	0.234199	0.0112878	0.0112878	0.0453182	0.00185731	0.160965
BCL6_S333_M1	-0.0721702	-0.0721702	0.143635	1.21625	0.986671	0.883226	0.883226	0.548743	1.78108e-07	0.00202233
BCL6_S343_M1	-0.262076	-0.262076	-0.38954	-0.177236	0.122833	0.520266	0.520266	0.0300694	0.0300802	0.670073
BCL6_S385_M1	NA	NA	NA	1.5883	NA	NA	NA	NA	1.283e-07	NA
BCL6_S404_M1	-0.24736	-0.24736	0.236057	0.851616	0.831828	0.284845	0.284845	0.0314702	0.000141262	4.92106e-05
BCL7B_S122_M1	NA	NA	-0.708688	NA	-0.191099	NA	NA	0.00496929	NA	0.326724
BCL7C_S122_M1	NA	NA	NA	NA	5.34925	NA	NA	NA	NA	1.50035e-13
BCL7C_S122_M2	0.046422	0.046422	-0.0478166	0.187506	-0.405874	0.794645	0.794645	0.731907	0.107311	0.252755
BCL7C_S122_M3	0.587564	0.587564	0.560968	0.687402	0.342167	0.125695	0.125695	0.0341065	0.0201869	0.183351
BCL7C_S126_M1	0.212078	0.212078	0.142243	-0.128636	0.319249	0.20114	0.20114	0.193408	0.216299	0.0122673
BCL7C_S126_M2	0.0587181	0.0587181	-0.129371	0.0795257	-0.115455	0.68621	0.68621	0.194149	0.390269	0.324612
BCL7C_S126_M3	0.587564	0.587564	0.560968	0.687402	0.342167	0.125695	0.125695	0.0341065	0.0201869	0.183351
BCL7C_S97_M1	-2.31895	-2.31895	-0.521037	-0.699988	-2.29546	5.80253e-07	5.80253e-07	0.000765173	9.25046e-05	1.83213e-08
BCL7C_T118_M3	0.587564	0.587564	0.560968	0.687402	0.342167	0.125695	0.125695	0.0341065	0.0201869	0.183351
BCL9_S102_M1	NA	NA	5.76599	NA	NA	NA	NA	8.42651e-10	NA	NA
BCL9_S278_M1	-0.195142	-0.195142	0.0240676	0.0507133	-0.109633	0.351749	0.351749	0.883491	0.666361	0.343542
BCL9_S687_M1	-0.0330522	-0.0330522	-0.0718223	-0.130214	0.0440414	0.864407	0.864407	0.617217	0.175576	0.638014
BCL9_S917_M1	NA	NA	0.526518	0.51903	0.741249	NA	NA	0.10695	0.0934527	0.0158087
BCL9_T155_M1	-1.00778	-1.00778	-0.504986	-0.438274	-0.790619	0.00105556	0.00105556	0.000142778	0.00257106	1.20493e-05
BCL9_T164_M1	NA	NA	0.360897	NA	NA	NA	NA	0.210219	NA	NA
BCL9_T257_M1	-0.397651	-0.397651	0.166198	-0.422105	-0.940798	0.383948	0.383948	0.443023	0.0239995	0.00240803
BCL9_T315_M1	-2.15555	-2.15555	-0.992408	0.426218	0.578153	0.000320452	0.000320452	0.0113854	0.00815702	0.00311219
BCL9L_S1017_M1	-0.0393488	-0.0393488	-0.162199	0.0919725	0.357074	0.831959	0.831959	0.35154	0.643904	0.00179008
BCL9L_S21_M1	-0.796791	-0.796791	0.233727	0.366448	0.603888	0.000502858	0.000502858	0.0443542	0.000769578	0.000173551
BCL9L_S21_M2	0.00409539	0.00409539	-0.486235	-0.275239	0.298105	0.99014	0.99014	0.000237355	0.112107	0.185512
BCL9L_S25_M2	0.00409539	0.00409539	-0.486235	-0.275239	0.298105	0.99014	0.99014	0.000237355	0.112107	0.185512
BCL9L_S750_M1	0.0576098	0.0576098	-0.12913	-0.159161	0.148399	0.654207	0.654207	0.136699	0.0803685	0.0924659
BCL9L_S813_M1	0.204988	0.204988	-0.0115379	-0.17816	0.283043	0.479529	0.479529	0.950189	0.348254	0.0849089
BCL9L_S959_M1	-0.311279	-0.311279	NA	0.357955	0.354663	0.00797842	0.00797842	NA	0.000595188	0.00160988
BCL9L_S966_M1	NA	NA	0.218717	NA	NA	NA	NA	0.0398518	NA	NA
BCL9L_S997_M1	-0.786339	-0.786339	-0.366198	-0.417492	-1.07493	0.124331	0.124331	0.0284762	0.00487802	0.000150319
BCL9L_T918_M1	0.262691	0.262691	NA	NA	0.629358	0.172919	0.172919	NA	NA	9.01664e-05
BCLAF1_S177_M1	-0.331193	-0.331193	-0.172346	-0.321528	-0.0112709	0.250686	0.250686	0.470839	0.176112	0.964594
BCLAF1_S183_M1	0.25947	0.25947	0.511685	0.71486	0.235021	0.181022	0.181022	0.00192558	0.000261277	0.0528185
BCLAF1_S196_M1	0.0493879	0.0493879	0.149086	-0.173451	-0.194718	0.924409	0.924409	0.676154	0.58904	0.632824
BCLAF1_S217_M1	0.67755	0.67755	NA	NA	0.590986	0.026465	0.026465	NA	NA	0.000330298
BCLAF1_S222_M1	NA	NA	NA	0.505205	NA	NA	NA	NA	0.00549007	NA
BCLAF1_S264_M2	-0.602137	-0.602137	-0.116378	0.413826	-0.272603	0.021123	0.021123	0.358876	0.0077063	0.0654144
BCLAF1_S268_M1	-0.314187	-0.314187	-0.0326712	0.166662	0.099139	0.0154376	0.0154376	0.725368	0.0744346	0.218512
BCLAF1_S268_M2	-0.142346	-0.142346	-0.283234	0.289452	-0.238088	0.671389	0.671389	0.368847	0.335181	0.621291
BCLAF1_S285_M1	-0.631465	-0.631465	0.0788463	0.322787	-0.00765804	0.103999	0.103999	0.660714	0.202208	0.974939
BCLAF1_S285_M2	-0.317225	-0.317225	-0.214029	-0.189518	-0.013471	0.0892144	0.0892144	0.15778	0.0366716	0.923739
BCLAF1_S287_M2	-0.504865	-0.504865	-0.179492	-0.183524	-0.165001	0.000626213	0.000626213	0.105368	0.0238037	0.0998889
BCLAF1_S290_M1	-0.26947	-0.26947	0.0301894	-0.159493	-0.101514	0.347928	0.347928	0.913965	0.315801	0.62997
BCLAF1_S290_M2	-0.644432	-0.644432	-0.610142	-0.280454	0.612012	0.216364	0.216364	0.0031286	0.103469	0.0606862
BCLAF1_S297_M2	0.0438624	0.0438624	0.350719	-0.196416	-0.258134	0.825899	0.825899	0.135966	0.214074	0.145425
BCLAF1_S300_M2	0.0438624	0.0438624	0.350719	-0.196416	-0.258134	0.825899	0.825899	0.135966	0.214074	0.145425
BCLAF1_S385_M1	-0.0971934	-0.0971934	1.13836	1.07064	0.392929	0.737099	0.737099	0.000349118	7.80782e-07	0.0448132
BCLAF1_S397_M1	0.0919309	0.0919309	1.0994	0.883749	0.568932	0.890707	0.890707	0.000170152	0.00572779	0.103406
BCLAF1_S496_M1	-0.120118	-0.120118	-0.19859	-0.0530768	0.0926747	0.470492	0.470492	0.242818	0.727108	0.656042
BCLAF1_S512_M1	-0.105056	-0.105056	0.0906264	0.12361	0.0510448	0.513854	0.513854	0.377974	0.141888	0.572386
BCLAF1_S531_M1	0.272056	0.272056	0.277519	0.159387	0.148502	0.324401	0.324401	0.100884	0.213649	0.40616
BCLAF1_S564_M1	-0.645449	-0.645449	NA	NA	NA	0.0184272	0.0184272	NA	NA	NA
BCLAF1_S578_M1	-4.38338	-4.38338	-0.994369	-4.55112	-4.3916	7.09236e-09	7.09236e-09	0.000108489	3.58147e-13	1.52669e-10
BCLAF1_S648_M1	0.191952	0.191952	0.0427375	0.395782	0.413856	0.560926	0.560926	0.913627	0.0962952	0.176974
BCLAF1_S658_M1	-0.08131	-0.08131	-0.0856081	-0.0637612	0.0664972	0.490949	0.490949	0.338831	0.438554	0.34082
BCLAF1_S660_M1	NA	NA	NA	NA	7.05552	NA	NA	NA	NA	6.87544e-14
BCLAF1_S690_M1	0.594639	0.594639	-0.0728729	-0.0935204	0.176315	0.227893	0.227893	0.876643	0.807707	0.698298
BCLAF1_S757_M2	1.04521	1.04521	-0.551716	0.963922	-0.5172	0.000417423	0.000417423	0.00838873	3.17435e-08	0.000851041
BCLAF1_S759_M1	-0.324809	-0.324809	-0.49063	NA	-0.642398	0.0686222	0.0686222	0.000298025	NA	0.000119349
BCLAF1_S760_M1	-0.183507	-0.183507	-0.323755	-0.54207	-0.752555	0.218512	0.218512	0.00562385	1.14591e-05	2.67883e-05
BCLAF1_S760_M2	1.04521	1.04521	-0.551716	0.963922	-0.5172	0.000417423	0.000417423	0.00838873	3.17435e-08	0.000851041
BCLAF1_T190_M1	0.155539	0.155539	1.15554	1.00713	0.331693	0.294345	0.294345	7.81937e-07	8.63484e-07	0.00517229
BCLAF1_T234_M1	NA	NA	NA	0.630017	NA	NA	NA	NA	2.22746e-06	NA
BCLAF1_T257_M2	-0.0456543	-0.0456543	-0.338503	NA	-0.85158	0.805351	0.805351	0.000625949	NA	4.58882e-07
BCLAF1_T840_M1	0.0116753	0.0116753	-0.118446	-2.17389	-3.19044	0.979477	0.979477	0.748226	0.000100666	9.31012e-09
BCLAF1_Y284_M1	0.0859397	0.0859397	0.281399	0.00986223	0.126535	0.563251	0.563251	0.0229286	0.926654	0.26047
BCLAF1_Y284_M2	-0.585453	-0.585453	-0.473803	-0.092104	0.0839825	0.000351578	0.000351578	0.00505404	0.130251	0.533095
BCLAF3_S402_M1	-0.20111	-0.20111	-0.523213	-1.06224	-0.590887	0.595775	0.595775	0.0214947	2.59686e-05	0.000457115
BCR_S122_M1	-0.0138634	-0.0138634	-0.240812	-0.623014	-0.904765	0.943691	0.943691	0.0509492	6.37477e-05	4.86303e-05
BCR_S459_M1	NA	NA	0.0344318	NA	NA	NA	NA	0.722916	NA	NA
BCR_S467_M1	NA	NA	NA	3.83371	NA	NA	NA	NA	1.0078e-12	NA
BEGAIN_S246_M1	0.119183	0.119183	0.549391	1.01141	0.808269	0.346918	0.346918	0.000169882	2.69179e-06	5.25635e-06
BET1_S50_M1	-1.29746	-1.29746	-0.714594	0.0421564	-0.448734	0.0428531	0.0428531	0.016126	0.614085	0.178013
BET1L_S9_M1	0.0101363	0.0101363	-0.0957037	-0.167569	-0.44689	0.955641	0.955641	0.402563	0.0985787	0.000929947
BHLHE40_S383_M1	NA	NA	NA	1.5498	-0.256846	NA	NA	NA	2.38332e-06	0.159357
BICD1_T615_M1	NA	NA	NA	3.62035	NA	NA	NA	NA	2.55405e-13	NA
BICD2_S574_M2	-0.300883	-0.300883	-0.401026	-0.565415	-0.732924	0.070314	0.070314	0.00116308	0.000173581	3.28558e-05
BICD2_T567_M2	-0.375291	-0.375291	-0.412147	-0.608368	-0.680323	0.00533434	0.00533434	0.000220369	3.12024e-05	5.41757e-05
BICRA_T1044_M1	0.124301	0.124301	0.0492823	0.108638	0.521059	0.741305	0.741305	0.685935	0.421823	0.0279185
BIN1_S298_M1	-0.64274	-0.64274	-0.0097748	0.523167	0.497901	0.00241022	0.00241022	0.965503	0.000858621	0.000153515
BIN1_S303_M1	-0.128497	-0.128497	0.0551832	-0.224457	-6.00726	0.352136	0.352136	0.558885	0.0110396	4.58488e-13
BIN1_S303_M2	-0.157006	-0.157006	-0.155035	0.885886	0.247882	0.451495	0.451495	0.274722	0.00108599	0.072165
BIN1_T307_M1	NA	NA	NA	NA	5.38939	NA	NA	NA	NA	2.11693e-13
BIN1_T307_M2	-0.132905	-0.132905	-0.136987	0.885108	0.614213	0.561247	0.561247	0.462776	0.00176619	0.00638559
BLM_T114_M1	0.481522	0.481522	-0.785075	-1.81324	-1.61961	0.215592	0.215592	0.0122306	4.40832e-10	8.1154e-07
BLVRA_S230_M1	NA	NA	0.249923	0.286981	NA	NA	NA	0.109134	0.0449276	NA
BMP2K_S1080_M1	0.734033	0.734033	-0.000165863	0.280965	-0.216527	0.333408	0.333408	0.99972	0.0862263	0.31527
BMP2K_S1114_M1	0.397589	0.397589	0.737562	-0.017163	-0.80343	0.351856	0.351856	0.114383	0.933303	0.431931
BMP2K_S689_M1	NA	NA	NA	NA	0.0523952	NA	NA	NA	NA	0.649786
BMP2K_S949_M1	-0.330737	-0.330737	-0.0509588	-0.452848	-0.654315	0.253248	0.253248	0.833863	0.0401986	0.0252752
BMP2K_T834_M1	-0.0773523	-0.0773523	-0.307065	-0.418351	-0.0430886	0.717587	0.717587	0.0466947	0.0050775	0.839136
BMS1_S552_M1	0.194147	0.194147	-0.226273	-1.08136	-5.20664	0.679605	0.679605	0.350225	0.00125493	2.09629e-11
BMS1_S639_M1	0.202294	0.202294	0.159183	-0.520815	-0.845873	0.531708	0.531708	0.59911	0.03432	0.00465867
BNIP2_S114_M1	-0.349693	-0.349693	0.224825	0.611476	0.403092	0.328084	0.328084	0.326618	0.0208746	0.0460014
BOC_S696_M1	NA	NA	NA	0.984082	0.620471	NA	NA	NA	0.00083814	0.000136146
BOC_Y699_M1	NA	NA	NA	NA	-0.0153357	NA	NA	NA	NA	0.872719
BOD1L1_S2203_M1	0.0368714	0.0368714	-0.168328	-0.0642512	0.0610056	0.762012	0.762012	0.0682266	0.373161	0.468831
BOD1L1_S3019_M1	0.231259	0.231259	-0.037215	-0.405173	-0.414251	0.0729669	0.0729669	0.709274	0.00239344	0.0034499
BOD1L1_S635_M1	NA	NA	NA	-0.537651	NA	NA	NA	NA	0.00560352	NA
BOD1L1_T2848_M1	NA	NA	NA	-0.848684	NA	NA	NA	NA	0.000599548	NA
BOD1L1_T2901_M1	NA	NA	-0.725208	NA	NA	NA	NA	0.000372659	NA	NA
BOLA1_S81_M1	0.0155698	0.0155698	-0.360352	-1.46389	-1.26298	0.925795	0.925795	0.00362578	5.08956e-09	4.20104e-07
BOP1_T106_M1	-0.00928077	-0.00928077	-0.589114	-1.00259	-0.617654	0.982697	0.982697	0.0784911	0.00970245	0.000266041
BORCS6_S168_M1	1.32821	1.32821	NA	NA	1.052	4.77044e-05	4.77044e-05	NA	NA	2.83377e-06
BORCS6_T196_M1	NA	NA	3.9833	NA	4.08165	NA	NA	2.4234e-09	NA	4.67612e-12
BPTF_S1251_M1	0.0064192	0.0064192	-0.602268	-1.30881	-0.826241	0.981527	0.981527	0.00320926	1.18124e-05	0.000238612
BPTF_S1297_M1	-0.216847	-0.216847	0.357989	0.507451	0.4735	0.720929	0.720929	0.140317	0.0336682	0.0656744
BPTF_S1300_M1	-4.91939	-4.91939	-4.85198	0.0582696	-4.87761	7.24977e-10	7.24977e-10	3.19183e-13	0.617836	6.91953e-12
BPTF_S216_M1	-0.0882952	-0.0882952	0.267628	0.311434	0.381472	0.67747	0.67747	0.20808	0.0238085	0.07957
BPTF_S2370_M1	0.241525	0.241525	-0.226168	-0.267911	0.18267	0.389629	0.389629	0.321845	0.429716	0.214116
BPTF_S2465_M1	0.00491891	0.00491891	-0.435225	-0.524267	-0.266616	0.980153	0.980153	0.00025227	6.09516e-05	0.0366659
BPTF_S2465_M2	0.22526	0.22526	-0.854423	-1.61798	-1.01475	0.383303	0.383303	0.000315513	6.03851e-06	0.000256522
BPTF_S2471_M2	0.22526	0.22526	-0.854423	-1.61798	-1.01475	0.383303	0.383303	0.000315513	6.03851e-06	0.000256522
BPTF_S572_M1	-0.185618	-0.185618	0.00485246	0.0620606	0.193924	0.237779	0.237779	0.9719	0.328532	0.0142553
BPTF_S742_M1	NA	NA	-0.540504	-0.810898	NA	NA	NA	0.00106032	8.15866e-08	NA
BPTF_T1629_M1	NA	NA	-0.467002	NA	NA	NA	NA	0.0656811	NA	NA
BRAF_S365_M1	0.101143	0.101143	-0.00210409	-0.247888	-0.109936	0.514821	0.514821	0.991787	0.0317244	0.249957
BRAF_S446_M1	-0.149288	-0.149288	0.0797621	0.113256	-0.441298	0.342148	0.342148	0.681705	0.527726	0.00292165
BRAF_S729_M1	-0.131705	-0.131705	-0.237024	-0.409101	-0.46419	0.489824	0.489824	0.459117	0.0624126	0.00309006
BRAF_S750_M1	0.335664	0.335664	-1.07785	-2.39012	-0.675404	0.778118	0.778118	0.164501	0.000693602	0.213268
BRAF_T401_M1	NA	NA	0.292352	NA	NA	NA	NA	0.00281676	NA	NA
BRAF_T458_M1	1.80684	1.80684	0.800355	1.03451	0.667499	0.0207315	0.0207315	0.0769876	4.74281e-05	0.364022
BRAP_S119_M1	0.061874	0.061874	0.0315204	0.194094	-0.119436	0.77641	0.77641	0.796536	0.133585	0.297994
BRAP_S97_M1	0.0460847	0.0460847	-0.0906212	-0.906116	-2.03992	0.789353	0.789353	0.36209	4.56776e-06	5.4154e-09
BRAP_T99_M1	NA	NA	NA	-0.682649	1.09858	NA	NA	NA	0.0807366	0.0630626
BRAT1_S573_M1	0.463526	0.463526	0.30639	-5.18932	0.733757	0.525475	0.525475	0.170418	8.89778e-14	0.000192091
BRCA1_S753_M1	NA	NA	1.72576	2.09574	NA	NA	NA	2.6644e-06	1.31446e-07	NA
BRD1_S128_M1	NA	NA	0.234778	-0.160636	NA	NA	NA	0.0403965	0.0564542	NA
BRD1_S131_M1	NA	NA	NA	NA	4.98536	NA	NA	NA	NA	1.3139e-10
BRD1_S803_M1	0.414608	0.414608	-0.11867	0.660385	0.426889	0.00439358	0.00439358	0.150568	0.000165694	0.0427762
BRD1_S808_M1	NA	NA	-0.3264	0.253618	NA	NA	NA	0.0271679	0.00650979	NA
BRD2_S298_M1	-0.25613	-0.25613	-0.188339	0.309776	-0.139486	0.0687864	0.0687864	0.31707	0.0169628	0.115989
BRD2_S298_M2	-0.496038	-0.496038	-0.711697	-0.658306	-0.488399	0.0290722	0.0290722	0.00112279	0.000157037	0.00704352
BRD2_S298_M3	2.46538	2.46538	1.40913	-0.636316	1.96915	8.77374e-07	8.77374e-07	1.40817e-05	0.00692375	1.478e-07
BRD2_S301_M1	0.463407	0.463407	0.56593	0.542219	0.621269	0.00956364	0.00956364	0.000393493	0.000196958	0.000163335
BRD2_S301_M2	-0.506244	-0.506244	-0.695903	-0.582688	-0.46167	0.0891677	0.0891677	0.0049031	0.00201383	0.0428576
BRD2_S301_M3	2.46538	2.46538	1.40913	-0.636316	1.96915	8.77374e-07	8.77374e-07	1.40817e-05	0.00692375	1.478e-07
BRD2_S305_M3	2.46538	2.46538	1.40913	-0.636316	1.96915	8.77374e-07	8.77374e-07	1.40817e-05	0.00692375	1.478e-07
BRD2_S633_M1	NA	NA	1.25828	1.15718	NA	NA	NA	1.51444e-06	1.827e-07	NA
BRD2_T289_M3	2.46538	2.46538	1.40913	-0.636316	1.96915	8.77374e-07	8.77374e-07	1.40817e-05	0.00692375	1.478e-07
BRD2_T291_M3	2.46538	2.46538	1.40913	-0.636316	1.96915	8.77374e-07	8.77374e-07	1.40817e-05	0.00692375	1.478e-07
BRD2_T629_M1	0.441709	0.441709	1.00934	0.54391	1.19264	0.206697	0.206697	2.61443e-05	6.95013e-05	5.56612e-05
BRD2_Y40_M1	-0.804024	-0.804024	0.274514	0.5853	0.145605	0.150349	0.150349	0.12544	0.00392154	0.791452
BRD2_Y631_M1	NA	NA	NA	1.5683	1.92374	NA	NA	NA	7.50793e-08	1.27274e-08
BRD3_S263_M1	-0.0655307	-0.0655307	0.419526	0.555065	0.115753	0.921193	0.921193	0.0228864	0.00191768	0.518092
BRD4_S1045_M1	-0.253722	-0.253722	0.112591	0.328629	0.224706	0.446658	0.446658	0.544503	0.0336713	0.280818
BRD4_S1083_M1	0.647496	0.647496	-0.0317995	-0.049585	0.54908	0.169331	0.169331	0.860711	0.631053	0.0357122
BRD4_S1126_M1	-0.169049	-0.169049	-0.0838894	0.0387043	-0.210566	0.380031	0.380031	0.38598	0.805839	0.0194062
BRD4_S1128_M1	NA	NA	0.320685	NA	0.721437	NA	NA	0.0286778	NA	0.000103096
BRD4_T598_M1	-0.279195	-0.279195	0.22533	0.252768	0.0209738	0.108008	0.108008	0.159552	0.0851095	0.898985
BRD7_S279_M1	0.669535	0.669535	0.219838	0.0986722	0.396553	0.00102971	0.00102971	0.0494441	0.654084	0.0333339
BRD7_S289_M1	0.00892007	0.00892007	-0.0746064	-0.646034	-1.31406	0.966574	0.966574	0.535967	0.0212278	2.0244e-08
BRD7_S621_M1	0.358377	0.358377	0.0121061	-0.0856312	0.403064	0.25827	0.25827	0.956173	0.66004	0.0667329
BRD8_S579_M1	0.261438	0.261438	0.126245	0.0556767	0.420113	0.0677318	0.0677318	0.38425	0.705638	0.0080084
BRD8_S590_M1	0.0589152	0.0589152	-0.168095	0.524585	-3.33877	0.857127	0.857127	0.540388	0.00224528	8.72719e-10
BRD9_S557_M1	NA	NA	NA	NA	-0.699325	NA	NA	NA	NA	0.000523582
BRD9_S588_M1	0.160457	0.160457	0.500658	0.419757	0.248174	0.272762	0.272762	0.000174485	0.000683078	0.011138
BRD9_T103_M1	-0.265887	-0.265887	0.306268	0.11929	0.00763743	0.379603	0.379603	0.165343	0.573457	0.974419
BRF1_S553_M1	-0.453229	-0.453229	-0.332179	0.182703	-0.113355	0.0346428	0.0346428	0.156116	0.172552	0.691228
BRF2_S353_M1	-0.0111907	-0.0111907	0.582996	1.19071	1.45653	0.980099	0.980099	0.00168084	5.13322e-05	3.77215e-06
BRF2_S376_M1	-2.1782	-2.1782	0.868219	-2.27008	0.991933	1.06562e-07	1.06562e-07	2.05683e-06	1.26109e-11	2.98206e-07
BRF2_S385_M1	NA	NA	NA	NA	3.19687	NA	NA	NA	NA	4.56272e-12
BRIP1_S1032_M1	0.0432754	0.0432754	-0.119019	-0.459254	-0.952471	0.828811	0.828811	0.246104	0.00264292	1.81725e-06
BRIX1_S198_M1	0.248229	0.248229	0.665751	1.23448	0.0103112	0.81667	0.81667	0.242423	5.05631e-05	0.984699
BRIX1_T252_M1	0.243344	0.243344	0.0584598	-0.275024	0.754212	0.483912	0.483912	0.810552	0.206155	0.000595
BRPF1_S512_M1	-0.109613	-0.109613	-0.20665	1.25223	-0.82182	0.921193	0.921193	0.790356	0.0234716	0.136757
BRPF1_S860_M1	-0.348076	-0.348076	0.044135	0.331168	0.25617	0.0352836	0.0352836	0.718198	0.00467606	0.0323015
BRPF1_S926_M1	-0.0989133	-0.0989133	0.0388761	0.0523343	0.0975089	0.546461	0.546461	0.877774	0.670277	0.446799
BRPF3_S713_M1	2.52091	2.52091	NA	NA	NA	1.3595e-07	1.3595e-07	NA	NA	NA
BRPF3_Y720_M1	-0.580362	-0.580362	0.0193702	-0.185032	0.14029	0.0603935	0.0603935	0.958674	0.62363	0.548014
BRSK2_S294_M1	0.110587	0.110587	0.0426059	-0.155134	0.448366	0.734344	0.734344	0.852126	0.506743	0.00634511
BRSK2_S382_M2	NA	NA	0.0232001	NA	NA	NA	NA	0.945587	NA	NA
BRSK2_S387_M2	NA	NA	0.0232001	NA	NA	NA	NA	0.945587	NA	NA
BRSK2_S393_M1	-0.184018	-0.184018	0.510142	1.10851	-0.151761	0.928481	0.928481	0.684216	0.231389	0.923785
BRSK2_S423_M1	-0.332329	-0.332329	0.208188	-0.0390801	-0.64786	0.475048	0.475048	0.546379	0.907221	0.0801989
BRSK2_S489_M1	-0.325844	-0.325844	-0.0888621	-0.726235	-0.879557	0.0166202	0.0166202	0.527698	0.000902919	0.000280621
BRSK2_S512_M1	-0.00102239	-0.00102239	-0.315144	-0.434821	1.17242	0.998335	0.998335	0.00408554	0.00010595	0.000491879
BRSK2_S512_M2	NA	NA	NA	-0.0493648	NA	NA	NA	NA	0.559696	NA
BRSK2_S513_M2	NA	NA	NA	-0.0493648	NA	NA	NA	NA	0.559696	NA
BRWD1_S1475_M1	1.26365	1.26365	-5.1897	-5.30364	-5.26796	0.0782532	0.0782532	2.38519e-13	3.91417e-14	1.2876e-11
BRWD1_S1943_M1	0.138615	0.138615	-0.203317	0.0840337	-1.2241	0.60757	0.60757	0.612632	0.559767	3.99539e-05
BRWD1_S2118_M2	-0.576931	-0.576931	NA	NA	NA	0.0195917	0.0195917	NA	NA	NA
BRWD1_S2141_M1	0.191491	0.191491	1.70067	1.08968	NA	0.240105	0.240105	2.74743e-07	2.42823e-06	NA
BRWD1_S696_M1	-0.261618	-0.261618	0.138598	0.210661	-0.418897	0.159021	0.159021	0.412589	0.196175	0.0116764
BRWD1_T2112_M2	-0.576931	-0.576931	NA	NA	NA	0.0195917	0.0195917	NA	NA	NA
BSG_S362_M1	-0.230315	-0.230315	0.225601	0.192021	-0.220583	0.272762	0.272762	0.0235266	0.0430686	0.214057
BTBD1_S30_M1	0.11346	0.11346	-0.187343	-0.185651	0.0813548	0.386951	0.386951	0.0496279	0.0134525	0.381661
BTBD10_S111_M2	-0.417967	-0.417967	-0.329123	0.0658782	-0.386272	0.169305	0.169305	0.00968225	0.672942	0.0936091
BTBD10_S112_M1	-0.0539048	-0.0539048	0.0535306	0.185879	-0.0288557	0.822278	0.822278	0.710692	0.0235296	0.79881
BTBD10_S112_M2	-0.417967	-0.417967	-0.329123	0.0658782	-0.386272	0.169305	0.169305	0.00968225	0.672942	0.0936091
BTF3_S101_M1	0.57389	0.57389	NA	NA	NA	0.0793035	0.0793035	NA	NA	NA
BTF3_S158_M1	-0.0170256	-0.0170256	-0.0492186	-0.201508	-0.594582	0.952957	0.952957	0.810704	0.213352	0.0349864
BUB1_S655_M1	0.0816347	0.0816347	0.124325	-0.604516	-0.513312	0.634883	0.634883	0.686475	0.00014452	0.0691098
BUB1B_S543_M1	0.00534811	0.00534811	-0.0451957	0.166349	-0.135836	0.980669	0.980669	0.833863	0.113114	0.22098
BUB1B_S670_M1	0.33593	0.33593	-0.051558	-0.281768	-1.04072	0.0604025	0.0604025	0.715936	0.0262897	8.05968e-06
BUD13_S126_M2	NA	NA	NA	0.572058	NA	NA	NA	NA	4.30134e-06	NA
BUD13_S127_M2	-0.721744	-0.721744	-0.391087	-0.241096	-0.402787	0.00161554	0.00161554	0.00387222	0.0307173	0.0337942
BUD13_S139_M2	-0.404232	-0.404232	0.0237927	0.355837	-0.280047	0.0314137	0.0314137	0.893705	0.00150492	0.0424771
BUD13_S151_M2	-0.488419	-0.488419	-0.0772059	0.25007	-0.216995	0.0538764	0.0538764	0.504674	0.0651483	0.155077
BUD13_S163_M1	0.458143	0.458143	-0.00140169	0.389038	0.494671	0.404958	0.404958	0.996942	0.449842	0.193111
BUD13_S163_M2	0.0562175	0.0562175	-0.146115	0.07797	0.270884	0.807212	0.807212	0.644439	0.452166	0.186256
BUD13_S197_M2	-0.0870377	-0.0870377	-0.0341217	0.403957	0.322304	0.766597	0.766597	0.743223	0.0559618	0.043908
BUD13_S197_M3	-0.302073	-0.302073	0.206067	0.696677	0.0125376	0.643864	0.643864	0.104522	0.000106535	0.979306
BUD13_S201_M2	-0.0870377	-0.0870377	-0.0341217	0.403957	0.322304	0.766597	0.766597	0.743223	0.0559618	0.043908
BUD13_S201_M3	-0.302073	-0.302073	0.206067	0.696677	0.0125376	0.643864	0.643864	0.104522	0.000106535	0.979306
BUD13_S210_M3	-0.302073	-0.302073	0.206067	0.696677	0.0125376	0.643864	0.643864	0.104522	0.000106535	0.979306
BUD13_S240_M1	-0.0757602	-0.0757602	0.175806	0.0190762	0.112012	0.83161	0.83161	0.374759	0.929408	0.750952
BUD13_S271_M1	-0.0498419	-0.0498419	0.251808	0.304258	0.0320059	0.80086	0.80086	0.0236749	0.00815702	0.755119
BUD13_S325_M1	0.140346	0.140346	0.511746	0.613058	0.968753	0.715245	0.715245	0.00863217	0.0771191	0.0108666
BUD13_T123_M2	-0.202206	-0.202206	-0.340438	-0.0092691	0.125949	0.616306	0.616306	0.0100215	0.948134	0.541894
BUD13_T135_M1	NA	NA	NA	NA	0.0757016	NA	NA	NA	NA	0.5436
BUD13_T135_M2	-0.404232	-0.404232	0.0237927	0.355837	-0.280047	0.0314137	0.0314137	0.893705	0.00150492	0.0424771
BUD13_T147_M2	-0.488419	-0.488419	-0.0772059	0.25007	-0.216995	0.0538764	0.0538764	0.504674	0.0651483	0.155077
BUD13_T159_M1	-0.319106	-0.319106	0.296501	-0.105482	-0.598468	0.123288	0.123288	0.349136	0.723296	0.000964803
BUD13_T159_M2	0.0562175	0.0562175	-0.146115	0.07797	0.270884	0.807212	0.807212	0.644439	0.452166	0.186256
BYSL_S167_M1	-0.539934	-0.539934	-4.001	-4.11627	-4.02293	0.00125829	0.00125829	5.92972e-13	7.62157e-14	5.56495e-12
BYSL_S98_M1	NA	NA	4.29617	NA	NA	NA	NA	2.441e-09	NA	NA
BZW1_S391_M1	-0.391293	-0.391293	-1.04448	1.21899	2.46738	0.0260824	0.0260824	6.49761e-05	1.76413e-06	1.55938e-08
C16orf74_T44_M1	-0.0565257	-0.0565257	0.328543	0.172896	0.155256	0.835823	0.835823	0.0786755	0.240291	0.328986
C17orf75_S18_M1	-0.235887	-0.235887	0.0699414	0.0861164	-0.203091	0.101852	0.101852	0.593202	0.315043	0.0908389
C18orf25_S143_M1	NA	NA	NA	0.625893	NA	NA	NA	NA	0.011203	NA
C18orf25_S145_M1	-0.261024	-0.261024	-0.809636	-0.231883	-0.534707	0.067411	0.067411	6.49412e-05	0.0568054	6.14027e-05
C18orf25_S66_M1	-0.908531	-0.908531	0.290327	0.647858	0.612657	0.0779682	0.0779682	0.633976	0.0471355	0.0451799
C18orf25_S66_M2	NA	NA	3.62729	3.6838	2.93858	NA	NA	1.34072e-12	3.23092e-13	7.56335e-11
C18orf25_S69_M2	NA	NA	3.62729	3.6838	2.93858	NA	NA	1.34072e-12	3.23092e-13	7.56335e-11
C19orf47_S151_M1	NA	NA	NA	NA	0.386785	NA	NA	NA	NA	0.0112518
C1orf131_S279_M1	0.669586	0.669586	-1.74568	-1.86532	-1.77536	0.00220742	0.00220742	7.48459e-10	6.48292e-11	6.2504e-09
C1orf174_S148_M1	-0.485096	-0.485096	0.108465	-0.0877296	-0.484581	0.477358	0.477358	0.769063	0.77609	0.00630236
C1orf174_S182_M1	-0.669018	-0.669018	-5.33448	-0.234824	-1.31897	0.000605382	0.000605382	1.44207e-13	0.0972288	5.95802e-08
C1orf174_T169_M1	-0.837487	-0.837487	-0.372301	-0.164041	-1.14401	0.00128949	0.00128949	0.0235683	0.229697	3.67272e-08
C1orf226_S223_M1	-0.212807	-0.212807	0.0822417	-0.398128	-0.65281	0.399336	0.399336	0.398916	0.00395795	0.00131733
C1orf226_S249_M1	-0.0882929	-0.0882929	0.123751	-3.49654	-0.387547	0.638188	0.638188	0.308661	4.57447e-13	0.00363494
C1orf226_S270_M1	NA	NA	NA	0.237996	0.0255027	NA	NA	NA	0.251317	0.906598
C1orf226_S47_M1	-3.30966	-3.30966	-0.456648	-3.34402	-0.513927	6.92275e-08	6.92275e-08	0.229053	6.88777e-12	0.0107097
C1orf52_S158_M1	NA	NA	1.55641	1.51402	1.12148	NA	NA	5.37411e-07	7.5611e-08	6.98554e-06
C1orf52_T155_M1	-0.0657284	-0.0657284	-5.67632	1.3329	0.649896	0.882159	0.882159	1.44207e-13	4.22444e-07	0.0220841
C1QBP_S87_M1	0.184772	0.184772	-0.546448	-0.678126	-0.120608	0.825899	0.825899	0.247417	0.0216408	0.779675
C2CD2_S441_M1	NA	NA	NA	-1.42188	NA	NA	NA	NA	7.46918e-06	NA
C2CD2_S474_M1	NA	NA	NA	-0.190738	NA	NA	NA	NA	0.387795	NA
C2CD2_S649_M1	-0.0945438	-0.0945438	-0.245644	-0.0858197	-0.205517	0.601227	0.601227	0.076767	0.381108	0.0892426
C2CD2_T421_M1	NA	NA	0.397487	0.500179	NA	NA	NA	0.000161945	0.0100491	NA
C2CD2L_S660_M1	0.518961	0.518961	NA	NA	NA	0.00314271	0.00314271	NA	NA	NA
C2CD2L_S662_M1	NA	NA	0.0759939	0.339878	0.190402	NA	NA	0.377819	0.00298112	0.0699841
C2CD2L_S667_M1	-0.204613	-0.204613	-0.0158699	0.175215	0.0274474	0.294345	0.294345	0.849803	0.0728515	0.773576
C2CD2L_T428_M1	-0.306802	-0.306802	-0.164147	-0.360437	-0.743998	0.392024	0.392024	0.818804	0.551503	0.156856
C2CD4C_S156_M1	-0.00986972	-0.00986972	0.309562	-0.113445	-0.631529	0.97461	0.97461	0.00965008	0.374388	5.95359e-05
C2CD4C_S178_M1	-0.256872	-0.256872	0.324158	-0.0581511	-0.650823	0.605434	0.605434	0.190108	0.458591	0.000813099
C2CD4C_S273_M1	-0.228301	-0.228301	-0.0032903	-0.33004	-0.416124	0.823648	0.823648	0.996507	0.376471	0.251467
C2CD5_S260_M1	0.0268158	0.0268158	0.286949	0.239118	-0.0262	0.836927	0.836927	0.00339737	0.0483666	0.719079
C2CD5_S295_M1	0.258506	0.258506	0.261433	-0.234258	-0.367923	0.109915	0.109915	0.0191917	0.103625	0.0116057
C2CD5_S297_M1	-0.244256	-0.244256	NA	NA	-0.214139	0.119456	0.119456	NA	NA	0.0695437
C2CD5_S643_M1	-0.233258	-0.233258	0.353205	-0.298014	-0.457486	0.063855	0.063855	0.027885	0.0425562	0.00403388
C2CD5_S852_M1	0.00809539	0.00809539	0.129993	-0.387457	-0.082636	0.958356	0.958356	0.405043	0.0134959	0.636192
C2CD5_T285_M1	0.643218	0.643218	1.21097	0.590045	0.647265	0.0941071	0.0941071	0.000284988	0.00697434	0.0046502
C2CD5_T818_M1	NA	NA	-0.240375	0.0712876	NA	NA	NA	0.00997077	0.293627	NA
C2orf49_S189_M1	0.057029	0.057029	0.247127	0.22598	0.282275	0.786545	0.786545	0.0398605	0.014498	0.0850934
C2orf49_S189_M2	-0.251397	-0.251397	-0.075741	0.0664566	0.325341	0.392024	0.392024	0.638617	0.602398	0.0237969
C2orf49_S193_M1	0.35717	0.35717	0.295249	NA	0.315703	0.303906	0.303906	0.287219	NA	0.00283687
C2orf49_S193_M2	-0.251397	-0.251397	-0.075741	0.0664566	0.325341	0.392024	0.392024	0.638617	0.602398	0.0237969
C6orf132_S449_M1	NA	NA	-1.46376	NA	-4.72339	NA	NA	6.9153e-08	NA	1.54278e-12
C6orf132_S456_M1	0.611581	0.611581	0.382098	-0.0721989	0.248811	0.0573072	0.0573072	0.0678417	0.769096	0.075987
C6orf132_T389_M1	-0.611338	-0.611338	0.300011	-0.27181	-0.176788	0.675596	0.675596	0.672745	0.570028	0.848748
C6orf132_T453_M1	-0.0191278	-0.0191278	NA	0.0526824	-0.0824687	0.951338	0.951338	NA	0.824132	0.692872
C6orf141_S25_M1	-0.091614	-0.091614	-0.820949	2.28959	-0.776268	0.879489	0.879489	0.122713	4.52789e-07	0.000332682
C7orf50_S175_M1	-0.150569	-0.150569	0.413887	0.549567	0.284193	0.513854	0.513854	0.0416987	0.00221446	0.0296521
C7orf50_S59_M1	1.76449	1.76449	-0.576828	-0.647501	0.149085	0.322449	0.322449	0.383518	0.171929	0.812726
C8orf33_T19_M1	-0.0669794	-0.0669794	-0.277449	-1.03619	-1.94574	0.723968	0.723968	0.465618	0.00140299	1.80753e-08
C9orf40_S76_M1	-0.101571	-0.101571	0.168421	0.490619	0.24325	0.859259	0.859259	0.311687	0.000465228	0.170176
C9orf40_T94_M1	-0.13772	-0.13772	0.470529	0.879914	-0.168161	0.706422	0.706422	0.0900951	0.000278992	0.608671
C9orf78_S261_M1	-0.0256031	-0.0256031	0.0381848	0.27679	0.0437262	0.905063	0.905063	0.7792	0.00815702	0.665925
CAAP1_S312_M1	0.0555231	0.0555231	-0.0737115	0.0635692	0.020721	0.810083	0.810083	0.659472	0.759967	0.89838
CAAP1_S89_M1	NA	NA	NA	3.99304	4.28044	NA	NA	NA	1.90161e-13	3.91118e-11
CAAP1_T90_M1	NA	NA	NA	NA	2.05681	NA	NA	NA	NA	4.69809e-10
CABLES2_S105_M1	0.158802	0.158802	-0.252014	-0.339327	-0.508054	0.477698	0.477698	0.00369462	0.000198929	0.000168793
CAD_S1038_M1	-0.292777	-0.292777	NA	NA	NA	0.0677104	0.0677104	NA	NA	NA
CAD_S1406_M1	1.21911	1.21911	0.510006	0.414082	1.33636	0.104909	0.104909	0.332677	0.372864	0.0243634
CAD_S1823_M1	-0.297508	-0.297508	-0.311639	-7.77989	-7.6656	0.113242	0.113242	0.0190141	2.60032e-15	1.21898e-13
CAD_S1859_M1	0.0166984	0.0166984	-0.0477566	-0.911251	-1.12357	0.940541	0.940541	0.650689	7.1849e-06	6.45789e-06
CAD_S1900_M1	NA	NA	-0.676008	-0.0231593	-0.858609	NA	NA	0.0395686	0.756471	0.000612817
CAD_S1938_M1	-0.311523	-0.311523	0.18184	0.790521	0.707063	0.355659	0.355659	0.15959	4.31188e-06	0.000218329
CAD_T1037_M1	-0.294717	-0.294717	-0.2467	-0.0968362	-0.324555	0.037338	0.037338	0.0403198	0.668428	0.0253486
CAD_Y1890_M1	-0.163802	-0.163802	-0.168778	-1.55681	-1.1003	0.473166	0.473166	0.37077	9.52053e-06	2.28025e-05
CADM4_T357_M1	-0.241255	-0.241255	0.454605	0.826471	0.316913	0.0582488	0.0582488	0.000160126	4.75629e-07	0.00160977
CALD1_S202_M1	0.623087	0.623087	0.643046	1.10662	0.482138	0.037098	0.037098	0.0187819	0.000192121	0.00268102
CALU_Y149_M1	1.08046	1.08046	2.44717	2.0021	1.39065	0.0146522	0.0146522	0.000338672	0.00365426	0.00464846
CAMK1_S363_M1	NA	NA	NA	NA	2.32832	NA	NA	NA	NA	1.82228e-09
CAMK1_T365_M1	0.0694323	0.0694323	-0.105856	-0.0250851	-0.435465	0.854433	0.854433	0.545474	0.81093	0.0164328
CAMK1_Y184_M1	3.35718	3.35718	2.19794	2.24662	2.76577	4.30187e-08	4.30187e-08	2.41753e-08	4.03886e-07	2.07833e-08
CAMK2B_S441_M1	-0.236123	-0.236123	0.752783	0.021385	-0.299426	0.488112	0.488112	0.00847285	0.901252	0.11127
CAMK2B_S447_M1	-0.239583	-0.239583	0.224881	-0.275027	-0.0583495	0.722418	0.722418	0.638786	0.377613	0.865876
CAMK2D_S330_M1	NA	NA	NA	4.64075	4.41976	NA	NA	NA	2.22566e-12	3.84347e-12
CAMK2D_S330_M2	NA	NA	0.52651	0.855109	0.538008	NA	NA	0.00647428	0.00277075	0.00941299
CAMK2D_S472_M1	0.552142	0.552142	NA	NA	0.0709776	0.0450926	0.0450926	NA	NA	0.609779
CAMK2D_T287_M1	0.189036	0.189036	-0.478453	-0.414995	0.0888128	0.656574	0.656574	0.0873176	0.0538855	0.590001
CAMK2D_T331_M2	NA	NA	0.52651	0.855109	0.538008	NA	NA	0.00647428	0.00277075	0.00941299
CAMK2D_T337_M1	-0.226816	-0.226816	0.150163	0.29105	0.313497	0.0781504	0.0781504	0.115002	0.00423587	0.0433917
CAMK2G_S311_M1	NA	NA	NA	0.788464	NA	NA	NA	NA	0.000508873	NA
CAMK2G_T362_M1	-1.15012	-1.15012	1.06643	-0.158382	0.124484	0.00164623	0.00164623	0.150054	0.825039	0.869448
CAMK2G_T382_M1	0.449866	0.449866	-0.241297	0.0299517	0.184682	0.221607	0.221607	0.587695	0.920362	0.528197
CAMK4_S356_M2	NA	NA	-0.262293	NA	0.05586	NA	NA	0.0132724	NA	0.488378
CAMK4_S360_M2	NA	NA	-0.262293	NA	0.05586	NA	NA	0.0132724	NA	0.488378
CAMSAP1_S1080_M1	-0.141734	-0.141734	0.129957	0.576971	0.696523	0.687356	0.687356	0.536615	0.00113527	0.00590794
CAMSAP1_S1126_M1	NA	NA	0.551106	NA	NA	NA	NA	0.022369	NA	NA
CAMSAP1_S1372_M1	0.111844	0.111844	-0.150228	0.432315	0.398298	0.596677	0.596677	0.559558	0.000615552	0.0224356
CAMSAP1_S1401_M1	NA	NA	NA	NA	0.172387	NA	NA	NA	NA	0.187806
CAMSAP1_S1406_M1	NA	NA	NA	NA	2.38719	NA	NA	NA	NA	7.39832e-09
CAMSAP1_S1427_M1	NA	NA	NA	2.66835	2.67491	NA	NA	NA	4.11496e-12	1.88148e-10
CAMSAP1_S1484_M1	NA	NA	5.71606	5.65287	NA	NA	NA	2.22142e-13	8.06426e-11	NA
CAMSAP1_S470_M1	0.379111	0.379111	-0.317265	0.516321	1.01828	0.243937	0.243937	0.0107443	5.42428e-06	0.000170815
CAMSAP1_S563_M1	-0.130745	-0.130745	-0.0886176	-0.0952516	0.179865	0.511041	0.511041	0.58765	0.276084	0.188337
CAMSAP1_S575_M1	-0.0941278	-0.0941278	-2.53142	-0.319127	0.130455	0.820877	0.820877	2.37143e-10	0.172704	0.678424
CAMSAP1_S793_M1	0.368602	0.368602	-0.143785	0.00368388	0.307896	0.185771	0.185771	0.508574	0.987536	0.202061
CAMSAP1_T570_M1	-0.341387	-0.341387	-0.0327297	0.0938436	0.41177	0.113423	0.113423	0.805887	0.435087	0.000638111
CAMSAP2_S1019_M1	-0.346074	-0.346074	0.400903	-0.124741	-0.210568	0.0271425	0.0271425	0.000539322	0.0473255	0.0194754
CAMSAP2_S1148_M1	1.05174	1.05174	0.0418175	-0.401275	0.40947	0.00444912	0.00444912	0.896272	0.0927489	0.0961825
CAMSAP2_S1319_M1	0.196395	0.196395	0.428975	0.817952	0.823846	0.53071	0.53071	0.0625178	6.81961e-06	3.31939e-06
CAMSAP2_S416_M1	NA	NA	-0.0700049	0.407464	0.228036	NA	NA	0.33737	6.67427e-05	0.00680324
CAMSAP2_S433_M1	NA	NA	NA	-0.0417315	0.540742	NA	NA	NA	0.706417	5.37924e-05
CAMSAP2_S462_M1	NA	NA	NA	6.70541	NA	NA	NA	NA	1.09222e-14	NA
CAMSAP2_S464_M1	0.241461	0.241461	-0.129483	0.227952	0.335722	0.265754	0.265754	0.393405	0.130369	0.0764178
CAMSAP2_S599_M1	0.0291822	0.0291822	0.115767	-0.416139	-0.508856	0.903891	0.903891	0.365645	0.000287766	0.000128207
CAMSAP2_T1250_M1	NA	NA	NA	-0.547713	-0.256566	NA	NA	NA	0.338552	0.736311
CAMSAP3_S1031_M1	NA	NA	-1.17022	NA	-0.59289	NA	NA	3.30448e-06	NA	0.000162151
CAMSAP3_S1074_M1	-0.188635	-0.188635	-0.129355	-0.211544	-0.173662	0.214112	0.214112	0.372017	0.0358191	0.26046
CAMSAP3_S334_M1	-0.457146	-0.457146	-0.264021	0.197872	0.47318	0.367011	0.367011	0.113033	0.441789	0.267185
CAMSAP3_S341_M1	-0.30483	-0.30483	0.000229524	0.235943	-4.29812	0.0838556	0.0838556	0.998184	0.0248906	5.07755e-12
CAMSAP3_S362_M1	-0.0603252	-0.0603252	NA	NA	NA	0.851009	0.851009	NA	NA	NA
CAMSAP3_S363_M1	NA	NA	2.90727	NA	NA	NA	NA	2.88915e-11	NA	NA
CAMSAP3_S368_M1	-0.999796	-0.999796	-0.31607	-2.22469	-0.690915	0.0143473	0.0143473	0.00785157	4.30302e-08	0.0131489
CAMSAP3_S431_M1	NA	NA	NA	0.632849	0.175814	NA	NA	NA	8.202e-05	0.0521554
CAMSAP3_S538_M1	-0.210206	-0.210206	0.165379	-0.555899	0.189547	0.421592	0.421592	0.501023	0.0168483	0.384106
CAMSAP3_S544_M1	-0.218283	-0.218283	0.426647	0.729864	0.246478	0.312462	0.312462	0.00305069	2.27855e-06	0.268464
CAMSAP3_S814_M1	-0.243853	-0.243853	0.036159	-0.208339	0.197032	0.267341	0.267341	0.886006	0.123118	0.191057
CAMSAP3_T113_M1	0.901412	0.901412	0.949191	0.801892	0.0745183	0.00107636	0.00107636	4.53805e-06	6.059e-05	0.694007
CAMSAP3_T683_M1	NA	NA	0.214843	NA	NA	NA	NA	0.555584	NA	NA
CANX_S554_M1	-0.0686057	-0.0686057	0.0291718	0.678023	0.489972	0.956066	0.956066	0.983127	0.394441	0.500381
CANX_S554_M2	-0.134121	-0.134121	0.755064	0.625877	0.49378	0.905474	0.905474	0.146566	0.212773	0.0667621
CANX_S564_M1	0.0152922	0.0152922	0.507738	0.904206	0.616578	0.960358	0.960358	0.00372094	0.000530691	0.000536378
CANX_S564_M2	-0.822572	-0.822572	-0.224028	0.028572	-1.25208	0.45445	0.45445	0.690856	0.968302	0.0840942
CANX_S583_M1	0.0635961	0.0635961	0.00721465	-0.0985638	-0.0106879	0.716602	0.716602	0.966679	0.38597	0.93345
CANX_T562_M1	-1.14257	-1.14257	NA	0.19293	0.885592	0.00105313	0.00105313	NA	0.309612	0.00245457
CANX_T562_M2	-0.404397	-0.404397	-0.206694	0.123441	-0.820432	0.266951	0.266951	0.243973	0.645227	0.252755
CAP1_S301_M2	NA	NA	NA	4.25284	4.63499	NA	NA	NA	3.29e-13	5.14023e-10
CAP1_S308_M1	-0.461884	-0.461884	0.289178	0.583642	-0.213806	0.394185	0.394185	0.391907	0.120278	0.566208
CAP1_S308_M2	-0.12367	-0.12367	-0.111564	-1.13761	-2.27144	0.435578	0.435578	0.194992	2.48213e-08	5.56801e-10
CAP1_S310_M1	NA	NA	-0.448603	NA	NA	NA	NA	0.00110002	NA	NA
CAP1_S310_M2	-0.227036	-0.227036	-0.0785296	-1.17681	-2.46478	0.162238	0.162238	0.643518	1.18542e-08	1.05317e-10
CAP1_T307_M2	NA	NA	NA	5.39237	4.50427	NA	NA	NA	8.8113e-14	5.6552e-10
CAPRIN1_S335_M1	0.106405	0.106405	0.0688495	-0.455366	-0.394419	0.606576	0.606576	0.448907	0.000325932	0.00137068
CAPRIN1_T320_M1	NA	NA	NA	-0.37452	NA	NA	NA	NA	0.00292684	NA
CAPZA1_S9_M1	-0.164455	-0.164455	0.273577	0.51466	0.225433	0.70024	0.70024	0.172951	0.0101	0.479966
CAPZA1_T63_M1	0.629189	0.629189	-2.3247	-3.36205	0.899817	0.722146	0.722146	0.082209	0.00464217	0.430364
CAPZA2_S9_M1	0.826822	0.826822	0.740549	1.0534	0.0704563	0.364733	0.364733	0.124933	0.0958473	0.950449
CAPZA2_T63_M1	0.816565	0.816565	-0.809495	-0.603748	-0.819326	0.314344	0.314344	0.120853	0.232966	0.00348348
CAPZB_S2_M1	0.300915	0.300915	0.859456	0.924204	1.1274	0.109915	0.109915	0.0591282	0.00341765	0.000439456
CARHSP1_S30_M1	0.319766	0.319766	-0.0162546	0.697623	0.988857	0.0345187	0.0345187	0.877774	6.76049e-05	5.47944e-07
CARHSP1_S30_M2	-0.403179	-0.403179	-0.0691401	0.350147	0.38787	0.200443	0.200443	0.581261	9.02733e-05	0.00127084
CARHSP1_S30_M3	-1.16111	-1.16111	-0.224547	-0.448636	-0.505124	0.262733	0.262733	0.413941	0.202886	0.0165231
CARHSP1_S32_M2	-0.403179	-0.403179	-0.0691401	0.350147	0.38787	0.200443	0.200443	0.581261	9.02733e-05	0.00127084
CARHSP1_S32_M3	-0.733849	-0.733849	-0.244391	-0.322938	-0.43001	0.0725061	0.0725061	0.356959	0.130251	0.0307113
CARHSP1_S41_M1	0.0592763	0.0592763	0.21426	0.228884	0.160821	0.87287	0.87287	0.0959944	0.0405162	0.297234
CARHSP1_S41_M3	-1.16111	-1.16111	-0.224547	-0.448636	-0.505124	0.262733	0.262733	0.413941	0.202886	0.0165231
CARHSP1_S52_M1	-0.210661	-0.210661	0.0930452	0.293255	-0.0164714	0.46782	0.46782	0.571679	0.0759189	0.921034
CARHSP1_T23_M1	NA	NA	-0.41767	-0.208553	NA	NA	NA	0.000143852	0.030379	NA
CARMIL1_S1093_M1	-0.142353	-0.142353	0.288934	0.132582	-0.138577	0.643864	0.643864	0.0249935	0.286769	0.327537
CARMIL1_S1094_M1	-0.746488	-0.746488	-0.243829	-0.0386323	-0.433882	7.65851e-05	7.65851e-05	0.0810306	0.687669	0.000328107
CARMIL1_S122_M1	-0.356102	-0.356102	0.00223199	0.196099	-0.0861945	0.520761	0.520761	0.997242	0.14825	0.784164
CARMIL1_S1261_M1	-0.212058	-0.212058	0.392686	-0.157632	-0.655786	0.441244	0.441244	0.246335	0.528034	0.0131489
CARMIL1_S1288_M1	-0.496128	-0.496128	NA	NA	NA	0.000993359	0.000993359	NA	NA	NA
CARMIL1_S1290_M1	-0.575499	-0.575499	-0.150331	-0.0739997	-0.23294	0.170954	0.170954	0.466066	0.659248	0.223954
CARMIL1_S1315_M2	-1.11268	-1.11268	-1.6537	-1.03052	-0.533224	2.50658e-05	2.50658e-05	4.55706e-06	0.000349879	0.0234883
CARMIL1_S1319_M1	NA	NA	NA	0.463297	0.843439	NA	NA	NA	0.060448	0.0105311
CARMIL1_S1319_M2	-1.11268	-1.11268	-1.6537	-1.03052	-0.533224	2.50658e-05	2.50658e-05	4.55706e-06	0.000349879	0.0234883
CARMIL1_S94_M1	0.191965	0.191965	0.772107	0.980811	0.585377	0.662515	0.662515	0.141073	0.00460958	0.000189459
CARMIL1_S968_M1	-0.0952567	-0.0952567	-0.51549	-0.196432	0.0155843	0.680772	0.680772	0.00194796	0.20648	0.918225
CARMIL1_T902_M1	-0.362809	-0.362809	0.31333	NA	NA	0.261685	0.261685	0.134242	NA	NA
CARMIL1_T916_M1	-3.00053	-3.00053	0.370907	-0.561794	-2.97194	7.64322e-09	7.64322e-09	0.0299547	9.30176e-05	7.51782e-11
CARMIL2_S1120_M1	-0.0996149	-0.0996149	-0.591919	-4.55223	-4.4373	0.628232	0.628232	0.00241867	7.45396e-14	5.55291e-12
CARMIL2_S1157_M1	-0.688079	-0.688079	-0.599308	-2.6956	-2.60156	0.0103979	0.0103979	0.00970696	5.56467e-12	4.06049e-10
CARMIL2_S1246_M1	0.079573	0.079573	-0.240254	-0.168899	-0.237202	0.578598	0.578598	0.134029	0.117462	0.141093
CARMIL2_S1268_M1	0.346512	0.346512	-0.313449	-0.128791	0.0887739	0.139897	0.139897	0.140974	0.467378	0.664886
CARMIL2_S1315_M1	-0.179953	-0.179953	-0.359258	-0.314275	-0.217636	0.117644	0.117644	0.00229645	0.000560973	0.0426502
CARMIL2_S991_M1	0.0873017	0.0873017	-0.154684	-0.829228	-1.2329	0.666446	0.666446	0.366094	5.25161e-05	8.17756e-06
CARS1_S19_M1	-0.00640463	-0.00640463	-0.0776554	0.138139	0.146193	0.983682	0.983682	0.729213	0.43278	0.216028
CASC3_S148_M1	-0.0268885	-0.0268885	-0.0295033	0.093736	0.208644	0.940897	0.940897	0.872419	0.287987	0.0774117
CASC3_S265_M1	-0.38689	-0.38689	0.0671592	0.464643	-0.0665088	0.00544588	0.00544588	0.352354	0.000393012	0.599209
CASC3_S363_M1	-0.465842	-0.465842	0.0922383	0.575667	0.111422	0.0876696	0.0876696	0.521942	0.0803888	0.493425
CASK_S575_M1	0.499957	0.499957	NA	NA	NA	0.0941071	0.0941071	NA	NA	NA
CASK_T585_M1	3.98371	3.98371	NA	NA	NA	7.24977e-10	7.24977e-10	NA	NA	NA
CASKIN2_S358_M1	0.114872	0.114872	0.839541	1.72645	-0.626305	0.883501	0.883501	0.233453	0.00168664	0.272364
CASKIN2_S409_M1	-0.698187	-0.698187	-0.30468	0.0327132	-0.579942	0.134297	0.134297	0.0845417	0.934155	0.00422497
CASKIN2_S695_M1	NA	NA	0.040275	-0.45935	NA	NA	NA	0.745593	4.09311e-05	NA
CASKIN2_S711_M1	NA	NA	NA	-0.274218	NA	NA	NA	NA	0.0055824	NA
CASKIN2_S725_M1	0.393116	0.393116	0.90477	-0.775077	-0.541821	0.143475	0.143475	0.000203202	0.00245204	0.0265078
CASKIN2_S877_M1	NA	NA	NA	NA	4.89896	NA	NA	NA	NA	4.58488e-13
CASKIN2_S883_M1	3.97592	3.97592	NA	NA	NA	7.13951e-09	7.13951e-09	NA	NA	NA
CASKIN2_T256_M1	-0.132687	-0.132687	-0.0522263	-2.29062	-0.369123	0.403011	0.403011	0.566259	1.91481e-11	0.001821
CASP2_S340_M1	-0.443996	-0.443996	-0.468296	-3.03348	-1.59999	0.104909	0.104909	0.00962122	4.21016e-09	2.64023e-07
CASP7_S16_M1	0.565098	0.565098	0.887165	0.719714	0.448004	0.0010816	0.0010816	1.97956e-05	3.29111e-06	0.00103476
CASP8AP2_S567_M1	-0.0302565	-0.0302565	-0.0436214	-0.841371	-1.37029	0.885805	0.885805	0.815084	0.000333469	2.42931e-07
CASP8AP2_S875_M1	-0.150087	-0.150087	-0.312652	-1.01694	-4.22353	0.510437	0.510437	0.0189126	2.16726e-06	8.07335e-12
CASP8AP2_T1282_M1	-7.34097	-7.34097	-1.55208	-2.75397	0.859221	1.88569e-08	1.88569e-08	0.0878345	0.00538303	2.76955e-05
CAST_S237_M1	NA	NA	-0.162666	-0.518058	NA	NA	NA	0.667233	0.107061	NA
CAST_S243_M1	0.0355892	0.0355892	-0.0974005	-0.189399	0.0379549	0.891932	0.891932	0.528449	0.330407	0.764223
CAST_S364_M1	-0.485089	-0.485089	0.659647	0.598335	0.852516	0.0939459	0.0939459	2.23112e-05	3.60592e-05	9.49597e-07
CAST_S544_M1	-4.0465	-4.0465	0.0514972	0.0349043	0.36146	5.21392e-09	5.21392e-09	0.785369	0.811918	0.0779958
CAST_S575_M1	0.703661	0.703661	1.40091	1.11013	1.05827	0.0106519	0.0106519	0.00291738	1.97715e-05	8.76583e-05
CAST_S655_M1	2.44131	2.44131	1.4411	1.62827	2.41915	1.26923e-08	1.26923e-08	0.0279758	1.0693e-06	5.12563e-08
CAST_T135_M1	NA	NA	-0.245397	NA	NA	NA	NA	0.571444	NA	NA
CAST_T245_M1	-0.175357	-0.175357	0.451669	-0.906161	0.0535877	0.21981	0.21981	0.000888171	0.00585191	0.528004
CASZ1_S1758_M1	0.524237	0.524237	-0.684959	-0.621841	-0.302703	0.487699	0.487699	0.0292768	0.0141754	0.295269
CASZ1_T579_M1	0.980872	0.980872	-0.66777	2.09383	1.58919	0.0962716	0.0962716	0.184196	1.19268e-08	0.0297128
CAV1_S37_M1	0.116785	0.116785	-0.0357955	-0.157287	-0.229457	0.600643	0.600643	0.786026	0.173162	0.0517741
CAV1_Y14_M1	-0.690775	-0.690775	0.0113495	0.491382	-0.248773	0.155365	0.155365	0.974916	0.00433568	0.536173
CAV2_S18_M1	NA	NA	0.853313	NA	NA	NA	NA	0.0381754	NA	NA
CAV2_S36_M1	-0.321618	-0.321618	-0.220258	-0.328409	-0.520221	0.170805	0.170805	0.0753907	0.00868826	0.0143632
CAV2_Y19_M1	0.734939	0.734939	0.737351	0.668798	1.03673	0.293776	0.293776	0.217943	0.16785	0.184923
CAVIN1_S167_M1	-0.333669	-0.333669	0.282402	1.43541	1.15044	0.14015	0.14015	0.201206	8.10157e-05	2.95749e-06
CAVIN1_S300_M1	-0.009686	-0.009686	0.179999	1.90493	2.50166	0.976651	0.976651	0.579863	4.51997e-05	2.6786e-06
CAVIN1_S36_M1	NA	NA	NA	-0.227037	NA	NA	NA	NA	0.0336682	NA
CAVIN1_S365_M1	0.288522	0.288522	-0.203732	-0.130393	0.275104	0.62974	0.62974	0.586179	0.67776	0.239489
CAVIN1_S366_M1	1.14271	1.14271	0.64546	0.135364	0.737372	0.000317873	0.000317873	0.00195203	0.740659	0.0945674
CAVIN1_S40_M1	NA	NA	0.314705	NA	NA	NA	NA	0.0134273	NA	NA
CBARP_S133_M1	-0.00568038	-0.00568038	0.304406	1.02146	0.723759	0.983682	0.983682	0.469548	0.000196763	0.000900534
CBARP_S299_M1	-0.154638	-0.154638	-0.0104917	0.393348	0.656746	0.442164	0.442164	0.942829	0.00133886	0.0023045
CBARP_S341_M1	0.136004	0.136004	0.294049	-0.0256935	0.312709	0.288111	0.288111	0.00718206	0.854583	0.162545
CBARP_S528_M1	-0.263607	-0.263607	0.309127	0.178481	-0.0191604	0.589427	0.589427	0.0846692	0.47707	0.942702
CBL_S483_M1	0.426336	0.426336	-0.111882	0.390399	0.69438	0.162238	0.162238	0.868974	0.255284	0.0631885
CBL_S486_M1	0.824049	0.824049	1.25422	1.11834	1.4643	0.248997	0.248997	0.00374731	0.0641115	0.0481553
CBL_S619_M1	-1.22341	-1.22341	-0.342815	0.81079	0.970537	2.60246e-05	2.60246e-05	0.129886	0.00188069	0.000454026
CBL_S669_M1	NA	NA	NA	NA	0.946474	NA	NA	NA	NA	4.88906e-06
CBL_S791_M1	NA	NA	NA	-0.149178	NA	NA	NA	NA	0.0565531	NA
CBL_T615_M1	0.128509	0.128509	-0.215484	0.53425	0.808881	0.798096	0.798096	0.592066	0.0140441	0.000531478
CBX1_S172_M1	NA	NA	NA	NA	6.37864	NA	NA	NA	NA	7.13911e-14
CBX1_S89_M1	-0.288852	-0.288852	-0.297899	-0.00431636	-0.116039	0.130384	0.130384	0.00977497	0.963448	0.342495
CBX1_T169_M1	0.235637	0.235637	1.38334	1.53448	1.76389	0.756398	0.756398	2.97909e-06	4.87175e-05	1.69949e-06
CBX3_S176_M1	NA	NA	NA	2.16437	2.55728	NA	NA	NA	6.232e-08	6.41441e-10
CBX3_S93_M2	-0.152878	-0.152878	0.188134	0.0731911	-0.448311	0.486052	0.486052	0.103968	0.571033	0.00997016
CBX3_S95_M1	0.0809453	0.0809453	-0.169881	-0.295895	0.197425	0.579443	0.579443	0.175052	0.0453176	0.161958
CBX3_S95_M2	-0.152878	-0.152878	0.188134	0.0731911	-0.448311	0.486052	0.486052	0.103968	0.571033	0.00997016
CBX3_T173_M1	-0.385571	-0.385571	0.385847	1.94519	2.36065	0.138075	0.138075	0.094474	7.00595e-08	9.74324e-08
CBX4_S291_M1	-0.375789	-0.375789	-0.462661	-0.616966	-1.04089	0.0143473	0.0143473	0.00906349	0.000807548	2.45567e-05
CBX5_S92_M1	0.182731	0.182731	-0.410164	-0.450993	-0.847121	0.416777	0.416777	0.0277921	6.24834e-05	3.23961e-05
CBX8_S110_M1	-0.207788	-0.207788	-0.278283	NA	NA	0.0800744	0.0800744	0.0257425	NA	NA
CBX8_S191_M1	-0.388733	-0.388733	-0.322379	-0.204218	0.175787	0.063118	0.063118	0.0222203	0.202692	0.224589
CBX8_S265_M1	-0.156705	-0.156705	NA	NA	0.0872711	0.67831	0.67831	NA	NA	0.805695
CBX8_S311_M1	NA	NA	2.36464	3.12765	4.06068	NA	NA	2.66088e-08	2.54651e-08	1.63361e-09
CBX8_Y106_M1	0.300541	0.300541	-0.512904	-0.540828	-0.325199	0.0588553	0.0588553	0.000208445	3.88159e-05	0.00143688
CBY1_S20_M1	-0.393371	-0.393371	0.047033	-0.703944	-1.06509	0.16389	0.16389	0.85169	2.5518e-05	7.08273e-06
CC2D1A_S239_M1	-0.055174	-0.055174	-0.511765	-1.04237	-0.594776	0.84775	0.84775	0.00214856	8.35546e-06	0.0313567
CC2D1A_S292_M1	NA	NA	-1.10035	-0.10289	NA	NA	NA	0.000156811	0.526591	NA
CC2D1A_T120_M1	0.201913	0.201913	0.0609443	-0.364823	-1.74018	0.269439	0.269439	0.664415	0.0957109	7.93751e-09
CC2D1A_T546_M1	NA	NA	1.99842	2.61992	NA	NA	NA	9.67767e-07	1.25928e-09	NA
CCAR1_S456_M1	NA	NA	NA	0.0310698	0.907487	NA	NA	NA	0.872969	4.12976e-05
CCAR2_S124_M1	-0.312712	-0.312712	-0.749422	-0.60839	-0.0180405	0.0777943	0.0777943	0.000130299	0.0105883	0.919499
CCAR2_S569_M1	-0.0784942	-0.0784942	0.284348	0.793166	0.165478	0.913879	0.913879	0.280853	0.0134377	0.677986
CCAR2_S626_M1	-0.899128	-0.899128	0.505844	0.971119	0.0288582	0.00526311	0.00526311	0.197472	6.07375e-06	0.949723
CCAR2_S627_M1	-0.58879	-0.58879	-0.215379	0.859447	1.04779	0.00544588	0.00544588	0.225825	3.39647e-06	1.53434e-05
CCAR2_S675_M1	-0.6503	-0.6503	-0.31524	-1.9417	0.35705	0.265754	0.265754	0.358563	0.00433163	0.375436
CCAR2_S675_M2	-0.422192	-0.422192	0.13256	0.182685	0.441324	0.40172	0.40172	0.68434	0.55263	0.016478
CCAR2_S675_M3	-0.190226	-0.190226	0.466485	0.402293	0.379013	0.21844	0.21844	0.0343863	0.281919	0.00462181
CCAR2_S678_M1	-0.921322	-0.921322	-0.209456	0.0444161	0.309006	0.0833301	0.0833301	0.588764	0.912491	0.353553
CCAR2_S678_M2	-0.503577	-0.503577	0.258956	0.121132	0.292961	0.347467	0.347467	0.359995	0.58111	0.0506754
CCAR2_S678_M3	-0.190226	-0.190226	0.466485	0.402293	0.379013	0.21844	0.21844	0.0343863	0.281919	0.00462181
CCAR2_S681_M1	NA	NA	NA	2.66332	NA	NA	NA	NA	1.2729e-08	NA
CCAR2_S681_M2	-0.501076	-0.501076	0.0639277	0.0320376	0.077775	0.0117374	0.0117374	0.554404	0.741827	0.383098
CCAR2_S681_M3	-0.190226	-0.190226	0.466485	0.402293	0.379013	0.21844	0.21844	0.0343863	0.281919	0.00462181
CCAR2_S687_M1	NA	NA	NA	2.41366	2.80363	NA	NA	NA	4.45814e-06	2.20044e-07
CCAR2_T35_M1	0.749626	0.749626	-0.469015	-2.23768	0.13496	0.0162795	0.0162795	0.0610091	1.22589e-06	0.46058
CCDC125_S58_M1	0.609611	0.609611	0.263968	-1.22662	-1.06417	0.0967076	0.0967076	0.303498	1.12528e-05	1.48851e-07
CCDC137_S19_M1	-0.0898636	-0.0898636	-0.553748	-1.29616	-1.80273	0.650596	0.650596	0.00339737	2.76832e-07	2.26807e-06
CCDC137_S233_M1	-0.11912	-0.11912	-3.40562	-3.51661	-3.42496	0.411452	0.411452	2.12839e-12	3.02348e-13	2.15763e-11
CCDC174_T439_M1	0.398398	0.398398	0.287029	-2.99116	0.237156	0.0324658	0.0324658	0.00213297	1.14214e-12	0.0145263
CCDC186_S387_M1	0.369624	0.369624	1.04339	0.412407	0.88291	0.638873	0.638873	0.0668746	0.496819	0.169401
CCDC25_S204_M1	-0.288404	-0.288404	0.427215	-0.00333864	0.311268	0.632645	0.632645	0.164523	0.990473	0.405763
CCDC6_S240_M2	-0.380448	-0.380448	0.043597	0.401403	0.0402399	0.418232	0.418232	0.90935	0.243268	0.930863
CCDC6_S244_M1	0.132433	0.132433	0.145966	0.638565	0.664458	0.743306	0.743306	0.299413	0.0421497	0.00023988
CCDC6_S244_M2	-0.380448	-0.380448	0.043597	0.401403	0.0402399	0.418232	0.418232	0.90935	0.243268	0.930863
CCDC6_S323_M1	NA	NA	3.66721	2.90763	NA	NA	NA	1.19845e-10	8.48923e-12	NA
CCDC6_S352_M1	NA	NA	0.00910271	NA	0.195396	NA	NA	0.977571	NA	0.315819
CCDC6_S374_M1	-0.109999	-0.109999	-0.259453	-0.058954	0.22783	0.475048	0.475048	0.132781	0.593837	0.0887468
CCDC6_S52_M1	-0.0230621	-0.0230621	0.283973	-0.314851	-0.465087	0.958064	0.958064	0.168183	0.0728515	0.105771
CCDC6_T427_M1	0.3439	0.3439	0.0746156	0.0580184	0.355479	0.221095	0.221095	0.78323	0.770709	0.0507183
CCDC6_Y372_M1	NA	NA	1.13514	NA	0.48493	NA	NA	0.000543346	NA	0.135551
CCDC85C_S246_M1	-0.0183793	-0.0183793	-0.0160448	-0.843052	-1.31478	0.936661	0.936661	0.94742	0.00466505	2.84355e-06
CCDC86_S102_M1	0.364789	0.364789	-0.0878984	0.0588132	0.378259	0.226373	0.226373	0.58554	0.814673	0.112037
CCDC86_S113_M1	0.0977492	0.0977492	-0.163299	-0.0830753	-0.359265	0.757028	0.757028	0.630559	0.802399	0.276255
CCDC86_S128_M1	NA	NA	NA	4.00681	4.02	NA	NA	NA	6.96057e-10	1.04732e-09
CCDC86_S160_M1	0.824175	0.824175	-10.4643	-10.5908	-10.4525	0.00062295	0.00062295	1.59994e-14	2.04014e-15	7.13911e-14
CCDC86_S18_M1	-0.0258384	-0.0258384	-0.162127	-0.724164	-1.08874	0.900489	0.900489	0.0356006	6.91254e-07	4.04119e-08
CCDC86_S255_M1	-0.516161	-0.516161	-0.0502921	0.529192	0.86256	0.0032209	0.0032209	0.667998	0.00302291	4.68153e-05
CCDC86_S47_M1	-0.045537	-0.045537	-0.50318	-1.26087	-1.64399	0.6756	0.6756	1.69575e-05	5.70071e-09	3.91767e-09
CCDC86_S47_M2	0.252782	0.252782	0.289765	-0.296434	0.789553	0.807738	0.807738	0.767213	0.80705	0.340613
CCDC86_S50_M2	0.231169	0.231169	0.327174	-0.284154	0.665744	0.82012	0.82012	0.729339	0.817753	0.210484
CCDC86_S58_M1	0.143251	0.143251	-0.880575	-1.48262	-1.5018	0.504709	0.504709	0.000709111	3.51806e-08	1.45418e-05
CCDC86_S58_M3	0.109378	0.109378	-0.522112	-1.32104	-1.40653	0.741053	0.741053	3.56301e-05	4.56776e-09	1.30848e-08
CCDC86_S66_M2	0.284474	0.284474	0.752385	0.0398584	-0.915416	0.152858	0.152858	0.00164959	0.568234	7.81154e-05
CCDC86_S66_M3	0.41029	0.41029	NA	NA	-1.45138	0.088858	0.088858	NA	NA	1.01603e-07
CCDC86_S69_M2	0.476243	0.476243	0.926402	0.325338	-0.601757	0.0498402	0.0498402	0.000754092	0.134964	0.00582668
CCDC86_S69_M3	-0.262575	-0.262575	-0.512134	-1.24196	-1.41261	0.371856	0.371856	4.48598e-05	1.59032e-06	3.5313e-09
CCDC86_S80_M2	0.0673443	0.0673443	-0.606689	-1.41972	0.936726	0.679344	0.679344	1.02181e-05	2.29294e-05	0.000468242
CCDC86_S91_M1	-0.0253889	-0.0253889	-0.10701	-0.147009	-0.405181	0.859997	0.859997	0.244137	0.0843667	0.00327867
CCDC86_S91_M2	0.067721	0.067721	-0.600658	-1.40535	0.920576	0.676244	0.676244	1.18996e-05	2.71365e-05	0.000575494
CCDC86_T3_M1	-0.0596423	-0.0596423	-1.12574	-2.81139	-3.07418	0.89104	0.89104	0.000354795	5.75946e-07	7.17025e-09
CCDC86_T65_M3	0.110489	0.110489	-0.506289	-1.31474	-1.36408	0.686432	0.686432	5.92231e-05	1.09891e-08	3.19414e-08
CCDC86_Y164_M1	0.212987	0.212987	-1.127	-1.7066	-1.47406	0.518315	0.518315	0.000108764	1.94446e-06	1.75762e-05
CCDC88A_T1682_M1	NA	NA	0.57567	1.19388	1.01252	NA	NA	0.00467267	4.15479e-07	6.23783e-05
CCDC88C_S227_M1	0.0375866	0.0375866	-0.0192762	0.673053	0.647153	0.964607	0.964607	0.977729	0.319489	0.18702
CCDC88C_Y1750_M1	-9.5942	-9.5942	-5.22862	-0.342525	-2.80346	2.53692e-05	2.53692e-05	0.00241052	0.718918	0.0022487
CCDC9_S386_M1	-0.168248	-0.168248	-0.0869336	0.121967	0.522408	0.415124	0.415124	0.587	0.385227	0.00593696
CCDC9_S386_M2	NA	NA	0.0193514	0.0482891	NA	NA	NA	0.848736	0.628128	NA
CCDC9_S390_M2	NA	NA	-0.00754717	-0.00398323	NA	NA	NA	0.952846	0.973216	NA
CCDC9_S521_M1	-0.19879	-0.19879	-0.140961	-0.187151	-0.342611	0.354942	0.354942	0.169223	0.0396527	0.0468234
CCDC9_S80_M1	-0.0774907	-0.0774907	-0.0419434	-0.199398	-0.416545	0.587643	0.587643	0.656007	0.016457	0.000365725
CCDC9_T95_M1	0.268426	0.268426	0.15132	-0.331294	-0.333607	0.0892144	0.0892144	0.674147	0.00185731	0.092286
CCDC92_S209_M1	NA	NA	1.0931	1.64384	NA	NA	NA	0.000201177	2.74639e-08	NA
CCDC97_S212_M1	0.0428342	0.0428342	-0.0306163	0.233975	0.591707	0.739976	0.739976	0.707015	0.0118485	3.71163e-05
CCM2_S384_M1	-0.131687	-0.131687	-0.0272973	-0.206245	-0.206156	0.762012	0.762012	0.942127	0.354348	0.46973
CCM2_T239_M1	NA	NA	-0.0441554	0.302225	NA	NA	NA	0.709717	0.00392914	NA
CCNB2_S92_M1	0.343339	0.343339	-0.143108	-0.531172	-1.04435	0.313161	0.313161	0.671556	0.0458661	0.00016352
CCNE1_S100_M1	-0.091892	-0.091892	-0.688449	NA	-0.725056	0.894006	0.894006	0.0375344	NA	0.154667
CCNE1_S387_M1	NA	NA	2.90516	3.57615	3.29879	NA	NA	2.06933e-08	3.62736e-10	1.59149e-10
CCNE2_S21_M1	-2.60594	-2.60594	-0.0404634	0.443499	-1.39194	1.76284e-07	1.76284e-07	0.816583	0.00251116	8.9515e-05
CCNK_S324_M2	0.269485	0.269485	NA	1.20417	1.04972	0.114941	0.114941	NA	2.50236e-06	2.02204e-06
CCNK_S328_M2	NA	NA	NA	0.742953	NA	NA	NA	NA	0.000491412	NA
CCNK_S329_M1	-0.169424	-0.169424	0.0608922	0.274736	0.433077	0.338882	0.338882	0.647342	0.0235129	0.000587219
CCNK_S340_M1	-0.516082	-0.516082	0.107845	0.510143	0.365152	0.423297	0.423297	0.581529	0.0330383	0.135574
CCNK_S9_M1	0.187924	0.187924	-0.40759	-0.521198	-0.537552	0.340332	0.340332	0.00857345	0.000327591	0.00148457
CCNL1_S329_M2	0.265644	0.265644	0.256878	-3.59331	-3.42823	0.706422	0.706422	0.345147	2.33054e-12	1.23029e-09
CCNL1_S335_M1	0.435515	0.435515	0.000558362	0.0107635	0.763235	0.293289	0.293289	0.998184	0.958307	0.00434209
CCNL1_S335_M2	-0.284357	-0.284357	0.101891	0.712087	0.457062	0.173949	0.173949	0.541479	3.86849e-05	0.000979722
CCNL1_S341_M2	-0.0920826	-0.0920826	0.111242	-1.47203	0.460692	0.667765	0.667765	0.50933	0.00300408	0.00181331
CCNL1_S352_M1	-0.30018	-0.30018	0.317432	0.992906	0.685346	0.159259	0.159259	0.101161	2.19237e-05	0.00103466
CCNL1_T330_M2	0.265644	0.265644	0.256878	-3.59331	-3.42823	0.706422	0.706422	0.345147	2.33054e-12	1.23029e-09
CCNL2_S330_M1	0.126393	0.126393	-0.62271	-1.19893	-1.25717	0.324481	0.324481	9.69675e-05	7.60913e-08	3.27775e-07
CCNL2_S348_M1	-0.113248	-0.113248	0.179888	-0.153548	-0.723693	0.82505	0.82505	0.206459	0.614029	0.0247577
CCNL2_S369_M1	0.0411668	0.0411668	-0.0254499	-0.610667	0.0920712	0.89089	0.89089	0.871427	0.000592138	0.260249
CCNO_S81_M1	-0.0770411	-0.0770411	0.27506	-1.19353	-0.669049	0.645366	0.645366	0.075047	3.63057e-06	3.39124e-05
CCNT2_S480_M1	0.286306	0.286306	-0.00522159	-0.0199088	-0.633	0.321801	0.321801	0.984541	0.907737	6.83207e-05
CCNT2_S601_M1	0.0481854	0.0481854	-3.13691	-0.994004	-0.75974	0.937451	0.937451	1.18113e-11	0.00364236	0.0378019
CCNT2_Y190_M1	-0.880655	-0.880655	NA	NA	NA	0.0278671	0.0278671	NA	NA	NA
CCNY_S324_M2	-0.213761	-0.213761	0.188117	0.231777	0.0599386	0.236678	0.236678	0.030939	0.0198375	0.470676
CCNY_S326_M1	-0.372326	-0.372326	0.200773	0.191528	-0.0294675	0.107306	0.107306	0.082176	0.147759	0.816588
CCNY_S83_M1	-0.200335	-0.200335	0.168835	0.496658	-0.209121	0.722423	0.722423	0.466067	0.103207	0.381233
CCNY_T103_M1	0.176073	0.176073	0.129953	0.400658	0.262258	0.21844	0.21844	0.339909	0.000778501	0.00956221
CCNY_T110_M1	0.179403	0.179403	-0.246536	NA	0.24702	0.375368	0.375368	0.0310212	NA	0.00393206
CCNY_T331_M2	-0.213761	-0.213761	0.188117	0.231777	0.0599386	0.236678	0.236678	0.030939	0.0198375	0.470676
CCNYL1_S342_M1	-0.161783	-0.161783	0.179942	0.0977967	0.298067	0.309835	0.309835	0.0765882	0.38597	0.0449616
CCNYL1_S344_M1	-0.0667219	-0.0667219	-0.0453205	0.0431894	0.0616035	0.53071	0.53071	0.601653	0.55263	0.410229
CCNYL1_T125_M1	NA	NA	NA	0.173702	NA	NA	NA	NA	0.27729	NA
CCP110_S370_M1	NA	NA	0.459601	NA	NA	NA	NA	0.00331749	NA	NA
CCP110_S372_M1	NA	NA	NA	NA	0.549751	NA	NA	NA	NA	0.00630126
CCP110_S400_M1	-0.55096	-0.55096	-0.152993	-0.999353	-0.600203	0.731236	0.731236	0.897525	0.388373	0.608369
CCT2_S3_M1	-0.20504	-0.20504	-0.0893227	-0.0310492	0.271497	0.649065	0.649065	0.755234	0.833508	0.215383
CCT3_S243_M1	-0.476126	-0.476126	-2.11581	-2.2368	-0.181882	0.00150449	0.00150449	1.43831e-10	1.01928e-11	0.108399
CCT3_S244_M1	-1.82939	-1.82939	0.205056	0.329703	-0.0992442	4.54286e-05	4.54286e-05	0.020155	0.306191	0.623132
CCT5_S463_M1	NA	NA	1.45845	NA	NA	NA	NA	8.34941e-06	NA	NA
CCT7_T4_M1	NA	NA	NA	1.83749	2.47323	NA	NA	NA	6.9039e-08	3.3538e-10
CCT8_S23_M1	0.446206	0.446206	1.17182	3.20094	0.819433	0.388428	0.388428	0.0690056	2.28979e-05	0.164675
CCT8_S380_M1	0.223455	0.223455	0.234555	0.229456	0.107839	0.184189	0.184189	0.00876777	0.175956	0.138307
CCT8_S537_M1	0.418645	0.418645	0.521764	0.679964	0.240555	0.0995392	0.0995392	0.0326576	0.000738977	0.22298
CCT8_Y351_M1	NA	NA	NA	0.320949	-0.00775467	NA	NA	NA	0.471165	0.986165
CCZ1B_S266_M1	-0.168921	-0.168921	0.345771	-0.301006	-0.0361033	0.712694	0.712694	0.146816	0.14974	0.915167
CD276_S525_M1	NA	NA	0.470106	NA	0.951642	NA	NA	0.153987	NA	0.000624662
CD2AP_S458_M1	-0.84732	-0.84732	-0.984573	-0.552179	-0.0566373	0.00787852	0.00787852	0.00119328	0.0149162	0.787717
CD2AP_S510_M1	-0.461922	-0.461922	0.0082829	0.071495	-0.184575	0.0520014	0.0520014	0.963071	0.238991	0.145009
CD2AP_S510_M2	-0.279331	-0.279331	-0.221556	-0.682413	-0.970391	0.156017	0.156017	0.296128	0.000443145	2.11487e-05
CD2AP_S514_M2	-0.279331	-0.279331	-0.221556	-0.682413	-0.970391	0.156017	0.156017	0.296128	0.000443145	2.11487e-05
CD2BP2_S195_M1	0.0204892	0.0204892	0.0469797	0.0281511	-0.050322	0.897799	0.897799	0.619385	0.710098	0.572453
CD2BP2_S247_M1	NA	NA	NA	6.03468	NA	NA	NA	NA	4.40553e-14	NA
CD2BP2_T236_M1	NA	NA	3.91974	NA	NA	NA	NA	5.33474e-11	NA	NA
CD2BP2_T243_M1	0.394247	0.394247	NA	NA	1.57646	0.0116591	0.0116591	NA	NA	1.02621e-08
CD33_T303_M1	NA	NA	NA	-0.1382	NA	NA	NA	NA	0.216299	NA
CD44_S704_M1	-0.163338	-0.163338	NA	NA	-1.07917	0.212892	0.212892	NA	NA	5.76852e-08
CD44_S706_M1	0.0471482	0.0471482	0.0505031	-0.574258	-0.912218	0.735635	0.735635	0.685975	0.0034228	2.82108e-06
CD44_S717_M1	0.475277	0.475277	0.394231	-0.405355	0.196292	0.283272	0.283272	0.350778	0.248641	0.229259
CD44_T720_M1	0.286749	0.286749	0.261644	-0.590086	-4.81592	0.152675	0.152675	0.004271	1.14739e-05	2.88309e-12
CDC16_S560_M1	-0.0901973	-0.0901973	0.358932	0.362618	0.626622	0.75378	0.75378	0.0655152	0.00470272	0.00191904
CDC20_S41_M1	-0.291633	-0.291633	-0.683274	-2.57306	-1.90635	0.249752	0.249752	0.00699205	6.5772e-09	3.9012e-08
CDC20_T106_M1	-0.183257	-0.183257	-0.822754	-2.27808	-3.14536	0.340454	0.340454	0.000321814	4.97924e-08	3.08322e-10
CDC20_T108_M1	0.0385538	0.0385538	-0.395962	-2.73687	-4.3381	0.851009	0.851009	0.011457	4.59366e-10	2.3313e-11
CDC20_T55_M2	-0.0587765	-0.0587765	-0.912782	-3.39842	-3.55107	0.91336	0.91336	0.0102872	7.8241e-09	7.29915e-05
CDC20_T59_M2	-0.0587765	-0.0587765	-0.912782	-3.39842	-3.55107	0.91336	0.91336	0.0102872	7.8241e-09	7.29915e-05
CDC20_T70_M1	-0.373311	-0.373311	-0.0514894	0.266307	-2.71537	0.0768076	0.0768076	0.73504	0.0239212	8.01211e-10
CDC23_S576_M1	-0.0540898	-0.0540898	-0.663282	-0.929763	-1.16018	0.816074	0.816074	0.000309657	0.00280481	0.00087508
CDC23_S588_M1	0.165404	0.165404	0.515385	0.152468	0.443719	0.606056	0.606056	0.120389	0.63526	0.155
CDC23_T565_M1	0.148825	0.148825	0.0337237	0.280984	0.949932	0.522369	0.522369	0.81795	0.0085653	2.49833e-06
CDC23_T582_M1	0.201891	0.201891	-0.661442	-1.59179	-0.902903	0.385201	0.385201	0.000105847	1.0385e-06	3.4385e-06
CDC25B_S238_M1	-0.49225	-0.49225	0.337807	-5.76395	-5.6076	0.296346	0.296346	0.316128	7.80245e-14	2.39322e-11
CDC25B_S249_M1	0.254208	0.254208	-0.596664	-1.54685	-0.607592	0.699101	0.699101	0.147902	0.00017363	0.00435602
CDC25B_S375_M1	0.460375	0.460375	0.0941108	-5.34591	-5.1264	0.288664	0.288664	0.645444	3.6322e-14	4.31257e-11
CDC25C_S263_M1	9.77363e-05	9.77363e-05	0.223418	-0.305924	-1.55475	0.999543	0.999543	0.0310558	0.00672148	1.62759e-08
CDC25C_S277_M1	-0.53212	-0.53212	0.842991	0.567212	0.924272	0.00665946	0.00665946	0.0433259	0.00107158	4.13825e-06
CDC25C_T261_M1	NA	NA	0.703374	-0.139302	NA	NA	NA	4.53805e-06	0.240359	NA
CDC25C_T48_M1	-0.365419	-0.365419	-0.337293	-0.314046	-3.07305	0.32296	0.32296	0.47674	0.00358439	2.97176e-09
CDC26_S42_M1	0.0287103	0.0287103	-0.0977947	-0.146639	0.146248	0.943642	0.943642	0.636293	0.323064	0.482489
CDC26_S51_M1	NA	NA	-0.25768	-1.09988	NA	NA	NA	0.586715	0.00839864	NA
CDC27_S364_M1	-0.370828	-0.370828	-0.252802	-0.493222	-0.114384	0.0727228	0.0727228	0.0114246	0.000151637	0.544437
CDC37L1_S32_M1	0.284744	0.284744	NA	NA	NA	0.0743787	0.0743787	NA	NA	NA
CDC42BPA_S1545_M1	NA	NA	NA	1.80487	NA	NA	NA	NA	2.49464e-06	NA
CDC42BPA_T992_M1	0.256456	0.256456	0.519705	-0.569159	-1.4401	0.513763	0.513763	0.0904713	0.0186595	1.1402e-05
CDC42BPB_S1690_M1	-0.216121	-0.216121	-0.0480104	0.200503	0.142846	0.503375	0.503375	0.704279	0.377376	0.204651
CDC42BPB_S1690_M2	-0.0266311	-0.0266311	0.262683	0.780865	0.966204	0.925795	0.925795	0.108659	0.00164813	0.000342334
CDC42BPB_S1693_M2	-0.0266311	-0.0266311	0.262683	0.780865	0.966204	0.925795	0.925795	0.108659	0.00164813	0.000342334
CDC42BPG_S1482_M1	0.139643	0.139643	-0.115294	-0.0824374	-0.370983	0.538451	0.538451	0.241486	0.424493	0.00201823
CDC42BPG_S1484_M1	NA	NA	NA	NA	4.94007	NA	NA	NA	NA	1.98279e-10
CDC42EP1_S101_M1	NA	NA	1.77223	NA	NA	NA	NA	2.49159e-09	NA	NA
CDC42EP1_S121_M1	0.543124	0.543124	-0.220774	-0.802254	-0.44848	0.130384	0.130384	0.307638	0.00011204	0.00252239
CDC42EP1_S192_M1	0.362211	0.362211	-0.60166	-0.347357	-0.371506	0.0164003	0.0164003	0.00170923	0.0196238	0.00244631
CDC42EP1_S350_M1	NA	NA	0.189136	-0.356985	NA	NA	NA	0.0549389	0.0577483	NA
CDC42EP2_S109_M1	-0.5359	-0.5359	-0.870452	-4.09946	-3.99648	0.193744	0.193744	0.00971908	1.12512e-12	3.42445e-10
CDC42EP2_S141_M1	-0.674712	-0.674712	-0.184917	-0.306907	-0.38246	0.0936848	0.0936848	0.343366	0.0227398	0.0139371
CDC42EP3_S100_M1	-0.00684392	-0.00684392	-0.24135	0.145372	0.262694	0.977694	0.977694	0.146582	0.273552	0.0661849
CDC42EP3_S89_M1	-0.308997	-0.308997	-0.217217	0.309921	0.293019	0.0288035	0.0288035	0.0684265	0.00632593	0.0097291
CDC42EP4_S109_M1	-0.288528	-0.288528	-0.33374	-0.514361	-0.858059	0.364733	0.364733	0.163789	0.0116908	0.0131489
CDC42EP4_S118_M1	0.0868526	0.0868526	-0.0316441	-0.168128	-0.407976	0.892862	0.892862	0.909042	0.399934	0.131257
CDC42EP4_S138_M2	-0.130139	-0.130139	-3.06334	-3.18539	-3.08025	0.353322	0.353322	9.96826e-12	1.19718e-12	8.24523e-11
CDC42EP4_S142_M2	0.0252747	0.0252747	-1.39808	-4.57117	-2.13185	0.868279	0.868279	3.59288e-07	6.82593e-14	2.43702e-08
CDC42EP4_S174_M1	-0.243132	-0.243132	-0.477847	-0.819469	0.396818	0.190697	0.190697	0.00140116	1.22589e-06	0.000714442
CDC42EP4_S18_M1	-0.31981	-0.31981	0.00461291	0.348046	-0.251039	0.221048	0.221048	0.974916	0.0460856	0.216087
CDC42EP4_S292_M1	-0.21046	-0.21046	-0.291722	-0.21463	-0.417845	0.309732	0.309732	0.0112767	0.329909	0.00709658
CDC42EP4_S292_M2	-0.0741945	-0.0741945	0.49691	-0.638947	-0.743892	0.661961	0.661961	0.00785314	3.00065e-05	7.35067e-05
CDC42EP4_S295_M2	-0.0741945	-0.0741945	0.49691	-0.638947	-0.743892	0.661961	0.661961	0.00785314	3.00065e-05	7.35067e-05
CDC42EP4_S322_M1	-0.557312	-0.557312	-2.54038	-2.66008	-2.55166	0.0677104	0.0677104	6.16773e-10	6.94471e-11	3.39449e-08
CDC42EP4_S64_M1	-0.0631848	-0.0631848	-0.286285	-0.666518	-0.757505	0.817384	0.817384	0.19832	0.000538771	0.000227259
CDC5L_S303_M1	0.531703	0.531703	0.0103767	-0.114945	0.234899	0.0130904	0.0130904	0.94742	0.311987	0.154222
CDC5L_T377_M1	0.113179	0.113179	0.0736417	-0.139728	-0.362122	0.583893	0.583893	0.589283	0.142349	0.0163146
CDC5L_T385_M1	-0.213674	-0.213674	0.565543	0.499032	0.0810132	0.524552	0.524552	0.0132468	0.0262032	0.699737
CDC5L_T385_M2	-0.0922031	-0.0922031	0.0451608	0.139798	-0.523145	0.515454	0.515454	0.66889	0.069095	0.00140505
CDC5L_T396_M1	-0.135349	-0.135349	0.110844	-0.00600182	-0.163873	0.560817	0.560817	0.546358	0.937367	0.267869
CDC5L_T396_M2	-0.0150428	-0.0150428	-0.0341884	0.0783761	-0.490788	0.946798	0.946798	0.719353	0.27336	0.0211802
CDC5L_T404_M1	NA	NA	NA	-0.761493	NA	NA	NA	NA	0.000167396	NA
CDC5L_T429_M1	NA	NA	-0.304728	NA	NA	NA	NA	0.0971534	NA	NA
CDC6_S45_M1	1.1669	1.1669	-2.0082	-2.12789	-2.03471	0.00947673	0.00947673	3.47834e-09	3.44595e-10	1.4087e-07
CDCA2_S309_M1	0.202554	0.202554	NA	NA	NA	0.46347	0.46347	NA	NA	NA
CDCA2_S400_M1	0.136395	0.136395	0.158942	-0.508722	-0.480042	0.525475	0.525475	0.179715	0.00320593	6.59276e-05
CDCA2_S407_M1	0.123743	0.123743	0.152898	-0.381506	-0.444255	0.275186	0.275186	0.183218	0.0103111	0.0112683
CDCA2_S591_M1	0.255228	0.255228	-0.358681	-0.993077	-0.553364	0.458615	0.458615	0.0852664	0.00155548	0.0392694
CDCA2_S756_M1	-0.113315	-0.113315	-0.287524	-2.42061	-1.59974	0.649633	0.649633	0.210763	1.44028e-06	4.20252e-08
CDCA2_S936_M1	0.232959	0.232959	-0.65326	-1.24411	-1.35724	0.654094	0.654094	0.000452885	7.66486e-06	6.29992e-07
CDCA2_S977_M1	0.203228	0.203228	0.149358	-0.159366	0.613888	0.555535	0.555535	0.42068	0.384173	0.0227918
CDCA3_S199_M2	-0.00848138	-0.00848138	-1.76577	-2.13667	-2.03382	0.988802	0.988802	0.00137775	3.74522e-10	1.58735e-07
CDCA3_S87_M1	-0.40436	-0.40436	-0.35412	-0.52283	-1.00918	0.374971	0.374971	0.126216	0.00894649	0.000335279
CDCA3_T202_M2	-0.00848138	-0.00848138	-1.76577	-2.13667	-2.03382	0.988802	0.988802	0.00137775	3.74522e-10	1.58735e-07
CDCA3_T70_M1	-0.429768	-0.429768	-0.495055	-0.409042	-5.00889	0.179877	0.179877	0.00473029	0.0248277	1.14729e-11
CDCA5_S209_M1	0.0808007	0.0808007	-0.641323	-1.90892	-1.59212	0.567591	0.567591	0.00027361	2.24559e-07	3.20542e-06
CDCA5_S35_M1	-0.250815	-0.250815	NA	NA	-0.414871	0.110253	0.110253	NA	NA	0.000938141
CDCA5_S75_M1	0.518289	0.518289	-0.466934	-0.904389	-0.131783	0.631969	0.631969	0.508679	0.181408	0.876966
CDCA8_S219_M1	-0.0902555	-0.0902555	0.0249351	-1.12159	-3.76055	0.757201	0.757201	0.917687	0.00140015	3.73256e-10
CDCA8_T106_M1	-0.403494	-0.403494	NA	NA	NA	0.0386247	0.0386247	NA	NA	NA
CDH1_S793_M1	-0.264161	-0.264161	0.423564	0.823259	0.404438	0.654094	0.654094	0.445891	0.0629913	0.125413
CDK1_T161_M1	0.671423	0.671423	0.983006	1.34625	0.576825	0.0839075	0.0839075	0.0054741	0.00152504	0.00945373
CDK10_T196_M1	-0.14088	-0.14088	0.611258	0.400927	0.0361567	0.701606	0.701606	0.012514	0.0689648	0.896003
CDK11A_T583_M1	0.0153361	0.0153361	0.757221	0.352106	0.0783386	0.981996	0.981996	0.124816	0.419394	0.866622
CDK11B_S234_M1	-0.228277	-0.228277	0.419408	0.541082	0.382558	0.711329	0.711329	0.255193	0.274033	0.523871
CDK11B_S283_M1	-0.0210062	-0.0210062	0.517513	0.542977	0.683505	0.942094	0.942094	0.00628865	0.000968354	5.35142e-05
CDK11B_S47_M1	0.00298424	0.00298424	0.277129	-0.00888464	-0.117238	0.988451	0.988451	0.337153	0.982242	0.81815
CDK11B_S589_M1	-0.189484	-0.189484	0.153785	0.251764	0.22677	0.508624	0.508624	0.408205	0.0699268	0.282311
CDK11B_S65_M1	-0.0711159	-0.0711159	0.153139	0.245167	0.158272	0.795217	0.795217	0.29844	0.139636	0.350564
CDK11B_S752_M1	0.226481	0.226481	-0.193841	0.262516	0.302515	0.152858	0.152858	0.517731	0.041011	0.0158183
CDK11B_S752_M2	-0.147972	-0.147972	-0.057314	-0.00753041	-0.342652	0.282772	0.282772	0.47558	0.902901	0.000569848
CDK11B_T595_M1	-0.212099	-0.212099	0.576586	0.47165	0.372618	0.587451	0.587451	0.0598528	0.0143625	0.194255
CDK11B_T751_M1	0.0670902	0.0670902	0.0417324	-0.0122633	0.00693898	0.613075	0.613075	0.575322	0.845976	0.927929
CDK11B_T751_M2	-0.147972	-0.147972	-0.057314	-0.00753041	-0.342652	0.282772	0.282772	0.47558	0.902901	0.000569848
CDK12_S1083_M1	-0.00156239	-0.00156239	0.109002	0.406848	0.203506	0.993852	0.993852	0.341739	0.00013268	0.111737
CDK12_S291_M2	-0.537459	-0.537459	-0.441889	-0.770201	-0.902876	0.0004123	0.0004123	0.000227987	1.58745e-06	3.32531e-07
CDK12_S293_M2	-0.537459	-0.537459	-0.441889	-0.770201	-0.902876	0.0004123	0.0004123	0.000227987	1.58745e-06	3.32531e-07
CDK12_S383_M2	-0.29258	-0.29258	0.037446	0.34934	0.233222	0.127928	0.127928	0.748844	0.00159384	0.0476457
CDK12_S385_M1	NA	NA	0.378567	0.981029	1.43548	NA	NA	0.0139993	5.21422e-05	6.96776e-06
CDK12_S385_M2	-0.29258	-0.29258	0.037446	0.34934	0.233222	0.127928	0.127928	0.748844	0.00159384	0.0476457
CDK12_S423_M1	-0.105066	-0.105066	-0.332834	-0.49979	-0.207202	0.485986	0.485986	0.0054741	9.49535e-05	0.0757775
CDK12_S644_M1	-0.439742	-0.439742	-0.445229	-0.350027	-0.235844	0.309196	0.309196	0.136723	0.101639	0.252651
CDK12_S681_M1	0.243967	0.243967	0.403382	0.57832	0.868445	0.162632	0.162632	0.0190141	0.000620048	0.000109362
CDK12_S681_M2	-0.139524	-0.139524	0.0530282	0.0474396	0.0105268	0.71933	0.71933	0.754698	0.801104	0.968274
CDK12_S685_M2	-0.155286	-0.155286	0.121812	0.113754	0.0239969	0.661666	0.661666	0.399415	0.553462	0.928127
CDK12_T1244_M1	NA	NA	NA	-0.245198	NA	NA	NA	NA	0.402832	NA
CDK12_T57_M1	0.0476801	0.0476801	NA	NA	NA	0.807055	0.807055	NA	NA	NA
CDK12_T667_M2	0.0418378	0.0418378	-0.396543	-0.291115	-0.133969	0.886359	0.886359	0.0868987	0.406736	0.622074
CDK12_T692_M1	0.3967	0.3967	0.215368	0.0714556	0.186964	0.350762	0.350762	0.414068	0.840659	0.535898
CDK12_T893_M1	0.310244	0.310244	-0.0244094	0.308924	0.574021	0.181626	0.181626	0.876643	0.0051821	0.00101522
CDK13_S1153_M1	-0.160199	-0.160199	NA	NA	NA	0.3852	0.3852	NA	NA	NA
CDK13_S317_M1	NA	NA	NA	6.68286	NA	NA	NA	NA	1.38258e-13	NA
CDK13_T1058_M1	NA	NA	NA	-0.279254	NA	NA	NA	NA	0.0541142	NA
CDK13_T1246_M1	0.0637421	0.0637421	0.0499905	0.030325	0.0657699	0.783286	0.783286	0.593822	0.76827	0.537313
CDK13_T531_M1	-0.141549	-0.141549	-0.111379	-0.181247	-0.296847	0.611699	0.611699	0.499413	0.26075	0.0018266
CDK13_T871_M1	-0.635561	-0.635561	NA	NA	NA	0.127425	0.127425	NA	NA	NA
CDK16_S119_M1	-0.191203	-0.191203	0.0109596	0.437682	0.513726	0.639119	0.639119	0.960717	0.113173	0.0745932
CDK16_S138_M1	-0.594847	-0.594847	-0.128092	-0.0457184	-0.325594	0.00824104	0.00824104	0.431407	0.671776	0.00263912
CDK16_S153_M1	-0.174495	-0.174495	0.16159	0.347359	0.356557	0.497648	0.497648	0.383723	0.00123175	0.0166115
CDK17_S137_M1	0.460515	0.460515	-0.0847333	-0.0442569	0.0362773	0.675053	0.675053	0.765965	0.687832	0.964848
CDK17_S146_M1	-0.649662	-0.649662	-0.404999	-0.627811	-0.371404	0.0303479	0.0303479	0.0147851	1.82233e-05	0.007963
CDK17_S180_M1	0.186031	0.186031	-0.362127	-0.142467	-0.346112	0.698869	0.698869	0.0301381	0.0868501	0.00945373
CDK17_S75_M1	NA	NA	NA	2.45153	NA	NA	NA	NA	7.93462e-09	NA
CDK17_T124_M1	NA	NA	NA	NA	3.02878	NA	NA	NA	NA	3.8693e-11
CDK18_S132_M1	0.125106	0.125106	0.273443	0.46221	0.248801	0.767735	0.767735	0.207306	0.00629133	0.14066
CDK18_S14_M1	0.398194	0.398194	0.457525	0.294875	-0.204375	0.235591	0.235591	0.0323873	0.0667736	0.410229
CDK18_S74_M1	-0.482292	-0.482292	-0.291272	-0.592638	-0.384299	0.0672046	0.0672046	0.048098	0.000636212	0.00258784
CDK18_S89_M1	0.279329	0.279329	0.190248	-0.0731897	0.32508	0.181622	0.181622	0.0883354	0.601199	0.0417292
CDK18_S98_M1	-0.53445	-0.53445	0.31093	0.452358	0.0814083	0.351938	0.351938	0.413941	0.000374032	0.858659
CDK3_T14_M1	0.338721	0.338721	0.378044	-0.84864	-1.84065	0.455687	0.455687	0.241668	0.012729	1.0287e-05
CDK3_T14_M2	0.174714	0.174714	0.301261	0.0335467	-0.808965	0.210766	0.210766	0.158802	0.788581	0.000848545
CDK3_T158_M1	0.153988	0.153988	0.756277	1.12437	0.622484	0.399002	0.399002	0.000509317	0.000193674	0.00314278
CDK3_T160_M1	0.562699	0.562699	1.17438	1.57921	0.917507	0.126963	0.126963	0.000184296	1.39468e-05	2.34953e-05
CDK3_Y15_M1	-0.254278	-0.254278	-0.0986938	-0.153613	-1.03402	0.0719463	0.0719463	0.3707	0.370103	2.26419e-06
CDK3_Y15_M2	0.174714	0.174714	0.301261	0.0335467	-0.808965	0.210766	0.210766	0.158802	0.788581	0.000848545
CDK3_Y19_M1	0.227525	0.227525	-0.0943851	0.225316	-0.324033	0.526902	0.526902	0.693414	0.440693	0.121336
CDK4_S267_M2	0.550299	0.550299	-0.283119	-1.13652	-0.339056	0.020684	0.020684	0.00932791	1.55211e-08	0.125023
CDK4_T277_M2	0.550299	0.550299	-0.283119	-1.13652	-0.339056	0.020684	0.020684	0.00932791	1.55211e-08	0.125023
CDK7_T170_M1	0.456404	0.456404	0.698159	0.727518	0.686029	0.373023	0.373023	0.0272204	0.0412914	0.0137954
CDK7_T170_M2	0.586374	0.586374	NA	NA	0.668688	0.00031728	0.00031728	NA	NA	2.26089e-06
CDK7_Y169_M2	0.586374	0.586374	NA	NA	0.668688	0.00031728	0.00031728	NA	NA	2.26089e-06
CDK9_S347_M1	-0.179486	-0.179486	0.0236918	0.245378	0.0390525	0.499031	0.499031	0.880161	0.0945623	0.842288
CDK9_T186_M1	-0.0558702	-0.0558702	-0.188989	-0.256456	NA	0.858992	0.858992	0.062481	0.0223734	NA
CDKN1A_S130_M1	-0.0531438	-0.0531438	0.504976	1.71366	2.12349	0.747981	0.747981	0.000708884	1.75712e-08	2.90266e-09
CDKN1A_S137_M1	0.183511	0.183511	0.759926	-1.82674	6.62512	0.44271	0.44271	0.000355264	3.24719e-10	4.16239e-12
CDKN1A_S98_M1	NA	NA	NA	4.34798	NA	NA	NA	NA	7.81061e-13	NA
CDKN1A_T97_M1	NA	NA	0.0831408	NA	NA	NA	NA	0.430349	NA	NA
CDKN1C_S299_M1	-0.298887	-0.298887	0.808076	-2.99658	-2.89003	0.208631	0.208631	0.000156811	7.69112e-12	3.69511e-09
CDR2_S311_M1	0.0930362	0.0930362	-0.28092	-0.347697	-0.628455	0.680289	0.680289	0.215634	0.086851	0.00530178
CDR2_T313_M1	NA	NA	-1.37853	NA	NA	NA	NA	0.002611	NA	NA
CDR2L_S318_M1	-0.364534	-0.364534	-1.06798	0.855654	0.534294	0.0611319	0.0611319	3.56153e-08	0.00012836	0.000324323
CDR2L_T67_M1	-0.410563	-0.410563	-0.07655	-0.270324	NA	0.0299371	0.0299371	0.744691	0.0175727	NA
CDS2_S21_M1	0.19558	0.19558	0.297604	0.0184975	0.566341	0.21961	0.21961	0.0522152	0.931527	0.0123893
CDS2_S33_M1	-0.172852	-0.172852	-0.315841	-0.427473	-0.0737612	0.178188	0.178188	0.0145202	0.000279835	0.514298
CDS2_S35_M1	0.167334	0.167334	-0.236289	-0.585181	0.245357	0.497364	0.497364	0.297413	0.00525013	0.211314
CDS2_S41_M1	-0.217296	-0.217296	0.0303143	0.0202892	0.369549	0.406515	0.406515	0.889453	0.914197	0.0481013
CDT1_S316_M1	-0.0139837	-0.0139837	0.430294	-1.80331	-2.21668	0.95636	0.95636	0.000826697	1.40329e-08	1.96065e-06
CDT1_S318_M1	-0.283622	-0.283622	0.0763422	-2.51339	-2.91992	0.194615	0.194615	0.618693	7.60726e-12	9.784e-12
CDT1_S73_M1	-0.447035	-0.447035	-0.140586	-0.742258	-0.370524	0.322723	0.322723	0.129997	0.000148773	0.322169
CDV3_S106_M1	0.056187	0.056187	-0.322268	-0.0722452	0.171368	0.894697	0.894697	0.310264	0.803301	0.561076
CDV3_S107_M1	0.0748445	0.0748445	0.178189	0.398432	0.18764	0.790369	0.790369	0.401447	0.0328032	0.327964
CDV3_T182_M1	1.10664	1.10664	-0.887938	-7.86584	-7.76295	0.000947004	0.000947004	0.000266186	2.54861e-14	6.00742e-12
CDYL_S201_M1	-1.71484	-1.71484	0.236691	0.517701	-2.16395	1.96319e-08	1.96319e-08	0.0647175	0.000618006	4.72739e-09
CDYL_S216_M1	0.0692344	0.0692344	0.0601497	-0.423425	-0.272696	0.794264	0.794264	0.62485	0.00772768	0.0650532
CDYL_T230_M1	0.197891	0.197891	0.327506	0.195945	-0.330458	0.118622	0.118622	0.00822564	0.0470903	0.233532
CEBPB_S231_M1	NA	NA	NA	-0.273833	NA	NA	NA	NA	0.00723435	NA
CECR2_S422_M1	NA	NA	2.78081	NA	NA	NA	NA	1.27576e-11	NA	NA
CELSR1_S2764_M1	-0.971584	-0.971584	NA	-0.0464621	NA	0.284845	0.284845	NA	0.959676	NA
CELSR1_S2867_M1	0.52133	0.52133	0.215304	1.19391	0.441744	0.0586831	0.0586831	0.07117	7.08819e-07	0.0609056
CENPA_S17_M2	-0.399973	-0.399973	-0.165804	0.0641776	-0.00986384	0.0892144	0.0892144	0.206788	0.577013	0.942583
CENPA_S19_M2	-0.399973	-0.399973	-0.165804	0.0641776	-0.00986384	0.0892144	0.0892144	0.206788	0.577013	0.942583
CENPB_S156_M1	-0.216066	-0.216066	-0.172153	-0.0422301	-0.404225	0.311719	0.311719	0.352387	0.78637	0.060401
CENPC_S127_M1	0.238086	0.238086	NA	NA	NA	0.169395	0.169395	NA	NA	NA
CENPC_S177_M1	-0.0315964	-0.0315964	-0.384129	-0.492085	-1.59226	0.933251	0.933251	0.0437603	0.0857638	6.9861e-06
CENPC_S225_M1	-0.229262	-0.229262	0.0995245	0.0556545	-0.243932	0.155715	0.155715	0.237497	0.628147	0.0525417
CENPC_S769_M1	0.147008	0.147008	-0.134253	-0.300383	-0.491777	0.212459	0.212459	0.177369	0.00660942	0.00151595
CENPC_S773_M1	0.151866	0.151866	0.558568	-1.18704	0.0490701	0.679156	0.679156	5.42626e-05	2.09805e-05	0.759635
CENPC_T130_M1	NA	NA	NA	NA	-0.843999	NA	NA	NA	NA	0.00209546
CENPC_T379_M1	NA	NA	-0.301327	NA	NA	NA	NA	0.0274664	NA	NA
CENPC_T734_M1	0.769598	0.769598	0.222699	NA	NA	0.000351658	0.000351658	0.0485709	NA	NA
CENPC_Y385_M1	4.08019	4.08019	3.54952	NA	NA	1.26414e-09	1.26414e-09	2.76057e-12	NA	NA
CENPF_S2911_M1	0.226268	0.226268	0.218931	-0.347932	-2.20352	0.697346	0.697346	0.402258	0.0310065	1.0377e-07
CENPF_S3023_M1	0.16608	0.16608	-0.65839	-3.24131	-3.93131	0.458447	0.458447	0.00298258	9.05413e-09	5.79009e-10
CENPF_S3079_M1	-0.278229	-0.278229	-0.462289	NA	-0.22945	0.0681281	0.0681281	0.00177895	NA	0.0637166
CENPF_T144_M1	0.463387	0.463387	-0.5125	NA	NA	0.0160685	0.0160685	0.0038488	NA	NA
CENPF_T154_M1	-0.267151	-0.267151	0.148637	-2.45809	-2.45051	0.412338	0.412338	0.737414	2.78682e-11	2.64287e-08
CENPF_T1710_M1	NA	NA	NA	0.0589841	-0.0177946	NA	NA	NA	0.750549	0.927929
CENPV_T101_M1	NA	NA	0.0721061	-0.0121126	NA	NA	NA	0.352361	0.809267	NA
CEP131_S105_M2	-0.185591	-0.185591	-0.756159	-2.01143	-2.44239	0.316754	0.316754	8.65213e-06	7.20902e-10	1.78228e-08
CEP131_S381_M1	0.123899	0.123899	0.132398	-6.39626	-6.29078	0.504089	0.504089	0.267572	1.58203e-14	2.84901e-12
CEP131_S78_M1	-0.36033	-0.36033	-0.310343	-0.533551	-0.507242	0.441244	0.441244	0.0853173	0.0225939	0.0133254
CEP131_S89_M1	-0.335763	-0.335763	0.253688	0.0240027	-0.600027	0.14179	0.14179	0.0794017	0.745336	0.000331776
CEP131_T312_M1	NA	NA	5.04257	NA	NA	NA	NA	1.50774e-10	NA	NA
CEP131_T96_M1	NA	NA	NA	NA	-0.291563	NA	NA	NA	NA	0.00274206
CEP131_T96_M2	-0.185591	-0.185591	-0.756159	-2.01143	-2.44239	0.316754	0.316754	8.65213e-06	7.20902e-10	1.78228e-08
CEP135_S253_M1	0.186274	0.186274	0.141224	0.156374	0.309455	0.399984	0.399984	0.285178	0.362072	0.0265335
CEP135_S439_M1	-0.210658	-0.210658	0.190065	0.00663962	-0.405419	0.379402	0.379402	0.307631	0.970104	0.03113
CEP152_S1461_M1	0.364506	0.364506	-0.0901588	-0.199806	-0.128058	0.17246	0.17246	0.628589	0.333653	0.47919
CEP170_S1019_M1	-0.556398	-0.556398	-0.0536228	0.21986	0.554098	0.179361	0.179361	0.891761	0.222482	0.0326811
CEP170_S1112_M1	0.111063	0.111063	-0.100087	0.0113721	-0.111056	0.5658	0.5658	0.628989	0.941471	0.467347
CEP170_S1160_M2	-0.154339	-0.154339	-0.301286	-0.129923	0.325485	0.194983	0.194983	0.100117	0.113301	0.0170637
CEP170_S1162_M2	NA	NA	NA	3.23407	NA	NA	NA	NA	1.52903e-12	NA
CEP170_S1165_M1	0.391467	0.391467	0.199871	0.503676	0.26546	0.0135822	0.0135822	0.327352	0.0136216	0.148741
CEP170_S1165_M2	-0.154339	-0.154339	-0.301286	-0.129923	0.325485	0.194983	0.194983	0.100117	0.113301	0.0170637
CEP170_S1529_M1	-0.357802	-0.357802	NA	NA	NA	0.00933178	0.00933178	NA	NA	NA
CEP170_S356_M2	0.106154	0.106154	0.153729	0.49039	0.193349	0.612055	0.612055	0.363388	0.00933944	0.188282
CEP170_S359_M1	-0.238869	-0.238869	-3.38049	0.817762	0.29086	0.305574	0.305574	1.34177e-11	5.13657e-05	0.342051
CEP170_S359_M2	0.106154	0.106154	0.153729	0.49039	0.193349	0.612055	0.612055	0.363388	0.00933944	0.188282
CEP170_S379_M1	-0.353525	-0.353525	-0.019637	0.17151	-0.322009	0.266215	0.266215	0.924732	0.293089	0.0566176
CEP170_S450_M1	0.178649	0.178649	-0.0474151	0.940081	0.459112	0.574444	0.574444	0.91598	0.000458599	0.00499445
CEP170_S450_M2	0.442382	0.442382	NA	1.93908	1.01247	0.0984889	0.0984889	NA	6.11297e-07	3.90046e-05
CEP170_S452_M2	0.442382	0.442382	NA	1.93908	1.01247	0.0984889	0.0984889	NA	6.11297e-07	3.90046e-05
CEP170_S838_M1	0.241768	0.241768	0.122081	0.300613	0.522535	0.383239	0.383239	0.499874	0.216606	0.0243968
CEP170_S881_M1	0.52621	0.52621	-0.263724	0.574434	0.846833	0.543571	0.543571	0.540811	0.0295124	0.00178949
CEP170_S942_M1	3.19786	3.19786	NA	NA	NA	3.61872e-08	3.61872e-08	NA	NA	NA
CEP170_T1533_M1	-1.5457	-1.5457	0.0925391	-0.14645	-0.61514	0.000876118	0.000876118	0.783817	0.669366	0.110465
CEP170_T503_M1	NA	NA	4.38158	NA	NA	NA	NA	5.72045e-10	NA	NA
CEP170_T948_M1	NA	NA	NA	NA	0.0301631	NA	NA	NA	NA	0.840152
CEP170B_S1135_M1	-0.136956	-0.136956	0.389897	0.119405	-4.06416	0.506561	0.506561	0.0335293	0.437506	1.37851e-10
CEP170B_S1199_M1	-0.631031	-0.631031	-0.666798	-0.104598	-0.745518	0.179877	0.179877	0.0402773	0.784848	0.000183429
CEP170B_S1548_M1	0.000168664	0.000168664	0.0832734	0.086913	0.232783	0.998968	0.998968	0.450582	0.193298	0.0061925
CEP170B_S1574_M1	-0.150128	-0.150128	-0.19326	-0.215408	-0.463446	0.640876	0.640876	0.363135	0.0373933	0.00211357
CEP170B_S360_M1	NA	NA	0.251236	NA	NA	NA	NA	0.135685	NA	NA
CEP170B_S362_M1	NA	NA	-0.28056	NA	NA	NA	NA	0.00503949	NA	NA
CEP170B_S597_M1	-0.0969713	-0.0969713	0.0940547	-0.838882	-1.09378	0.603222	0.603222	0.322996	3.96978e-06	5.49642e-08
CEP170B_S601_M1	0.360428	0.360428	NA	NA	NA	0.0114023	0.0114023	NA	NA	NA
CEP170B_S619_M1	0.029798	0.029798	-0.123851	-0.926619	-0.705993	0.883501	0.883501	0.364219	1.97983e-05	6.39666e-05
CEP170B_S655_M1	-0.157031	-0.157031	0.128499	-0.0446294	-0.3374	0.411677	0.411677	0.300194	0.816808	0.00549819
CEP170B_S772_M1	0.156965	0.156965	-0.213795	-0.554601	-0.326036	0.514133	0.514133	0.511916	0.0778106	0.244524
CEP170B_S829_M2	0.166692	0.166692	0.127721	0.458501	-0.141314	0.638224	0.638224	0.862933	0.374388	0.831865
CEP170B_S853_M1	-0.376844	-0.376844	0.120628	-0.24517	-0.657217	0.182368	0.182368	0.583811	0.212198	0.0271009
CEP170B_S888_M1	-0.789244	-0.789244	0.626167	0.736449	-2.39544	0.206899	0.206899	0.000926669	0.016283	2.82071e-08
CEP170B_T825_M2	0.166692	0.166692	0.127721	0.458501	-0.141314	0.638224	0.638224	0.862933	0.374388	0.831865
CEP192_S1200_M1	-0.0649553	-0.0649553	-0.100979	0.118423	-0.489103	0.794645	0.794645	0.684625	0.273028	0.000514703
CEP192_S1755_M1	0.12591	0.12591	-0.0794223	-0.659955	-0.584184	0.450926	0.450926	0.703487	0.0257186	0.025051
CEP350_S2460_M1	-0.325506	-0.325506	-0.0682256	-0.0435574	-0.63301	0.195405	0.195405	0.707526	0.693164	0.000177352
CEP350_T2117_M1	-0.109429	-0.109429	-0.202824	-0.111349	-0.339664	0.848655	0.848655	0.490199	0.735652	0.193428
CEP43_S156_M1	0.304402	0.304402	0.573463	0.273763	0.222906	0.360029	0.360029	0.0415549	0.276739	0.371465
CEP43_S156_M2	-0.034449	-0.034449	0.0604038	0.267902	0.149323	0.799614	0.799614	0.504555	0.00437873	0.096376
CEP43_S160_M1	0.412032	0.412032	-0.165248	-0.0407722	0.369579	0.199745	0.199745	0.445219	0.825039	0.0438936
CEP43_S160_M2	-0.034449	-0.034449	0.0604038	0.267902	0.149323	0.799614	0.799614	0.504555	0.00437873	0.096376
CEP55_S425_M2	0.322265	0.322265	-0.465674	-2.81249	-1.20704	0.486129	0.486129	0.0230125	1.27917e-11	0.000186984
CEP55_S428_M2	0.326567	0.326567	-0.667522	-4.32098	-1.16904	0.470337	0.470337	0.0177423	2.46381e-13	1.18174e-06
CEP55_T430_M1	NA	NA	-0.0860467	NA	-0.579859	NA	NA	0.576445	NA	0.000349599
CEP72_S237_M1	0.354099	0.354099	-0.636552	2.57272	-0.755218	0.0996266	0.0996266	0.0159543	1.43659e-09	0.00190217
CEP76_S83_M1	0.365699	0.365699	-0.213269	-0.224067	-0.179516	0.42071	0.42071	0.173232	0.308912	0.632423
CEP89_Y123_M1	NA	NA	-0.458154	-0.612592	NA	NA	NA	0.0191158	0.0102549	NA
CEP95_S243_M1	0.516348	0.516348	-0.029977	-0.132692	0.0111563	0.0984889	0.0984889	0.940218	0.763338	0.968053
CEP97_S416_M1	-0.0294139	-0.0294139	0.0288732	0.214819	0.82884	0.935833	0.935833	0.876643	0.194446	0.00110715
CEP97_T864_M1	-0.840213	-0.840213	-1.72902	NA	NA	0.0060853	0.0060853	0.000284117	NA	NA
CEPT1_S18_M1	0.296859	0.296859	-0.0246518	1.29604	0.768893	0.266951	0.266951	0.912839	1.45665e-08	0.0429737
CETN2_S20_M1	-0.252693	-0.252693	0.094594	0.470763	0.296352	0.210663	0.210663	0.527107	3.19968e-05	0.00222536
CFDP1_S250_M1	NA	NA	2.56744	2.31025	2.9012	NA	NA	9.40634e-09	2.72029e-07	7.84261e-11
CFL1_S156_M1	0.616916	0.616916	-0.168008	0.319484	0.609455	0.047797	0.047797	0.506949	0.116371	0.0216921
CFL1_S3_M1	0.285614	0.285614	0.225397	1.03101	1.54838	0.287558	0.287558	0.446542	0.000122646	2.82048e-05
CFL1_S3_M2	0.253918	0.253918	0.2509	1.16174	1.67209	0.383676	0.383676	0.374282	6.6063e-05	3.53965e-05
CFL1_S41_M1	-0.441981	-0.441981	3.11273	1.351	0.105855	0.39649	0.39649	1.36207e-05	0.16394	0.797091
CFL1_S8_M2	0.253918	0.253918	0.2509	1.16174	1.67209	0.383676	0.383676	0.374282	6.6063e-05	3.53965e-05
CFL1_Y68_M1	-0.403882	-0.403882	-1.58383	-1.61519	-1.29238	0.11006	0.11006	1.34326e-06	2.93641e-07	0.00172354
CFL2_S3_M1	NA	NA	NA	5.71446	7.76281	NA	NA	NA	2.36656e-14	6.87544e-14
CGN_S137_M1	0.10053	0.10053	-0.45095	-0.250327	0.0344639	0.703045	0.703045	0.00197955	0.00581114	0.837677
CGN_S137_M2	-0.307458	-0.307458	-0.325993	0.213953	0.450271	0.491507	0.491507	0.141073	0.201044	0.0166115
CGN_S140_M1	-0.457011	-0.457011	-0.270524	-0.0085027	-0.567211	0.100302	0.100302	0.289299	0.966383	0.123499
CGN_S140_M2	-0.307458	-0.307458	-0.325993	0.213953	0.450271	0.491507	0.491507	0.141073	0.201044	0.0166115
CGN_S155_M1	-0.111577	-0.111577	-0.266769	-0.188915	0.182303	0.703908	0.703908	0.0588546	0.106975	0.132589
CGN_S165_M1	0.192936	0.192936	-0.368561	-0.997761	-0.407691	0.334181	0.334181	0.0234533	3.50896e-06	0.00178258
CGN_S338_M1	-0.430904	-0.430904	0.250724	2.02533	1.7814	0.469861	0.469861	0.293155	8.32113e-09	5.77413e-06
CGN_T34_M1	0.358641	0.358641	0.508288	0.574781	0.462344	0.610964	0.610964	0.37264	0.213352	0.195143
CHAF1A_S141_M1	-2.85689	-2.85689	-0.107738	-0.523481	-2.02584	7.31171e-08	7.31171e-08	0.528901	0.000178627	1.13863e-08
CHAF1A_S143_M1	-0.134298	-0.134298	-0.588931	-1.02198	-1.2689	0.789353	0.789353	0.0326576	0.000150926	1.77792e-05
CHAF1A_S65_M1	0.424982	0.424982	-0.0944782	-0.247953	-0.260402	0.396991	0.396991	0.570128	0.389079	0.387083
CHAF1A_S775_M1	-0.0482609	-0.0482609	-0.212582	-0.357772	-1.53659	0.707876	0.707876	0.176775	0.0398329	9.68118e-07
CHAF1A_S83_M1	NA	NA	NA	NA	-0.232744	NA	NA	NA	NA	0.0192253
CHAF1A_S868_M2	NA	NA	NA	-0.736234	-0.477659	NA	NA	NA	0.0828718	0.386397
CHAF1A_S873_M1	NA	NA	-0.0717251	NA	NA	NA	NA	0.380523	NA	NA
CHAF1A_S951_M1	0.115498	0.115498	-0.217692	-0.854096	-1.4302	0.483102	0.483102	0.0783638	3.38383e-06	1.86203e-07
CHAF1A_T259_M1	-4.23656	-4.23656	-1.02342	-4.33344	-4.21308	9.14199e-09	9.14199e-09	7.41714e-05	5.37609e-13	1.81084e-10
CHAF1A_T316_M1	NA	NA	-0.0509331	NA	NA	NA	NA	0.943699	NA	NA
CHAF1A_T722_M1	0.429039	0.429039	-0.841586	-3.14188	-3.05384	0.119441	0.119441	3.65192e-06	5.17008e-12	1.74595e-09
CHAF1A_T865_M2	NA	NA	NA	-0.736234	-0.477659	NA	NA	NA	0.0828718	0.386397
CHAF1A_Y780_M1	0.188315	0.188315	-0.203854	-0.151296	-0.265735	0.619069	0.619069	0.274897	0.449017	0.0546637
CHAF1B_S410_M1	0.414527	0.414527	-0.258598	0.361091	0.173049	0.0395129	0.0395129	0.117029	0.000228145	0.497091
[truncated: 9,890 more rows]
