# Supplementary material for: Hybrid-DIA: intelligent data acquisition integrates targeted and discovery proteomics to analyze phospho-signaling in single spheroids
Source: Nat Commun. 2023 Jun 16;14:3599. doi: 10.1038/s41467-023-39347-y (PMC10276052; doi:10.1038/s41467-023-39347-y)
Supplement: Supplementary file 9 — Source Data [file 41467_2023_39347_MOESM9_ESM.xlsx]

## Sheet: FIG 1C-D
Figure 1C-D
													REPLICATE 1										REPLICATE 2										REPLICATE 3
													DIA SCAN					hybrid DIA MSx IS/ENDO scan					DIA SCAN					hybrid DIA MSx IS/ENDO scan					DIA SCAN					hybrid DIA MSx IS/ENDO scan
		fragment	mz	Noise DIA	Noise MSx	intensity DIA	Intensity MSx	SN DIA	SN MSx	ratio MSx/DIA			FTMS + c NSI Full ms2 492.5000@hcd27.00 [120.0000-1061.4200]					FTMS + c NSI Full msx ms2 497.3118@hcd27.00 493.3057@hcd27.00 [150.0000-1035.0000]					FTMS + c NSI Full ms2 492.5000@hcd27.00 [120.0000-1061.4200]					FTMS + c NSI Full msx ms2 497.3118@hcd27.00 493.3057@hcd27.00 [150.0000-1035.0000]					FTMS + c NSI Full ms2 492.5000@hcd27.00 [120.0000-1061.4200]					FTMS + c NSI Full msx ms2 497.3118@hcd27.00 493.3057@hcd27.00 [150.0000-1035.0000]
rep02	IS	y7	583.33	89014.6	2332.18	22896796	1.5937e+06	257.225	683.354	2.65664			Scan #: 17824					Scan #: 17828					Scan #: 17623					Scan #: 17627					Scan #: 17795					Scan #: 17800
		y8	682.4	107216	2621.97	19277292	1.34688e+06	179.798	513.689	2.85703			RT: 14.95					RT: 14.96					RT: 14.76					RT: 14.77					RT: 14.95					RT: 14.96
		y9	781.47	119794	2765.64	31026508	2.03004e+06	258.999	734.022	2.83407			m/z	Intensity	Relative	Noise		m/z	Intensity	Relative	Noise		m/z	Intensity	Relative	Noise		m/z	Intensity	Relative	Noise		m/z	Intensity	Relative	Noise		m/z	Intensity	Relative	Noise
	ENDO	y7	575.32	87469.5	2296.55	229223	96817.2	2.6206	42.1577	16.087			772.4	390608	1.59	129793		565.32	58928.8	2.87	2289.99		769.42	315774	1.02	119010		526.31	147746	7.28	2064.79		767.44	215672	0.88	111127		565.33	63468.9	3.06	2199.75
		y8	674.39	106128	2608.41	451087	94458.8	4.25039	36.2132	8.51997			773.42	491873	2	129834		570.33	95149.5	4.64	2317.7		771.39	235556	0.76	119138		542.33	62056.5	3.06	2140.56		768.4	293807	1.2	111276		570.33	94076.8	4.53	2223.52
		y9	773.46	119270	2767.98	394068	123488	3.304	44.6132	13.5028			777.37	358207	1.46	129993		575.32	83377.8	4.06	2345.34		772.4	379183	1.22	119204		565.32	41197.3	2.03	2249.28		771.41	202692	0.83	111564		573.33	39893.5	1.92	2237.79
rep01	IS	y7	583.33	94486.6	2387.25	18847970	1.54378e+06	199.478	646.678	3.24186			779.42	262350	1.07	130075		582.33	81473.4	3.97	2383.41		773.42	394068	1.27	119270		570.33	96599.5	4.76	2272.95		772.4	257064	1.05	111628		575.32	92140.7	4.44	2247.24
		y8	682.4	115014	2754.62	15630444	1.33906e+06	135.901	486.115	3.57698			780.47	1551143	6.31	130117		583.33	1.54378e+06	75.21	2387.25		775.32	253836	0.82	119393		575.32	96817.2	4.77	2296.55		773.43	481957	1.96	111696		582.33	75362.5	3.63	2280.28
		y9	781.47	130198	3022.2	7.70407e+06	2052638	59.1719	679.187	11.4782			781.47	24596474	100	130158		584.33	120316	5.86	2391.1		777.38	355770	1.15	119527		582.33	75795.2	3.73	2329.01		777.38	419400	1.71	111955		583.33	1.61533e+06	77.84	2284.35
	ENDO	y7	575.32	92769.1	2345.34	402795	83377.8	4.34191	35.5504	8.18774			782.47	7.70407e+06	31.32	130198		664.39	44748.2	2.18	2698.38		778.4	321390	1.04	119594		583.33	1.5937e+06	78.51	2332.18		780.47	1.7752e+06	7.23	112157		584.33	118271	5.7	2288.44
		y8	674.39	113473	2730.1	459722	81681.6	4.05139	29.9189	7.38485			783.48	2139434	8.7	130238		674.39	81681.6	3.98	2730.1		780.47	2.0071e+06	6.47	119729		584.33	125798	6.2	2335.37		781.47	24540402	100	112223		664.39	41036.9	1.98	2614.45
		y9	773.46	129834	3021.26	491873	118991	3.78847	39.3846	10.3959			784.46	471812	1.92	130278		681.4	52509.6	2.56	2751.56		781.47	31026508	100	119794		664.39	45238.7	2.23	2589.34		782.47	8300836	33.83	112289		674.39	82963.8	4	2636.5
rep03	IS	y7	583.33	81006.5	2284.35	18853462	1.61533e+06	232.74	707.13	3.03828			787.43	252219	1.03	130397		682.4	1.33906e+06	65.24	2754.62		782.47	9912330	31.95	119859		674.39	94458.8	4.65	2608.41		783.47	1.85846e+06	7.57	112354		681.4	53264.8	2.57	2649.74
		y8	682.4	97852.6	2651.63	15592337	1.34959e+06	159.345	508.964	3.1941			672.35	254257	1.63	113129		683.4	146528	7.14	2757.69		783.48	2.33249e+06	7.52	119924		681.4	50173.3	2.47	2620.28		784.46	383253	1.56	112419		682.4	1.34959e+06	65.03	2651.63
		y9	781.47	112223	2820.5	24540402	2.07526e+06	218.675	735.777	3.3647			673.36	234924	1.5	113301		713.35	66779.6	3.25	2849.33		784.48	521154	1.68	119990		682.4	1.34688e+06	66.35	2621.97		791.42	333673	1.36	112875		683.4	130149	6.27	2653.53
	ENDO	y7	575.32	79520.5	2247.24	351337	92140.7	4.4182	41.0017	9.2802			674.36	459722	2.94	113473		717.42	46594.3	2.27	2861.77		669.39	280499	1.46	105452		683.4	134805	6.64	2623.67		674.38	206240	1.32	96601.2		758.48	43088.2	2.08	2795.29
		y8	674.39	96601.2	2636.5	206240	82963.8	2.13496	31.4674	14.7391			676.72	294746	1.89	113874		743.43	45044.5	2.19	2941.37		671.05	228468	1.19	105677		743.43	40670.9	2	2725.25		675.37	301151	1.93	96754.6		763.46	60857.8	2.93	2804.69
		y9	773.46	111696	2817.44	481957	116408	4.3149	41.3169	9.57542			677.05	311246	1.99	113931		763.46	63439.8	3.09	3002.64		671.36	356058	1.85	105720		763.46	63534.2	3.13	2759.14		676.35	218101	1.4	96908.5		773.45	116408	5.61	2817.44
													677.4	231572	1.48	113989		773.45	118991	5.8	3021.26		672.36	230738	1.2	105855		773.46	123488	6.08	2767.98		676.72	403499	2.59	96965.4		774.46	33457	1.61	2817.82
					Data for plot (fig 1D)								679.38	596270	3.81	114328		780.47	74705.2	3.64	3022.09		673.37	345859	1.79	105992		780.47	69893.1	3.44	2765.93		677.06	561619	3.6	97019		780.47	77664.3	3.74	2820.12
						fragment	mz	SN DIA	SN MSx	ratio MSx/DIA			679.88	244078	1.56	114413		781.47	2052638	100	3022.2		674.37	451087	2.34	106128		781.47	2.03004e+06	100	2765.64		677.38	402993	2.58	97068.2		781.47	2.07526e+06	100	2820.5
					ENDO (average)	y7	575.32	3.79357	39.5699	10.4308			680.05	334060	2.14	114441		782.47	256171	12.48	3022.32		675.37	324799	1.68	106263		782.47	246193	12.13	2765.35		678.36	290317	1.86	97222.4		782.47	246104	11.86	2820.88
						y8	674.39	3.47891	32.5332	9.35153			680.38	706533	4.52	114499		788.45	105049	5.12	3023.02		676.72	266747	1.38	106447		788.46	91679.8	4.52	2763.6		679.39	541716	3.47	97382.1		788.45	63568.2	3.06	2823.17
						y9	773.46	3.80245	41.7716	10.9854			680.72	219434	1.4	114555							677.06	343586	1.78	106492							680.39	630970	4.05	97538.7
													681.4	1.2519e+06	8.01	114672							677.37	384690	2	106535							680.71	230690	1.48	97589.3
					ENDO (stdev)	y7	575.32	1.01653	3.52867	3.47127			682.4	15630444	100	114842							679.38	457505	2.37	106806							681.4	1.18214e+06	7.58	97696.2
						y8	674.39	1.16814	3.27968	2.80761			683.4	4646090	29.72	115014							680.38	640550	3.32	106943							682.4	15592337	100	97852.6
						y9	773.46	0.505595	2.64379	5.22907			684.41	1.13146e+06	7.24	115185							681.4	1.4184e+06	7.36	107080							683.4	4391885	28.17	98009.2
													685.43	1.17196e+06	7.5	115359							682.4	19277292	100	107216							575.31	351337	1.86	79520.5
													569.24	407611	2.16	91467							683.4	5682658	29.48	107352							576.31	217403	1.15	79708.9
													570.33	908464	4.82	91700.2							684.41	1.32383e+06	6.87	107489							577.36	589298	3.13	79905.9
													571.33	452379	2.4	91914.1							684.88	286384	1.49	107552							578.34	354973	1.88	80090.7
													571.82	270749	1.44	92019.6							685.43	1219479	6.33	107628							579.35	147264	0.78	80279.3
													572.3	260326	1.38	92122.6							686.06	585887	3.04	107712							580.31	365326	1.94	80460.2
													575.31	402795	2.14	92769.1							686.41	959664	4.98	107760							580.81	223734	1.19	80555
													577.35	1.03748e+06	5.5	93206.7							574.33	350733	1.53	87277.2							581.32	348430	1.85	80650.8
													578.34	338561	1.8	93419.6							575.33	229223	1	87469.5							582.33	1.35159e+06	7.17	80833.8
													579.31	357230	1.9	93627.6							577.35	790944	3.45	87860.2							583.33	18853462	100	81006.5
													579.83	248412	1.32	93739							578.34	361332	1.58	88050.5
													580.33	583968	3.1	93845.8							579.82	194820	0.85	88336.4
													582.33	1.40069e+06	7.43	94274.2							580.34	522958	2.28	88436.6
													583.33	18847970	100	94486.6							580.83	217011	0.95	88531.7
													584.33	4062953	21.56	94699.9							581.33	183886	0.8	88628.6
													585.34	1.19206e+06	6.32	94912.7							582.33	1.53212e+06	6.69	88821.6
													586.4	1.45161e+06	7.7	95139.7							583.33	22896796	100	89014.6
													587.4	333951	1.77	95350.9							584.33	5126731	22.39	89208.5
													589.25	518827	2.75	95744.4							585.34	1.05752e+06	4.62	89402.6
													591.32	346338	1.84	96185.2							586.29	160594	0.7	89586.3
													592.31	471312	2.5	96395.5							586.4	1.49855e+06	6.54	89608.4

## Sheet: FIG 2
Figure 2
peptide	replicate	variable	input	AUC
ELASGLSFPVGFK	X01	L	0.0325	2435.15
ELASGLSFPVGFK	X02	L	0.0325	1741.71
ELASGLSFPVGFK	X03	L	0.0325	2800.17
ELASGLSFPVGFK	X04	L	0.0325	3026.63
ELASGLSFPVGFK	X01	H1	0.125	13152
ELASGLSFPVGFK	X02	H1	0.125	10981.9
ELASGLSFPVGFK	X03	H1	0.125	13133
ELASGLSFPVGFK	X04	H1	0.125	15472.6
ELASGLSFPVGFK	X01	H2	0.5	47799.8
ELASGLSFPVGFK	X02	H2	0.5	42424.9
ELASGLSFPVGFK	X03	H2	0.5	51459.5
ELASGLSFPVGFK	X04	H2	0.5	59054
ELASGLSFPVGFK	X01	H3	5	1.17849e+06
ELASGLSFPVGFK	X02	H3	5	996137
ELASGLSFPVGFK	X03	H3	5	1.23179e+06
ELASGLSFPVGFK	X04	H3	5	1.40453e+06
ELASGLSFPVGFK	X01	H4 (in H4-H1 MSx)	50	7.56151e+06
ELASGLSFPVGFK	X02	H4 (in H4-H1 MSx)	50	7.02346e+06
ELASGLSFPVGFK	X03	H4 (in H4-H1 MSx)	50	9.10224e+06
ELASGLSFPVGFK	X04	H4 (in H4-H1 MSx)	50	1.07007e+07
ELASGLSFPVGFK	X01	H4 (in H4-H2 MSx)	50	8.10113e+06
ELASGLSFPVGFK	X02	H4 (in H4-H2 MSx)	50	7.02566e+06
ELASGLSFPVGFK	X03	H4 (in H4-H2 MSx)	50	9.64929e+06
ELASGLSFPVGFK	X04	H4 (in H4-H2 MSx)	50	1.04996e+07
ELASGLSFPVGFK	X01	H4 (in H4-H3 MSx)	50	1.44835e+07
ELASGLSFPVGFK	X02	H4 (in H4-H3 MSx)	50	1.27899e+07
ELASGLSFPVGFK	X03	H4 (in H4-H3 MSx)	50	1.53113e+07
ELASGLSFPVGFK	X04	H4 (in H4-H3 MSx)	50	1.95855e+07
ELASGLSFPVGFK	X01	H4 (in H4-L MSx)	50	8.55345e+06
ELASGLSFPVGFK	X02	H4 (in H4-L MSx)	50	7.7342e+06
ELASGLSFPVGFK	X03	H4 (in H4-L MSx)	50	8.94929e+06
ELASGLSFPVGFK	X04	H4 (in H4-L MSx)	50	1.01549e+07
ELGQSGVDTYLQTK	X01	L	0.0325	2224.85
ELGQSGVDTYLQTK	X02	L	0.0325	2593.53
ELGQSGVDTYLQTK	X03	L	0.0325	3367.34
ELGQSGVDTYLQTK	X04	L	0.0325	3121.77
ELGQSGVDTYLQTK	X01	H1	0.125	17484.7
ELGQSGVDTYLQTK	X02	H1	0.125	24960.5
ELGQSGVDTYLQTK	X03	H1	0.125	22502.4
ELGQSGVDTYLQTK	X04	H1	0.125	21004.3
ELGQSGVDTYLQTK	X01	H2	0.5	31885.9
ELGQSGVDTYLQTK	X02	H2	0.5	37106.7
ELGQSGVDTYLQTK	X03	H2	0.5	44950
ELGQSGVDTYLQTK	X04	H2	0.5	46282
ELGQSGVDTYLQTK	X01	H3	5	551399
ELGQSGVDTYLQTK	X02	H3	5	791581
ELGQSGVDTYLQTK	X03	H3	5	670576
ELGQSGVDTYLQTK	X04	H3	5	710757
ELGQSGVDTYLQTK	X01	H4 (in H4-H1 MSx)	50	6.34706e+06
ELGQSGVDTYLQTK	X02	H4 (in H4-H1 MSx)	50	7.5798e+06
ELGQSGVDTYLQTK	X03	H4 (in H4-H1 MSx)	50	6.98557e+06
ELGQSGVDTYLQTK	X04	H4 (in H4-H1 MSx)	50	6.00405e+06
ELGQSGVDTYLQTK	X01	H4 (in H4-H2 MSx)	50	4.69624e+06
ELGQSGVDTYLQTK	X02	H4 (in H4-H2 MSx)	50	6.90124e+06
ELGQSGVDTYLQTK	X03	H4 (in H4-H2 MSx)	50	7.96602e+06
ELGQSGVDTYLQTK	X04	H4 (in H4-H2 MSx)	50	7.2453e+06
ELGQSGVDTYLQTK	X01	H4 (in H4-H3 MSx)	50	5.34522e+06
ELGQSGVDTYLQTK	X02	H4 (in H4-H3 MSx)	50	7.45106e+06
ELGQSGVDTYLQTK	X03	H4 (in H4-H3 MSx)	50	8.41521e+06
ELGQSGVDTYLQTK	X04	H4 (in H4-H3 MSx)	50	7.11959e+06
ELGQSGVDTYLQTK	X01	H4 (in H4-L MSx)	50	6.27226e+06
ELGQSGVDTYLQTK	X02	H4 (in H4-L MSx)	50	6.06336e+06
ELGQSGVDTYLQTK	X03	H4 (in H4-L MSx)	50	9.40971e+06
ELGQSGVDTYLQTK	X04	H4 (in H4-L MSx)	50	7.90011e+06
GISNEGQNASIK	X01	L	0.0325	6543.83
GISNEGQNASIK	X02	L	0.0325	4764.75
GISNEGQNASIK	X03	L	0.0325	6357.12
GISNEGQNASIK	X04	L	0.0325	5807.81
GISNEGQNASIK	X01	H1	0.125	23119.8
GISNEGQNASIK	X02	H1	0.125	16879.2
GISNEGQNASIK	X03	H1	0.125	20556.5
GISNEGQNASIK	X04	H1	0.125	18905.2
GISNEGQNASIK	X01	H2	0.5	55854.7
GISNEGQNASIK	X02	H2	0.5	45497.1
GISNEGQNASIK	X03	H2	0.5	54409.4
GISNEGQNASIK	X04	H2	0.5	47541.8
GISNEGQNASIK	X01	H3	5	699041
GISNEGQNASIK	X02	H3	5	554052
GISNEGQNASIK	X03	H3	5	666468
GISNEGQNASIK	X04	H3	5	592939
GISNEGQNASIK	X01	H4 (in H4-H1 MSx)	50	5.64415e+06
GISNEGQNASIK	X02	H4 (in H4-H1 MSx)	50	4.32502e+06
GISNEGQNASIK	X03	H4 (in H4-H1 MSx)	50	5.12936e+06
GISNEGQNASIK	X04	H4 (in H4-H1 MSx)	50	4.79895e+06
GISNEGQNASIK	X01	H4 (in H4-H2 MSx)	50	5.75936e+06
GISNEGQNASIK	X02	H4 (in H4-H2 MSx)	50	4.41278e+06
GISNEGQNASIK	X03	H4 (in H4-H2 MSx)	50	5.34013e+06
GISNEGQNASIK	X04	H4 (in H4-H2 MSx)	50	4.68244e+06
GISNEGQNASIK	X01	H4 (in H4-H3 MSx)	50	6.45144e+06
GISNEGQNASIK	X02	H4 (in H4-H3 MSx)	50	4.71174e+06
GISNEGQNASIK	X03	H4 (in H4-H3 MSx)	50	5.62972e+06
GISNEGQNASIK	X04	H4 (in H4-H3 MSx)	50	5.06687e+06
GISNEGQNASIK	X01	H4 (in H4-L MSx)	50	5.34702e+06
GISNEGQNASIK	X02	H4 (in H4-L MSx)	50	4.47617e+06
GISNEGQNASIK	X03	H4 (in H4-L MSx)	50	5.21326e+06
GISNEGQNASIK	X04	H4 (in H4-L MSx)	50	4.64209e+06
IGDYAGIK	X01	L	0.0325	6893.89
IGDYAGIK	X02	L	0.0325	6852.53
IGDYAGIK	X03	L	0.0325	5806.99
IGDYAGIK	X04	L	0.0325	6042.56
IGDYAGIK	X01	H1	0.125	35077.1
IGDYAGIK	X02	H1	0.125	31334.7
IGDYAGIK	X03	H1	0.125	31863
IGDYAGIK	X04	H1	0.125	30829.6
IGDYAGIK	X01	H2	0.5	104975
IGDYAGIK	X02	H2	0.5	91663.8
IGDYAGIK	X03	H2	0.5	94969.4
IGDYAGIK	X04	H2	0.5	92030.5
IGDYAGIK	X01	H3	5	875425
IGDYAGIK	X02	H3	5	784096
IGDYAGIK	X03	H3	5	803536
IGDYAGIK	X04	H3	5	786751
IGDYAGIK	X01	H4 (in H4-H1 MSx)	50	8.44518e+06
IGDYAGIK	X02	H4 (in H4-H1 MSx)	50	7.7237e+06
IGDYAGIK	X03	H4 (in H4-H1 MSx)	50	7.86939e+06
IGDYAGIK	X04	H4 (in H4-H1 MSx)	50	7.22835e+06
IGDYAGIK	X01	H4 (in H4-H2 MSx)	50	8.70323e+06
IGDYAGIK	X02	H4 (in H4-H2 MSx)	50	7.72743e+06
IGDYAGIK	X03	H4 (in H4-H2 MSx)	50	7.81944e+06
IGDYAGIK	X04	H4 (in H4-H2 MSx)	50	7.48876e+06
IGDYAGIK	X01	H4 (in H4-H3 MSx)	50	1.09051e+07
IGDYAGIK	X02	H4 (in H4-H3 MSx)	50	8.2508e+06
IGDYAGIK	X03	H4 (in H4-H3 MSx)	50	8.66021e+06
IGDYAGIK	X04	H4 (in H4-H3 MSx)	50	9.0428e+06
IGDYAGIK	X01	H4 (in H4-L MSx)	50	8.41953e+06
IGDYAGIK	X02	H4 (in H4-L MSx)	50	7.39e+06
IGDYAGIK	X03	H4 (in H4-L MSx)	50	7.56187e+06
IGDYAGIK	X04	H4 (in H4-L MSx)	50	7.08451e+06
LTILEELR	X01	L	0.0325	307.624
LTILEELR	X02	L	0.0325	332.334
LTILEELR	X03	L	0.0325	231.913
LTILEELR	X04	L	0.0325	244.079
LTILEELR	X01	H1	0.125	2655.25
LTILEELR	X02	H1	0.125	2357.7
LTILEELR	X03	H1	0.125	1787.11
LTILEELR	X04	H1	0.125	1845.97
LTILEELR	X01	H2	0.5	11838.4
LTILEELR	X02	H2	0.5	9822.66
LTILEELR	X03	H2	0.5	8620.52
LTILEELR	X04	H2	0.5	8795.13
LTILEELR	X01	H3	5	826232
LTILEELR	X02	H3	5	706809
LTILEELR	X03	H3	5	609427
LTILEELR	X04	H3	5	638673
LTILEELR	X01	H4 (in H4-H1 MSx)	50	3.51922e+06
LTILEELR	X02	H4 (in H4-H1 MSx)	50	2.31632e+06
LTILEELR	X03	H4 (in H4-H1 MSx)	50	2.16048e+06
LTILEELR	X04	H4 (in H4-H1 MSx)	50	2.35268e+06
LTILEELR	X01	H4 (in H4-H2 MSx)	50	3.83292e+06
LTILEELR	X02	H4 (in H4-H2 MSx)	50	2.70508e+06
LTILEELR	X03	H4 (in H4-H2 MSx)	50	2.17313e+06
LTILEELR	X04	H4 (in H4-H2 MSx)	50	2.19585e+06
LTILEELR	X01	H4 (in H4-H3 MSx)	50	4.10394e+06
LTILEELR	X02	H4 (in H4-H3 MSx)	50	3.48582e+06
LTILEELR	X03	H4 (in H4-H3 MSx)	50	3.0261e+06
LTILEELR	X04	H4 (in H4-H3 MSx)	50	3.01012e+06
LTILEELR	X01	H4 (in H4-L MSx)	50	3.07404e+06
LTILEELR	X02	H4 (in H4-L MSx)	50	2.70944e+06
LTILEELR	X03	H4 (in H4-L MSx)	50	2.26467e+06
LTILEELR	X04	H4 (in H4-L MSx)	50	2.31264e+06
SFANQPLEVVYSK	X01	L	0.0325	3282.69
SFANQPLEVVYSK	X02	L	0.0325	4348.97
SFANQPLEVVYSK	X03	L	0.0325	4404.84
SFANQPLEVVYSK	X04	L	0.0325	4741.71
SFANQPLEVVYSK	X01	H1	0.125	7035.02
SFANQPLEVVYSK	X02	H1	0.125	5951.12
SFANQPLEVVYSK	X03	H1	0.125	7292.87
SFANQPLEVVYSK	X04	H1	0.125	7365.55
SFANQPLEVVYSK	X01	H2	0.5	15039.4
SFANQPLEVVYSK	X02	H2	0.5	16350.9
SFANQPLEVVYSK	X03	H2	0.5	19245.7
SFANQPLEVVYSK	X04	H2	0.5	19659.4
SFANQPLEVVYSK	X01	H3	5	185866
SFANQPLEVVYSK	X02	H3	5	209839
SFANQPLEVVYSK	X03	H3	5	272628
SFANQPLEVVYSK	X04	H3	5	280592
SFANQPLEVVYSK	X01	H4 (in H4-H1 MSx)	50	1.76009e+06
SFANQPLEVVYSK	X02	H4 (in H4-H1 MSx)	50	1.38869e+06
SFANQPLEVVYSK	X03	H4 (in H4-H1 MSx)	50	1.74913e+06
SFANQPLEVVYSK	X04	H4 (in H4-H1 MSx)	50	1.95196e+06
SFANQPLEVVYSK	X01	H4 (in H4-H2 MSx)	50	1.46329e+06
SFANQPLEVVYSK	X02	H4 (in H4-H2 MSx)	50	1.47144e+06
SFANQPLEVVYSK	X03	H4 (in H4-H2 MSx)	50	1.79274e+06
SFANQPLEVVYSK	X04	H4 (in H4-H2 MSx)	50	2.03072e+06
SFANQPLEVVYSK	X01	H4 (in H4-H3 MSx)	50	1.49467e+06
SFANQPLEVVYSK	X02	H4 (in H4-H3 MSx)	50	1.14735e+06
SFANQPLEVVYSK	X03	H4 (in H4-H3 MSx)	50	1.78826e+06
SFANQPLEVVYSK	X04	H4 (in H4-H3 MSx)	50	2.00985e+06
SFANQPLEVVYSK	X01	H4 (in H4-L MSx)	50	1.20164e+06
SFANQPLEVVYSK	X02	H4 (in H4-L MSx)	50	1.91025e+06
SFANQPLEVVYSK	X03	H4 (in H4-L MSx)	50	1.86914e+06
SFANQPLEVVYSK	X04	H4 (in H4-L MSx)	50	1.92463e+06
TASEFDSAIAQDK	X01	L	0.0325	4446.1
TASEFDSAIAQDK	X02	L	0.0325	3784.14
TASEFDSAIAQDK	X03	L	0.0325	3700.11
TASEFDSAIAQDK	X04	L	0.0325	3742.66
TASEFDSAIAQDK	X01	H1	0.125	25744.7
TASEFDSAIAQDK	X02	H1	0.125	21591.9
TASEFDSAIAQDK	X03	H1	0.125	22003.2
TASEFDSAIAQDK	X04	H1	0.125	22094
TASEFDSAIAQDK	X01	H2	0.5	64880.5
TASEFDSAIAQDK	X02	H2	0.5	59873.4
TASEFDSAIAQDK	X03	H2	0.5	63381.6
TASEFDSAIAQDK	X04	H2	0.5	61630.1
TASEFDSAIAQDK	X01	H3	5	836878
TASEFDSAIAQDK	X02	H3	5	763778
TASEFDSAIAQDK	X03	H3	5	820541
TASEFDSAIAQDK	X04	H3	5	805496
TASEFDSAIAQDK	X01	H4 (in H4-H1 MSx)	50	6.80714e+06
TASEFDSAIAQDK	X02	H4 (in H4-H1 MSx)	50	6.93565e+06
TASEFDSAIAQDK	X03	H4 (in H4-H1 MSx)	50	6.59528e+06
TASEFDSAIAQDK	X04	H4 (in H4-H1 MSx)	50	6.21435e+06
TASEFDSAIAQDK	X01	H4 (in H4-H2 MSx)	50	7.08309e+06
TASEFDSAIAQDK	X02	H4 (in H4-H2 MSx)	50	6.47047e+06
TASEFDSAIAQDK	X03	H4 (in H4-H2 MSx)	50	6.78973e+06
TASEFDSAIAQDK	X04	H4 (in H4-H2 MSx)	50	6.46679e+06
TASEFDSAIAQDK	X01	H4 (in H4-H3 MSx)	50	7.93707e+06
TASEFDSAIAQDK	X02	H4 (in H4-H3 MSx)	50	7.03535e+06
TASEFDSAIAQDK	X03	H4 (in H4-H3 MSx)	50	7.42718e+06
TASEFDSAIAQDK	X04	H4 (in H4-H3 MSx)	50	6.87856e+06
TASEFDSAIAQDK	X01	H4 (in H4-L MSx)	50	7.01696e+06
TASEFDSAIAQDK	X02	H4 (in H4-L MSx)	50	6.84338e+06
TASEFDSAIAQDK	X03	H4 (in H4-L MSx)	50	6.49664e+06
TASEFDSAIAQDK	X04	H4 (in H4-L MSx)	50	6.52759e+06

## Sheet: FIG 3C
Figure 3C
		hybrid-DIA																				DIA
Site	Median	30ug_01	30ug_02	30ug_03	30ug_04	20ug_01	20ug_02	20ug_03	20ug_04	10ug_01	10ug_02	10ug_03	10ug_04	5ug_01	5ug_02	5ug_03	5ug_04	2.5ug_01	2.5ug_02	2.5ug_03	2.5ug_04	30ug_01	30ug_02	30ug_03	30ug_04	20ug_01	20ug_02	20ug_03	20ug_04	10ug_01	10ug_02	10ug_03	10ug_04	5ug_01	5ug_02	5ug_03	5ug_04	2.5ug_01	2.5ug_02	2.5ug_03	2.5ug_04
LMNA:S22	23.4914	1.40078	1.17938	1.42614	1.26043	0.662556	0.555874	0.637224	0.388358	0.368291	0.327882	0.394601	0.262092	-0.926057	-0.858502	-0.920787	-0.811735	-1.38866	-1.32028	-1.30148	-1.33611	0.982302	0.818281	1.22804	2.03227	0.399705	1.06519	1.0987	0.87707	-0.00534984	-0.072369	-0.0929452	-0.274603	-0.771956	-0.855436	-0.836624	-0.864842	-1.14997	-1.14938	-1.20229	-1.2069
HSPB1:S82	22.1817	NaN	NaN	NaN	NaN	NaN	NaN	NaN	NaN	NaN	NaN	NaN	NaN	NaN	NaN	NaN	NaN	NaN	NaN	NaN	NaN	1.06456	1.05727	1.25636	1.72723	0.361538	1.09665	1.14454	0.915301	-0.0757839	-0.113706	-0.0381046	-0.236954	-0.80749	-0.868749	-0.787314	-0.838849	-1.18307	-1.18987	-1.24627	-0.726483
AKT1S1:T246	21.1072	1.46134	1.28618	1.34512	1.31742	0.562919	0.626312	0.685989	0.418508	0.374003	0.212249	0.228846	0.238064	-0.939212	-0.798805	-0.901349	-0.828134	-1.37033	-1.29491	-1.32138	-1.30282	0.811475	0.811475	1.30103	1.98361	0.235197	1.20732	1.25347	0.818469	-0.127075	-0.128474	0.0267857	-0.223588	-0.802663	-0.858612	-0.799866	-0.78448	-1.17053	-1.14675	-1.1999	NaN
GSK3A:S21	20.4719	1.51394	1.43822	1.58796	1.59813	0.697831	0.568747	0.738139	0.595592	-0.27584	-0.266631	-0.28058	-0.195635	-0.851886	-0.83643	-0.86585	-0.785237	-1.1145	-1.07636	-1.10421	-1.0854	0.726483	-0.726483	0.726483	0.726483	-0.726483	2.17945	0.726483	-0.726483	2.17945	-0.726483	-0.726483	0.726483	-0.726483	-0.726483	0.726483	-0.726483	-0.726483	-0.726483	-0.726483	-1.08317
RAF1:S259	19.538	1.47361	1.44228	1.168	1.44133	0.614078	0.47335	0.503778	0.370251	0.100914	0.125583	-0.0824255	0.26981	-1.0778	-1.01209	-1.00463	-0.782121	NaN	-1.32571	-1.39629	-1.30192	0.799275	0.953057	0.822134	2.05239	0.078161	0.766025	1.22945	0.778493	-0.2107	-0.150434	-0.058996	NaN	-1.0191	-0.921423	-0.944283	-0.967142	-1.36199	-0.416436	-1.42849	-0.843318
AKT1S1:S183	20.1879	1.27343	1.71771	1.11941	NaN	0.573131	0.518266	NaN	0.726551	0.564708	0.389142	0.43046	0.807539	-1.02732	-0.909319	-0.78494	-0.508688	-1.2803	-1.17886	-1.24192	-1.18899	0.52139	1.06178	0.743904	2.18157	0.0163996	0.702002	1.53065	1.27635	-0.0984696	-0.347714	-0.0746288	0.114652	-0.87799	-0.887382	-0.687986	-0.563003	-1.21393	-1.15758	-1.15685	NaN
RAF1:S289	18.2058	NaN	NaN	NaN	NaN	NaN	NaN	NaN	NaN	NaN	NaN	NaN	NaN	NaN	NaN	NaN	NaN	NaN	NaN	NaN	NaN	NaN	NaN	NaN	NaN	NaN	NaN	NaN	NaN	NaN	NaN	-0.726998	NaN	NaN	-0.339266	-0.339266	NaN	NaN	1.83204	0.416812	-1.07063
IRS1:S1101	18.0812	1.57491	1.63241	1.87157	1.35516	0.620872	0.333297	0.763961	0.37964	-0.355499	-0.413517	-0.223108	-0.15932	-0.867868	-0.774002	-0.842274	-0.791404	-1.12377	-0.933505	-1.03442	-1.01313	0.581644	0.118483	1.17406	NaN	-0.592415	NaN	0.635499	-0.0430849	-1.87418	NaN	NaN	NaN	NaN	NaN	NaN	NaN	NaN	NaN	NaN	-1.44673
CTNNB1:S552	18.2682	0.753133	0.700418	0.59755	0.738811	NaN	NaN	0.0508488	NaN	NaN	NaN	NaN	NaN	NaN	NaN	NaN	NaN	NaN	-1.3908	-1.44996	NaN	0.779697	0.756422	0.663324	3.10715	0.0698236	0.395667	0.756422	0.558589	-0.221108	-0.349118	-0.197833	-0.232745	-0.942618	-0.872795	-0.628412	-0.744785	NaN	-0.896069	-0.930981	-1.14972
PXN:Y118	18.9397	1.49604	1.27108	1.30207	1.3586	0.62307	0.486938	0.528802	0.399445	0.453742	0.365116	0.253601	0.259067	-0.9362	-0.864135	-0.910664	-0.816129	-1.36813	-1.26322	-1.3465	-1.29258	0.839758	0.974258	1.20187	1.59502	0.0948393	1.03633	1.15014	0.860451	-0.246582	-0.27762	-0.0810444	-0.319005	-0.991501	-1.00185	-1.00185	-1.06392	NaN	-1.32258	NaN	-1.16753
TBC1D4:S588	18.409	1.42712	1.32554	1.34923	1.33884	0.46393	0.427387	0.55164	0.373833	0.555393	0.423538	0.311969	0.262216	-0.974003	-0.846087	-0.896029	-0.827675	-1.39408	-1.25618	-1.32168	-1.2949	0.798806	0.785551	0.997636	2.42921	0.0962753	0.931359	1.06391	0.706019	-0.168831	-0.182086	-0.0892989	-0.354405	-0.897872	-0.897872	-0.884617	-0.884617	NaN	-1.10996	-1.18949	-1.14405
SIRT1:S27	17.6045	2.01451	1.30894	1.50394	1.3273	0.793124	0.552581	0.40331	0.249084	0.0826418	-0.0617101	-0.0958733	-0.147573	-0.877294	-0.850941	-0.877502	-0.830915	-1.15535	-1.09631	-1.12064	-1.12133	1.11262	1.79896	1.25752	1.27277	0.258519	1.21939	0.891472	0.777083	-0.328678	0.159382	-0.153281	-0.397311	-0.770982	-0.709974	-0.809112	-0.870119	-1.21329	-1.12177	-1.20566	-1.16983
ACLY:S455	18.4703	1.43021	1.33587	1.32974	1.37966	0.576428	0.575737	0.637838	0.328155	0.391233	0.285671	0.199927	0.280386	-0.930267	-0.896229	-0.905532	-0.777852	-1.37626	-1.2738	-1.29902	-1.29189	0.475522	1.07367	1.40739	2.1424	-0.0415243	0.837961	1.2325	0.95286	-0.198666	0.0108562	0.0260635	-0.124319	-0.842438	-0.826386	-0.735143	-0.774006	-1.16179	-1.11701	-1.19389	-0.909812
LCK:Y394	18.1642	1.30072	1.0783	NaN	1.33149	0.38373	0.293164	0.326963	0.0707428	-0.00100266	-0.0826714	NaN	-0.188997	-1.41173	-1.24648	NaN	NaN	-1.85423	NaN	NaN	NaN	1.07472	1.10325	1.4932	1.07472	0.11413	1.36956	1.48369	1.06521	-0.323368	-0.199727	-0.171195	-0.342389	-0.713311	-0.846462	-0.789397	-0.894016	-1.04619	-1.06521	-1.21738	NaN
TP53:S315	17.8031	1.62858	1.32921	1.50113	1.37289	0.708336	0.689588	0.690834	0.458723	0.000506362	-0.083019	0.0146367	-0.0404138	-0.877555	-0.875971	-0.87291	-0.85321	-1.23966	-1.18486	-1.18403	-1.1828	-0.373695	NaN	1.82684	NaN	-0.598829	0.942945	1.80231	1.69719	NaN	-0.1179	0.467273	0.315724	-0.971132	-0.69957	-0.325514	-0.489328	-0.923828	-0.76527	-0.877399	NaN
AKT1:S129	16.7573	-0.202183	-0.443994	1.77808	1.60481	-0.615142	-0.827197	-0.55583	0.0669848	NaN	NaN	-0.805538	NaN	NaN	NaN	NaN	NaN	NaN	NaN	NaN	NaN	NaN	0.707107	NaN	NaN	NaN	NaN	NaN	NaN	NaN	NaN	NaN	NaN	NaN	NaN	NaN	NaN	NaN	NaN	-0.707107	-0.798647
GYS1:S641/S645	17.1559	1.30337	1.74371	1.67877	1.75804	0.260288	0.143098	0.894571	0.468101	-0.559442	-0.33832	-0.542867	0.0928945	-1.03363	-1.11381	-0.96567	-0.386518	-0.465034	-1.04299	-1.0561	-0.838471	NaN	NaN	NaN	NaN	NaN	NaN	NaN	NaN	NaN	NaN	NaN	NaN	NaN	NaN	NaN	NaN	NaN	NaN	NaN	NaN
IRS1:S636_1	19.07	1.1944	1.53419	1.05905	0.886744	0.959796	-0.0675206	0.56702	0.102861	0.345573	0.461362	-0.0215979	0.323165	-1.32519	-1.03612	-1.2011	-0.642446	NaN	-1.54478	NaN	-1.59541	-0.256485	0.897905	0.552589	2.97981	-0.374927	0.832845	0.936273	0.711067	-0.650178	-0.0546332	0.335723	0.445825	-0.750269	-0.309867	-0.465008	-0.551754	-1.45925	-1.02886	-0.992157	NaN
CYLD:S418	14.4549	0.740264	-0.0454617	-0.755866	-0.0572103	1.05293	-0.560864	-0.721427	-1.40517	0.686495	-0.577909	-0.798895	0.107301	2.1248	0.000157551	-1.61835	0.32496	NaN	NaN	1.50423	NaN	NaN	NaN	NaN	NaN	NaN	NaN	NaN	NaN	NaN	NaN	NaN	NaN	NaN	NaN	NaN	NaN	NaN	NaN	NaN	NaN
MAPK3:Y204	17.1139	NaN	NaN	NaN	NaN	NaN	NaN	NaN	NaN	NaN	NaN	NaN	NaN	NaN	NaN	NaN	NaN	NaN	NaN	NaN	NaN	1.89009	NaN	NaN	0.732462	NaN	-0.663232	-0.0638347	-0.535078	-0.337117	NaN	NaN	NaN	NaN	NaN	NaN	NaN	-1.02329	NaN	NaN	NaN
RPS6KA1:T359	17.8063	1.02653	1.0933	1.17937	1.25422	0.233073	0.0322064	0.359748	0.279269	0.83193	0.788316	0.440895	0.798092	-1.14209	-1.03884	-0.9776	-0.750643	NaN	-1.46035	-1.48587	-1.46154	NaN	NaN	NaN	NaN	NaN	0.938375	1.40369	NaN	NaN	0.992661	NaN	-0.20939	-0.922865	-0.093062	-0.922865	NaN	NaN	NaN	-1.18654	NaN
PTK2:Y576	17.3268	1.47251	1.41965	1.33125	1.36033	0.645617	0.515444	0.599953	0.308751	0.338154	0.222579	0.272698	0.183433	-0.957465	-0.855917	-0.88711	-0.779109	-1.34573	-1.25487	-1.30952	-1.28065	1.43024	0.585062	0.258515	0.431393	0.527436	0.162473	1.04607	-0.0200088	0.13366	-1.63353	-1.40303	NaN	-1.51828	NaN	NaN	NaN	NaN	NaN	NaN	NaN
TSC2:T1462	17.0679	1.52578	1.36193	1.53515	1.30672	0.545789	0.399441	0.509605	0.357334	0.41509	0.277072	0.235934	0.159357	-0.955314	-0.911775	-0.943035	-0.805833	-1.15868	-1.28345	-1.2961	-1.27502	1.29861	NaN	NaN	NaN	0.242341	NaN	NaN	NaN	-0.586633	NaN	NaN	NaN	-0.954323	NaN	NaN	NaN	NaN	NaN	NaN	1.75573
GRB10:S476	17.6932	0.204899	1.30415	0.529892	1.8112	0.438634	0.28603	0.618026	0.144637	0.695433	0.360907	0.0970884	1.42074	-1.10465	-1.06936	-0.946445	-0.66793	NaN	-1.37816	-1.41909	-1.326	NaN	NaN	NaN	NaN	NaN	NaN	NaN	1.13952	NaN	NaN	0.497619	-0.580064	NaN	NaN	NaN	NaN	NaN	NaN	-1.05707	NaN
PRKAB1:S108	17.0998	1.22073	1.44025	1.38124	1.83197	0.61124	0.535435	0.612984	0.815989	-0.155794	-0.141854	-0.200158	0.126025	-0.929783	-0.908557	-0.908797	-0.703006	-1.20014	-1.12151	-1.18176	-1.12451	NaN	-0.585821	-1.58141	-0.79049	NaN	NaN	0.118378	0.402834	NaN	NaN	0.198164	0.48262	NaN	NaN	NaN	NaN	NaN	NaN	NaN	-1.38221
PFKFB2:S483	16.53	NaN	NaN	1.362	1.52588	0.178877	0.389856	0.557896	0.548147	0.966548	0.598821	NaN	0.437892	-1.18735	-0.974459	-0.83162	-0.79836	NaN	-1.39493	NaN	-1.37921	NaN	NaN	NaN	NaN	NaN	NaN	NaN	NaN	NaN	NaN	NaN	NaN	NaN	NaN	NaN	NaN	NaN	NaN	NaN	NaN
SIRT1:S47	16.741	1.35519	1.24348	1.43624	1.47242	0.59403	0.558906	0.383488	0.467207	0.327078	0.355398	0.221384	0.309275	-0.877744	-0.859492	-0.912006	-0.76601	-1.32304	-1.3131	-1.37996	-1.29275	1.20743	0.750434	1.1008	1.71012	0.476237	0.933232	1.0551	0.7809	0.0801746	-0.194023	0.0649415	-0.254955	-0.742417	-1.10801	-0.803349	-1.04708	-1.19941	-1.42791	NaN	-0.732912
CHEK1:S280	16.5521	1.42576	1.23819	1.43665	1.42871	0.646968	0.598238	0.646117	0.495002	0.0427895	-0.0507748	0.637152	0.0169613	-0.922648	-0.85335	-0.908794	-0.811988	-1.26692	-1.28531	-1.24017	-1.27258	NaN	NaN	1.11057	2.40095	NaN	0.545437	NaN	NaN	NaN	-0.321097	0.0650757	NaN	-0.471799	-0.387029	-0.556568	NaN	-0.735526	-0.744945	-0.905066	NaN
BCAR1:Y249	16.9312	0.954537	1.00753	1.39565	1.35587	0.221016	0.179932	0.422035	0.500242	0.725082	0.641	0.329979	0.627862	-1.13039	-1.0029	-1.05911	-0.915263	NaN	-1.45255	-1.57887	-1.22167	NaN	0.043777	NaN	2.45857	NaN	NaN	NaN	0.891074	NaN	NaN	-0.0409527	-0.182169	NaN	NaN	-0.436358	-0.464601	NaN	-0.789398	-0.747033	NaN
CHEK1:S296	16.1169	0.654845	1.37537	1.47634	1.5182	0.336547	0.437099	1.04626	0.438591	-0.2139	-0.151521	-0.563615	NaN	-0.773764	-1.00175	-0.841694	-0.919124	NaN	-1.62298	-1.19491	NaN	NaN	NaN	NaN	NaN	NaN	NaN	NaN	NaN	NaN	NaN	NaN	NaN	NaN	NaN	NaN	NaN	NaN	NaN	NaN	NaN
PAK1:S144	16.1318	1.41064	1.30715	1.21411	1.17225	0.594862	0.430145	0.452075	0.256963	0.713421	0.504779	0.420449	0.483133	-0.999655	-0.84736	-0.878884	-0.84872	-1.36374	-1.2651	-1.36407	-1.39245	0.707107	NaN	NaN	NaN	NaN	NaN	-0.707107	NaN	NaN	NaN	NaN	NaN	NaN	NaN	NaN	NaN	NaN	NaN	NaN	NaN
JUN:S63	16.4797	3.32626	0.412446	0.457747	0.47138	0.00746175	1.7088	0.0950925	0.0101434	-0.0969067	-0.263275	-0.303875	-0.113557	-0.66747	-0.522473	-0.655645	-0.587872	-0.670364	-0.899285	-0.922568	-0.786034	NaN	NaN	NaN	NaN	NaN	NaN	NaN	NaN	NaN	NaN	NaN	NaN	NaN	NaN	NaN	NaN	NaN	NaN	NaN	-0.966647
GAB1:S304	20.525	-0.307085	-1.23926	1.89268	NaN	-0.366239	1.10097	NaN	1.31023	-0.0443556	-0.251689	-0.345776	NaN	NaN	-0.943708	NaN	-0.805766	NaN	NaN	NaN	NaN	NaN	NaN	NaN	NaN	NaN	NaN	NaN	NaN	NaN	NaN	NaN	NaN	NaN	NaN	NaN	NaN	NaN	NaN	NaN	NaN
MDM2:S166	16.0459	1.51757	1.39183	1.47772	1.66265	0.612275	0.505578	0.540155	0.501117	0.0282819	0.0441185	-0.0535289	-0.0296591	-0.955867	-0.880837	-0.964331	-0.860906	-1.17668	-1.32496	-0.841901	-1.19262	NaN	0.407348	1.28267	2.61688	NaN	0.152708	0.362256	0.529363	-0.632432	-0.571424	-0.430842	-0.332699	NaN	-0.83137	-0.802192	-0.783625	NaN	NaN	NaN	NaN
MTOR:S2448_1	18.7309	1.11537	1.54703	1.60685	NaN	0.552119	0.32422	0.714608	0.843804	0.236226	0.1131	0.240758	0.374114	-0.934635	-0.951584	-1.18309	-0.596052	NaN	-1.28793	-1.31626	-1.39864	-0.168293	NaN	0.42323	NaN	-0.338975	-0.335066	NaN	2.72548	-0.13572	-0.660794	0.95091	NaN	-0.702488	-0.839294	NaN	NaN	-0.178716	-0.740272	NaN	-1.21441
BCAR1:Y410	15.7887	1.12202	1.06264	NaN	1.56928	0.247624	0.19476	NaN	NaN	0.298238	0.233222	0.0613874	NaN	NaN	-1.01948	NaN	-0.966112	NaN	-1.39337	NaN	-1.4102	NaN	NaN	NaN	NaN	NaN	-0.0982626	1.75979	0.8129	0.0446648	-0.714637	-0.687838	-1.11662	NaN	NaN	NaN	NaN	NaN	NaN	NaN	NaN
CHEK1:S317	14.0951	NaN	NaN	NaN	NaN	NaN	NaN	NaN	NaN	NaN	NaN	NaN	NaN	NaN	NaN	NaN	NaN	NaN	NaN	NaN	NaN	0.876877	NaN	0.536852	1.99509	-0.0174159	1.47123	NaN	0.952899	-0.342236	NaN	0.275613	-0.0740867	-0.823247	NaN	-0.647706	-0.71267	-1.23653	-1.04025	NaN	-0.146473
STAT1:Y701	17.27	0.205024	0.5058	0.888138	1.70566	NaN	0.879413	0.593132	1.46553	-0.462104	-0.151876	-0.920624	-0.0360862	-0.852723	-1.08739	NaN	NaN	NaN	-1.3185	-1.41339	NaN	0.766605	0.958886	NaN	NaN	NaN	-0.81694	NaN	NaN	-0.90855	NaN	NaN	NaN	NaN	NaN	NaN	NaN	NaN	NaN	NaN	NaN
LRP6:S1490	15.9107	1.32113	1.19532	1.16133	1.49027	0.668743	0.276338	0.696201	0.453421	0.709803	0.464929	0.132503	0.286029	-1.03248	-0.967397	-0.924478	-0.679022	-1.37899	-1.2789	-1.32759	-1.26715	NaN	NaN	NaN	NaN	NaN	NaN	NaN	NaN	NaN	0.13601	NaN	1.41242	NaN	-1.09855	-0.575429	-0.115086	NaN	1.48565	-1.09855	NaN
PRKAA1:S486	13.4431	1.43833	0.954397	0.66309	0.415113	-0.584318	-1.61647	0.86556	0.405117	NaN	NaN	-0.424933	NaN	NaN	-0.811422	NaN	NaN	NaN	NaN	-1.30446	NaN	NaN	NaN	NaN	NaN	NaN	NaN	NaN	NaN	NaN	NaN	NaN	NaN	NaN	NaN	NaN	NaN	NaN	NaN	NaN	NaN
CAV1:Y14	15.2739	1.13205	1.14259	1.39424	1.45414	0.588244	0.240956	NaN	0.302055	0.589074	0.441975	0.21072	NaN	-1.01286	-0.897855	-0.977872	-0.794181	NaN	-1.20714	-1.3153	-1.29084	NaN	NaN	NaN	1.68501	NaN	NaN	0.156421	0.340718	NaN	0.546698	-0.678339	-0.743385	NaN	NaN	NaN	-1.30712	NaN	NaN	NaN	-0.671636
MEF2A:S408	15.3469	-0.283274	2.03146	-0.322892	NaN	NaN	NaN	NaN	NaN	-0.409903	NaN	-0.457017	NaN	NaN	NaN	NaN	-0.558374	NaN	NaN	NaN	NaN	0.103426	NaN	0.287882	2.64891	-0.496052	1.08411	0.546119	0.164912	-0.680507	NaN	-1.06786	-0.0379889	-1.42448	-0.612874	-0.243964	-0.271632	NaN	NaN	NaN	NaN
PRKAB1:S182	15.6775	1.40402	1.45069	1.4507	1.61552	0.559866	0.597796	0.551458	0.705957	-0.0659401	-0.132975	-0.0273788	0.116322	-0.928037	-0.932037	-0.901537	-0.728079	-1.213	-1.14971	-1.2794	-1.09423	NaN	0.852445	NaN	NaN	NaN	1.3086	2.27993	NaN	0.643152	-0.129621	NaN	-0.0437574	-1.18145	-0.655536	NaN	-0.510641	-0.859462	-0.762866	-0.26915	NaN
HSPB1:S15	16.1832	1.19137	1.6872	0.994899	0.890362	0.675461	0.624029	0.514312	0.0938447	0.340298	0.687873	0.649366	0.463416	-1.10347	-0.893235	-0.762238	-0.486962	-1.42096	-1.2605	-1.48467	-1.4004	NaN	0.742446	0.654629	NaN	NaN	0.790345	NaN	NaN	NaN	-1.13363	NaN	-1.05379	NaN	NaN	NaN	NaN	NaN	NaN	NaN	NaN
STAT1:S727	17.223	0.810915	1.15709	0.975606	1.35839	0.546803	0.472943	0.541915	0.500992	0.685905	0.598068	0.526922	0.923059	-1.14483	-0.921627	-0.887229	-0.510219	-1.51324	-1.3128	-1.49428	-1.31439	NaN	NaN	NaN	NaN	NaN	NaN	NaN	NaN	NaN	NaN	NaN	NaN	NaN	NaN	NaN	NaN	NaN	NaN	NaN	NaN
CAMK2G:T287	15.2013	1.43551	1.06826	1.36691	1.30992	0.537999	0.516119	0.505323	0.279588	0.629934	0.487148	0.528643	0.270526	-0.967531	-0.898117	-0.920856	-0.851224	-1.37552	-1.29455	-1.29151	-1.33659	NaN	0.450446	-0.223169	NaN	NaN	1.05287	NaN	NaN	NaN	NaN	NaN	NaN	NaN	NaN	NaN	NaN	NaN	-1.28014	NaN	-1.24821
PLCB3:S537	14.8224	1.50233	1.58328	NaN	1.58982	0.662393	0.517673	0.66999	0.623278	-0.0531333	-0.06794	NaN	-0.0497242	-0.878314	-0.77227	NaN	-0.771815	-1.17112	-1.117	-1.15878	-1.10867	NaN	NaN	NaN	0.707107	NaN	NaN	NaN	NaN	NaN	NaN	NaN	NaN	NaN	-0.707107	NaN	NaN	NaN	NaN	NaN	NaN
BRAF:S446	17.4389	2.01792	NaN	NaN	NaN	1.4023	NaN	0.803966	NaN	NaN	0.494173	0.322797	NaN	-0.681936	-0.574479	-0.598732	-0.355375	NaN	-0.860659	-1.03896	-0.931009	-0.161073	0.0901399	-0.518796	-0.0342663	NaN	NaN	-0.0955964	-0.424073	NaN	-0.256015	2.62344	0.0244447	NaN	NaN	NaN	NaN	NaN	NaN	NaN	-1.11484
PLCG2:Y759	16.3383	0.610869	1.41885	1.45915	0.825114	1.12412	0.188706	NaN	-0.199932	-0.554041	-0.557528	-0.599587	0.650475	-2.03384	-0.512932	-0.978094	-0.841339	NaN	NaN	NaN	NaN	NaN	NaN	NaN	NaN	NaN	NaN	NaN	NaN	NaN	NaN	NaN	NaN	NaN	NaN	NaN	NaN	NaN	NaN	NaN	NaN
IRS1:S341_1	13.7906	0.318302	0.667398	0.0636266	0.679221	NaN	NaN	NaN	NaN	NaN	NaN	NaN	-1.72855	NaN	NaN	NaN	NaN	NaN	NaN	NaN	NaN	NaN	NaN	NaN	NaN	NaN	0.298618	NaN	-0.0199079	1.45327	NaN	NaN	NaN	0.517604	NaN	NaN	NaN	NaN	-1.13475	NaN	NaN
MTOR:S2448_2	17.0518	1.27378	1.03205	1.6831	1.58442	0.677453	-0.299029	0.773787	0.840072	0.140002	0.167003	0.126454	0.300257	-0.92538	-0.95581	-0.783887	-0.718832	-1.27685	-1.24111	-1.29071	-1.10678	0.334408	NaN	NaN	1.83514	-0.00880915	0.283738	NaN	NaN	NaN	-0.296576	NaN	NaN	-0.923735	NaN	NaN	NaN	-1.22417	NaN	NaN	0.787665
CAMKK2:S511	15.2734	2.204	1.18201	0.475247	1.26959	0.832882	-0.519443	-0.237887	-0.533767	0.363144	0.449032	-0.524929	0.163142	0.544992	-1.85403	-0.284633	-1.64763	NaN	-0.975876	-0.645402	-0.260435	NaN	NaN	NaN	NaN	NaN	NaN	NaN	NaN	0.57735	NaN	NaN	NaN	0.57735	NaN	NaN	-1.1547	NaN	NaN	NaN	NaN
MAPK7:T219	NaN	NaN	NaN	0.0617173	NaN	NaN	NaN	1.35225	NaN	NaN	NaN	NaN	NaN	-0.417204	NaN	NaN	NaN	NaN	NaN	-0.996766	NaN	-1.82382	-0.670339	NaN	NaN	NaN	-0.688795	NaN	NaN	-1.32552	-0.245857	-0.227401	NaN	-0.467326	0.603108	1.08296	0.317043	-0.282768	1.47053	1.47053	NaN
GAB1:Y659	14.6367	0.800304	1.16242	2.09573	1.35643	0.323437	0.486732	0.760381	0.928556	-0.233093	-0.105063	-0.29538	-0.177399	-0.66669	-0.813854	-0.767834	-0.885209	NaN	-1.55093	-1.19766	-1.22088	NaN	NaN	NaN	NaN	NaN	NaN	NaN	NaN	NaN	NaN	NaN	NaN	NaN	NaN	NaN	NaN	NaN	NaN	NaN	NaN
ACACA:S80	13.9724	1.01426	1.49451	1.38751	1.10586	0.329915	0.300413	-0.264581	-0.0331101	NaN	0.0560595	NaN	-0.508086	NaN	-1.16472	NaN	NaN	NaN	-1.32826	-0.992752	-1.39704	NaN	-0.421716	-0.553803	NaN	NaN	1.59261	1.86504	NaN	NaN	0.123144	-1.13994	NaN	-0.496015	NaN	-0.603336	-0.892276	-0.652868	1.16333	0.0158229	-0.858163
CTNNB1:S45	15.96	0.871422	1.44963	1.1293	1.7359	0.0162816	0.721749	0.715991	0.13649	-0.70125	-0.0286772	-0.156295	0.339731	NaN	-1.20297	-1.05276	-0.108362	NaN	-1.12826	-1.90628	-0.831634	-0.128921	0.930243	0.393399	NaN	NaN	NaN	1.40469	0.534872	NaN	-0.315042	NaN	0.200285	NaN	-1.56409	NaN	NaN	NaN	-1.45543	NaN	-0.515485
FOXO3:S294	14.1103	1.48899	1.32188	1.41334	1.35433	0.521075	0.570317	0.40432	0.529879	0.244768	0.365535	0.295243	0.210872	-0.932909	-0.813751	-0.889279	-0.921084	-1.29481	-1.30437	-1.27779	-1.28656	-0.124153	NaN	0.339742	2.07788	NaN	NaN	NaN	-0.558687	-0.194618	NaN	NaN	NaN	-0.682001	NaN	NaN	NaN	NaN	NaN	NaN	NaN
IRS1:S307	14.6845	1.4515	1.10347	1.28305	1.38285	0.724819	0.205871	-0.00403501	0.606758	0.0777846	0.108401	-0.0713349	0.319793	-1.11926	NaN	-0.840969	-0.876113	NaN	-1.48766	-1.3571	-1.50783	1.23716	0.201185	-0.146506	0.272143	0.690792	-0.366475	1.12363	0.655313	NaN	NaN	0.272143	NaN	1.03139	-1.20377	-1.01219	0.0521747	1.30103	-1.84239	-1.75015	-0.615385
TSC2:S939	15.3265	1.2052	1.29312	1.56689	1.82735	0.541881	0.437764	0.487712	0.615189	0.0729651	0.176688	0.0389217	0.081313	-0.906086	-0.888429	-0.900106	-0.813545	-1.21949	-1.15786	-1.22825	-1.23124	NaN	NaN	NaN	NaN	NaN	NaN	NaN	NaN	NaN	NaN	NaN	NaN	NaN	NaN	NaN	NaN	NaN	NaN	NaN	NaN
IRS1:S341_2	14.474	0.724192	0.900201	1.0682	1.36472	0.0470099	-0.982715	0.450964	0.355505	NaN	NaN	-0.552335	-0.20898	NaN	-1.60633	NaN	-1.56043	NaN	NaN	NaN	NaN	NaN	NaN	NaN	NaN	NaN	NaN	NaN	1.15385	NaN	NaN	NaN	NaN	NaN	NaN	NaN	NaN	NaN	-0.538462	NaN	NaN
LYN:Y397	14.0202	1.47848	1.01065	1.20235	NaN	0.359039	0.341916	NaN	0.16528	-0.0869081	-0.109364	-0.157465	NaN	NaN	NaN	NaN	-1.09753	NaN	-1.55034	-1.5561	NaN	0.409213	0.430751	1.22764	1.14149	-0.236913	NaN	0.689201	0.732276	-0.3446	NaN	NaN	NaN	-1.16303	NaN	-1.18456	NaN	-1.70146	NaN	NaN	NaN
IRS1:S323_1	14.6529	-0.349096	-0.0462805	-0.381146	0.0512503	2.14763	-0.854152	NaN	-0.806358	1.37805	-0.925684	-0.801062	-0.470178	NaN	1.05702	NaN	NaN	NaN	NaN	NaN	NaN	NaN	NaN	NaN	NaN	0.969941	NaN	NaN	NaN	NaN	-1.56462	-0.15737	NaN	-0.0136185	NaN	NaN	NaN	0.765664	NaN	NaN	-0.696454
PTK2:Y925	13.7355	1.25693	1.9816	0.935132	1.40367	-0.580397	0.320137	0.883266	-0.361456	-0.497755	-0.376832	-0.439581	0.588112	-1.23247	-0.838891	-1.05945	-1.16464	NaN	NaN	-0.817369	NaN	NaN	NaN	NaN	NaN	NaN	NaN	NaN	NaN	NaN	NaN	NaN	NaN	NaN	NaN	NaN	NaN	NaN	NaN	NaN	NaN
p70S6K: T389/S392_2	13.4522	-1.63812	0.451591	1.32628	NaN	NaN	-0.468958	0.363969	-0.0347555	NaN	NaN	NaN	NaN	NaN	NaN	NaN	NaN	NaN	NaN	NaN	NaN	NaN	0.897153	1.13679	NaN	NaN	0.118323	0.741387	0.250125	NaN	-0.540688	0.28607	0.178232	0.0464301	-0.19321	-0.325012	-0.504742	-2.45781	-0.948076	2.01148	NaN
MCL1:S64	13.7306	1.75451	2.73605	0.925893	1.05169	0.0410694	NaN	0.241799	0.302965	-0.177159	-0.310505	-0.256135	0.0257553	-0.735414	-0.579539	-0.720551	-0.778666	-0.98975	-0.84401	-0.78241	-0.905586	NaN	NaN	0.71347	NaN	1.28212	0.431418	NaN	NaN	NaN	-0.310106	NaN	NaN	-0.655847	NaN	NaN	NaN	NaN	-1.46106	NaN	NaN
JUN:S243	15.196	0.387446	1.17372	0.66012	1.06009	0.049003	NaN	NaN	NaN	-0.951827	-0.343883	NaN	-0.0644099	NaN	NaN	NaN	-1.97026	NaN	NaN	NaN	NaN	NaN	NaN	NaN	NaN	NaN	NaN	NaN	NaN	NaN	NaN	NaN	NaN	NaN	NaN	NaN	NaN	NaN	NaN	NaN	NaN
AKT1:S473	14.6303	1.2721	1.1983	1.28924	1.12958	0.211954	-0.0430782	0.437273	-0.0168892	-0.480279	-0.573616	-0.56388	-0.502393	NaN	-1.66662	-1.69169	NaN	NaN	NaN	NaN	NaN	NaN	NaN	NaN	NaN	NaN	NaN	NaN	NaN	NaN	NaN	NaN	NaN	NaN	NaN	NaN	NaN	NaN	NaN	NaN	NaN
PPP1CA:T320	16.6263	0.00342459	NaN	2.23358	NaN	NaN	NaN	NaN	NaN	NaN	NaN	NaN	NaN	-0.435101	NaN	NaN	-0.363942	NaN	-0.479068	-0.485855	-0.473042	-0.5208	0.172378	-0.542805	-0.289741	-0.762862	1.89982	0.392434	NaN	-0.5208	1.70177	NaN	-0.0806873	-0.652833	1.64675	-0.201718	-0.883893	-1.35701	NaN	NaN	NaN
ATM:S1981	13.4977	0.603158	0.697492	1.08621	1.27525	-0.187241	-0.146074	0.400402	0.442083	-0.43592	-0.442587	-0.576176	-0.0309583	NaN	-2.68563	NaN	NaN	NaN	NaN	NaN	NaN	NaN	0.00170624	-0.307694	1.34851	NaN	NaN	NaN	NaN	NaN	NaN	-1.04252	NaN	NaN	NaN	NaN	NaN	NaN	NaN	NaN	NaN
IRS1:S636_2	14.7678	1.22275	0.441464	2.33264	1.60191	0.522991	0.363622	0.641609	1.07858	-0.275996	0.0899327	-0.771606	-0.249496	-0.913918	-0.618378	-0.973401	-0.526049	-0.631217	-1.21876	-0.973912	-1.14276	NaN	NaN	NaN	NaN	NaN	NaN	NaN	NaN	NaN	NaN	NaN	NaN	NaN	NaN	NaN	NaN	NaN	NaN	NaN	NaN
MAPK8:T183	14.9335	NaN	1.67381	NaN	0.546717	NaN	-0.611254	-0.544622	-1.10785	NaN	NaN	0.0431969	NaN	NaN	NaN	NaN	NaN	NaN	NaN	NaN	NaN	0.707107	NaN	NaN	NaN	-0.707107	NaN	NaN	NaN	NaN	NaN	NaN	NaN	NaN	NaN	NaN	NaN	NaN	NaN	NaN	NaN
PLCG1:Y783	14.2283	1.46666	1.71583	1.61767	0.0278081	0.281799	-0.0982045	0.423629	0.297329	0.315639	-0.0787663	-0.468275	-0.581802	NaN	NaN	-1.012	-1.02532	-1.57934	-1.30266	NaN	NaN	NaN	NaN	NaN	NaN	NaN	NaN	NaN	NaN	NaN	NaN	NaN	NaN	NaN	NaN	NaN	NaN	NaN	NaN	NaN	NaN
MAP2K4:S257	14.7798	1.48447	1.40723	1.09662	1.48396	0.816397	0.060035	0.222534	1.00825	NaN	-0.250444	-0.1865	-0.153625	-1.19276	-1.15186	-0.433244	-0.911993	NaN	-1.39319	-1.07116	-0.834727	NaN	NaN	NaN	NaN	NaN	NaN	NaN	NaN	NaN	NaN	NaN	NaN	NaN	NaN	NaN	NaN	NaN	NaN	NaN	NaN
PLCG1:S1248	14.8364	-0.260597	0.475279	2.29697	2.31891	-0.152293	NaN	-0.271927	0.769531	-0.611158	-0.316997	NaN	-0.336471	-0.77706	-0.818924	-0.831351	-0.720668	NaN	-0.387384	NaN	-0.375852	NaN	NaN	NaN	NaN	NaN	NaN	NaN	NaN	NaN	NaN	NaN	NaN	NaN	NaN	NaN	NaN	NaN	NaN	NaN	NaN
MAP2K4:T261	14.0166	0.760211	1.24805	0.90719	0.319953	-0.209212	-0.404495	-0.109923	NaN	-0.371268	NaN	NaN	NaN	NaN	NaN	-2.14051	NaN	NaN	NaN	NaN	NaN	NaN	NaN	NaN	1.11234	NaN	NaN	NaN	0.521975	NaN	NaN	NaN	NaN	NaN	NaN	NaN	NaN	-0.538975	-1.09534	NaN	NaN
MAPK9:T183	13.956	NaN	0.125377	0.329253	2.00658	-0.405549	-0.740148	NaN	-0.28902	NaN	-1.02649	NaN	NaN	NaN	NaN	NaN	NaN	NaN	NaN	NaN	NaN	NaN	NaN	NaN	NaN	NaN	NaN	NaN	NaN	NaN	NaN	NaN	NaN	NaN	NaN	NaN	NaN	NaN	NaN	NaN	-0.413037
CAMK2D:T287	13.8602	0.567832	0.405287	2.49079	0.737068	-0.064145	0.89676	0.543069	0.271196	0.403743	0.26102	0.805886	-0.0345288	-0.483427	-0.926766	-0.627748	-1.02668	-1.02161	-1.52713	NaN	-1.6706	0.948553	0.327135	-0.305234	2.49526	-0.187521	-0.595412	1.36192	-0.275122	-0.442111	NaN	-0.494124	0.116345	NaN	NaN	NaN	-0.973191	-0.992354	-0.984141	NaN	NaN
BCR:Y177	13.6219	-0.233842	1.11373	1.45198	0.0420084	NaN	NaN	-0.459971	-0.431682	-1.48222	NaN	NaN	NaN	NaN	NaN	NaN	NaN	NaN	NaN	NaN	NaN	NaN	NaN	NaN	NaN	NaN	NaN	NaN	NaN	NaN	NaN	NaN	NaN	NaN	NaN	NaN	NaN	1.17792	-1.14053	0.375642	NaN
FOXO3:S413	11.0158	NaN	1.25936	1.4399	1.92854	NaN	-0.942035	1.25263	0.0464376	0.178638	-0.58347	0.460435	0.287583	-1.08901	-0.611613	NaN	-0.819039	0.267904	-0.878453	-1.15467	-1.04314	NaN	NaN	NaN	NaN	NaN	NaN	NaN	NaN	NaN	NaN	NaN	NaN	NaN	NaN	NaN	NaN	NaN	NaN	NaN	-1.22709
ERBB2:Y1248	13.0813	0.154294	1.07598	0.83	NaN	NaN	NaN	NaN	NaN	-0.970245	-1.09003	NaN	NaN	NaN	NaN	NaN	NaN	NaN	NaN	NaN	NaN	NaN	NaN	NaN	NaN	NaN	NaN	NaN	NaN	NaN	NaN	NaN	NaN	NaN	NaN	NaN	NaN	NaN	NaN	NaN	-0.110681
IRS1:S323_2	9.45797	NaN	NaN	NaN	NaN	NaN	NaN	NaN	NaN	NaN	NaN	NaN	NaN	NaN	NaN	NaN	NaN	NaN	NaN	NaN	NaN	2.45417	-1.41088e-07	0.204514	NaN	1.46569	-1.4316	-0.0340852	NaN	0.9544	-0.9544	-0.272686	-1.02257	1.02257	-0.647629	-0.272686	-0.272686	0.681715	-0.340857	-0.306772	NaN
EGFR:Y998	NaN	1.055	NaN	NaN	NaN	NaN	NaN	-0.93398	NaN	-0.121024	NaN	NaN	NaN	NaN	NaN	NaN	NaN	NaN	NaN	NaN	NaN	NaN	NaN	NaN	NaN	NaN	1.68415	NaN	-1.15168	NaN	NaN	NaN	-0.122647	NaN	0.619217	0.834596	NaN	NaN	-0.565372	-1.18758	-1.90091
SRC:Y419	11.6133	NaN	-0.764086	0.112726	NaN	-0.663897	0.799778	-1.04981	-1.06623	1.81553	-1.2132	0.612346	-0.596222	0.695616	-0.68552	0.986023	0.348609	-0.0306158	0.497751	-1.52254	1.72374	NaN	NaN	NaN	NaN	NaN	NaN	NaN	NaN	NaN	NaN	NaN	NaN	NaN	NaN	NaN	NaN	NaN	NaN	NaN	1.17001
STAT3:Y705	11.2569	NaN	NaN	NaN	NaN	NaN	NaN	NaN	NaN	NaN	NaN	NaN	NaN	NaN	NaN	NaN	NaN	NaN	NaN	NaN	NaN	1.25795	NaN	-0.576578	-1.23874	1.32308	-0.511447	NaN	-0.647137	0.867163	NaN	0.248417	NaN	1.03542	NaN	0.0693062	-0.516874	0.590356	NaN	NaN	0.0914701
TAB2:S372	NaN	NaN	NaN	NaN	NaN	NaN	NaN	NaN	NaN	NaN	NaN	NaN	NaN	NaN	NaN	NaN	NaN	NaN	NaN	NaN	NaN	-0.50711	-0.596618	1.34589	NaN	-0.662362	NaN	NaN	-0.718767	NaN	NaN	1.65779	NaN	-0.711092	NaN	-0.732452	NaN	-0.706099	1.19374	-0.732933	NaN
ZAP70:Y319	NaN	NaN	NaN	NaN	NaN	NaN	NaN	NaN	NaN	NaN	NaN	NaN	NaN	NaN	NaN	NaN	NaN	NaN	NaN	NaN	NaN	NaN	-0.0642085	NaN	3.18496	NaN	-0.686923	-0.395653	0.262215	NaN	-0.797405	-0.817492	-0.656792	NaN	-0.00394573	-0.581463	0.136667	NaN	0.17182	0.156755	-0.99335
EIF4E:S209	14.0242	NaN	NaN	NaN	NaN	NaN	NaN	1.14509	0.879286	0.471382	0.832808	NaN	NaN	NaN	-0.988766	0.0601887	-0.936721	NaN	NaN	NaN	-1.46326	NaN	NaN	NaN	NaN	NaN	NaN	NaN	NaN	NaN	NaN	NaN	NaN	NaN	NaN	NaN	NaN	NaN	NaN	NaN	0.550557
GSK3B:S9_1	15.521	NaN	NaN	NaN	NaN	NaN	NaN	NaN	NaN	NaN	NaN	NaN	NaN	NaN	NaN	NaN	NaN	NaN	NaN	NaN	NaN	1.86824	0.514368	1.10925	2.61697	0.483598	0.0733347	0.565651	0.360519	0.278466	-0.531804	-0.0805143	-0.521547	-0.726679	-0.99335	-0.6036	-0.911298	-0.66514	-0.942067	-0.901041
HSPB1:S78	NaN	NaN	NaN	NaN	NaN	NaN	NaN	NaN	NaN	NaN	NaN	NaN	NaN	NaN	NaN	NaN	NaN	NaN	NaN	NaN	NaN	-0.549356	-0.419636	0.426243	2.90983	-0.476388	0.893773	NaN	-0.446661	-0.438554	0.580284	NaN	0.812698	-0.8142	0.0181668	0.45597	-1.2466	-1.54657	-0.562868	-0.146685

## Sheet: FIG 3D
Figure 3D (barplots)
DIA	values_total	values_ppfr	values_doptr	values_quant		hybrid-DIA	values_total	values_ppfr	values_doptr	values_quant
X30ug_01	121	44	31	39		X30ug_01	115	114	95	79
X30ug_02	120	43	30	39		X30ug_02	113	112	89	77
X30ug_03	121	47	34	41		X30ug_03	111	111	85	78
X30ug_04	121	40	31	39		X30ug_04	110	109	89	72
X20ug_01	121	38	30	35		X20ug_01	112	111	84	67
X20ug_02	122	46	32	42		X20ug_02	110	110	87	69
X20ug_03	122	41	31	38		X20ug_03	110	110	86	68
X20ug_04	121	45	35	38		X20ug_04	113	112	89	71
X10ug_01	125	40	30	38		X10ug_01	113	113	80	66
X10ug_02	120	43	33	38		X10ug_02	115	115	84	73
X10ug_03	121	41	31	36		X10ug_03	112	112	81	64
X10ug_04	121	39	31	34		X10ug_04	108	108	80	61
X2.5ug_01	120	39	22	33		X2.5ug_01	86	86	45	36
X2.5ug_02	120	42	28	33		X2.5ug_02	111	111	70	58
X2.5ug_03	112	35	23	28		X2.5ug_03	112	112	75	57
X2.5ug_04	121	36	22	30		X2.5ug_04	111	111	70	55
X5ug_01	123	42	30	40		X5ug_01	111	111	77	56
X5ug_02	117	37	26	30		X5ug_02	114	114	78	64
X5ug_03	121	43	27	34		X5ug_03	109	109	77	55
X5ug_04	119	36	22	31		X5ug_04	110	110	80	64

## Sheet: FIG 3E
Figure 3E (pearson corr plots)
DIA	30ug_01	30ug_02	30ug_03	30ug_04	20ug_01	20ug_02	20ug_03	20ug_04	10ug_01	10ug_02	10ug_03	10ug_04	5ug_01	5ug_02	5ug_03	5ug_04	2-5ug_01	2-5ug_02	2-5ug_03	2-5ug_04		hybridDIA	30ug_01	30ug_02	30ug_03	30ug_04	20ug_01	20ug_02	20ug_03	20ug_04	10ug_01	10ug_02	10ug_03	10ug_04	5ug_01	5ug_02	5ug_03	5ug_04	2.5ug_01	2.5ug_02	2.5ug_03	2.5ug_04
30ug_01	1	0.974582	0.873242	0.895309	0.985887	0.729255	0.838149	0.804926	0.891223	0.955485	0.875406	0.894211	0.962719	0.822346	0.954586	0.849191	0.806548	0.856051	0.899489	0.835612		30ug_01	1	0.943881	0.979873	0.990618	0.996624	0.936578	0.991568	0.91884	0.947008	0.966196	0.959392	0.956191	0.918812	0.920222	0.920515	0.932039	0.928964	0.82591	0.751297	0.791764
30ug_02	0.974582	1	0.760746	0.98089	0.996783	0.873194	0.993189	0.956247	0.904409	0.972954	0.781796	0.9434	0.939419	0.846508	0.94454	0.885558	0.869655	0.745329	0.856377	0.723933		30ug_02	0.943881	1	0.880256	0.998171	0.954724	0.989906	0.990619	0.990962	0.945814	0.943611	0.934548	0.952592	0.925481	0.897792	0.915649	0.903906	0.89529	0.814938	0.805381	0.805732
30ug_03	0.873242	0.760746	1	0.990409	0.836423	0.987841	0.981274	0.567203	0.981154	0.898594	0.992963	0.849487	0.921622	0.828475	0.887279	0.856822	0.956889	0.995742	0.936171	0.995501		30ug_03	0.979873	0.880256	1	0.992989	0.976392	0.878423	0.967607	0.860076	0.911202	0.928962	0.928531	0.967174	0.918144	0.890006	0.919844	0.888598	0.925291	0.812805	0.801995	0.802198
30ug_04	0.895309	0.98089	0.990409	1	0.944019	0.944645	0.983568	0.960277	0.984093	0.92635	0.663591	0.874103	0.861166	0.850162	0.866973	0.877651	0.685467	0.706515	0.627189	0.611702		30ug_04	0.990618	0.998171	0.992989	1	0.990409	0.988392	0.962509	0.996169	0.949708	0.954874	0.949793	0.958897	0.959615	0.934619	0.929385	0.93237	0.891047	0.872129	0.870084	0.857756
20ug_01	0.985887	0.996783	0.836423	0.944019	1	0.983549	0.971184	0.919215	0.994439	0.985304	0.810054	0.953511	0.941196	0.704634	0.94807	0.896361	0.849999	0.790679	0.85508	0.789438		20ug_01	0.996624	0.954724	0.976392	0.990409	1	0.953395	0.990381	0.939512	0.967225	0.976137	0.967744	0.97231	0.928733	0.936562	0.93459	0.94924	0.949847	0.848422	0.767363	0.815306
20ug_02	0.729255	0.873194	0.987841	0.944645	0.983549	1	0.973991	0.970848	0.930047	0.980827	0.964535	0.960363	0.888799	0.845002	0.872583	0.879011	0.686416	0.695165	0.619913	0.607762		20ug_02	0.936578	0.989906	0.878423	0.988392	0.953395	1	0.996339	0.992507	0.960795	0.956049	0.948326	0.97321	0.940995	0.91485	0.94033	0.92303	0.901199	0.842653	0.831457	0.831236
20ug_03	0.838149	0.993189	0.981274	0.983568	0.971184	0.973991	1	0.987399	0.981746	0.955601	0.720236	0.925969	0.870593	0.867338	0.88957	0.889252	0.736602	0.77281	0.573393	0.66386		20ug_03	0.991568	0.990619	0.967607	0.962509	0.990381	0.996339	1	0.995888	0.970551	0.981253	0.979081	0.975153	0.951487	0.953556	0.950635	0.95655	0.949631	0.865133	0.807227	0.84259
20ug_04	0.804926	0.956247	0.567203	0.960277	0.919215	0.970848	0.987399	1	0.940934	0.919974	0.571921	0.894249	0.797456	0.833096	0.841669	0.878726	0.685928	0.511041	0.693196	0.520126		20ug_04	0.91884	0.990962	0.860076	0.996169	0.939512	0.992507	0.995888	1	0.949298	0.943116	0.933915	0.974275	0.942528	0.903211	0.944964	0.919986	0.947673	0.852433	0.840853	0.847607
10ug_01	0.891223	0.904409	0.981154	0.984093	0.994439	0.930047	0.981746	0.940934	1	0.991965	0.988954	0.984009	0.945429	0.903364	0.925295	0.937659	0.783218	0.778037	0.69809	0.718155		10ug_01	0.947008	0.945814	0.911202	0.949708	0.967225	0.960795	0.970551	0.949298	1	0.997914	0.996383	0.996373	0.956468	0.960721	0.967541	0.971845	0.967593	0.871636	0.863563	0.862888
10ug_02	0.955485	0.972954	0.898594	0.92635	0.985304	0.980827	0.955601	0.919974	0.991965	1	0.875771	0.986955	0.957484	0.933947	0.953251	0.955836	0.809258	0.84807	0.763591	0.807267		10ug_02	0.966196	0.943611	0.928962	0.954874	0.976137	0.956049	0.981253	0.943116	0.997914	1	0.997704	0.995768	0.9604	0.969735	0.972476	0.9815	0.931525	0.894983	0.834994	0.871414
10ug_03	0.875406	0.781796	0.992963	0.663591	0.810054	0.964535	0.720236	0.571921	0.988954	0.875771	1	0.923094	0.914025	0.929858	0.880854	0.95012	0.956469	0.999341	0.944844	0.99177		10ug_03	0.959392	0.934548	0.928531	0.949793	0.967744	0.948326	0.979081	0.933915	0.996383	0.997704	1	0.994408	0.96434	0.972375	0.975438	0.979962	0.967318	0.89731	0.846962	0.87482
10ug_04	0.894211	0.9434	0.849487	0.874103	0.953511	0.960363	0.925969	0.894249	0.984009	0.986955	0.923094	1	0.956518	0.922913	0.969046	0.975864	0.875075	0.890186	0.810612	0.787488		10ug_04	0.956191	0.952592	0.967174	0.958897	0.97231	0.97321	0.975153	0.974275	0.996373	0.995768	0.994408	1	0.948519	0.956145	0.967344	0.975544	0.962971	0.874052	0.861267	0.867599
5ug_01	0.962719	0.939419	0.921622	0.861166	0.941196	0.888799	0.870593	0.797456	0.945429	0.957484	0.914025	0.956518	1	0.839288	0.988452	0.977598	0.975332	0.90032	0.970069	0.900922		5ug_01	0.918812	0.925481	0.918144	0.959615	0.928733	0.940995	0.951487	0.942528	0.956468	0.9604	0.96434	0.948519	1	0.996125	0.991871	0.978824	0.987203	0.978839	0.96056	0.974411
5ug_02	0.822346	0.846508	0.828475	0.850162	0.704634	0.845002	0.867338	0.833096	0.903364	0.933947	0.929858	0.922913	0.839288	1	0.991167	0.983568	0.932303	0.953054	0.941547	0.937759		5ug_02	0.920222	0.897792	0.890006	0.934619	0.936562	0.91485	0.953556	0.903211	0.960721	0.969735	0.972375	0.956145	0.996125	1	0.996994	0.990148	0.98792	0.968268	0.938619	0.95625
5ug_03	0.954586	0.94454	0.887279	0.866973	0.94807	0.872583	0.88957	0.841669	0.925295	0.953251	0.880854	0.969046	0.988452	0.991167	1	0.979274	0.963725	0.856158	0.9687	0.85762		5ug_03	0.920515	0.915649	0.919844	0.929385	0.93459	0.94033	0.950635	0.944964	0.967541	0.972476	0.975438	0.967344	0.991871	0.996994	1	0.994644	0.98776	0.967415	0.934476	0.957627
5ug_04	0.849191	0.885558	0.856822	0.877651	0.896361	0.879011	0.889252	0.878726	0.937659	0.955836	0.95012	0.975864	0.977598	0.983568	0.979274	1	0.927285	0.924613	0.831195	0.890623		5ug_04	0.932039	0.903906	0.888598	0.93237	0.94924	0.92303	0.95655	0.919986	0.971845	0.9815	0.979962	0.975544	0.978824	0.990148	0.994644	1	0.97896	0.959061	0.909463	0.942741
2-5ug_01	0.806548	0.869655	0.956889	0.685467	0.849999	0.686416	0.736602	0.685928	0.783218	0.809258	0.956469	0.875075	0.975332	0.932303	0.963725	0.927285	1	0.943491	0.991712	0.954006		2.5ug_01	0.928964	0.89529	0.925291	0.891047	0.949847	0.901199	0.949631	0.947673	0.967593	0.931525	0.967318	0.962971	0.987203	0.98792	0.98776	0.97896	1	0.995672	0.995831	0.99627
2-5ug_02	0.856051	0.745329	0.995742	0.706515	0.790679	0.695165	0.77281	0.511041	0.778037	0.84807	0.999341	0.890186	0.90032	0.953054	0.856158	0.924613	0.943491	1	0.922271	0.999981		2.5ug_02	0.82591	0.814938	0.812805	0.872129	0.848422	0.842653	0.865133	0.852433	0.871636	0.894983	0.89731	0.874052	0.978839	0.968268	0.967415	0.959061	0.995672	1	0.979437	0.995867
2-5ug_03	0.899489	0.856377	0.936171	0.627189	0.85508	0.619913	0.573393	0.693196	0.69809	0.763591	0.944844	0.810612	0.970069	0.941547	0.9687	0.831195	0.991712	0.922271	1	0.925086		2.5ug_03	0.751297	0.805381	0.801995	0.870084	0.767363	0.831457	0.807227	0.840853	0.863563	0.834994	0.846962	0.861267	0.96056	0.938619	0.934476	0.909463	0.995831	0.979437	1	0.988088
2-5ug_04	0.835612	0.723933	0.995501	0.611702	0.789438	0.607762	0.66386	0.520126	0.718155	0.807267	0.99177	0.787488	0.900922	0.937759	0.85762	0.890623	0.954006	0.999981	0.925086	1		2.5ug_04	0.791764	0.805732	0.802198	0.857756	0.815306	0.831236	0.84259	0.847607	0.862888	0.871414	0.87482	0.867599	0.974411	0.95625	0.957627	0.942741	0.99627	0.995867	0.988088	1

## Sheet: FIG 3F
Figure 3F (boxplots)
all_DIA_30ug_rep1 vs all_DIA_30ug_rep2	targeted_DIA_30ug_rep1 vs targeted_DIA_30ug_rep2	all_DIA_30ug_rep1 vs all_DIA_20ug_rep1	targeted_DIA_30ug_rep1 vs targeted_DIA_20ug_rep1	all_DIA_30ug_rep1 vs all_DIA_10ug_rep1	targeted_hyDIA_30ug_rep1 vs targeted_DIA_10ug_rep1	all_DIA_30ug_rep1 vs all_DIA_5ug_rep1	targeted_hyDIA_30ug_rep1 vs targeted_DIA_5ug_rep1	all_DIA_30ug_rep1 vs all_DIA_2.5ug_rep1	targeted_DIA_30ug_rep1 vs targeted_DIA_2.5ug_rep1	all_hyDIA_30ug_rep1 vs all_hyDIA_30ug_rep2	targeted_hyDIA_30ug_rep1 vs targeted_hyDIA_30ug_rep2	all_hyDIA_30ug_rep1 vs all_hyDIA_20ug_rep1	targeted_hyDIA_30ug_rep1 vs targeted_hyDIA_20ug_rep1	all_hyDIA_30ug_rep1 vs all_hyDIA_10ug_rep1	targeted_hyDIA_30ug_rep1 vs targeted_hyDIA_10ug_rep1	all_hyDIA_30ug_rep1 vs all_hyDIA_5ug_rep1	targeted_hyDIA_30ug_rep1 vs targeted_hyDIA_5ug_rep1	all_hyDIA_30ug_rep1 vs all_hyDIA_2.5ug_rep1	targeted_hyDIA_30ug_rep1 vs targeted_hyDIA_2.5ug_rep1
0.43283	0.272306	0.434939	0.391695	1.15506	0.690154	2.04007	0.75192	3.01538	0.600218	0.0129	0.22218	0.419089	0.294142	0.344661	0.854764	1.69081	0.438374	2.94137	0.806307
-1.07194	0.284519	0.410078	0.701432	0.858994	0.826634	1.6357	0.909383	2.82213	0.693015	0.0939816	0.594753	0.630557	0.905981	0.492404	1.02119	1.48413	0.564138	2.75023	1.0458
0.43283	0.331612	0.179235	0.750431	1.08705	0.877266	2.38042	0.969748	3.58159	0.703863	0.566319	0.631825	0.53188	0.977219	0.901477	1.04701	1.68751	0.947091	2.77381	1.06842
-0.029599	0.500848	0.22764	0.770355	2.16253	0.895384	2.21072	1.03797	2.62978	0.854	0.0334472	0.755278	1.38883	1.01316	0.420459	1.12871	2.66953	0.997361	3.98642	1.23937
-1.70263	0.536501	0.045187	0.863879	0.642817	0.898845	1.63543	1.05703	5.21199	1.00587	-0.175007	0.857555	0.41313	1.07688	0.582233	1.14249	2.36319	1.24621	3.37189	1.31977
-0.402168	0.564744	0.289232	0.876093	0.789381	0.900192	1.56844	1.09843	4.01851	1.07576	0.139478	0.862714	0.804767	1.08004	0.384178	1.14323	1.90616	1.33936	3.61649	1.74434
0.0680317	0.572322	-0.0732577	0.920807	0.763273	0.947926	3.60789	1.23446	3.46578	1.12269	0.167199	0.870824	0.376948	1.08318	1.1002	1.14722	0.903897	1.59176	1.27156	2.0016
0.164218	0.61553	0.659949	0.988237	2.45397	0.951293	-0.85789	1.31127	2.43059	1.18368	0.134552	0.88677	0.586045	1.08819	0.634868	1.14729	0.286278	1.62927	1.60161	2.05767
0.316783	0.643229	0.482563	0.990957	6.18568	1.04826	2.72039	1.34399	3.19519	1.2472	0.268777	0.893973	-0.90127	1.12304	1.02462	1.16027	1.5984	1.83619	2.96102	2.07543
0.0805927	0.73569	-0.0404341	1.004	1.45243	1.06645	2.10415	1.42708	2.94309	1.28253	-0.117667	0.897381	0.852739	1.14258	0.802293	1.18506	1.64572	1.8462	4.38139	2.2209
0.180719	0.750996	1.24223	1.01732	1.1817	1.06936	1.48946	1.8227	2.73472	1.4782	0.118802	0.902755	0.645415	1.15778	0.133944	1.18857	2.71716	1.89456	4.37921	2.25096
-0.724182	0.751096	0.246636	1.01937	1.31374	1.17893	2.51622	1.87813	3.68151	2.40062	0.0195086	0.904712	0.0189789	1.17925	0.324522	1.22893	2.72381	2.07664	1.42471	2.6371
-0.664396	0.757869	0.156302	1.02469	0.682729	1.24757	1.42307	2.00276	2.02304	2.57027	-0.119015	0.912861	0.477138	1.19314	0.545963	1.23502	0.71698	2.19816	1.38093	3.14891
-0.158466	0.758034	0.417655	1.06211	1.28464	1.30878	1.82066	2.05556	9.28702	2.75	0.0713567	0.913386	0.420915	1.19488	0.266285	1.24315	2.24875	2.30654	3.18799	3.47832
0.35205	0.762368	0.0665068	1.07643	1.02032	1.43045	2.52269	2.17216	2.50178	3.23609	-0.145903	0.920905	0.758837	1.19784	1.57235	1.25671	1.66959	2.33593	2.56166	3.56172
0.421653	0.784715	0.926813	1.08435	0.826508	1.4378	1.05789	2.44933	3.05683	3.45997	0.0814818	0.925637	0.444713	1.2034	2.08939	1.29257	2.01844	2.38598	3.42574	3.79091
-1.28604	0.785923	0.135008	1.10357	1.44801	1.48611	1.91802	2.57436	3.63109	5.01046	0.100365	0.933352	0.901164	1.22613	1.43238	1.30069	1.20193	2.47841	3.95301	3.8528
-0.257678	0.790055	0.246648	1.10573	2.08122	1.5339	3.4137	2.68818	2.85787	5.05611	0.0172733	0.936274	0.995272	1.22793	-0.0551679	1.31968	1.04782	2.52207	3.52826	4.16198
0.792032	0.799803	1.01997	1.12394	3.15656	1.55581	1.73291	2.82588	3.52166	6.23518	0.297518	0.949359	0.995272	1.23911	0.772822	1.3313	2.13358	2.59442	2.59546	4.72763
0.344981	0.805656	5.2656	1.13594	0.115835	1.55621	1.97134	3.12027	4.9565	6.32967	0.11554	0.95113	0.0573112	1.26676	0.508203	1.35685	2.32275	2.61582	3.66181	4.7385
8.87061	0.814846	1.56143	1.13691	-0.0742078	1.69279	2.48845	3.16918	3.46902	6.5158	-0.0208028	0.95198	1.27841	1.27093	0.840781	1.35934	2.16022	2.72561	-0.621341	4.82713
1.58891	0.834827	5.2656	1.14645	2.13133	1.74272	2.93868	3.30238	4.79278	6.58268	-0.0208028	0.952623	-0.676341	1.2748	0.0108079	1.38389	2.84578	2.73495	3.29837	4.88814
8.87061	0.837782	-0.0721208	1.1587	0.800665	1.81202	1.93073	3.33405	3.30401	6.63268	0.0697131	0.957805	0.801669	1.27964	0.378092	1.38752	1.71569	2.85843	-1.06336	5.02575
0.0281378	0.848165	1.39885	1.17204	1.10804	1.81618	2.29994	3.45697	3.20299	6.90474	0.0957569	0.959902	0.651152	1.28207	0.910925	1.41228	1.27726	2.94499	-0.153686	5.08687
-0.368123	0.87622	0.20521	1.17231	1.11869	1.81684	4.6301	3.51976	2.516	7.20356	-0.474436	0.961041	0.593739	1.28411	1.09389	1.42489	2.22981	2.97468	3.86432	5.08817
0.433089	0.889418	0.220105	1.17342	1.54201	1.82196	3.02497	3.52857	3.96084	7.2407	0.136609	0.961867	-0.0649657	1.28666	-0.227232	1.43498	1.91769	3.01165	3.08305	5.14239
0.0438619	0.90291	0.409611	1.19148	1.93981	1.83463	2.86562	3.5436	3.58391	7.48485	0.106275	0.966351	0.058528	1.29789	0.340537	1.43693	2.46173	3.04012	2.70622	5.23768
0.0368785	0.921625	-0.635956	1.19223	2.15606	1.83516	2.09529	3.55638	3.25101	7.68182	0.0751874	0.96803	0.721933	1.30863	1.14236	1.43814	2.51805	3.10453	2.51695	5.30681
-0.735665	0.936742	0.692442	1.19536	1.40179	1.84261	2.04297	3.62573	2.48452	7.76969	-0.0785423	0.973674	0.620759	1.31682	1.36655	1.45846	1.05448	3.14661	3.36148	5.35479
-0.384955	0.937815	1.12555	1.20203	1.61367	1.89891	1.81289	3.64685	3.47472	7.96162	-0.340625	0.975225	0.899216	1.31693	0.721562	1.46372	3.16338	3.15203	3.21218	5.3883
0.192846	0.941007	0.972313	1.21398	1.41375	1.91298	2.89886	3.75998	3.40944	8.21053	-0.203658	0.979473	0.00629549	1.32586	1.72734	1.47663	2.1036	3.19523	2.56135	5.58499
-0.0162899	0.953162	0.400149	1.24244	2.41958	1.9149	2.32484	3.76281	3.2323	8.28806	0.049686	0.979856	0.00629549	1.33021	0.610915	1.48628	2.00999	3.20912	2.60898	5.62256
0.255779	0.982277	0.669577	1.25123	1.29563	1.93061	1.62198	3.7705	2.27837	8.46205	0.205745	0.980019	-0.62901	1.33325	0.22712	1.49876	2.69309	3.2209	4.33306	5.69076
1.67345	1.00591	0.0678967	1.2562	1.80406	1.95041	2.66649	4.28831	0.706784	9.33333	-4.06616	0.981296	0.738215	1.33347	0.73845	1.5026	1.90558	3.25268	2.79802	5.7406
0.900919	1.00712	0.462478	1.26741	1.59413	1.99876	1.8972	5.67797	3.60709	11.6524	-4.06616	0.98217	1.31658	1.34163	3.18489	1.50318	1.70999	3.34802	0.644511	5.93124
0.791367	1.01701	0.398402	1.36051	1.3044	2.12947	3.23801	6.66351	3.53498	11.8889	0.117042	0.986587	0.477681	1.35179	3.24119	1.50531	1.80897	3.35791	0.845822	6.13846
-0.0656457	1.05834	-0.105916	1.4711	0.560808	2.13518	1.52936	6.71186	2.459	13.8529	-0.147927	0.987067	0.418274	1.35209	0.328811	1.51765	2.14399	3.38153	3.52563	6.33669
-0.455513	1.06136	0.618355	1.4824	0.773058	2.20179	1.37181	7.46875	3.00581	16.7093	-0.0706502	0.988794	0.704296	1.35345	-1.72858	1.53702	2.35815	3.39748	4.92199	6.60378
0.141899	1.06939	0.44062	1.49853	1.76714	2.30746	2.88446	8.46921	3.83552	18.3846	0.187808	0.990512	1.48002	1.35843	0.22722	1.53945	1.63701	3.43082	3.05548	6.66341
0.787597	1.08278	0.488289	1.58768	1.12135	3.01802	2.3327	10.4552	2.91737	Inf	-0.278875	0.992294	0.0758674	1.3639	1.2924	1.5396	1.76691	3.57377	2.1696	6.67758
-0.42313	1.09756	1.16619	1.66363	3.85101	3.30138	1.85078	Inf	1.83546	NA	-0.10902	0.996217	0.113487	1.36572	0.720385	1.54379	2.61887	3.592	3.69885	6.69313
0.468855	1.10192	1.28555	1.66387	1.40183	3.3208	1.92869	NA	0.83431	NA	0.00798673	0.997351	0.961831	1.36948	-1.6836	1.56063	1.0704	3.61783	3.51774	6.7006
0.300791	1.14656	0.218249	1.70192	1.36918	3.4116	1.11985	NA	2.44654	NA	-0.112224	0.999138	2.31863	1.37182	0.416143	1.5619	1.7939	3.73512	1.53274	6.71974
2.22152	1.45776	0.205653	1.86719	1.44371	3.47368	1.37783	NA	3.14009	NA	-0.468752	0.999676	0.641409	1.37686	0.366732	1.56289	2.00032	3.86071	2.40179	6.8253
0.282572	1.5	0.23817	2.05231	0.465142	3.85911	1.95227	NA	3.68162	NA	0.0667239	1	0.0883178	1.37948	0.605486	1.56975	0.62649	3.94941	3.24522	6.85683
1.92517	1.57047	0.460876	2.06861	0.828609	4.59615	1.94449	NA	2.71719	NA	-0.181042	1	0.144678	1.38922	0.529182	1.62487	1.09279	3.97819	1.38223	6.98046
-0.588612	1.89157	0.318304	2.66407	0.89363	Inf	0.578906	NA	1.82535	NA	-0.313548	1	0.523567	1.39021	1.15396	1.65869	2.29182	4.07008	2.94515	7.23501
0.86702	Inf	-0.130465	3.6211	3.85101	NA	0.0706673	NA	1.76737	NA	0.0639578	1.00387	0.496653	1.39091	1.04369	1.67631	3.88233	4.07387	3.67023	7.55569
0.32845	NA	0.043019	3.71429	1.28829	NA	1.62429	NA	4.08849	NA	-0.108747	1.00443	0.635675	1.39528	1.06	1.68323	2.35611	4.16626	3.42111	7.60673
0.286916	NA	0.296694	5.04505	1.0409	NA	2.37382	NA	3.40256	NA	-0.376723	1.00982	0.375732	1.39604	0.400863	1.71494	1.20055	4.26698	1.98355	7.77885
0.200234	NA	0.0302158	Inf	1.44161	NA	2.26598	NA	3.46593	NA	-0.328552	1.01022	1.88328	1.4018	0.38997	1.74067	3.31573	4.37657	7.48918	7.94824
-0.233411	NA	0.216077	NA	0.910618	NA	2.19561	NA	2.65656	NA	0.111633	1.0121	0.764203	1.4046	0.788272	1.75266	2.22148	4.47479	7.48918	7.99156
-0.75678	NA	0.389839	NA	1.12013	NA	1.13056	NA	3.06432	NA	0.00457416	1.01582	0.320082	1.41396	0.783888	1.79625	2.19187	4.57366	-0.0648893	8.34744
1.49304	NA	0.322805	NA	0.963582	NA	0.944408	NA	4.00851	NA	0.260397	1.01707	0.574297	1.41426	0.38401	1.79836	1.30569	4.68131	2.02244	8.52573
-0.126057	NA	1.40456	NA	0.757209	NA	2.56022	NA	1.61302	NA	-0.705417	1.0195	0.435017	1.42304	0.789482	1.86415	1.57671	4.68593	1.86304	8.62259
0.105763	NA	0.380197	NA	-0.860075	NA	2.86984	NA	2.54949	NA	-0.0486958	1.02026	0.713736	1.43449	0.526918	1.89175	1.60274	4.7578	3.15037	9.35736
0.693781	NA	1.40456	NA	1.15593	NA	2.17196	NA	2.95031	NA	0.132178	1.02056	0.480902	1.43523	0.0918894	1.91208	0.744057	4.75954	1.37194	9.62794
-0.893344	NA	0.019477	NA	0.0499336	NA	2.43916	NA	2.15913	NA	-0.0922643	1.02702	0.433903	1.43839	0.527074	1.95588	1.39801	4.92934	3.3592	9.68975
-0.119974	NA	-0.458797	NA	-0.45012	NA	1.8839	NA	6.11191	NA	-0.042716	1.02708	0.352013	1.43883	-0.190361	1.96361	2.34043	5.00891	2.21082	9.69992
0.248671	NA	0.477255	NA	1.09264	NA	2.1859	NA	5.08094	NA	-0.180595	1.02764	0.735387	1.44058	1.0271	1.97367	2.38681	5.053	2.61429	11.1534
0.898812	NA	-0.179974	NA	1.27699	NA	1.45416	NA	2.44208	NA	0.0170359	1.03181	0.18993	1.45961	2.25474	1.97637	1.25049	5.19417	2.83073	13.1796
-0.148267	NA	-0.243666	NA	1.53036	NA	1.41339	NA	2.88566	NA	0.0250042	1.03391	0.841607	1.46179	0.834811	1.99371	2.50799	5.21489	3.10603	18.553
0.898812	NA	-0.170322	NA	1.07446	NA	1.73519	NA	2.71101	NA	-0.590855	1.03901	0.633247	1.46213	-0.428901	2.04616	2.50799	5.34785	3.65799	22.0451
0.44846	NA	0.353983	NA	1.68937	NA	3.85264	NA	2.85227	NA	-0.112585	1.04014	0.423338	1.4656	0.249818	2.09598	-0.997688	5.378	2.17651	NA
0.00719703	NA	0.217039	NA	0.559662	NA	0.638474	NA	2.41793	NA	-0.527269	1.04127	0.63693	1.54056	-0.362645	2.1022	1.57697	6.20912	2.15383	NA
-0.113366	NA	0.334072	NA	1.60825	NA	4.3266	NA	2.40868	NA	0.212512	1.0458	0.0763424	1.56909	2.73443	2.14399	1.11501	6.24746	1.47074	NA
2.5351	NA	0.331062	NA	0.1502	NA	3.13154	NA	3.79794	NA	-0.200443	1.04794	0.243504	1.57346	0.965439	2.15378	1.1293	8.71559	1.26358	NA
2.77616	NA	0.105442	NA	1.64212	NA	1.65697	NA	3.10388	NA	-0.091716	1.04823	0.238613	1.5878	0.94322	2.17142	1.22757	10.2548	3.24942	NA
0.963853	NA	0.177803	NA	2.18789	NA	1.55431	NA	3.7239	NA	-0.290817	1.05174	0.679941	1.7188	0.809396	2.29778	4.58092	28.6033	4.05614	NA
0.0577505	NA	-0.261546	NA	1.21898	NA	1.02135	NA	3.7962	NA	-0.00776357	1.05551	2.12443	1.77324	-0.0317317	2.42491	1.76356	45.0841	3.3243	NA
-0.0113584	NA	-0.203375	NA	1.04427	NA	1.46376	NA	3.49129	NA	-0.290817	1.07873	-0.564601	1.77938	-0.698515	2.56565	1.95128	NA	2.52926	NA
0.60946	NA	-0.00911471	NA	0.821326	NA	2.04723	NA	0.730576	NA	-0.359224	1.09791	0.160068	1.79948	0.797046	2.5989	1.79285	NA	2.63483	NA
1.40321	NA	0.660472	NA	0.535867	NA	1.38612	NA	3.47036	NA	0.148541	1.09845	-0.61282	1.93599	0.767889	2.6984	-0.281338	NA	0.980935	NA
1.07962	NA	0.401271	NA	1.13991	NA	2.0219	NA	5.46191	NA	-0.285278	1.10101	-0.941646	2.09382	-0.0248067	3.8819	2.49993	NA	2.63814	NA
1.63438	NA	0.0925884	NA	0.95606	NA	1.21235	NA	3.41783	NA	-0.149738	1.13588	1.2812	2.40382	0.823309	6.96584	1.18346	NA	3.72126	NA
0.721774	NA	0.261204	NA	0.375552	NA	3.17927	NA	2.42733	NA	-0.0012832	1.13603	-0.716993	2.41524	0.646842	7.82031	1.66393	NA	3.05728	NA
2.58831	NA	0.137004	NA	0.852876	NA	1.10382	NA	5.31752	NA	-0.0585263	1.16688	0.643244	3.18271	0.371282	NA	2.69137	NA	2.73504	NA
0.224637	NA	0.260434	NA	0.679475	NA	1.72809	NA	4.11474	NA	-0.446197	1.20819	0.611434	NA	0.675286	NA	1.566	NA	2.85025	NA
-0.108269	NA	0.555608	NA	3.56091	NA	2.73425	NA	2.71553	NA	-0.864409	1.42868	1.09101	NA	2.50188	NA	1.28702	NA	2.92163	NA
0.314832	NA	-0.455836	NA	2.46561	NA	3.31258	NA	3.55859	NA	0.217167	1.64497	0.460886	NA	1.8515	NA	2.33799	NA	2.17889	NA
-1.58788	NA	-0.117723	NA	1.94855	NA	4.13417	NA	3.61195	NA	0.0631273	1.84029	0.252106	NA	0.13159	NA	1.04984	NA	4.57681	NA
-0.43655	NA	-0.904595	NA	0.75302	NA	0.451486	NA	3.75915	NA	-0.0394671	1.9277	-0.658737	NA	2.63625	NA	0.156458	NA	1.9566	NA
1.04307	NA	0.780642	NA	0.895825	NA	1.36241	NA	4.8364	NA	-1.26418	2.30189	-0.464899	NA	-1.06655	NA	2.20881	NA	5.23268	NA
0.638976	NA	0.995908	NA	3.49664	NA	2.361	NA	2.77183	NA	-0.338181	4.91861	0.0863574	NA	-1.06655	NA	-1.844	NA	1.58272	NA
-0.853056	NA	0.571186	NA	3.49664	NA	3.60951	NA	5.17052	NA	-0.891684	NA	0.268364	NA	2.6406	NA	2.20742	NA	2.93281	NA
-0.795233	NA	0.182049	NA	1.59314	NA	1.22791	NA	3.25301	NA	-0.468613	NA	1.38467	NA	0.880341	NA	3.04242	NA	2.83428	NA
-0.182414	NA	-0.483185	NA	1.02427	NA	2.12242	NA	3.31309	NA	0.345456	NA	0.345256	NA	0.431738	NA	0.94312	NA	3.80137	NA
0.443594	NA	0.284455	NA	1.14434	NA	2.5272	NA	3.67801	NA	-0.127772	NA	0.50376	NA	0.460051	NA	2.42228	NA	3.20809	NA
0.477961	NA	0.284455	NA	1.43603	NA	0.974841	NA	-1.55238	NA	0.151367	NA	0.389918	NA	0.27793	NA	2.62303	NA	3.39016	NA
0.220272	NA	0.45785	NA	0.652982	NA	1.9628	NA	3.59482	NA	0.117306	NA	0.774464	NA	0.670148	NA	4.06367	NA	3.81144	NA
0.879796	NA	0.158071	NA	0.728285	NA	1.31303	NA	3.3464	NA	0.184531	NA	0.105474	NA	1.4709	NA	1.40755	NA	2.41225	NA
0.588888	NA	0.70236	NA	1.89251	NA	3.95202	NA	4.908	NA	-0.612989	NA	0.105474	NA	0.241697	NA	2.54732	NA	2.87991	NA
-0.198244	NA	0.480112	NA	0.00153408	NA	1.43483	NA	4.83497	NA	-0.127158	NA	0.272738	NA	0.457919	NA	-3.26897	NA	1.80154	NA
0.146614	NA	0.0857801	NA	0.8615	NA	3.62825	NA	2.75928	NA	0.117306	NA	0.050715	NA	0.575814	NA	1.89505	NA	0.489375	NA
3.42178	NA	-0.745981	NA	1.74012	NA	2.00896	NA	4.10041	NA	-0.288934	NA	0.818644	NA	1.5148	NA	1.51524	NA	2.33586	NA
3.42178	NA	0.317125	NA	2.34213	NA	2.0923	NA	3.51952	NA	0.0333222	NA	0.231325	NA	-0.0311979	NA	2.25858	NA	2.24884	NA
-0.946729	NA	0.488093	NA	2.49592	NA	2.03566	NA	3.6305	NA	-0.210136	NA	0.208606	NA	2.27628	NA	2.04824	NA	3.37441	NA
1.12536	NA	-0.557204	NA	1.13979	NA	2.33189	NA	3.25407	NA	-0.193012	NA	-0.364623	NA	0.380303	NA	0.580428	NA	3.81763	NA
-0.897733	NA	0.205005	NA	-0.917971	NA	1.5767	NA	1.94292	NA	-0.130776	NA	0.467682	NA	1.18746	NA	3.29791	NA	1.77049	NA
-0.239959	NA	0.983414	NA	0.776539	NA	1.89856	NA	2.85114	NA	0.29918	NA	0.874675	NA	2.17519	NA	3.16124	NA	4.04653	NA
-0.506175	NA	1.84183	NA	2.37348	NA	2.23535	NA	7.00488	NA	0.274909	NA	0.546494	NA	1.16957	NA	2.02191	NA	3.27835	NA
-1.20535	NA	1.70082	NA	2.61776	NA	3.60673	NA	3.63011	NA	0.582717	NA	0.048274	NA	0.510893	NA	3.74099	NA	1.97002	NA
1.95011	NA	-0.279187	NA	0.400715	NA	1.73648	NA	4.8913	NA	0.072162	NA	1.17558	NA	1.03816	NA	1.63854	NA	2.88898	NA
0.654829	NA	-1.08417	NA	0.636474	NA	2.01892	NA	4.8913	NA	0.00772129	NA	1.16483	NA	-0.0890658	NA	3.78336	NA	4.16573	NA
-0.23811	NA	-0.813513	NA	0.845933	NA	2.35775	NA	3.83224	NA	0.12394	NA	0.485599	NA	1.35715	NA	1.83033	NA	3.21245	NA
1.28927	NA	0.473349	NA	1.4906	NA	8.59313	NA	3.22523	NA	0.17675	NA	0.412843	NA	0.658888	NA	1.6351	NA	1.80868	NA
-1.28492	NA	0.972015	NA	1.81584	NA	1.50663	NA	2.99428	NA	0.17675	NA	0.538499	NA	0.68578	NA	3.1238	NA	2.69012	NA
0.137046	NA	-0.0436492	NA	1.70044	NA	2.30228	NA	3.33004	NA	0.128244	NA	0.645651	NA	0.385309	NA	2.88134	NA	2.33294	NA
-0.519846	NA	-0.202673	NA	2.66067	NA	3.80892	NA	3.5297	NA	-0.165036	NA	1.40552	NA	1.29297	NA	1.08739	NA	2.45869	NA
0.138978	NA	0.322427	NA	0.36738	NA	3.89171	NA	3.53105	NA	-0.11485	NA	0.473842	NA	0.46425	NA	2.22381	NA	2.75444	NA
0.433352	NA	0.539807	NA	1.99947	NA	0.937528	NA	2.67552	NA	-0.150128	NA	0.464817	NA	0.345508	NA	0.891674	NA	3.55017	NA
-0.259235	NA	0.645715	NA	1.13368	NA	1.58276	NA	3.38839	NA	-0.0644438	NA	0.262236	NA	1.7065	NA	1.41707	NA	2.76146	NA
-1.18639	NA	0.192207	NA	1.55334	NA	4.77921	NA	3.63341	NA	0.208467	NA	2.44982	NA	0.444326	NA	2.10895	NA	2.05624	NA
0.951314	NA	0.23605	NA	2.37975	NA	1.63175	NA	4.4753	NA	-0.1273	NA	0.56027	NA	1.19907	NA	2.58957	NA	3.49055	NA
0.742315	NA	0.0980701	NA	1.05223	NA	2.91227	NA	0.765503	NA	-0.0207171	NA	0.429522	NA	0.495372	NA	2.85916	NA	3.89785	NA
-1.18329	NA	0.0131651	NA	0.952224	NA	2.3825	NA	2.79823	NA	-0.712209	NA	0.637588	NA	0.436411	NA	2.85916	NA	4.11217	NA
-0.456287	NA	1.90394	NA	0.889626	NA	2.21813	NA	4.05123	NA	-0.350423	NA	-0.339112	NA	1.52049	NA	1.97459	NA	2.86425	NA
0.0674137	NA	-1.25368	NA	1.48065	NA	1.24038	NA	4.67666	NA	-0.336127	NA	1.13483	NA	0.973487	NA	1.68381	NA	4.01673	NA
-0.647565	NA	1.24916	NA	1.65184	NA	1.66161	NA	3.36627	NA	0.0415079	NA	0.403382	NA	2.29183	NA	2.73478	NA	2.16035	NA
0.816834	NA	1.23692	NA	2.29203	NA	2.27897	NA	2.92952	NA	-0.060393	NA	0.64411	NA	2.26968	NA	1.31834	NA	4.13804	NA
-0.74214	NA	0.165691	NA	0.719061	NA	2.46248	NA	4.70423	NA	0.0356308	NA	-0.503061	NA	-1.61042	NA	1.49759	NA	3.72675	NA
1.15498	NA	0.369649	NA	1.71908	NA	3.06029	NA	3.75208	NA	-0.338104	NA	1.67677	NA	2.26968	NA	1.0396	NA	3.45682	NA
1.15407	NA	0.548431	NA	4.00536	NA	3.99833	NA	4.00862	NA	-0.266626	NA	0.524526	NA	1.1125	NA	0.46646	NA	3.38756	NA
0.235705	NA	-0.210472	NA	1.58814	NA	3.15498	NA	3.99884	NA	-0.356158	NA	0.14343	NA	1.09388	NA	2.38578	NA	2.87108	NA
-0.118127	NA	1.33461	NA	1.15135	NA	2.31929	NA	1.90445	NA	-0.155514	NA	0.271898	NA	1.46413	NA	1.87715	NA	2.15137	NA
-0.145443	NA	0.608166	NA	1.2138	NA	4.23445	NA	2.8835	NA	-0.0462619	NA	-0.337202	NA	0.400227	NA	2.53842	NA	3.95963	NA
0.553981	NA	1.33461	NA	1.47956	NA	2.36883	NA	2.08157	NA	-0.103661	NA	1.86023	NA	3.64713	NA	1.31175	NA	3.56444	NA
-1.44855	NA	0.0971418	NA	1.19267	NA	1.80189	NA	3.37493	NA	-0.151302	NA	0.881255	NA	0.94743	NA	0.27231	NA	2.65215	NA
0.0364692	NA	0.142976	NA	0.965213	NA	1.83971	NA	1.97069	NA	-0.225134	NA	0.82195	NA	-0.305815	NA	1.66015	NA	3.44739	NA
-2.465		0.294584		1.60514		1.99501		3.27238		0.926211		0.881255		0.0396829		3.99656		1.56358
0.0364692		1.32907		2.09333		3.50009		3.91854		0.907399		0.423762		0.681767		1.88505		2.24662
-0.77465		0.562275		2.3739		1.65156		2.35224		-0.215595		0.927912		1.93303		2.38239		3.6821
0.425828		1.01464		1.16766		2.57053		3.46257		0.145479		0.546991		0.740262		1.89931		3.94939
-0.360482		1.37224		0.625717		2.36665		5.39542		0.0749763		0.636423		-0.847292		1.06531		3.28312
0.495504		3.26592		0.298397		2.42797		9.04031		-0.352701		0.963755		0.985641		0.896069		4.17995
-0.511471		0.695109		0.819174		1.0187		2.80747		0.295796		2.01609		1.45217		1.73265		4.72112
-0.387389		0.681118		-0.249234		2.1986		3.33141		-0.139758		0.436218		0.247034		1.91259		4.54808
-0.490687		-0.0690744		5.07771		2.27463		4.69031		0.109373		-0.874651		1.05773		6.34173		3.96564
0.760974		0.664452		1.18214		2.62659		3.99098		-0.0184645		0.448061		1.47911		1.8094		3.81103
-0.899648		0.383323		1.19288		3.17776		5.15915		0.00231951		0.588233		-0.0139044		3.57156		3.96564
0.797297		0.383323		1.21787		3.17776		3.58938		0.350893		0.472461		0.882635		2.49595		2.10059
0.412581		0.484201		1.42322		2.58683		2.98674		-0.327666		-1.57628		0.493916		3.63534		3.15018
0.412581		1.17118		2.5141		2.38503		3.55223		0.00878236		0.797354		-4.49527		3.342		1.76967
0.196024		0.25252		1.41899		2.25153		5.95898		0.105684		0.544317		0.640728		3.38592		1.74768
0.233972		-0.16727		1.2112		2.45553		3.62958		0.734025		0.797354		0.884195		0.690798		2.80777
-0.150202		-0.169032		2.66256		3.67665		4.00263		0.734025		0.521716		-0.424507		2.11147		3.52767
-1.47193		0.370331		2.53592		1.23988		2.8951		0.734025		0.947213		1.03946		1.12733		2.97989
-0.417016		0.385579		1.49808		0.754457		2.46965		-0.123022		0.594688		-0.154375		2.02031		3.52767
-1.05885		-3.46573		1.55635		4.60689		3.6856		1.21868		1.62902		0.589788		1.42217		1.86527
-0.205824		0.409129		1.30803		3.67665		3.2433		-0.144251		0.416376		0.447829		2.95638		2.38761
-0.3538		0.368667		1.98606		2.3549		4.09101		-0.0520891		-0.0655478		2.38964		2.07015		4.06514
-0.118546		-0.254163		1.78126		1.21365		3.46531		0.136112		-5.18869		0.281453		2.38882		4.20215
-0.492753		0.339122		1.25484		1.38537		3.20339		0.361115		0.426812		0.928741		1.44077		2.68562
0.316852		1.19328		0.791148		3.00743		3.36297		-0.169936		0.664346		2.65823		1.99538		3.58334
-0.0800554		0.899254		0.866541		2.10524		3.45909		0.156831		0.411997		0.466519		0.895266		2.73456
-0.0346681		0.199254		1.21227		2.68332		7.05264		-1.16362		-0.848213		0.881555		2.58918		2.84761
0.439468		0.805574		2.30738		2.9876		4.48554		0.156831		0.539414		-0.460458		1.24976		3.18659
0.89766		0.76343		0.33439		0.144099		6.34084		-0.289661		1.1833		0.185726		0.79242		2.79042
0.186939		0.227791		1.49207		0.821772		2.2546		-0.0684324		0.397467		0.474486		2.63359		2.59843
-0.0885843		0.198229		1.34259		3.08592		6.34084		0.0216076		0.207468		2.38414		2.00433		4.09878
0.102179		0.659269		0.99497		2.65474		3.70363		0.0771183		1.14542		2.29835		1.66779		3.24113
-0.120326		0.0682552		0.875563		2.60188		2.64906		0.106806		0.613781		-0.86899		0.826376		2.69375
0.739299		0.174479		0.166627		2.77491		2.24536		0.0940302		0.786261		-1.36497		1.29505		2.62781
0.277106		0.0944958		1.34991		3.0364		3.10413		0.122992		1.32008		0.898801		0.848141		1.13181
-0.521574		0.0728916		1.0738		1.84693		4.28786		-0.297494		0.138762		0.923822		2.30242		2.53036
-0.494938		0.258747		1.31189		1.99006		3.83203		0.176784		0.262814		0.245566		1.87061		2.88673
1.09465		0.147679		0.681708		2.25971		4.28786		0.238788		0.398214		1.18878		1.97573		3.0747
0.0491438		1.72773		1.39623		3.74587		2.73914		-0.494965		-0.337966		0.327649		2.10566		2.44762
-1.52128		-0.0222371		1.54481		1.74138		3.65262		-1.27736		-0.25595		0.642777		1.08659		2.50007
-1.13367		0.0540892		2.45567		2.51839		2.19755		-0.0990089		0.391156		0.821574		2.38127		2.23017
-0.670668		0.429867		2.45567		1.14779		2.84959		-0.135009		0.391156		1.35437		2.24158		2.74085
1.06911		0.522697		1.32142		1.97123		3.03851		-0.235099		0.61506		0.572548		2.08903		3.11847
1.15317		0.0760729		1.53191		1.87351		2.43028		0.363041		1.70015		1.32817		1.86486		-1.33289
-0.340055		0.986801		0.829148		1.95802		2.33817		-0.028423		0.761116		1.78605		2.46428		2.48105
0.349413		0.983405		1.31374		2.3791		2.25731		-0.288578		-0.502644		1.78605		0.636378		3.8388
1.16383		-0.00777539		4.28297		0.997261		2.74121		0.15557		-1.12308		0.424023		0.999992		2.38439
-0.553345		0.437779		1.37384		2.61399		3.777		-0.288578		0.542101		1.26585		1.44154		2.44977
-0.771325		-0.00301358		0.127719		3.8094		3.81184		-0.132768		0.410169		1.40353		2.62182		1.88661
-1.32151		0.794965		4.28297		1.60305		3.59539		0.502516		0.54264		0.348683		2.04045		0.67511
-0.20404		0.435389		1.60662		2.26033		2.909		0.093706		0.179513		0.558369		0.22504		3.2607
0.788165		-0.455865		0.538157		3.46091		2.15989		0.029413		0.424112		2.02912		1.49701		5.802
0.421159		1.15294		0.507288		2.2539		4.42102		-0.262107		0.149603		0.334551		0.57686		3.18334
-1.13153		-0.540385		0.563707		5.78542		3.26299		-0.159879		0.563938		-0.33673		3.11194		3.29823
0.498829		0.322646		1.36973		1.90774		3.25073		-0.444614		0.69285		0.756681		2.56513		1.69901
0.803252		0.943552		1.36335		2.14932		2.88888		0.0342496		0.234619		2.02912		4.12236		2.44362
0.803252		0.943552		1.15378		2.09805		0.568413		-0.186184		0.553172		0.568792		2.70666		3.46965
-1.00062		0.66362		1.47716		2.59285		4.49104		-0.567599		-0.0778329		0.734831		4.12236		2.74331
-1.00062		0.66362		1.73992		1.15994		3.59215		-0.131827		1.22186		0.00268002		1.89225		3.12144
-0.319881		0.202882		0.318213		2.95942		2.63001		-0.108942		-0.0778329		-0.0620423		4.8794		3.38242
0.168139		0.535925		1.5511		1.74282		5.64862		0.366146		0.802607		0.324688		1.68064		3.53232
-0.47356		0.337598		2.23012		2.33481		3.47523		0.0913792		0.802607		0.85881		4.88166		2.27169
0.464203		0.35771		0.747377		2.44787		5.64862		-0.00572185		0.544926		3.35047		1.36245		2.76404
0.200636		0.186453		2.23893		2.02221		3.81633		0.280737		0.367167		0.569845		1.45813		2.58827
0.464203		0.35771		1.45514		3.03175		2.85339		-0.0218882		0.581379		1.15521		1.75931		3.28424
0.647577		1.7905		1.6768		1.89745		4.61256		0.18762		0.232966		0.432904		3.09045		4.08959
0.296315		0.927385		2.73776		2.90977		2.49714		-0.25316		2.13658		0.720509		2.36407		2.41867
0.110539		0.116286		1.10727		3.25614		4.64174		-1.64401		1.21913		0.246056		3.09045		2.54229
0.647577		-0.126301		0.764249		2.06726		3.17237		-0.101981		2.13658		0.261584		2.45307		2.20204
-0.441046		1.7905		2.7463		2.85286		2.7375		-1.64401		1.06936		1.74518		1.71022		3.17425
-0.459465		0.77311		3.06154		2.4456		-1.84029		-0.219078		0.614141		1.67711		2.07545		-4.11377
-0.514891		0.78576		2.39371		1.71055		2.96512		0.00672093		-0.43926		0.351368		1.70581		2.48833
0.489412		-0.0838506		1.44263		2.53903		2.96512		0.0297538		0.692682		0.440191		1.9491		3.54442
0.210553		0.483723		1.87511		2.95186		1.83868		-0.443684		1.06936		0.615508		2.08079		3.08595
-0.141841		1.06262		0.519435		1.80254		3.54557		-0.0303203		0.639697		0.775671		1.64384		2.99169
0.44036		0.629268		0.8236		1.66415		3.56768		0.00674761		0.536948		4.10505		3.7922		1.33453
0.306522		0.273599		0.918279		2.59454		6.80373		0.263911		0.321202		0.856813		1.79803		0.0892114
-1.7816		0.390281		2.88955		1.95076		6.82011		-0.153823		0.101108		0.570581		2.6634		1.42763
-0.206677		0.738272		3.15913		2.34852		3.61649		-0.710754		0.571881		1.88365		5.0086		2.8892
0.0408151		-1.23444		1.32422		2.50544		3.29939		-0.29748		1.20202		0.0475485		2.58289		4.78643
0.584451		-0.158632		-0.147848		2.01219		3.05646		0.209079		2.30501		2.21038		2.26962		1.52608
-0.734611		1.01032		1.37107		3.02144		3.4628		-0.134311		-0.63064		2.29868		2.75097		2.60981
0.04957		0.667377		1.56182		1.83975		1.48162		-0.134311		0.397974		0.707705		1.32203		4.48342
-0.0706706		-0.0630839		0.134574		3.02144		-0.0394946		-0.0883655		0.56798		1.22638		3.10608		1.55478
-0.109667		0.689818		0.579336		2.35584		3.45504		0.0642453		0.344631		0.155492		2.39672		2.6878
0.0507733		0.589491		2.09907		2.72449		3.28205		-0.00493929		0.291598		0.473132		1.70918		1.94643
0.0507733		4.28119		6.72388		3.13515		4.1143		-0.838276		0.56158		0.462106		2.71736		2.61973
0.431302		4.28119		1.45938		2.4328		3.50191		0.148909		0.742616		2.01899		1.53218		3.87679
0.302833		0.645324		4.50689		4.04901		3.18604		0.39042		0.882504		0.202735		2.00412		3.74269
-0.645944		0.256958		1.02575		1.79247		3.05806		-0.180755		0.882504		0.241085		1.74136		4.29665
0.0444597		0.0597049		2.12853		4.04901		1.52885		-0.0480501		0.531379		0.731967		1.58218		3.45618
0.288705		0.313147		1.38691		1.31974		4.83173		-0.39985		1.02581		1.41573		2.41175		2.63843
-0.0331313		0.954862		1.50825		2.76787		1.09372		0.324242		0.6192		1.945		1.3848		3.30588
-0.0264381		0.528301		1.41464		1.67252		2.36157		-0.0409207		-0.166203		0.207694		1.59452		3.81152
-0.288629		1.06367		2.38109		1.25286		4.10693		-0.15057		0.84569		0.256058		1.65234		3.90012
-0.0705619		1.06904		1.36863		2.01862		6.7081		-0.0416649		0.103694		0.925418		3.83994		3.50758
-0.159444		0.40079		2.38109		4.23157		3.84467		-0.205563		0.650231		1.6132		2.22899		3.37035
0.215886		0.497765		2.39955		2.30737		3.43841		-0.333471		0.714397		0.638752		1.88242		1.73443
0.544338		0.124319		1.14958		4.23157		3.34276		-0.205563		0.73703		0.459827		3.83994		3.60573
0.00886653		0.076831		1.63782		0.680474		3.30061		-0.0341557		0.376735		1.33644		1.66363		3.67367
-0.486163		0.194063		4.25478		1.90523		3.83352		0.121801		0.344596		0.528011		2.0502		5.04856
-0.117618		1.19801		4.32541		1.63964		2.92424		0.121801		0.670616		0.827497		3.43373		5.57537
1.61733		1.55417		1.50857		2.48317		3.12012		-0.0341557		0.641238		1.10967		1.51615		3.11864
-0.40183		0.453146		1.09958		2.00593		1.11184		0.251358		0.980826		-1.68413		1.92725		0.82449
1.06443		0.0558391		1.01361		1.88375		3.33235		0.451807		0.257631		1.34336		1.38593		3.15305
-0.873654		0.450697		0.978216		2.05843		3.65335		0.223625		0.563393		0.0223679		2.32575		3.87877
-1.04794		0.430257		1.55028		2.30202		3.08624		0.0962636		0.570244		1.04573		2.13552		2.95076
0.607313		0.407587		1.81236		2.35152		4.59014		-0.269494		0.524618		1.14886		2.67775		1.44384
-0.35374		-0.0254656		1.43607		2.48396		4.04051		-0.186551		1.10281		0.582177		-2.03853		3.77567
-1.12515		0.571128		2.01051		2.88641		-0.785981		-0.269494		0.281865		0.569775		1.68187		3.53262
0.341759		0.567904		1.54843		1.33094		3.88854		-0.159665		1.0382		1.49872		2.22564		2.49271
-0.484792		0.507985		0.728779		2.80145		2.79552		-0.0955605		1.0105		0.271892		2.38315		2.98109
0.528759		3.71115		1.16006		1.83152		3.36326		-0.254383		-0.124715		1.16457		2.42149		1.98799
-0.711692		0.206639		1.89403		4.13495		1.94498		-0.00155686		0.823865		1.41826		2.42149		4.08321
-0.565714		-0.13174		0.821883		3.53469		2.98346		-0.159665		0.330031		2.34837		2.626		2.47672
-0.15455		0.219229		1.69193		2.45348		3.01854		-0.127002		0.29995		0.638753		0.867273		2.28183
0.682647		0.568111		2.64848		2.11691		5.05342		-0.210101		0.593808		2.34837		0.294166		2.8625
0.702195		0.539602		1.17319		2.61053		4.81952		0.0859121		1.24165		0.729249		1.77798		1.97332
0.702195		0.82568		1.34758		1.62239		2.30118		0.160211		0.918613		0.94784		1.39212		3.48477
-0.659662		0.502248		0.758038		2.37427		2.08269		0.395134		0.717491		0.169181		3.05016		0.403681
0.682647		2.53655		0.948828		2.08093		4.60827		0.00651971		1.95058		-0.064518		0.332724		1.08666
0.510319		2.53655		1.6984		1.24874		3.29999		0.289976		0.635414		0.20605		-1.18896		3.7009
0.0611178		0.137102		2.338		3.22249		2.8268		0.394619		0.635414		1.00188		2.48487		2.64577
0.448798		0.502248		0.675973		2.49513		2.71432		-0.0658462		0.717491		-0.662308		1.88626		2.19548
-0.533637		0.417315		2.338		1.94282		2.57924		-0.0727622		1.95058		1.26073		2.35147		3.39642
-0.910896		1.78282		1.71138		2.21658		2.85194		0.179139		0.619378		1.78446		2.8133		1.55613
-0.951037		0.244982		1.90908		2.11344		4.08693		0.317857		-2.09002		0.967162		0.842697		3.56923
0.230218		1.25214		1.72081		-0.0770047		5.24396		0.0664636		-0.377834		0.633363		1.57944		3.04918
0.28785		1.23921		7.50687		3.54508		5.70894		-0.382884		0.140997		-0.572218		1.95237		3.77449
-1.38285		0.718617		3.23193		1.72939		3.40533		-0.0658225		0.544048		0.81016		2.23578		2.46231
-0.482705		0.619122		0.995676		2.19783		2.35949		0.16676		0.818887		2.18524		1.98728		4.27521
-1.96382		0.0267941		3.23193		1.27735		3.53882		0.054065		1.93157		-0.90878		2.74935		1.81316
3.09263		0.218669		-1.14892		1.89559		3.1394		0.307552		1.93157		2.18524		3.07646		-0.849863
0.158766		0.864658		0.774997		2.08393		2.75224		0.204325		1.35788		1.09004		2.78707		-2.45906
1.51866		0.358541		1.70189		4.26304		3.7077		0.0512599		0.460965		1.93111		0.447859		-2.45906
0.286548		0.592317		0.794767		1.25592		3.24233		0.0033138		0.603323		1.09004		1.86451		2.65478
-0.351259		1.46103		0.702453		3.18708		4.155		-0.213779		0.109155		0.198204		2.00937		2.74864
0.115819		0.491409		0.930135		1.84976		6.34468		-0.213779		0.275665		2.11591		2.34495		3.11625
0.734		1.46103		0.0881776		1.94476		2.69021		0.0179362		0.654835		3.28416		2.13794		2.22737
0.734		1.38435		1.60582		1.25327		3.39506		-0.378944		0.477666		3.28416		2.13446		3.93283
1.58106		0.359459		0.0881776		3.45488		1.83794		0.249516		0.389845		1.98228		1.76792		6.53155
1.58106		0.359459		0.0842729		3.16868		2.79544		0.100066		0.664861		1.62059		2.18785		1.94626
-0.433106		0.230639		0.351769		2.35174		3.81477		0.0377568		1.41091		1.98228		2.35127		4.38272
2.13839		0.360467		1.4001		2.25468		4.78402		0.159801		0.422922		0.25562		1.40406		1.96651
-0.5796		0.70067		1.05696		2.2738		4.10675		0.125172		0.422922		0.559395		1.84939		1.72405
-0.702641		0.264713		1.38514		2.20015		2.26688		0.0526322		0.490023		0.23724		1.60325		3.18906
-0.483463		0.477656		0.993059		2.9327		3.71138		0.0672206		0.0940279		0.525574		1.84633		2.68089
0.190669		0.475041		1.21069		2.9327		5.20769		0.0806218		0.740833		0.407557		2.01133		1.80596
-0.110223		1.33502		1.03795		0.997725		3.99647		-0.0845393		0.264695		2.7687		2.02624		2.44952
-0.0033353		-0.0139143		1.2978		-2.9415		5.80717		0.109261		1.72589		1.30169		1.88089		2.60515
0.0798731		0.479719		1.46134		1.99444		3.08818		-0.115042		-0.147139		2.7687		2.21292		3.15473
0.193726		0.754302		1.29996		1.99444		3.78921		0.2223		0.896845		0.315011		1.77612		3.10016
-0.549747		0.122465		0.683541		1.22249		3.9684		0.0238085		0.693928		0.566965		1.37299		3.35038
-0.198755		0.232294		1.44872		2.62398		2.20944		0.265822		0.492958		-1.73109		-3.06034		6.95388
-0.0677463		1.47666		2.76861		2.54861		3.16293		0.448465		0.492958		0.921157		0.995542		1.49682
-0.198755		0.465369		1.77851		1.57048		3.87711		-0.386871		0.0614737		0.371377		2.57502		4.98018
0.441311		0.23871		1.41589		1.57048		2.35174		-0.152676		0.387918		0.990711		2.29833		3.35726
0.93048		0.465369		1.25594		1.44061		2.65076		0.107117		0.369108		1.25257		1.89856		1.33079
0.441311		-0.668224		1.07247		1.54386		4.08993		0.15571		0.0982085		0.533686		2.99593		1.94003
-0.486923		-0.752452		0.408654		1.75979		3.75599		0.160778		1.00141		0.749666		2.99593		1.78731
0.533882		-0.668224		1.11787		1.95437		4.16686		0.0536416		-0.50317		0.794399		0.165063		3.61585
-0.0568256		0.51278		1.13188		2.25956		4.36525		0.249962		1.00141		1.04955		1.63017		4.55229
-1.35001		0.977985		0.582511		5.1735		3.29656		0.245483		1.39298		0.953109		2.27152		3.26569
0.646998		0.744798		0.508764		2.61173		0.493603		-0.0650389		0.644774		0.208789		0.268681		3.58133
1.84465		0.671977		1.98627		2.31915		1.24972		-0.0125049		1.39298		1.20184		2.53011		2.56497
0.221619		1.3397		1.4608		2.53929		3.69846		0.443805		0.848349		0.340462		3.61303		1.05259
-0.924402		0.0637302		1.15346		2.5019		3.80554		0.169767		0.481956		0.64343		0.642774		4.15227
0.221619		1.3397		1.31826		2.70069		3.14238		-0.179505		0.113448		1.06276		1.7857		2.63707
0.348271		-1.36356		1.3198		2.36528		3.83127		0.238943		0.721563		1.23639		3.33493		3.56903
-0.384857		-0.144106		1.00151		1.43341		5.44539		0.187303		0.113448		0.932781		1.08281		2.63707
0.460943		0.648778		0.384983		3.51006		2.48561		0.237295		1.43922		1.04538		1.87553		2.2706
-0.503189		0.322642		2.10509		1.77815		2.42155		0.45162		0.0683537		0.843887		2.66755		2.93156
-0.780902		0.200949		0.950104		3.28723		3.67119		-0.035925		0.00782529		1.60344		1.20153		2.55815
-0.0120303		-0.0824411		2.32872		3.63624		2.5431		-0.108875		0.429958		0.988194		1.26434		2.47432
0.336623		0.325771		0.792877		4.70738		4.91914		0.223028		-0.00328397		1.2562		2.11223		2.5866
-0.00862975		0.139052		0.963651		3.43352		4.86315		0.223028		0.455042		0.445428		2.21152		4.17979
0.336623		0.378565		0.989559		4.70738		1.42761		0.465592		1.72214		0.418582		3.00472		1.56083
-1.36903		0.139052		0.925688		3.52368		4.37222		0.45162		0.522634		1.55516		2.28104		2.2576
0.0868069		0.0182059		0.84337		1.86186		2.01912		-0.035925		1.72214		0.18799		2.22745		2.44001
-2.13088		-0.424646		2.2928		2.65838		3.34291		-0.108875		0.00787223		0.835773		1.51253		3.48199
-0.341275		-0.489726		3.19909		2.6227		2.52354		-0.0814232		0.567046		0.406769		2.3583		3.71742
-0.588624		0.339202		0.740924		1.97542		1.97185		-0.108153		0.714336		0.285909		2.24505		2.67505
1.48304		0.668595		2.12633		2.61737		3.02802		-0.0303617		0.804932		1.40611		1.14011		4.59102
-1.68738		0.426971		0.86612		2.2784		3.39465		0.0125997		0.382652		1.95465		1.92973		3.63271
0.190185		0.39837		1.426		3.01157		1.7404		0.260378		0.59154		-0.0533049		0.871495		4.20825
1.19675		0.0518788		1.60706		3.05164		4.26588		0.0668272		1.68102		0.680146		1.78436		3.08893
0.333839		-0.271539		0.523698		1.5427		3.17721		0.0668272		0.841878		0.0174978		3.22955		3.08645
1.00738		0.359585		1.5161		2.08209		4.15765		0.078751		0.971386		0.655985		2.14745		3.99899
-0.105688		0.552187		1.17383		0.812353		2.36868		0.153779		0.519254		0.136225		2.83739		4.09779
-1.10161		0.437795		1.27017		3.90492		4.57267		0.161759		0.534907		3.6086		2.34035		3.40336
-0.614571		1.13987		1.14042		2.87566		2.97378		-0.12979		0.728548		0.214665		2.45519		3.27077
0.191805		0.49676		0.364171		2.31297		2.53101		0.122304		0.632596		0.47855		0.88641		2.63542
-0.875402		0.124572		-3.70523		3.99432		2.49336		0.280915		1.37671		3.6086		2.1295		2.70388
-0.241515		0.950641		0.299253		2.4253		2.67521		0.33594		0.328615		0.192267		-0.0574455		0.0261068
0.845695		0.591869		1.66451		2.90578		3.83269		0.173722		1.72931		0.712238		2.60678		2.4758
0.252233		0.405553		1.42819		-1.08717		0.681211		0.33594		1.72931		0.252472		2.14868		3.27759
0.420062		0.535481		-2.50458		2.74007		2.46015		0.107216		0.578557		1.04153		1.30996		2.90609
1.15584		0.326095		1.5652		2.41397		4.86139		0.460933		0.559825		0.85752		0.552771		3.11677
-0.00590688		-0.470536		5.52644		2.16412		4.10821		-0.233654		0.436899		0.202291		2.39245		2.86499
-0.483481		0.579752		2.24827		7.20243		3.05171		-0.125688		0.732724		0.610729		4.41571		3.59891
-0.684834		-0.38304		2.24827		7.20243		4.56463		-0.233654		1.63538		0.673336		3.48117		5.13186
0.936343		0.292221		0.746748		1.08582		1.53597		-0.125688		0.972489		1.61943		2.77681		2.80423
0.0913241		-0.0878188		1.20252		1.46452		5.04664		-0.00935485		0.316431		-0.239184		1.67393		3.15285
-0.312697		0.0541152		0.991665		1.89595		6.94663		-0.125688		-1.33219		-0.239184		2.43929		2.50346
-0.029365		0.649928		1.60036		4.60001		2.86975		-0.480559		0.486502		0.893706		1.43618		1.57344
-0.011689		0.140156		0.869873		3.80383		2.37522		-0.247629		0.229831		2.85196		5.87728		4.48982
-0.0313497		0.649767		2.52681		4.03627		1.99289		0.124177		0.364717		1.22025		1.24616		2.23785
-1.57662		0.48155		0.282826		1.07877		2.98545		0.163231		1.12268		-3.33933		1.69563		2.32935
-1.57662		0.4317		4.04643		1.50401		4.4947		-0.125707		0.776417		0.443924		3.37095		2.53663
-2.18084		0.395456		1.46337		1.41138		4.41377		-0.0974351		0.165247		0.443924		1.41423		2.44301
0.651344		0.419722		1.57109		4.00848		4.18799		0.111274		0.667489		0.667644		1.47434		3.73731
-0.116384		-0.132895		2.30599		2.37612		3.03383		0.266361		0.529926		1.25011		1.16653		1.5457
0.0685829		0.349533		0.569274		1.13693		3.34794		-0.0336596		0.44628		0.898488		0.865071		4.35157
-0.536973		-0.477385		1.2053		1.58263		3.66368		-0.224415		1.07408		1.12448		1.63109		1.89071
-0.417289		0.354171		1.21471		2.32321		5.08559		-0.224415		-0.176195		2.22476		1.35479		5.27977
0.000554464		-0.274987		3.65291		2.53843		3.04696		-0.168273		1.32026		2.22476		2.92352		5.27977
0.415443		-0.048138		1.0253		1.66838		5.08559		-0.0471943		-0.345129		0.0762608		2.39538		3.79376
-0.136166		0.199512		1.3527		1.6107		5.98432		-0.131483		0.781705		1.10978		1.89822		-0.0864091
0.244168		0.138241		0.203276		2.92103		2.98342		0.0903617		-0.352178		1.10978		-3.64531		3.46729
0.415443		0.169845		0.401684		2.27796		2.39327		-0.855065		-0.0520638		-0.0820664		0.274819		3.11388
0.627747		1.39543		2.48531		3.52514		2.91156		0.0903617		0.354084		1.15219		5.9364		2.3332
-0.313651		-0.374376		1.27325		2.14313		3.5641		0.131878		0.7795		1.91181		2.08416		3.65213
-0.254324		0.265644		1.71023		2.26138		2.85147		0.964757		0.648946		0.567172		1.91804		3.04424
0.286965		1.39543		1.07893		1.15964		3.73468		0.131878		0.7795		3.43066		2.6149		5.03823
0.286965		-0.223175		1.16363		2.17916		3.12702		-0.027824		-0.315226		1.00396		1.2583		3.64667
-0.11555		1.05545		1.76364		3.24949		2.43083		0.0041749		0.925668		0.12837		1.03671		4.6498
-0.569301		-0.0142108		1.16363		3.3782		2.46112		0.268461		1.55387		1.46471		1.9986		3.58884
-0.217026		-0.641021		1.94171		2.46427		3.40451		0.268461		0.33815		0.624213		2.13259		1.91221
0.167924		0.572591		0.910624		2.47065		3.56252		-0.00167757		0.509079		1.21497		2.03803		2.43569
0.173342		0.0426096		1.25474		2.23045		3.63455		-0.144661		0.46382		-0.673345		1.69137		2.64816
-1.59284		0.896168		0.88025		2.46153		3.64064		-0.1266		0.211404		1.70088		3.48525		2.53242
0.214219		0.214184		0.86335		2.06224		3.86691		-0.144661		0.201217		1.10567		0.688445		1.99739
-1.00268		1.462		1.35905		2.08917		3.43988		-0.00821714		-0.0770393		0.863016		-1.30758		2.61412
0.426978		1.43682		1.04552		2.45077		2.85273		0.0601389		0.305058		1.12539		-2.73935		2.40639
0.586047		0.388708		1.46096		0.825238		4.64132		-0.008426		0.0769036		0.725108		-2.73935		4.09167
0.438431		0.258682		1.51569		1.79236		2.69591		0.0249977		0.902365		0.990083		2.3996		4.13598
0.128412		1.38811		3.4477		3.49816		8.02624		0.0274656		-0.112693		1.11075		1.73395		6.03044
0.0202306		1.39044		0.84581		2.66294		2.8834		-0.0449558		-0.112693		0.684689		1.73072		3.14384
0.121538		0.1782		0.976486		0.764912		3.24304		0.941448		0.479418		1.11394		1.39765		6.03044
-0.136446		0.214443		1.10618		2.65191		3.39672		0.0636549		0.0629414		0.220512		2.78632		2.41298
-0.136446		0.276219		1.3384		3.41368		2.68702		0.941448		0.660412		0.868927		1.56254		3.53307
0.131494		0.0841443		0.88494		3.00899		3.24072		0.0412212		0.660412		1.27433		2.44602		3.20731
-0.139396		-0.868219		1.95156		4.24644		3.09047		-0.0796995		0.897328		0.716965		1.97863		3.30816
-0.518496		0.255261		2.2657		2.03713		3.57953		0.207535		-3.56829		1.57605		2.23345		3.47436
-0.518496		0.255261		0.225607		2.3376		5.87557		0.207535		0.394957		0.605694		3.109		1.75607
1.46552		-0.496446		1.34092		2.62589		2.74023		0.0462875		0.394957		0.930063		0.455053		2.45817
1.36018		0.349618		2.36754		2.68966		3.20869		-0.0033846		0.693486		0.61821		1.53361		1.49027
1.36018		0.83213		1.5943		1.44494		6.52447		-0.139145		0.761057		0.697067		3.1328		5.20544
0.447139		0.413123		1.5016		2.02751		2.92057		0.260269		0.759144		0.539511		3.71285		1.17308
1.35585		0.442216		2.33699		1.85702		2.58511		0.0357002		0.734309		0.0679101		1.67285		3.41787
0.0118185		0.441211		1.96836		2.75408		3.72465		-0.148254		0.278977		-0.139067		1.1426		1.97347
-1.00437		0.991986		1.42975		2.13315		4.74493		0.352782		0.278977		0.997476		1.15223		3.33043
-1.0053		1.99028		1.26774		1.87072		2.5172		0.283652		-0.670748		0.35509		3.54528		4.96511
0.298191		0.859428		2.033		2.6111		4.03858		0.175014		-0.670748		0.663474		2.05896		0.996393
0.298191		0.859428		2.033		2.58153		3.7991		-0.0471186		1.18267		1.36964		2.23623		7.02153
-0.239929		0.137761		0.817362		1.86402		3.63886		-0.00941265		0.750543		0.364784		4.32842		4.79889
2.75263		0.275583		0.723014		2.2249		2.83863		-0.0905466		0.750543		2.50314		2.30104		2.90884
-0.288347		0.0453232		1.17328		3.18882		3.02061		-0.360686		-0.147121		2.61505		3.14517		3.35403
-0.288347		0.398968		2.84282		1.14915		3.70776		0.160365		1.05989		0.504753		1.01459		0.12302
-0.496008		-0.0618906		2.88056		3.06989		1.95067		0.118782		-0.467725		0.358354		2.16812		1.90865
0.0271943		-0.397636		2.41515		1.87539		4.03088		-0.147418		0.555161		-0.00416233		1.24785		2.37446
-0.672526		-0.834551		1.00528		0.295244		1.11634		0.286065		0.422193		0.549874		3.63592		3.60626
-0.907581		-1.49063		0.395366		0.280305		3.59696		0.930733		3.11064		1.1138		1.54647		1.61573
1.36177		0.0991113		2.34458		2.75583		2.43499		0.930733		0.095262		1.56556		1.54996		2.12797
-0.410664		0.387444		2.11746		3.27883		5.63198		0.00426687		0.356605		0.315981		2.49254		3.11595
1.36177		2.19799		1.31566		2.26304		2.54027		0.235139		0.41075		0.735505		1.7705		3.64123
-1.86166		0.357112		0.00131957		-1.33268		3.90689		-0.0922878		1.22805		0.387309		2.34457		3.58398
-0.761358		0.367169		0.925428		3.63388		1.77866		0.0209294		-0.262212		1.2564		2.33371		3.9244
-0.456809		1.58009		0.902282		1.83249		2.88884		0.120951		1.10191		0.945883		-0.754031		3.34317
0.154871		0.613926		0.924809		1.32161		3.23149		-0.185158		0.626118		0.426358		2.85472		2.63084
-1.88978		0.169005		1.88075		2.00911		2.71619		-0.03545		0.269307		0.0819395		1.67143		2.74878
0.80541		0.36846		1.17759		3.44066		3.25428		0.233721		0.90068		1.30531		3.84695		4.03382
0.103692		1.39088		0.0947781		2.49107		3.18384		-0.113759		1.45536		1.03152		2.52904		2.31775
-0.446061		0.191048		0.815904		1.71464		4.98649		0.0556024		0.843692		-0.740145		3.84695		3.22646
0.260487		0.27223		1.56088		1.21683		3.60016		-0.14732		0.980728		1.91713		1.22111		3.58872
-1.89376		0.88161		1.32661		2.29933		3.71364		-0.0227944		0.877561		1.91713		0.298069		4.55004
-0.277749		0.172716		1.39944		1.84814		3.72999		0.162124		2.03767		-0.0795111		2.05825		1.95592
10.2595		0.851454		1.12147		0.0490204		2.15411		0.170922		0.383879		0.227546		1.77823		3.08167
-0.114544		0.150779		1.31628		3.09628		2.1992		0.023332		1.06315		0.741052		3.04606		1.86105
-0.0832913		1.24434		0.666967		1.70931		4.53922		0.0340864		-0.00739264		1.56729		0.128515		4.08936
1.56724		-0.0257785		1.24745		-1.41734		2.15317		0.0340864		0.208376		2.87702		1.01831		1.68018
-1.7326		0.487729		1.95139		1.53915		3.9622		-0.116009		0.954994		1.31082		1.63183		1.48003
-2.06959		-0.0257785		0.954033		1.53915		2.23249		0.0321166		1.88414		2.3008		1.93531		2.37507
0.345278		0.197532		3.27207		3.33598		3.76638		0.00823382		0.794302		-0.191418		1.97757		5.19368
-0.593788		0.524933		2.6908		2.52851		3.80964		0.26681		0.422418		0.389658		2.91081		3.89631
0.325127		0.0433729		1.45836		1.20594		4.21477		0.271748		-0.861607		2.13804		1.06797		2.87967
-0.0498991		-1.00456		1.56965		3.23935		4.75347		0.15765		0.559757		1.57279		1.1845		3.24673
-0.117553		0.40072		0.634702		1.73939		3.2786		-0.180674		-0.861607		0.927063		2.84471		2.99046
-0.0498991		-1.30899		1.41256		2.80489		6.41519		-0.0800389		0.593879		0.50795		1.70803		3.18166
-0.256699		0.459668		1.70237		1.27303		3.38927		-0.00341926		0.740354		0.247984		2.91906		2.79358
-0.0203651		0.108962		1.72235		3.09883		6.41519		0.0876121		0.7033		0.864889		1.45412		3.1823
-1.13255		0.239904		1.26073		2.12881		2.63712		0.000245368		0.523718		0.185398		1.85288		2.19081
-1.06262		1.71964		0.725739		1.46701		4.16913		-0.00341926		0.455164		2.06192		4.20193		3.33192
-0.818998		-0.0021161		1.77957		2.06523		2.99455		-0.0188208		0.330194		1.1837		2.15884		2.79098
0.730449		0.00289628		-0.292218		2.06683		3.32337		0.239667		-0.177301		1.10845		2.04329		3.19479
-1.15493		0.395849		1.29581		1.92121		3.45419		-0.20304		0.527615		0.407793		2.15275		5.70318
-1.16928		-0.00341246		2.14651		2.55405		7.71153		-0.239372		-0.250657		1.29375		2.44274		4.58957
0.180285		-2.21754		0.659383		2.05603		3.63823		-0.138569		0.558989		0.778054		0.106583		0.647551
-0.562528		-0.0292333		0.0552287		2.15547		4.19452		-0.011703		1.3218		1.19907		2.27783		5.42398
-0.214025		0.313929		2.49306		2.17733		4.93274		-0.100385		0.326559		0.653187		2.70475		3.0473
0.396293		-0.150223		1.73524		3.65576		4.93274		0.0370514		-0.00775095		0.906289		1.5658		2.62055
-0.125765		0.0622258		0.849913		2.81725		3.25594		-0.0243027		0.482125		0.290984		1.61606		2.52192
-1.77817		0.58654		2.45324		2.01277		5.27539		0.0850573		0.433682		0.580698		2.20301		4.07728
-1.19293		0.87413		0.920711		5.43883		4.89697		-0.0709587		0.980448		1.13516		1.63567		1.70223
-0.0781318		-0.106165		1.4598		3.439		2.29731		-0.0613796		0.891443		3.56409		1.8215		2.91326
2.47728		0.537319		1.43312		2.67256		5.1975		-0.188601		0.0591754		0.968352		3.77639		2.6203
0.574504		-0.0166607		4.91157		2.39785		3.58547		0.261005		0.303006		1.65414		2.18143		2.89296
-0.603843		-1.14178		1.28137		4.5884		1.31128		-0.188601		0.185291		0.566634		1.11984		4.0003
0.880531		0.37285		1.99515		0.666016		3.00825		0.013942		-0.0433715		1.17179		2.61103		3.35938
-0.131799		0.51522		-0.451604		4.21529		2.75315		-0.248809		0.535028		-1.00535		1.44689		2.68722
-0.33939		0.450969		0.595933		4.43956		3.52938		-0.161867		0.902116		0.235041		3.56119		2.44574
-1.01524		1.28175		0.682681		2.40678		2.70792		-0.161867		0.202704		0.603074		1.88668		3.27491
3.60246		1.28175		0.503712		2.07106		2.84582		0.661037		0.110128		0.621325		1.92452		3.91165
-0.232882		-0.110897		1.43101		1.23792		11.3064		0.116448		0.574462		0.99648		3.03253		3.13839
-0.314936		0.0174524		1.16586		3.74617		2.60031		0.116448		0.535202		0.127026		2.93992		2.80776
-0.142199		0.320431		1.91374		1.19379		2.51265		0.0111398		-0.692488		1.63723		1.73781		3.75742
-0.682375		0.774768		2.29175		2.30891		1.87631		-0.491707		0.932052		1.05333		2.97054		2.77336
0.481279		0.797833		1.27578		2.91237		3.21464		-0.374649		0.458917		0.981497		1.39206		3.30204
-0.728335		0.549269		0.998986		2.15933		2.64404		-0.374649		0.932052		1.30948		1.22416		0.966274
-0.618471		-0.24637		3.39003		2.60144		4.21718		-0.0168746		0.0108247		-0.00226755		2.67586		2.41349
-0.618471		0.589525		1.45974		2.64671		4.13457		-0.177225		0.303308		-0.3288		1.4365		3.19047
-1.71371		-0.199819		1.52242		3.96515		2.27888		0.181246		1.1983		1.63647		1.10279		3.30339
-0.838002		0.460229		1.83473		2.02529		1.10733		0.0606212		0.628484		1.71989		1.51537		2.76665
-0.412032		0.785872		-0.348715		4.10183		3.37378		-0.13172		0.726201		1.12419		2.63036		3.19813
0.515739		0.416177		0.998164		2.61921		2.19423		-0.13172		0.834112		0.914398		0.650439		0.316653
-0.238477		-1.01539		2.86292		3.51615		2.93945		-0.570975		0.0352044		0.942283		2.06835		1.98837
0.148998		-0.143774		1.80851		1.72496		3.63018		-0.570975		-1.45288		0.882446		1.15239		3.52885
-0.814285		0.364115		0.190798		1.71909		4.54531		-0.15204		0.470982		1.05124		2.28848		1.74367
-0.438772		-0.274611		1.65068		3.51615		4.1536		-0.267696		0.672771		0.953071		-0.0554386		1.34964
-0.565185		0.455039		1.36353		4.11563		3.56921		-0.267696		0.413741		1.08847		1.73315		1.17137
0.20261		1.20773		0.281009		1.81111		2.97343		-0.267696		-0.440414		-0.612445		1.17429		3.60105
0.504587		-0.366837		0.856202		1.36615		2.12455		-0.0351232		0.757847		0.252102		1.84394		3.49175
-0.264829		0.195579		-0.537748		2.80228		2.84639		-0.00558878		0.580381		3.128		2.4186		3.74434
-2.16608		0.481453		0.0663451		2.21449		2.44689		-0.00558878		1.08406		-0.731905		2.81449		1.10097
-1.39606		0.452818		-0.201393		2.62731		7.03572		-0.00313834		-0.0444683		0.0170419		1.47031		3.94547
-0.339549		0.998559		1.33858		1.69227		4.31543		-0.437318		-0.879155		-0.301497		1.08977		4.93531
0.295337		0.516902		1.6159		2.03062		3.55165		-0.848489		0.48376		1.63095		1.82272		2.80322
-0.741143		0.434244		1.6181		2.90427		2.93568		-0.0294526		0.0186249		0.452167		1.51587		1.38238
0.0883859		-0.263343		1.3717		2.28617		3.18999		-0.0111716		0.793837		0.0753348		2.37258		3.79608
0.570627		0.370023		0.260765		2.48705		3.40247		0.134246		0.678413		2.09957		2.76024		2.03797
-0.558541		0.678711		1.71314		2.12372		4.1099		-0.0111716		1.77467		-0.0612626		2.41729		4.30519
6.09189		2.57959		1.50151		1.86814		2.91043		-0.00909759		0.748447		0.189811		1.81348		2.73364
6.09189		0.291031		2.48227		1.6149		6.75983		0.611699		0.3982		0.430479		1.86258		4.30519
-0.725728		0.3851		1.20169		2.6088		1.87552		-0.245559		0.417329		0.945431		2.40883		2.45546
-0.23761		-0.147361		0.406594		0.299143		1.96908		-0.107739		0.9023		0.979202		2.101		2.9451
0.0566576		-0.32401		0.789619		2.67746		5.52762		0.0565844		0.678274		0.122436		1.69026		1.25704
-0.268489		0.511549		1.20451		1.95922		2.88967		0.00497713		0.900841		0.0948642		1.2046		3.08625
-0.00440957		-0.0677394		2.29348		1.85981		4.07437		-0.0423001		0.461187		1.49968		1.88397		1.73263
-0.0426536		1.25243		0.996458		2.16034		3.01261		0.0107281		-0.473821		0.937171		1.4137		3.1814
0.350126		0.0705797		1.07184		1.74817		3.38897		0.063858		-0.116654		0.840545		1.45437		2.8502
0.811095		-0.48103		0.571483		2.45036		2.72017		0.00569401		0.525936		1.24384		1.65644		2.87493
-0.0720569		0.798231		1.80102		2.21877		3.40098		-0.171963		0.813764		0.713263		1.72747		4.10848
0.1004		0.0645044		0.778395		2.46544		2.88778		0.213109		0.79643		0.623212		-0.309773		3.11912
-1.64797		-0.183186		-0.247398		2.69061		2.89359		0.207276		0.678284		-0.654881		1.89252		2.32113
0.275264		0.884879		1.3244		2.47238		2.89023		0.0847312		0.634791		-0.488248		2.40439		2.39658
-0.0274007		0.412984		0.787184		2.47602		4.80767		0.0153118		0.233306		4.52427		1.89813		2.82502
0.857063		-0.504183		-2.08422		2.34816		2.56311		-0.097069		0.808048		1.25995		1.54211		1.99036
1.5314		0.617369		1.77207		1.87429		2.82114		0.326112		0.86267		0.0981872		2.97292		3.28449
0.684395		0.617853		1.47128		1.83348		3.53994		-0.0994035		-0.181553		1.04163		2.71536		3.76434
1.45587		0.759063		0.440326		0.461723		2.98975		0.209524		0.508048		1.07176		2.62084		2.73538
-0.420762		-0.000228801		1.36078		1.88956		4.45477		0.0697813		-0.114652		1.02953		1.5126		3.14578
0.0195767		0.187388		0.944703		2.33894		4.86081		-0.153045		2.08883		0.905144		5.07534		3.3054
-0.335949		0.51417		1.18656		2.03009		4.73596		0.174622		0.331783		0.406521		3.35299		3.06696
-1.04576		1.83313		0.652434		2.32992		3.58945		0.0672848		-0.459504		0.569852		5.07534		3.45104
-0.774861		-0.478903		1.44372		1.58752		5.56186		0.204332		1.15138		0.243139		1.57423		3.89115
1.13174		1.01547		1.54033		2.12802		3.84785		0.12557		0.120729		1.33153		2.3133		2.57854
2.67239		-0.698057		0.863678		2.20538		3.45285		-0.45647		0.36885		0.832279		2.30171		1.83964
0.527892		-0.0448782		1.17037		2.45896		3.44415		0.840069		0.878097		0.948422		1.71005		0.54027
0.170753		0.425111		1.65385		2.85463		3.62145		-0.0218846		0.941056		0.743978		1.60712		2.58436
-1.91474		0.694093		1.19231		2.13724		3.43363		-0.159218		1.12326		-0.845817		1.9867		2.35678
-0.329963		0.265114		1.90249		-1.36249		2.54614		0.0769592		0.960476		0.752164		2.25004		2.72922
0.646484		0.410755		0.701588		2.31212		4.15475		-0.159218		0.892452		1.39432		1.5428		2.56184
0.570752		0.631809		2.14232		2.60211		4.31118		0.0283556		1.03806		0.324636		1.95538		2.66837
-0.316764		0.667104		0.996884		3.83424		3.90583		0.0442925		0.548058		-1.44869		1.09926		2.74322
1.39		0.246647		1.24086		3.63624		4.85333		0.148067		1.2248		-1.86232		3.17358		2.16925
-1.76937		0.0202667		5.47004		2.38016		2.78124		0.0535214		-0.109813		-1.86232		0.685828		2.74322
1.52019		0.174378		2.48429		2.46521		-1.45852		0.456907		-0.14201		1.37163		2.17818		2.98303
0.426518		0.0977122		1.71807		1.89437		3.575		-0.083967		-0.162095		0.392809		1.91104		2.09821
-0.13175		1.02786		1.17029		2.5329		4.13741		-0.489473		-1.45818		0.890531		2.25558		2.40049
-0.470248		0.312553		2.49561		2.15377		3.11249		-0.0678204		-0.76816		2.77222		3.18642		2.08611
-0.330149		0.0926104		3.0785		2.00589		2.63591		-0.0105679		0.423089		2.77222		0.793387		3.09367
0.692323		0.683945		2.54776		1.78664		3.13866		-0.275644		-0.703284		0.875275		2.7066		1.54422
0.421825		0.300648		1.97428		3.14218		3.5078		-0.120058		-0.778697		1.34095		2.95721		1.46426
2.36522		-1.11859		2.12271		4.72609		3.21718		-0.134072		0.159204		1.07744		2.02498		1.9938
-0.507987		0.664029		0.0547746		3.53265		3.28823		-0.263259		0.937998		0.658949		1.77786		3.42501
-0.504269		0.455358		2.30229		2.8231		3.39491		0.000254942		0.875237		-0.171286		1.05598		4.29283
-0.00260033		0.210323		2.58217		2.50173		2.7154		0.178289		0.329987		0.743332		1.798		4.41628
0.994589		0.772832		1.71565		1.74301		1.61846		0.140435		0.349727		0.608275		2.0455		2.96616
-1.5011		2.07312		0.926216		2.58762		2.33729		0.136541		0.466525		1.15683		2.58132		2.7382
-0.383314		-1.36269		0.68601		2.48677		2.87165		-0.0570214		-0.139641		-0.207946		0.606801		2.21018
-1.3574		-0.168475		0.340897		1.35841		3.0212		-0.00531019		0.235216		-0.258014		0.433861		1.21812
-0.497744		2.07312		1.21989		2.53095		3.99767		0.312074		-0.414672		1.0808		1.86239		2.58436
0.701231		-0.200143		0.415315		0.355093		4.25645		-2.41509		0.4421		0.497761		2.06491		2.77988
0.157414		0.480992		1.53539		2.12786		4.68096		0.00590734		0.873853		1.00476		1.82281		2.1634
0.732228		0.152071		1.71554		2.00024		5.46478		-0.0651321		0.454918		1.04179		2.58477		2.46994
-0.197274		0.343781		0.986138		3.29536		3.16671		-0.233725		0.847166		0.76846		2.07634		0.56838
-0.271759		0.281236		1.4238		1.23255		4.03058		-0.183787		-0.244677		0.592071		2.02124		-0.785231
-0.166508		0.404523		1.81711		1.18266		2.75399		0.0435863		0.417918		1.30952		3.73907		3.24968
-0.311018		0.33184		0.627052		4.57101		2.61065		0.0613385		1.08719		1.25017		3.73907		2.46125
0.242857		1.39979		1.49236		3.03943		3.78436		-0.393661		0.583372		-0.249911		1.43171		5.63998
-0.328833		0.32179		3.98268		2.4764		3.205		0.136067		0.704047		0.580619		1.12965		2.791
0.157532		0.150438		-0.0380736		1.6686		2.35715		0.101002		0.427139		0.743749		1.7285		1.95955
0.888272		0.0913148		1.53171		2.26691		2.96157		-0.0122775		0.649163		0.511672		4.21386		3.73437
0.0995918		0.262719		2.48263		1.85246		3.90727		-0.040168		1.00512		0.139267		2.54104		7.30738
0.311841		0.615297		1.88347		1.93587		3.86462		-0.0670536		1.00512		-0.879043		0.205714		2.69961
0.827841		0.150077		1.96716		1.77589		4.17787		-0.040168		0.972435		1.76587		1.77033		2.20388
-0.173823		-0.176687		0.615726		2.64212		4.14362		0.422189		-0.34848		0.946422		2.19404		4.68098
-1.23745		0.0967396		0.413036		1.65406		3.24539		-0.0236327		1.00512		0.891705		3.77859		1.98767
0.827841		0.173593		2.48263		4.9162		1.58559		0.261963		-0.157772		2.0896		1.22744		1.26537
-1.05948		0.160797		2.83182		4.9162		5.68712		-0.0271781		0.554177		2.6096		1.86945		2.57774
0.0405948		-0.472546		1.40866		1.89031		4.05347		-0.13952		-1.23711		1.41159		1.84778		2.91224
-0.0296858		0.427159		1.04333		3.30001		2.33302		0.455761		0.547525		1.39517		1.24452		0.927738
-0.965037		0.291553		0.950937		2.72985		3.33114		-0.0596277		-0.0608365		2.01995		2.09508		3.45936
-0.123441		-2.49532		0.709987		2.19287		4.7471		-0.166286		0.526175		-0.927288		0.918778		4.31775
0.109086		0.662191		2.16664		1.76904		3.68784		0.0421169		0.777555		0.661013		4.77827		1.9911
-0.0424586		0.662191		1.24193		1.26739		4.7471		-0.142639		0.389781		1.37863		-0.704428		4.51581
-0.896469		0.859054		4.1828		1.59339		2.80879		-0.168247		0.511584		-0.0892424		1.42741		3.26877
0.68707		0.493425		1.06232		1.32786		4.49805		-0.305177		0.476746		0.637762		2.06814		2.65511
-0.184029		0.244449		0.998139		-0.881854		1.83664		0.0672085		0.0528765		0.202509		1.73667		3.00697
-0.705004		0.140816		1.21204		1.09457		1.86355		0.0944124		-0.0707212		0.169759		1.91342		3.03835
0.452842		0.0741127		0.856706		2.61071		2.82636		0.192537		0.496193		1.41033		3.07267		3.17804
-0.0961964		0.322921		1.16677		2.00695		4.69247		0.000481209		0.232627		1.117		1.68961		2.64348
-0.205237		-0.175572		0.40724		1.19313		2.92053		-0.118995		0.630172		1.17349		2.50388		2.00162
-0.167659		0.134189		1.11305		1.42695		2.55867		-0.069382		-0.728242		1.62249		1.89322		1.80682
-0.373903		0.541623		1.5412		2.14052		8.2148		0.153737		0.635227		0.330734		2.09795		1.42244
1.03391		0.390225		1.67897		2.2079		2.78413		0.288663		0.646493		0.315206		2.23343		3.85862
0.343935		0.122016		1.29535		3.13634		8.2148		0.298819		-0.31943		0.864241		2.30211		4.43492
-1.22522		0.128995		1.36009		3.22557		3.31691		0.198668		-1.3533		-0.0529317		1.91296		3.34211
-2.25123		0.490318		0.131136		2.60715		3.06811		0.0653749		-0.288218		0.885142		2.74665		2.12534
1.53398		0.333288		1.70344		2.04721		2.81612		-0.1148		-3.68117		2.86987		1.81964		2.29978
0.073339		0.254628		0.86338		4.75104		3.40233		0.851725		-3.68117		1.34148		2.06115		2.40448
0.658696		-0.817887		0.696321		2.30532		3.87646		0.0534142		0.679189		1.60384		1.48471		3.59229
2.30322		0.175539		0.613072		4.75104		3.32007		0.472213		0.414106		1.14084		1.43294		1.8172
2.30322		0.676085		1.81961		1.7532		2.89243		-0.337633		0.0488521		1.94689		2.4		2.05133
0.63999		0.33886		0.928904		2.76005		1.83117		-0.0559518		0.227434		1.17673		2.67533		2.75502
0.0145569		-1.29526		1.00225		3.56638		5.04688		0.178376		0.227434		0.536911		1.49774		1.87327
0.511323		-1.17598		1.73834		1.78902		3.16632		0.0440458		0.427385		1.94689		2.74745		2.74916
-0.54529		1.80012		0.334753		2.31528		2.48501		0.0713331		0.732754		0.923227		3.2223		4.11554
0.148864		1.72646		1.47891		2.95093		2.34746		0.113545		0.616062		1.02969		1.39912		4.38104
-1.64257		0.526766		1.59842		2.95871		3.18248		-0.204206		0.645877		0.451161		0.515135		2.53601
-3.2762		0.624289		1.51173		2.14914		2.45402		-0.0106023		0.286062		0.702663		2.37332		1.74517
-1.20118		0.0578838		1.88271		1.19089		3.19707		0.123306		0.780125		0.745432		0.447265		1.78194
0.252405		0.687894		1.20341		2.6433		3.35958		-0.205533		0.268181		2.2699		1.10423		3.50398
-0.841405		0.552107		0.6435		1.37397		1.72232		-0.0805019		0.0535774		1.04705		2.13321		4.05103
-0.622004		0.685124		-0.155014		2.03188		1.68135		0.498254		1.5551		1.04536		0.917164		2.77724
0.949174		0.546112		0.7301		4.02348		3.57473		0.0760573		-0.467394		1.02788		1.67288		0.670644
0.949174		0.386984		0.160412		1.19095		4.64124		0.455385		0.934042		1.58557		0.781848		2.60997
-0.0545372		0.776607		3.0792		4.05428		2.7556		-0.0541482		0.934042		0.0980638		2.90668		1.77144
-0.361554		-1.31253		0.705542		3.57656		2.90313		0.200266		0.520025		0.486242		1.88541		2.95157
-0.346313		0.759118		2.71045		0.629676		2.65723		0.0281759		0.167347		-0.0212789		2.52188		2.70963
-0.167858		0.273395		0.308313		2.32812		2.23976		0.354406		0.333259		0.640089		1.87119		2.94746
-0.184618		-0.294364		1.44572		2.01169		4.12337		0.140939		0.220223		0.642498		3.40236		3.08692
-0.102594		-0.257171		1.1001		2.24421		3.61216		0.122048		1.2759		0.909324		2.50223		3.50096
1.11054		-0.0144842		-0.40305		2.40145		4.94458		-0.312291		1.2759		0.586739		-0.235825		2.52473
-0.392103		-0.241981		1.20129		3.14254		4.94458		-0.00849588		0.743658		1.4818		0.32769		1.60562
2.22466		-0.0833503		0.642319		1.16286		3.17022		0.0189328		1.02774		0.386902		1.71838		3.72095
2.11142		0.887008		1.15046		5.28756		2.86793		0.116431		0.347639		0.892698		1.53862		4.89645
-0.106585		0.360434		0.904692		2.61773		5.67328		0.170657		0.401491		0.630683		2.10929		4.1262
-0.0771903		0.245297		1.14517		1.59803		3.89139		-0.138134		2.39795		0.390187		1.05825		4.37453
-0.07544		0.13129		1.55484		1.65146		5.67328		-0.138134		0.0973232		2.06355		1.65134		3.02458
0.445799		0.617117		1.0911		2.65856		3.3222		-0.260646		-0.0533824		2.06355		1.93259		3.52471
-0.379327		-0.656344		-2.32324		1.11585		2.21338		-0.114136		0.419758		0.798541		1.99281		-0.117692
0.281573		-0.0708133		1.04899		1.77207		1.98209		0.0588495		0.861103		0.707541		2.2406		4.24261
0.288396		0.3853		1.09869		2.57339		2.69758		-0.392104		0.654495		2.76026		1.3875		3.12796
0.4099		1.77637		1.50767		3.04803		2.47864		0.177386		1.39669		0.835625		1.83437		2.52465
-0.193409		-0.789769		1.57689		0.936426		1.37591		0.372351		1.20116		-3.02152		1.95016		1.94036
0.608881		0.48081		2.22342		0.267168		1.81361		0.215584		0.549775		1.26633		1.90945		6.91912
2.12638		0.873534		2.41002		2.45141		2.1558		0.233737		0.843231		1.21346		2.13957		3.77468
1.34155		0.632855		1.88136		2.93128		3.38515		0.200917		0.645626		1.94974		-0.222193		1.97121
-0.320501		0.486087		1.45618		1.53258		4.35713		-0.190091		0.997161		0.869965		1.55369		5.72165
0.360679		0.32366		0.916808		2.24463		4.64901		0.251684		1.12067		1.65152		1.4026		3.9311
-0.137315		-0.0581892		0.83418		2.95778		2.86795		-0.0576153		0.848534		1.4962		1.30048		3.9311
0.62953		0.164695		1.48479		2.3789		3.48084		-0.13291		0.27721		1.05748		2.0663		2.1912
-0.0845179		0.873534		0.598455		2.45441		2.50382		0.368296		0.236503		2.75715		2.34353		0.954525
0.200002		0.940562		1.62488		2.05933		1.52216		-0.204602		4.19774		0.664235		3.10894		4.31968
0.971683		0.321742		0.827476		1.20651		4.12337		0.023441		-0.274953		0.133651		2.01663		2.81998
-0.354356		0.486233		2.43127		1.86959		1.58735		-0.0300607		2.14827		0.746798		1.91389		3.50244
0.97838		-1.30216		2.22363		1.74276		2.58386		-0.155532		0.175947		1.14653		0.900617		2.97269
0.375815		0.246318		1.72888		3.05297		2.93061		-0.52078		1.27519		0.674053		2.47072		2.94202
0.287171		1.3839		1.13261		2.80422		7.13973		-0.141345		0.342606		0.196493		1.22754		3.04441
0.581333		-1.27032		0.941458		4.20627		3.6244		-0.187041		0.564624		0.468951		2.23197		2.89036
-0.631155		-1.22725		0.0489526		5.01217		2.64821		0.371927		0.388602		0.731603		0.763297		4.1992
0.905161		0.457027		0.530217		2.07424		3.82613		-0.325412		0.163101		0.0538294		1.57822		2.6145
0.543359		0.298606		1.23122		2.11566		3.65177		-0.24247		0.566662		0.851035		1.74786		4.04558
0.726052		0.873252		1.00641		1.95565		3.56592		0.0954593		0.471676		0.33022		2.38062		2.68862
-1.50581		-0.39771		1.59284		1.94343		3.59119		0.0954593		0.396996		0.779057		2.53137		3.11976
-0.107488		0.674078		0.496458		1.8673		4.92152		-0.0156255		0.561215		-0.00440482		0.413476		1.70242
0.293382		0.297833		0.58077		2.83663		3.73171		-0.132921		1.04058		0.871626		2.48562		3.22784
1.39504		0.463925		-0.214855		1.32309		2.88189		-0.132921		0.88429		0.982648		3.05766		2.30614
-1.65356		0.242017		1.51258		4.31007		2.33282		-0.0268596		0.917429		0.928808		1.46319		-0.681282
1.04417		-0.209384		0.696946		3.01446		2.91817		0.372521		0.74157		-0.190071		0.556767		1.45748
0.579044		0.257284		1.52835		0.130271		2.81194		0.0732373		0.864653		0.735136		2.27445		4.84745
0.293382		0.196899		0.680464		0.78191		2.59322		-0.014203		0.669511		-2.19272		0.960435		4.84745
1.86615		0.877164		1.74177		1.51457		5.90556		-0.120557		0.997501		0.489433		1.2414		2.57303
-0.37699		0.404354		3.2379		3.3909		2.56221		0.342334		0.997501		1.37009		1.82833		1.93968
-0.556118		0.491148		2.26569		1.12256		2.22443		-0.221337		0.695947		0.440855		1.22662		2.08154
-0.222605		0.646792		1.68078		4.68007		3.72468		-0.444075		0.76965		0.891547		2.02562		2.38803
-0.395384		-0.175703		0.809777		2.80508		2.84118		-0.444075		-1.20688		1.91511		1.95553		2.53051
-1.10142		0.770777		0.149164		1.16256		2.99612		-0.183515		0.762854		0.856077		2.10337		4.43999
-0.319557		0.153398		0.863544		2.09747		3.0176		-0.142361		0.695947		1.70923		1.67097		5.33147
-0.272937		0.0906158		1.05137		0.663613		3.90058		-0.0981662		0.554388		0.753573		0.913298		5.33147
1.65282		0.185607		0.867305		2.16686		0.943299		-0.0841218		0.674092		1.73932		2.14889		4.35601
-0.714431		0.185607		0.670502		2.56245		2.822		-0.0971311		0.680283		0.374413		1.73839		6.47624
-0.809795		0.418249		1.21871		1.55427		3.29654		-0.00116424		0.432233		1.30671		1.85187		-0.686077
0.187254		1.28352		1.12027		1.80528		3.40539		-0.109841		0.330633		-0.038561		4.43341		2.97857
0.566969		0.20195		1.34136		1.87405		2.79113		-0.684694		0.215514		1.44825		1.88166		4.16102
-0.394634		-0.512843		1.08638		3.04466		4.75074		-0.0405934		0.522578		2.62697		4.43341		2.45925
-0.867554		0.290165		1.22614		1.66494		5.19015		-0.292355		0.42858		0.482726		1.65511		2.30225
1.42106		-0.0901784		1.74462		2.19604		5.19015		-0.292355		1.22251		0.72229		1.72752		3.02604
-0.663456		0.746453		1.50583		1.39538		3.43005		-0.412409		0.0878244		0.549281		2.62796		2.49246
-0.680924		0.356284		0.879834		2.92189		3.46344		-0.0699105		1.36158		2.21657		1.84707		4.18278
-0.183975		0.540199		1.3286		2.85388		3.29264		-0.292355		0.425115		1.07926		1.16237		4.18278
-0.485278		0.736848		0.534538		2.24139		3.65841		-0.0109808		0.594532		0.524183		1.37525		1.02901
-0.00629106		0.332479		0.936781		3.15341		5.42903		0.234303		0.743878		1.216		1.99591		2.62557
-0.156181		0.358989		0.567123		4.5883		2.78053		-1.76517		1.12974		1.03721		1.56302		3.08173
-0.462096		0.244985		1.70805		4.35531		9.6335		0.106351		0.926477		-0.436916		1.73655		0.812297
-1.52917		0.365729		0.325636		2.48967		0.344929		-0.287227		0.0149752		0.64851		1.98362		2.4587
-1.52917		2.41286		1.50585		3.34585		3.6589		-1.31409		-0.322069		0.756171		1.99828		2.41903
-0.657234		0.100837		1.65126		2.34315		4.7858		-0.130043		-0.0310619		-0.183127		2.07356		3.12964
1.69307		1.05391		0.499888		3.17118		1.45427		0.0725349		0.75719		3.38933		2.91482		6.47933
-0.556258		0.379159		0.557413		2.95127		3.5099		-0.163548		0.463152		3.38933		1.8965		3.43326
1.88133		0.523346		2.49011		1.48354		1.649		0.0716146		0.463152		1.10236		1.90513		6.45892
-0.377304		0.202687		1.37826		2.94154		6.14466		-0.0858226		1.29748		1.80594		2.20224		3.57836
-0.164626		-0.473581		1.47086		2.32586		3.38431		0.099865		0.623674		0.265703		2.16243		2.49384
-0.0677418		0.198854		2.66103		2.75252		3.25666		-0.230305		0.563407		0.958597		2.19765		2.0525
0.0756567		0.186817		1.79766		2.9056		2.02787		0.674164		0.684266		0.2783		1.28302		3.25512
-0.144724		0.159317		0.915586		5.71082		3.39023		-0.159956		1.31705		0.825511		2.25195		2.44646
0.810489		0.288092		1.24185		2.13147		3.84698		-0.675444		0.435639		1.04638		0.879875		2.94249
0.71346		0.157461		4.33608		1.33083		2.51236		-0.00578796		-2.8479		1.77456		2.32738		2.85078
-0.137984		0.227102		1.33351		2.86961		3.1375		-0.0461919		1.19942		0.894337		0.983772		2.55195
0.0750014		0.4702		4.33608		2.52223		2.25991		-0.0622549		0.479942		1.74306		1.11397		2.67368
0.0712832		-3.02585		0.826964		1.64355		3.07234		0.0470877		0.622341		4.16812		0.469438		3.10978
-1.64666		0.547469		1.45044		3.35107		1.96183		-0.952276		1.30305		-0.0393372		2.24056		1.9789
1.1376		0.412626		1.72465		2.86117		4.61728		-0.199684		0.719636		0.544198		1.37152		1.62608
0.344668		-0.214259		1.98856		2.97693		2.93087		-0.095051		0.755313		0.328337		1.76417		3.41176
1.44451		0.366262		0.902977		1.46028		3.60246		-0.203702		0.263703		0.161343		1.13004		3.23009
-1.69072		1.31381		1.39753		2.24929		3.98949		-0.450592		0.484872		0.943905		1.76516		4.17779
-0.0368764		0.886395		2.09677		1.56864		3.69631		-1.20403		0.670081		1.58151		1.57494		2.06713
-1.84939		1.09557		1.17686		1.66677		3.16807		-1.20403		0.739702		0.856598		1.22293		4.26853
-0.853915		0.480622		1.3557		0.689943		5.4011		-0.13123		0.613078		1.46197		1.57494		2.84775
0.141505		0.246156		1.2334		2.98667		4.32331		-0.0521935		-0.0323511		1.84286		1.76799		2.79224
-0.494119		0.00442537		2.28946		1.585		3.89484		-0.0541281		0.219545		1.84286		0.346468		2.87493
-0.132552		0.886392		1.07156		2.26497		7.00453		-0.16383		0.387936		0.711937		1.81138		2.20527
-0.320457		0.886392		1.10906		2.00983		3.66776		-0.16383		-1.7864		1.47424		1.36607		2.45374
0.491042		0.262884		3.14921		2.19282		4.81757		-0.247146		0.94793		0.920315		1.23626		4.01545
0.747791		0.0159585		0.300622		3.5753		6.7504		0.151971		0.296469		0.640994		1.70595		2.47536
-1.11645		-0.0601042		2.25565		2.50134		2.93355		0.12611		-0.0234243		1.06647		0.831128		1.10044
-0.729493		0.823185		0.0814851		2.45499		1.45054		-0.301591		0.693045		0.946789		0.993242		3.23464
1.18662		-0.321668		1.17477		1.8673		4.57296		0.0762558		0.604446		0.61799		1.20412		2.94586
-0.547784		0.156224		1.34782		2.1377		3.54038		0.45316		-0.0516188		0.113338		2.17488		1.8254
0.626958		1.02335		2.23997		2.35152		3.43086		-0.0626985		0.981124		0.717253		1.92182		2.33939
-0.00801828		0.614572		-4.44867		1.69177		2.56632		-0.0820013		-0.14254		-0.000626263		1.83156		2.43249
14.0041		0.68545		1.44688		0.204299		3.90837		0.838769		0.202535		0.0514548		0.621261		4.61664
14.0041		1.6346		1.68315		1.80086		4.46443		-0.307485		1.231		0.224474		0.914002		3.6603
-0.0113725		0.126508		1.08139		2.31466		3.3407		-0.257041		-0.0141499		0.600365		1.85682		3.6603
-0.365588		0.354543		2.75974		2.12046		4.56786		-0.257041		0.561497		-0.361547		1.63856		2.22378
2.0607		0.137885		1.55073		2.46969		4.38024		-0.143616		0.585803		0.629604		1.40754		4.8584
-0.680389		1.01711		1.13565		2.63806		2.76717		-0.465697		0.834828		0.660376		1.48475		3.4598
0.619732		0.164989		0.444341		2.83721		2.66642		0.0631864		0.982328		0.308927		1.08729		2.36207
-0.378499		0.945677		1.40117		1.826		4.08399		-0.125538		0.982328		0.315173		2.24056		1.97816
-0.355648		0.20986		1.22815		2.81784		2.37468		0.0959244		0.615358		0.144683		2.56335		2.55574
-0.355648		0.20986		1.23272		4.95133		5.1652		0.0959244		0.61128		1.20734		1.25194		1.88471
-0.226866		-0.0715034		1.93808		2.62898		2.7506		-0.150332		0.75901		0.771905		1.29871		8.03945
0.10103		0.773387		0.125555		2.0373		6.24925		-0.150332		0.605787		0.186605		1.22001		8.03945
-0.398436		-1.38413		-0.0781772		1.48309		6.07036		0.490563		0.897378		1.47395		1.86333		3.27631
-0.468096		0.190157		1.38649		2.22092		3.74994		-0.0724244		0.859253		1.1111		1.61691		3.59696
0.0576724		-1.42784		2.63378		0.79703		1.86865		-0.192866		0.859253		0.70776		0.710247		4.47346
-0.0062727		0.30433		0.334677		1.76386		2.78193		0.0782293		0.580845		0.773013		2.3531		2.07422
-0.208994		-0.0259453		1.30095		3.12813		4.11751		0.082718		0.870939		3.50642		1.96655		3.85088
0.265181		1.62622		2.77603		2.17842		4.68893		-0.00926962		0.314462		1.41856		1.6584		3.81469
-0.182664		1.62404		2.77603		2.52402		6.41448		-0.163016		0.305847		3.50642		2.43705		3.47665
-1.39742		0.207207		1.28023		2.85693		6.41448		-0.0844242		1.52623		0.244264		1.90758		3.67606
-1.38471		0.103017		1.95449		1.79927		2.49495		-0.158619		0.981397		0.99195		2.1724		2.85485
-1.13549		-1.48988		1.33327		2.80237		1.80831		1.30375		0.56898		0.876616		1.56385		1.93329
0.720548		-1.48988		1.51879		2.73172		3.74164		-0.0876129		0.525983		2.64223		2.29075		3.00722
-2.25139		0.873993		0.24321		0.52671		3.69199		0.330195		0.405505		0.659961		1.26317		2.47276
-0.7671		0.395403		0.24321		2.81976		2.78167		0.142835		2.31108		1.05702		1.43163		1.55628
0.125089		0.0410724		1.12362		1.49232		3.09875		0.122409		0.0331828		0.836059		2.05736		1.88442
3.18652		-0.0296442		0.577192		2.52582		3.04239		-0.232056		0.428597		0.727429		1.13964		4.20905
-0.835995		0.586544		1.0096		4.40751		-1.53596		-0.125192		0.405568		1.0241		1.91703		4.36176
0.540961		0.542003		0.744349		2.01409		3.50011		0.226939		-0.200668		0.124038		1.55529		2.67547
1.53638		0.834526		0.464731		4.40751		3.46653		-0.08257		1.04151		2.72958		1.40549		6.06987
1.53596		0.102117		2.04836		2.22495		2.60898		0.0351812		0.98645		0.772357		3.02803		1.51624
-0.387562		-0.698304		1.06747		2.8349		3.47511		-0.12727		0.119429		0.759115		-0.134659		3.12249
4.41541		-0.144048		2.02432		1.05284		4.37353		1.15631		-0.29429		-0.641099		2.03216		2.24801
0.893125		0.308702		2.11129		1.9349		1.92016		-0.213654		0.629641		2.03318		2.96882		2.48504
0.893125		5.05067		2.68572		-0.650622		3.96164		-0.214802		-0.694821		2.3369		2.30305		2.60873
1.67363		0.218015		1.24422		2.35687		3.42976		-0.0888773		1.12022		0.205584		1.85039		4.42468
0.582124		0.194993		2.00768		2.34098		2.35291		-0.105641		0.357743		0.89481		2.50241		4.12243
-0.421252		0.534383		0.660552		2.04115		1.87445		-0.121353		0.54662		1.35154		1.62509		2.01601
-1.26792		1.24145		1.63827		1.87758		3.88787		1.15631		0.54662		1.28274		2.13825		3.28444
0.893783		-0.713774		1.28237		5.29179		3.09794		1.15631		0.566422		1.64093		2.34518		2.17461
-0.697088		0.792256		1.10743		2.02595		1.12776		-0.220715		0.323214		0.334053		1.74213		2.54697
-0.0737571		0.792256		1.2165		5.29179		1.98288		-0.0850098		0.510342		2.0231		3.9949		4.41712
-0.251303		0.0569558		2.66033		5.94214		3.98902		-0.121722		0.302827		1.49614		3.19938		2.77711
-0.938371		1.92562		1.4315		2.14139		3.98902		0.247264		0.404839		0.843456		3.19938		2.41155
-1.75765		0.320434		1.01826		2.74442		1.74284		-0.12576		0.442388		0.567201		1.66909		3.21011
0.197363		1.92562		6.2997		2.28296		2.98918		0.314474		0.581647		0.467367		2.08583		3.28335
1.86112		0.28668		1.73065		1.34545		2.25096		-0.0199522		0.902311		0.147693		2.01548		2.88823
0.147268		-0.0664807		0.246512		1.8546		3.01271		0.274999		0.462901		0.537492		1.9893		2.77003
-0.331538		-0.358086		0.283339		2.39364		3.43647		0.0749607		0.689048		1.49254		0.815949		1.59223
-0.104068		0.230375		1.22511		1.42013		3.42095		0.091848		2.74579		1.32711		1.24697		2.87894
0.416757		2.06799		1.69251		2.10843		5.00719		0.0793233		0.459394		-0.0895279		1.01464		4.02628
0.349467		0.255318		1.31793		2.28555		3.79599		-0.378229		0.0370321		0.0762581		1.09661		2.22456
-0.564466		0.0507712		0.385705		2.60483		5.00719		0.450599		-0.121752		0.788946		3.67793		1.90171
0.988854		0.200958		1.62726		2.93812		2.51533		-0.429711		0.514641		3.03528		2.96511		2.65236
-0.599651		-0.265588		1.82855		2.13715		1.52579		0.0720979		0.657824		1.28084		4.62503		2.24454
-0.599651		0.0663682		0.218815		1.97078		3.11364		-0.307619		0.603353		1.38283		2.78017		1.38742
0.182089		0.170146		1.39538		1.81171		3.70913		0.138003		1.11168		1.11901		1.80228		2.25437
0.822448		0.909971		1.20665		1.29623		2.30631		-0.240313		0.71631		0.934689		2.73003		3.95355
0.0162211		0.905979		-1.30435		2.23004		2.06554		-0.124633		0.0853134		1.39308		1.76748		5.4985
-0.159		0.878413		1.15432		1.53739		2.93737		-0.362277		0.580582		1.39308		1.40479		3.92117
0.326149		0.458038		1.32749		2.23489		3.0439		-0.0307908		0.418015		0.609312		1.53043		2.30311
-0.358626		0.0634861		0.773494		2.44879		3.63649		-0.0136142		0.259761		0.685281		2.1368		1.94999
0.511503		0.379932		0.952077		1.87751		5.83327		-0.0136142		0.259761		0.0790644		1.69119		2.3415
0.544437		0.250335		0.927902		1.0145		5.83327		0.0917185		1.38733		-0.0242541		1.83351		2.89993
-0.502628		2.45263		2.12646		2.27113		2.59861		0.221279		0.744057		1.74044		2.13574		2.94415
-0.687801		0.342313		0.63971		1.19137		2.74631		-0.0431054		0.219862		1.6906		2.82019		3.2318
-0.183994		0.586928		1.36775		2.99487		3.32761		-0.324943		0.357807		0.749076		1.52685		3.29747
-0.146936		-0.0905197		1.86578		2.61132		3.74276		-0.0828712		0.541797		0.95287		1.57287		2.5581
-0.638251		0.429784		1.23798		2.83347		4.59171		0.0340874		0.294005		0.60799		1.71793		5.18536
-1.44214		1.09612		0.481389		2.33061		2.90616		0.221279		1.5973		1.72623		1.63321		2.28521
0.0481513		0.23949		0.865396		1.85906		4.71954		-0.427001		0.372298		-0.19912		0.484132		2.39713
-0.110964		1.09612		0.811489		3.08581		3.99383		0.152628		0.494021		0.455975		1.60357		2.79609
0.890062		0.260978		1.32253		3.95577		4.53268		0.155089		-1.00664		1.55664		1.39415		1.86035
1.92966		0.662196		1.95196		1.90293		5.60048		-0.0647408		0.414177		0.403266		0.893984		2.90935
-1.13197		1.7086		0.750827		2.20331		4.53268		0.0590544		0.627919		0.849373		1.98341		4.72039
0.699601		0.827993		1.4036		1.86454		2.67777		-0.263963		0.950983		0.599953		6.58637		1.37556
-0.103928		-0.0131848		2.53749		2.53028		3.49425		0.659652		0.412339		0.477109		2.72279		2.79963
0.31267		0.362792		2.40759		2.09469		3.33794		-0.113881		0.28625		0.722365		1.4907		2.72018
0.437629		0.360062		2.0248		2.53028		6.99795		-0.337903		0.78759		0.411148		3.12472		3.34195
0.211067		1.14961		1.99834		2.68925		6.99795		-0.0471888		0.392254		2.07265		2.1626		2.76003
0.731663		0.696507		1.49083		1.5792		3.51903		0.243372		-0.108595		2.05165		1.2502		2.65563
-0.168993		1.11265		-0.237918		1.16154		4.28717		-0.349559		0.245002		-0.123143		1.08205		2.14405
-0.151751		0.33417		0.829689		1.46546		3.77918		0.0915392		0.200211		0.333637		0.888164		3.55914
0.981556		1.98219		0.568084		1.91486		3.11045		0.0999393		0.624567		2.03635		1.59041		3.94829
0.170603		1.98219		1.55119		0.524607		2.77787		-0.0826025		0.308729		0.253092		2.40271		2.59627
0.981556		0.400983		1.40518		0.985356		3.27391		-0.129495		0.378435		0.701724		1.52903		3.87342
0.144916		0.977265		1.47094		2.24838		2.23784		-0.218624		0.741991		1.6482		3.30248		2.92366
0.372726		0.0694911		8.23017		2.23761		2.83769		-0.0998808		0.683495		0.365		1.89869		4.85148
1.08013		-0.100731		0.940024		1.95152		2.82305		0.209588		0.705057		1.44878		1.28012		5.85254
0.00321292		0.984807		2.88287		2.97618		3.19079		-0.219072		0.566297		0.970924		1.77835		2.7757
0.275323		0.970522		1.00182		1.55594		3.20659		0.0551011		0.496296		0.72517		2.65577		2.43544
-0.104052		-0.434757		0.772279		1.96951		1.1048		0.0687819		1.33531		0.896909		1.67479		5.66087
-1.34218		0.159204		2.71896		3.3324		3.59443		-0.0529858		0.820747		0.893472		2.23753		3.38142
-0.249136		0.315667		0.680976		2.34364		3.32285		-0.34212		1.33531		0.484221		1.94013		4.18809
-0.372048		0.322226		2.42541		1.62165		2.82215		-0.34212		0.467295		1.30878		2.09141		4.65634
-0.381949		0.324127		1.81171		2.67799		3.98904		0.033285		0.507329		1.85536		1.73895		3.94288
-0.516495		-3.49179		1.19227		1.49369		4.96132		0.0184402		0.743764		0.539681		2.07881		3.90441
-0.516495		0.417231		-0.706418		0.809288		3.28331		0.0502165		0.917291		-0.104898		3.30519		4.22803
1.16579		-1.1384		3.0689		3.95577		4.0719		-0.028636		0.666465		-1.24236		1.73109		-1.97333
1.16579		2.53266		0.808767		2.78313		1.77872		-0.97205		0.581305		0.764215		2.27243		2.97966
-1.05188		-0.0418927		1.76427		0.897713		2.5639		-0.18767		0.352721		0.879221		1.56021		2.60187
0.122926		2.53266		0.882934		1.82499		3.40537		0.141446		0.676954		0.283977		0.816398		3.32897
-0.182339		0.726892		1.28024		0.357611		3.29245		0.133393		2.21695		0.785977		2.36828		3.27276
-0.414155		0.413782		1.74533		3.06841		3.90158		-0.245521		0.371122		1.1797		1.95137		1.8474
-0.311447		0.331508		1.35439		1.87521		3.1547		-0.202352		2.21695		-0.758823		2.17478		3.69484
0.543607		-0.297877		0.61302		2.92664		4.62456		0.111526		-0.342918		0.523422		3.09856		3.63348
-0.3189		0.408525		0.963004		2.35704		2.55475		0.11336		-0.342918		0.792434		2.07116		3.5018
-0.231671		-0.129129		1.15702		2.17535		3.35403		-0.152466		0.0481896		0.458481		2.4039		-0.11546
0.534936		0.699991		1.08528		1.04836		2.42789		0.00640728		0.565578		0.848181		2.60147		2.2005
1.44113		0.218836		1.73254		2.66044		3.4659		-0.330929		1.59812		1.2728		1.20666		2.49529
0.106154		0.664262		1.95374		1.93369		1.71475		0.310394		1.59812		0.349322		2.09708		3.00772
1.36771		-0.111414		1.19936		1.98694		2.97892		0.208397		0.655345		-0.425646		2.02217		1.96745
0.0682112		-0.854197		1.39273		1.21437		2.70905		0.944483		1.08922		0.908582		2.11251		1.27664
-1.72961		0.288831		1.0908		2.50111		2.57633		-0.18794		-0.325875		1.08914		1.56627		2.14106
-0.684734		1.48526		1.23823		1.99098		2.21063		0.00907088		-1.09601		-0.932257		2.303		3.19125
0.717457		-0.309202		1.3426		0.500749		3.20342		0.155767		-2.41416		1.06045		1.17022		2.37578
0.172977		1.05943		0.808244		2.64855		3.14108		0.0228758		-0.380096		-0.0950834		5.05585		3.60055
-0.265275		1.05943		-0.193649		1.78436		4.64424		-0.171966		0.18266		0.779797		2.55469		1.22709
0.334013		0.312129		0.768713		2.61277		2.95578		-1.0037		0.801285		0.456765		3.3366		3.62515
1.72511		0.283472		1.29078		1.25573		3.30048		-0.0999364		0.365997		0.0574341		1.6186		1.93679
2.45348		0.571039		1.00497		2.49788		2.9941		0.101526		0.769772		1.29402		3.76092		3.96867
1.72511		0.484987		1.31621		1.01108		2.34983		0.185013		0.157231		0.413661		3.76092		2.88957
0.812013		0.529966		0.782141		3.52856		4.17166		-0.366225		0.590629		1.03639		1.39716		3.42575
-0.0494758		-0.370814		0.934703		3.52856		6.40183		0.139285		0.960777		0.044093		-0.0996271		3.89912
-0.55993		-0.370814		1.96414		3.4803		6.40183		-0.0857101		1.02144		0.682614		1.60219		1.20739
-1.71397		0.335168		1.67378		2.12549		3.96224		0.0553308		-0.127778		1.81827		1.90358		3.0672
0.44685		0.0759841		2.82684		2.00438		4.46405		-0.160199		1.02144		0.379729		-0.832469		3.85913
-1.50119		0.490185		1.37217		3.00953		4.09807		0.315881		0.863125		1.70769		2.59012		4.63135
-1.63181		0.518093		0.646766		0.881121		4.30912		1.01315		0.571605		1.3369		1.67251		4.44324
-0.377436		1.34469		1.31257		1.89836		2.79289		-0.319503		0.465209		0.990688		2.16141		2.90229
0.125409		0.817652		0.492902		1.93512		3.32343		-0.154853		0.163477		0.301839		2.11983		3.66535
0.212034		-0.226848		2.08204		2.71596		4.72827		0.171501		-0.277354		1.03286		2.14619		4.17512
2.86596		0.817652		0.972008		2.34398		4.96466		-0.19751		0.212903		2.85759		2.79244		2.81437
0.63069		0.916734		1.61741		1.73599		3.35241		-0.0625661		-0.613887		0.593588		1.98088		3.36776
0.576109		-0.0233687		2.0408		1.43555		3.79538		0.0973716		0.248876		-1.1645		2.68697		2.59716
1.51555		0.390558		1.77676		2.85131		3.26514		0.215307		0.656075		-0.165292		2.08741		3.3263
-0.472638		0.0909064		1.83015		4.44916		2.65404		-0.279072		0.297857		1.21289		1.68474		3.42026
1.68498		2.41595		1.67734		4.44916		3.67302		-0.279072		0.0385715		0.157737		2.64003		3.55952
1.68498		1.39388		0.222159		2.33663		2.1226		-0.0816368		0.681966		0.543681		3.41006		4.66019
-0.248157		0.285421		1.60532		2.20272		2.66319		0.00881838		1.3527		0.250126		2.13127		4.25133
0.612648		0.330657		1.78607		2.38435		2.11311		-0.160837		1.40698		1.06052		2.86772		3.67897
0.302104		1.45244		1.94668		3.19373		3.83219		-0.152506		1.40698		2.09922		1.10913		4.36003
0.598509		0.450389		0.721208		1.3535		3.87889		0.287784		0.364395		0.905014		2.43925		2.75913
0.652312		0.548187		1.3437		3.38507		3.08577		0.287784		0.576327		0.0452178		1.50906		5.2048
-0.939648		0.350771		3.46401		1.81057		2.97013		-0.0125883		0.815406		0.480901		1.39085		2.65125
-0.939648		0.694696		0.700063		1.99517		3.3377		-0.122174		0.56137		0.715831		1.65523		3.13849
0.374108		-0.098084		3.46401		0.258335		1.89013		-0.48972		-2.8413		1.55523		3.72498		4.21984
-0.605593		0.415719		1.17114		1.85016		3.52997		-0.140155		-2.8413		-0.332584		3.72498		2.29033
0.192599		0.392224		1.81049		3.58341		3.19664		-0.174676		0.119576		0.497676		1.55901		2.46007
0.315229		0.737736		0.17978		0.61556		4.34955		0.206858		0.481399		0.888847		1.46791		3.09047
0.391166		0.403631		-0.602211		2.36187		2.63893		-0.18832		0.157697		1.04503		1.09788		2.07511
0.342306		-0.346603		1.48871		0.843475		3.01004		-0.049478		0.331241		0.868106		1.64035		1.87508
0.391166		0.176377		0.956813		2.44307		4.98915		0.153001		0.670112		0.519157		1.01771		2.59286
0.431837		0.759711		0.917264		-1.55594		7.83826		0.412376		0.975821		1.2982		2.22134		4.06021
0.51955		0.0141073		1.77288		2.35391		1.91901		-0.0706336		-0.408027		0.826163		2.32953		4.06021
1.4873		-0.20667		0.529901		-0.455035		2.76042		0.027144		0.533861		0.0581207		3.28584		4.35742
2.93934		0.835054		0.920782		2.35967		2.23804		-0.0557458		0.533861		0.535499		3.28584		5.43428
1.81525		0.454502		4.08949		2.44019		4.48091		-0.491097		0.168606		0.723024		1.47979		5.00685
0.0333344		-1.31165		0.986874		1.8795		2.2123		-0.150393		0.609907		0.235633		3.43331		2.60575
-0.392443		0.379192		4.08949		2.45652		2.62529		0.230815		0.568983		0.330775		1.12976		3.02612
-0.380198		0.200705		1.73393		2.47062		2.89454		-0.1849		0.469566		3.09871		1.29876		1.53488
0.062045		-0.542716		0.657529		1.32315		4.03232		0.206		0.972047		1.28002		1.38755		3.13645
-0.0384488		-1.65978		0.651077		1.4476		4.42374		0.131959		0.681759		0.779989		1.44873		4.23231
2.05499		0.331165		1.21259		2.06011		3.55306		-0.146686		0.842827		1.3384		2.13632		3.27022
0.823765		0.42999		4.98062		2.49214		3.28179		0.253535		0.289359		0.803789		1.53733		3.31693
-0.508778		0.376063		4.98062		3.19376		2.91409		-0.0952659		0.874066		0.736401		1.52959		2.40723
0.0189306		0.114426		1.65264		2.61125		5.74103		-0.129581		0.370985		1.73182		1.78805		2.43374
-0.946488		0.304245		0.681334		1.42328		2.91858		-0.0167662		0.00125108		0.913915		-0.399283		1.44885
1.44611		0.371285		0.726724		2.08508		2.32483		0.0972086		1.18686		0.306291		2.85322		3.01014
0.122872		0.93844		1.00034		2.88816		3.046		-0.194449		0.742465		0.639293		2.85322		2.85171
-0.534703		0.129548		1.0104		2.62722		2.72794		-0.397778		0.184051		0.315505		1.92081		1.78974
0.651494		1.37365		1.31765		2.64285		2.22297		-0.397778		0.375899		1.84867		0.786469		2.11624
-0.142994		0.262312		0.763		0.811605		4.24708		0.121632		0.858534		1.67996		3.93768		3.24274
-0.912553		0.916842		1.23079		2.30697		2.91175		-0.419422		0.456478		2.31257		1.05251		4.22066
0.0920753		0.562385		1.87978		2.87207		4.68471		-0.121946		0.290581		0.203016		4.32255		3.10357
0.710326		-0.314182		0.98389		1.52956		2.95666		-0.197529		-0.862889		2.31257		4.32255		5.56988
-0.191828		0.301195		1.25809		1.6956		2.4144		0.0759927		1.06209		0.699479		1.62778		3.38303
-1.30072		0.147892		1.41082		3.66995		2.98038		0.0412388		0.294284		1.2774		2.46988		2.99073
-0.54374		0.498937		1.18619		2.18271		2.47282		-0.0988646		0.645299		0.216812		1.06433		2.08283
-0.37978		0.524357		0.937684		3.88378		3.66834		-0.194636		0.711294		1.52366		1.8035		2.07357
-0.562177		0.211068		0.744545		3.41071		3.7373		0.0211769		0.534787		-4.03446		2.7293		2.42961
-1.22806		0.478595		2.36048		2.76677		4.44445		-0.152716		1.30331		0.879711		2.63816		5.18511
-0.216045		1.49711		1.14741		1.928		3.39098		1.13725		0.575157		0.791734		3.38667		3.66399
0.258082		0.842467		2.36048		1.86876		1.77292		-0.0454582		0.513906		0.871211		3.38415		2.86032
-0.0311454		-0.0295722		0.724153		1.0903		2.38235		0.173053		1.36457		0.964552		1.4558		2.67256
0.444767		0.406802		1.3511		2.55231		3.03478		0.121892		0.616289		1.26049		2.13994		1.94546
0.224345		0.284394		1.20101		4.36243		3.74454		-0.241758		0.314234		2.02262		1.99567		5.95728
-0.0736473		0.147395		0.935251		1.99141		3.69822		0.210024		-1.02765		1.45934		3.5034		3.51047
-0.102547		0.816228		0.302625		2.66854		3.44571		-0.57616		0.930032		0.281624		3.5034		3.21629
-0.138095		0.543846		1.79233		0.0373542		3.44048		-0.00750807		2.25157		0.613043		1.9812		4.42856
0.0153414		0.955064		0.278266		2.48885		3.73717		-0.180745		0.596691		0.970069		1.82344		3.13976
-0.229929		0.741795		1.39099		2.16879		3.85313		-0.052153		-2.15336		1.00058		1.4014		3.52924
0.21713		0.955064		2.40101		1.14464		3.46563		-0.318103		0.55876		0.724581		1.63579		2.80766
5.89199		0.673197		2.30677		2.66836		2.53685		0.0776427		0.123322		0.212228		1.6065		1.13957
-0.0656897		1.32278		1.46926		1.86212		3.59944		0.190738		0.487114		0.48826		1.75399		2.76437
0.960814		1.10929		1.30452		2.63284		2.77134		0.157995		0.427185		2.25237		1.4987		3.03419
-0.728875		0.53567		1.18119		3.51447		3.91395		-0.0676807		1.0446		0.11366		1.3898		1.82164
0.0404869		0.00434929		3.44674		3.04751		2.94098		0.0500205		0.53277		2.25237		1.47927		2.80164
1.15357		-0.15343		1.05117		1.97989		2.59367		-0.251289		0.473283		-2.53653		1.22108		2.90668
-0.102058		0.36677		2.60581		4.29508		3.63929		-0.0165875		0.134404		-0.468091		2.09684		3.07651
-0.260738		3.33095		2.60581		0.779306		2.78913		0.0534923		0.849034		-0.0124989		1.5505		2.48081
0.479804		3.33095		0.507326		2.76949		0.893904		-0.062103		0.00206251		0.598818		1.42258		0.669681
3.48453		1.23696		2.52932		1.55694		5.00815		0.0528527		1.01299		0.845256		2.18952		2.24113
-0.547537		0.661796		0.811504		2.7314		1.7336		0.0528527		0.453766		-0.0495409		2.43112		2.44802
-0.221628		0.73022		2.75738		2.58647		3.91697		0.0342981		-0.427687		0.947558		1.92846		2.865
-1.21886		0.452985		2.59405		3.50666		1.44195		-0.103684		0.660363		0.673802		2.31439		3.33044
-0.366033		-1.13328		1.2371		5.02055		4.96248		0.141905		0.397469		0.455965		2.60948		3.8767
-0.366033		1.43203		2.59405		5.02055		3.9766		0.0652156		0.443038		0.259877		1.27058		2.04057
-0.0688477		0.853377		1.38612		0.836473		2.94669		0.0611666		-0.664355		0.193062		2.16877		3.74567
-0.88949		0.412042		0.960083		2.72836		1.94896		0.0869592		0.594		0.656972		1.57326		3.23062
-0.242872		0.24182		0.741261		1.77395		3.74383		0.227614		0.594		2.82067		1.33003		3.43301
0.420023		0.983928		0.596415		2.60108		3.76683		-0.223272		0.261403		0.700041		1.84484		1.86874
3.60598		0.45034		0.869547		1.89181		4.65669		-0.0523626		1.5361		2.82067		1.3654		2.06218
1.80578		-0.949052		-0.0115765		2.72203		2.35566		-0.129157		0.110419		3.04139		1.28359		-4.43409
3.60598		0.325646		0.256244		5.17012		3.56306		0.103868		-0.28016		3.04505		1.50928		3.66472
-0.404605		0.217707		0.77334		0.765764		4.09207		0.203858		0.450805		1.60438		1.17067		3.38016
0.172172		0.314375		1.55192		2.45945		3.2418		0.0902708		0.818755		1.19656		2.7091		1.3149
0.603825		0.459934		2.15696		2.61587		3.09326		0.0977099		-0.16117		0.508227		2.02013		2.7314
3.6675		-0.108604		1.41495		2.88464		3.18137		-0.0607926		0.687774		0.561942		0.643972		2.46477
-0.128435		0.268213		0.473824		7.56047		3.34055		0.00518665		0.419226		0.461725		3.16855		2.98571
-0.981097		0.394827		6.65754		7.56047		4.67941		-0.0819147		0.73102		0.612631		1.68255		3.92784
-0.625581		0.281327		6.65754		2.0379		3.35477		-0.166262		0.594417		1.25866		2.81598		2.71632
0.189489		0.386062		0.361941		0.808379		3.28839		-0.170678		0.594417		0.544531		1.91365		3.17131
0.326891		0.414482		1.76087		1.99654		4.08691		-0.32693		0.77268		1.20958		2.08978		1.19167
-0.225819		0.264982		0.759964		1.7406		4.60045		-0.0111115		1.07994		0.814144		1.81789		3.20762
-0.225819		-0.300537		0.937714		2.41352		3.61296		0.0596566		0.781786		0.832499		1.69509		5.50014
-0.909843		-0.629036		0.201595		1.2458		4.37423		0.0619174		2.06181		0.71092		1.23262		4.82862
0.246839		0.191431		3.44674		1.44077		3.70634		-0.0401792		0.117723		0.276169		3.44406		4.53333
-0.81429		-0.300537		1.87642		2.16508		-1.24476		-0.0665752		0.924842		-0.59595		1.35719		2.77592
-0.593835		1.07621		1.04262		1.10347		3.13784		0.271412		0.571886		1.35678		3.44406		2.29734
-0.401618		-0.116005		1.0624		2.98268		3.29164		0.183253		0.45666		0.279051		2.70693		2.4239
-0.196087		1.07621		0.779722		5.25516		3.33914		-0.0392059		0.510092		1.04319		3.20064		3.52412
2.14467		0.0822228		0.296272		2.36741		3.90911		0.214349		0.645641		1.0529		3.20064		2.78412
-1.3796		0.518105		0.944243		2.4162		4.12195		0.120315		0.514025		0.781441		1.52303		2.47706
0.0157133		0.404693		1.01453		3.0832		2.67339		0.214349		0.533446		1.4438		3.03965		3.23742
0.121305		0.339254		1.60196		2.42321		3.41843		-0.000425221		1.853		0.673881		2.10709		5.16053
0.479053		0.0330287		1.43023		2.24495		4.98147		0.0555833		0.495971		0.558199		1.24977		5.16053
-0.340305		0.258472		1.22144		2.28537		3.15885		0.0186353		2.56066		0.952527		1.39551		2.07948
-1.48803		0.588753		-0.0193623		2.08761		2.05414		0.0692165		0.329434		0.38581		1.60575		0.154769
0.0800377		0.277645		1.1311		3.41958		3.72558		-0.0851877		1.27089		0.826513		3.96757		2.99001
-1.48044		-0.200606		1.63942		0.902234		3.72558		0.0980779		0.347427		1.21565		0.934199		6.12783
-0.4239		0.503151		0.277923		1.84863		1.98494		-0.00736643		-0.662274		-0.0877197		1.64598		3.11825
-0.507967		2.12135		1.02575		1.24391		3.17617		-0.374402		-0.664003		1.02927		1.74023		6.05196
0.825678		0.948048		1.10172		2.80283		6.84162		0.260961		0.755322		1.25955		1.91654		3.07171
-0.0729661		0.689945		0.929892		1.74498		3.7629		-0.0880848		0.609481		0.509404		4.70196		2.35326
-0.130806		0.948048		1.30841		1.8362		2.10801		-0.260562		0.222351		0.782777		4.70196		3.94652
-0.31578		-0.0911139		1.39457		2.92546		4.05847		-0.260562		0.441471		-0.361442		2.26168		3.94652
-0.343393		0.416692		1.19003		0.975631		1.94651		-0.013976		0.701121		-0.00191878		2.00099		3.72745
2.3429		0.546783		0.878625		1.74359		2.50531		-0.013976		0.457061		0.272359		1.97078		3.39097
1.59111		0.812445		1.22112		2.21557		2.77758		0.311284		0.0512598		1.39935		2.66458		5.30328
-0.219274		0.812445		0.971496		-2.66751		3.66209		0.311284		-0.130283		0.52487		3.49175		3.90101
-0.198864		0.0992954		1.75738		3.87659		2.28221		0.034498		0.636786		0.338709		1.13322		4.63472
1.59111		1.13521		0.632602		4.93668		7.25778		-0.136135		0.141716		2.16428		2.95402		4.63472
0.871957		0.106608		1.78673		4.93668		1.53963		-0.207003		-0.0509206		0.639531		2.2952		3.01558
1.03665		0.395033		0.472593		1.10938		1.45947		-0.207003		0.490826		2.16428		2.88972		3.85806
0.871957		0.528033		0.972035		1.91996		3.58718		0.21592		0.141716		1.46374		2.56533		4.24585
0.00303899		1.20624		2.39073		1.13067		4.07401		0.543031		0.626885		0.0939436		1.42859		2.98668
-0.373844		0.35939		2.39073		3.02533		5.31467		0.137509		0.883659		1.46374		1.95171		2.40926
-0.347108		0.430401		1.08948		1.27897		2.43791		-2.15405		0.654253		0.535575		0.794766		3.72745
-1.43624		0.917516		1.24981		2.59813		2.73892		-1.80582		0.501955		0.243726		1.87812		5.30328
-0.75782		-0.52456		1.36058		3.21282		2.77772		-0.900964		-0.0692587		0.679353		1.5015		2.50963
-0.541617		0.611815		2.05716		2.21301		3.2997		-0.638488		0.497505		1.27218		0.661153		2.36152
-0.133509		0.142553		0.801849		3.70776		3.10396		0.0293912		0.404143		0.266614		1.79168		5.48333
1.95662		0.714343		0.926885		3.70776		3.32779		-0.0992157		0.561687		0.403549		3.0713		3.25922
0.208338		0.131134		0.346673		1.55398		3.63972		0.163983		0.366174		0.0563178		2.75574		3.57362
-1.33966		0.416896		0.796331		1.3744		3.07137		0.0964769		0.484764		-0.114772		2.72487		1.941
0.266907		0.817061		0.814865		1.01848		2.68752		0.0903254		0.763756		1.11204		1.44194		2.51239
-0.7312		-0.078931		1.30472		2.5844		3.59037		0.00257081		0.400189		0.792436		2.22152		2.91732
0.266907		0.817061		0.700439		2.91587		3.71036		0.336721		2.11658		1.1335		2.46747		2.20638
-1.52511		0.543481		0.750049		1.9793		5.24788		-0.0537869		0.957273		0.156631		1.33284		2.38796
-0.881013		1.52272		1.23897		1.18241		5.16855		-0.216743		0.971129		4.21687		3.01516		2.87191
-0.325969		0.312632		2.72223		1.69638		4.40186		-0.0537869		0.201695		4.21687		2.32445		2.26846
0.150351		0.60759		2.72223		2.24563		3.72321		0.136992		0.971129		-0.306798		0.911846		1.65097
0.150351		-1.37522		1.25326		1.81579		3.5465		0.247877		0.169196		0.648921		1.62628		3.03555
0.936028		0.280211		1.15113		3.35582		3.85728		0.0893256		0.397311		0.376767		1.91655		3.88172
-0.0976967		0.317066		1.32854		3.35582		4.43241		-0.121757		0.504243		0.286645		1.85935		1.95871
0.325259		-0.146201		1.81846		1.4637		3.45751		-0.0935348		0.224771		0.357793		0.27841		2.61469
0.191853		1.40528		1.47938		1.67057		3.06565		-0.0901384		0.73424		-0.154974		1.99655		3.19311
2.51622		0.448853		1.31528		1.4567		3.29559		-0.159525		0.349429		1.39935		2.44496		2.87191
0.574641		0.448853		1.21466		2.40149		3.67592		0.277421		0.830027		0.426951		4.25975		2.79611
-0.251235		0.360044		2.10526		2.54202		3.1035		-0.0786241		-0.439453		0.971142		1.31831		3.40483
0.328367		0.21043		0.544347		1.92214		8.09585		0.105564		0.572768		-0.0883778		2.10747		3.26725
-0.577412		1.34523		0.28977		2.36921		3.30177		-0.206753		-0.439453		0.911053		0.99952		3.90088
-0.79742		0.170871		1.02521		1.87986		2.30539		-0.261161		0.623017		0.286008		2.38204		2.47998
1.00965		1.34523		1.96845		3.29894		2.72176		-0.0621733		0.95188		0.362088		1.01691		3.19794
-0.409207		0.389077		0.934689		2.58228		4.14684		-0.0621733		0.0986622		1.32022		1.15415		2.62804
1.00965		0.389077		0.0246685		3.81337		4.81316		-0.246534		0.763273		0.481152		2.23203		4.14847
-0.733526		0.326217		1.6701		4.98761		4.81316		0.287902		0.0291325		0.0741047		1.67357		4.14847
0.0623725		0.298942		0.933283		3.81337		3.26503		-0.00272283		0.640895		1.33405		0.984467		2.5237
0.238287		-0.0663463		2.62292		1.91085		2.93799		0.0981485		0.688908		0.979076		1.94208		3.76088
-0.193175		0.463141		2.62292		2.58245		3.68101		-0.625362		0.0774774		0.577882		2.87392		4.21162
-0.739912		1.50318		1.25001		2.1008		3.33787		-0.625362		0.14339		0.272585		-1.03652		5.37341
-0.352231		1.50318		1.20186		4.41827		2.66901		-0.207392		0.638311		0.360743		1.85187		3.55584
-0.153615		-0.283799		0.835153		7.36878		3.52998		-0.0146998		0.312328		1.3251		1.70761		3.34313
0.373137		0.00739367		2.47034		7.36878		2.3364		-0.086466		0.562853		0.630379		1.99107		3.20872
-1.42393		0.29795		3.78377		2.58609		3.24692		-0.0664014		0.312328		0.918163		2.10022		1.08148
-0.260565		0.256099		0.801993		1.80609		2.81132		0.043105		0.700001		0.435538		3.20467		3.30855
-0.260565		0.120573		1.16517		1.40294		1.66156		0.0702659		-0.22235		0.561546		1.78148		1.78174
0.210825		-0.0868377		1.23905		2.19397		1.01851		0.037111		1.0208		0.686208		1.60824		1.33442
0.431337		1.49453		0.257245		1.48163		3.39582		0.0702659		0.613244		1.02564		1.2086		2.13697
1.14988		0.296933		1.42205		1.82416		3.27124		0.347535		0.0237287		0.131487		2.70963		4.07307
-0.039903		0.17161		1.19756		2.27368		4.43921		0.051331		0.576629		0.948144		1.24762		4.06772
1.14988		0.42263		1.92354		1.76983		2.51309		0.118954		-1.11415		1.19355		0.952167		3.62565
-0.0923736		0.0144864		1.19459		3.0136		1.25342		-0.00593346		0.431661		0.00950818		2.11377		1.30767
-0.564599		0.518772		1.60216		2.14703		1.25342		0.0881044		0.785275		0.2843		1.13818		3.16229
-0.909233		-0.346448		-0.0909213		3.26807		3.37066		-0.0215892		0.785275		0.379679		3.92735		2.77527
0.0179314		-1.44229		0.699343		1.70616		8.63156		0.114397		0.23088		-0.107692		2.37805		2.72206
0.728396		0.121178		0.37174		1.97501		2.73723		0.213643		0.797957		0.0302329		2.94053		1.71217
0.728396		0.106607		1.16004		1.14588		4.8692		-0.115185		0.677028		1.15405		1.2102		0.650082
1.7449		0.175715		1.3592		3.59802		3.37973		-0.0308747		0.729682		0.198345		3.09644		3.92005
-0.085428		0.327405		0.602978		3.35193		2.29358		-0.146115		0.677028		1.03248		1.75638		2.30263
-0.0164064		0.175715		2.45028		3.69614		2.99617		-0.155596		1.1626		0.67616		2.64134		1.63504
1.46096		0.0814944		1.97698		1.81956		3.8237		-0.0507066		1.13739		0.991089		2.06465		3.47593
-1.36763		0.43393		1.56188		2.39535		3.36365		-0.206081		0.686312		-0.0166342		0.579947		4.27592
1.07252		0.332185		1.66071		3.06179		3.75101		1.1786		0.110598		0.809431		2.24621		2.01021
4.45886		0.35301		1.67732		2.66142		3.3326		-0.206081		0.440376		0.873346		1.68652		3.56488
-0.0697978		0.456519		0.334686		2.86829		2.98158		0.1469		0.72447		0.475545		3.55707		3.64242
4.45886		-0.233145		1.39963		2.9282		3.13619		-0.0622768		0.55083		1.17016		3.16889		3.05375
0.114115		0.244104		1.22343		3.03666		2.7224		0.261659		0.909282		0.554045		3.33139		2.9345
2.2118		0.0142306		1.03811		2.2531		3.11839		0.0525818		0.909282		1.8168		3.33139		2.44249
0.0522914		0.875762		2.99419		1.39289		4.06445		0.171701		1.24169		0.811204		5.27465		4.17609
0.497728		1.14798		0.713428		1.80239		1.52963		0.0456651		0.124677		0.274418		1.75393		3.1284
0.0161221		0.777862		1.3524		2.0652		2.54259		-0.134334		0.385855		0.386256		1.65736		2.40353
-0.402712		0.375122		1.19058		1.88822		3.63276		-0.0299911		0.107144		0.306549		1.77038		2.93092
-0.0339465		0.550246		1.22129		1.6778		3.14163		0.134365		0.262544		1.34962		2.18267		2.52135
0.14136		-2.65943		1.05278		2.04541		3.1585		-0.0787022		0.883783		2.06728		1.25781		2.44822
-0.0339465		-0.305728		0.963496		2.35105		4.69909		0.265081		0.772283		2.06728		1.74335		3.22749
-0.0937891		0.378025		2.45681		-0.97784		2.71502		0.284334		1.43327		0.529695		2.22201		2.74935
0.104773		0.652272		2.46394		3.55149		5.39699		-0.00615424		0.413591		0.836964		2.20471		2.80624
4.69321		0.652272		1.60146		1.90388		3.7114		-0.185094		1.4259		0.862125		1.81189		2.44127
0.142019		0.552513		1.10569		1.98754		3.59002		0.224835		0.783929		2.1976		1.48318		3.09036
-0.182771		0.382722		0.897946		4.66532		2.66539		0.17951		0.410714		0.93514		3.45472		2.24282
-0.313018		0.338085		1.31729		1.52424		3.5503		0.234824		0.477561		2.19421		1.44335		2.72148
0.797341		0.388275		1.38662		2.18033		4.57919		0.108183		0.610891		0.948006		2.00226		3.75529
0.26707		0.560899		1.10518		2.11105		2.73853		0.225422		0.402329		0.454392		1.06324		3.04829
0.188336		2.01535		1.43769		0.967566		4.15176		0.181113		1.51827		0.895532		1.07807		2.33086
0.700512		0.560899		2.00474		1.71784		1.68622		-0.0395393		0.522754		0.324233		1.46587		3.09838
0.0831424		0.393169		2.39227		2.7819		3.56742		0.242692		0.454589		-0.0236303		1.80617		3.09838
-0.0212118		0.683464		0.461979		1.78505		3.00199		0.160907		0.598789		0.910403		1.83948		4.02115
-0.79952		0.167333		2.21852		1.88021		4.07178		0.00542863		0.267719		1.73934		2.26047		4.27164
-3.69647		0.24869		-0.984023		1.51524		4.78347		0.0172376		0.627742		0.658093		2.97675		3.95504
3.84011		0.4469		2.5373		2.21503		3.03828		-0.351464		0.360661		1.14214		0.915935		3.3947
3.75613		0.0623332		1.63302		1.62958		4.24177		-0.063644		1.36958		0.145011		1.11538		2.5871
-0.857051		2.10252		1.51741		3.75651		2.52256		-0.175011		0.515765		1.6092		2.2085		3.42785
0.969322		2.10252		1.01052		3.75651		0.716286		0.450515		0.28525		0.0614688		2.14539		2.68975
0.969322		0.315908		2.39741		1.94816		2.23064		0.207098		0.0922938		0.330098		1.61546		4.58483
-0.396526		-0.285716		0.630659		3.87661		2.37799		-0.133602		0.45348		0.546037		1.62219		2.59802
0.41771		0.0394728		1.81018		1.3568		1.76463		-0.146102		0.545853		0.433677		1.41004		4.58483
-0.444094		-0.0543069		1.62813		2.10072		3.46284		-0.0722591		-0.0598067		2.38261		1.76257		4.1757
0.423033		0.354182		0.924486		3.04122		6.31228		-0.0722591		0.462378		0.577392		2.31865		1.47442
-1.65528		0.165584		1.41765		3.04696		4.42061		0.0960588		-0.584784		0.596246		4.24377		3.03562
-1.27768		0.103607		1.32853		0.915073		4.17549		0.0964333		0.334685		1.62072		1.72056		2.49608
-1.65528		4.3126		2.10269		1.84469		2.48044		-0.356186		-0.435621		1.11212		1.59878		4.27407
-0.275354		4.3126		1.51937		2.05274		3.67055		-0.281353		0.531505		2.52311		2.79666		1.78098
0.44762		0.132734		1.91979		2.76751		3.42319		-0.454		0.160201		1.3056		2.15051		3.0782
-0.909532		1.23773		1.769		3.31197		3.04028		0.237337		0.600895		0.686888		1.5858		2.51299
-0.623488		0.126973		0.934833		3.01155		3.43227		0.26481		0.656615		0.994632		3.0984		2.01207
0.514103		0.262173		1.5738		1.74767		1.32912		-0.079735		0.387357		3.78155		1.02584		1.74963
0.514103		6.54432		0.335784		4.24496		1.61683		0.047908		0.656615		0.543131		1.89873		3.2089
-0.198091		0.508274		1.75216		7.97079		3.14194		0.292249		0.100661		0.654479		1.83187		2.65353
-1.03497		6.54432		1.06943		7.97079		3.82856		0.292249		0.702485		0.165461		4.83391		4.12575
-0.397942		1.32209		1.1389		2.91084		5.02058		-0.0815866		0.100661		0.889858		2.67451		2.9489
-0.532915		0.276203		1.64546		2.72501		1.82824		-0.0929057		0.595709		0.298723		1.5294		-0.662199
-0.177076		0.0547818		2.2326		3.34941		3.49776		0.00520185		0.25246		0.846603		1.17766		2.35507
-0.313293		-0.490885		1.61345		2.58253		2.38994		-0.42782		-0.657088		-0.000973091		1.23236		2.98327
-0.601009		0.846588		0.843114		2.0469		2.95161		-0.278828		0.363368		1.55928		1.31302		2.99709
-1.47194		2.10252		1.33143		2.74991		4.68468		-0.278828		1.38272		0.974454		3.65671		2.49731
1.77493		-0.231323		1.48791		1.43825		3.12479		-0.0453416		1.38272		1.60622		0.449661		2.7184
1.77493		0.588975		2.76591		2.78275		3.2365		-0.0781846		0.657111		1.27027		2.07004		3.42077
0.0442071		0.0202871		1.95525		2.91826		2.11807		-0.198094		-0.0864585		0.00553632		1.19262		2.27154
-0.28429		-0.404058		0.392208		5.13894		2.65621		-0.000786271		0.558943		0.555604		2.35577		3.77257
0.279928		0.335271		1.38724		2.68906		5.91629		0.0517356		0.143731		1.28054		2.56056		2.17022
6.36044		-2.47034		0.904029		2.45221		5.18559		-0.198094		0.558943		1.50453		2.26035		2.74483
1.1158		0.274368		2.148		1.97559		4.78193		0.18521		0.222378		-0.520021		2.29839		2.63855
6.36044		0.469293		-0.456493		2.25541		3.49679		-0.155888		0.60232		0.891643		2.44997		1.95802
-0.459274		0.544698		4.14227		2.9104		2.39277		0.0765144		1.4588		0.13864		-1.99969		4.1428
0.574882		0.646392		4.14227		0.538112		2.6041		0.145924		0.759597		0.0307914		1.7687		3.22984
3.75613		-0.533173		1.07861		2.29034		3.39693		-0.0682192		-0.00831257		0.00769573		1.90161		1.92507
-0.219419		0.431058		0.0381737		1.56757		3.71584		-0.141652		1.46694		0.282417		1.9919		2.55632
0.514103		0.592802		1.13435		1.22616		3.02325		-0.141652		1.46694		0.959746		2.57726		2.82637
-0.0825994		-0.515656		0.930155		1.35878		3.63075		0.652338		0.329959		0.0491315		2.12033		1.56885
-0.547916		0.312827		1.70899		1.19688		3.88132		2.17199		0.379888		1.12001		1.87713		1.00601
-0.340118		0.066186		0.773324		1.76796		4.58626		0.18091		0.317328		1.08392		0.56526		0.665404
-0.634191		-0.518541		0.754309		3.67758		7.06471		-0.0825015		0.288395		0.526676		1.40637		2.3179
0.421703		0.551971		0.937294		3.09871		1.17516		-0.630356		0.378189		2.04673		2.17667		7.10902
-0.0540369		0.675914		1.61152		2.00091		3.50782		-0.192901		0.364149		0.515003		2.15255		4.76062
-1.89371		0.638304		1.34956		2.10405		5.09525		0.104906		0.117236		0.735672		1.05349		2.83089
0.0801034		-0.0785471		1.14722		6.04718		5.09525		2.49598		0.531505		0.70981		1.51357		3.10934
-0.199526		-0.146271		1.73022		2.28395		3.04489		0.0176284		0.622076		-0.548609		1.3192		3.04889
0.0880777		0.685377		1.77443		2.43684		3.03534		0.133315		1.0169		0.874473		4.14145		1.92162
-0.345527		0.139319		1.42415		3.5834		2.68085		-0.0908795		1.38272		0.432557		0.567334		4.7714
-0.445239		0.179521		1.64916		2.50532		3.24769		0.23175		0.742036		0.673188		1.24784		4.7714
0.147873		0.0714273		1.55828		1.61271		3.05636		0.0404469		0.148464		0.214978		0.723411		3.35553
-0.0415101		0.392699		1.52691		2.15466		3.18727		0.129051		0.62677		0.558486		1.61883		3.99025
-0.738791		-0.260142		2.57249		2.25392		2.51723		-0.293931		0.160212		0.637394		2.19518		3.45131
0.348713		0.939763		0.411451		2.50799		2.53538		0.177495		1.4783		0.759708		2.01418		2.70396
-0.703837		0.404011		0.987748		3.30543		4.296		-0.229619		0.629315		1.72683		5.09396		2.17037
-0.447214		0.404011		0.563336		1.54295		4.63154		0.0381875		1.3097		0.813579		1.71103		3.63413
2.42173		2.00335		0.365982		1.9966		2.84419		0.0989742		-0.125761		0.477554		2.31245		1.5715
1.39523		0.427328		1.41065		2.70221		2.96553		-0.014723		0.738996		0.550815		-0.439494		-0.160738
-0.344348		0.548946		-0.235396		1.82376		8.54792		0.0485226		0.562055		1.23503		-1.2638		2.02893
-0.958719		0.515714		1.6074		2.27063		8.54792		-0.109732		0.805692		1.27759		-1.32277		2.93228
0.407671		-0.0264776		0.00607712		3.20148		3.00781		-0.113534		0.555199		1.16688		2.07693		3.46346
-0.696916		0.303093		0.672109		2.51819		3.58023		-0.104983		0.555199		0.306229		2.21479		3.47656
-0.282531		-0.033911		1.17524		1.81221		2.77493		-0.603509		0.814579		1.56259		2.77141		4.53695
-0.543293		0.23283		-1.25788		-0.350368		3.15987		0.0602135		0.0999664		0.656446		2.77141		3.4345
0.507826		0.309637		2.58074		4.29277		4.2893		0.0299331		0.814356		0.630786		2.03225		6.13731
-0.36123		0.643485		0.511208		1.42959		2.90223		-0.0345413		0.696976		-0.0276198		1.86433		2.43191
0.0566707		0.761891		4.41457		1.96676		4.63154		0.00784863		0.962777		1.3354		1.8759		2.04684
0.364363		0.15786		4.41457		1.65052		2.4479		0.00654218		0.615383		1.46725		2.01233		2.22336
0.364363		0.170194		0.127208		1.14159		3.15683		0.0668427		0.42218		1.41559		2.21221		2.9224
-0.256117		0.600174		0.900422		1.64599		3.47467		-0.195178		0.295428		0.71752		1.89229		4.40496
-0.107018		0.773694		0.572025		1.8446		2.59131		-0.431696		0.598901		1.33611		2.21578		3.45207
-0.0995183		0.773694		0.688317		2.58982		5.75143		0.235842		0.885072		1.25724		0.803192		2.3074
-0.718259		0.334122		0.936694		2.67673		2.60214		0.00169656		0.505164		1.73652		1.54986		1.96377
-0.356655		0.230512		1.72464		2.47192		3.97817		-0.128929		-0.353401		1.18391		2.2614		4.42103
-0.132936		0.390018		1.38691		2.15567		2.33593		-0.17463		1.14258		1.06741		2.51702		4.57539
-0.0490246		2.41291		1.5451		1.9932		3.12682		-0.0703265		1.45906		0.9835		2.40633		4.57539
1.00337		2.41291		1.99792		3.09377		2.80971		-0.128929		-0.412536		1.43207		1.49878		4.54364
-0.35807		0.591805		1.27239		2.38325		2.98152		-0.189884		0.572642		0.576184		2.40324		3.68761
-0.466441		-0.107582		2.61587		3.09739		3.17781		0.147537		0.335487		0.734621		2.50562		2.39517
-1.02838		0.601135		1.78668		1.89105		2.79304		0.15082		0.674445		1.88731		1.95032		2.49159
-0.0867662		0.264245		2.61587		1.24864		2.59069		-0.0734549		-0.162808		1.24119		1.68823		2.64413
0.677365		0.107457		0.642421		2.53809		2.26618		-0.0515736		-0.24706		1.24119		1.65123		2.4995
0.677365		-0.359543		0.329592		2.31015		2.46672		-0.148405		-0.162808		0.834368		2.60093		2.7203
-0.0351629		-0.145715		1.26804		0.230959		3.5228		-0.262828		0.824493		3.05424		1.58982		3.45384
-0.264079		-0.110457		0.320324		1.94686		3.16913		0.276474		0.824493		0.816412		2.27336		2.07774
-0.0981555		0.141523		1.6623		2.80137		7.39534		0.019468		0.541506		0.873376		2.1314		3.93292
4.67018		0.908535		1.59014		2.81525		7.39534		0.441531		1.17151		0.823667		2.01085		2.01571
4.67018		1.08923		0.943568		2.77981		3.47011		-0.0217746		0.369712		0.805068		2.45036		4.19409
2.97535		0.272827		0.560138		6.12895		7.66328		-0.00845535		1.26376		1.43054		2.10941		2.6623
2.18264		1.44549		0.280872		2.00748		7.66328		-0.197328		0.297777		0.271328		2.29216		2.47422
2.97535		0.392081		0.590391		1.95572		3.14205		0.289334		0.71897		0.793511		0.161919		4.19176
4.11367		-0.789897		1.29011		1.87942		3.24582		-0.503464		0.682677		4.02132		-2.09206		1.73102
0.351664		1.44549		1.09951		1.4835		4.58394		0.289334		0.42181		2.06331		1.73209		2.79887
-0.642827		0.437915		2.47192		1.74787		3.30934		-0.320378		0.360361		-0.084338		2.08032		2.40179
-1.6285		0.260946		2.47192		1.23978		3.33673		-0.102355		0.899773		2.72789		1.6782		3.93408
0.0357081		0.185447		0.670304		2.46335		2.53529		-0.303634		0.669828		2.72789		1.38451		2.89722
0.301418		0.185447		-1.09035		2.48326		2.81268		-0.0542266		0.940541		0.397601		2.21062		1.58294
0.392257		0.0414901		0.873013		3.03256		3.04418		-0.0169194		0.851417		-0.879536		2.682		3.69044
0.387089		-0.260796		2.46468		2.93283		2.59069		-0.0542266		1.53301		1.05722		2.66871		4.00697
0.128077		1.56114		2.46468		1.41041		-0.100626		-0.0238921		0.434687		1.14517		2.01203		8.60083
2.92717		0.337708		0.403302		3.84566		2.79308		0.102774		0.625235		-1.74164		2.91522		8.60083
0.156911		0.0590513		1.56195		2.04174		4.58394		0.337296		0.445412		1.1795		0.622612		4.10467
-0.0146936		1.17413		1.63091		2.36886		3.62299		-0.193061		0.4271		0.840674		2.37845		4.81052
2.92717		0.0657271		0.991716		1.45699		4.47902		-0.0199923		0.4271		0.689509		2.17861		3.78167
1.15977		-0.00548459		0.977457		2.55547		3.16155		-0.00592364		0.359146		0.23872		2.25259		3.93892
-0.806597		-0.00548459		1.77874		2.11627		2.8663		-0.0666315		0.348088		1.10142		1.83435		2.4584
-4.03977		0.590376		1.54478		2.26211		3.08813		-0.117999		0.566539		0.827494		2.02554		2.0256
-4.03977		0.38413		3.51611		2.69939		4.27522		-0.109354		1.67834		0.982745		1.33841		1.68812
-0.442964		-0.898223		2.1557		2.23454		4.19266		0.16559		1.62945		0.754684		1.75325		2.50802
2.16543		0.328965		3.51611		2.42181		3.79113		-0.109354		0.255292		0.887322		1.77381		4.79388
-0.302063		0.676894		0.976974		3.54944		4.58602		-1.86779		0.510699		0.588171		0.48531		2.36549
-0.276779		-0.565214		1.63651		2.107		2.88641		0.213683		0.318229		0.805074		2.45903		2.84017
-0.291803		0.222921		3.49589		1.69885		1.97103		0.257576		1.62767		0.962006		1.33096		2.4228
0.100224		-0.205085		1.3694		2.51326		3.92709		-0.194187		0.480045		1.42365		1.10536		2.26336
-0.458451		0.137494		2.71491		1.58048		1.44138		-0.0979495		-0.407285		0.0802159		1.85064		1.27044
-0.176256		0.761246		5.01435		1.23681		3.5299		-0.130517		0.289403		0.857606		3.00289		5.32413
-0.729146		1.3596		5.01435		1.98781		2.88924		0.0455674		2.62502		0.635912		3.00289		3.58311
0.107985		0.00806318		3.49589		1.81121		2.09359		0.178789		-0.0205449		1.07795		0.713897		1.3172
0.107985		-0.118482		1.67977		2.40215		1.10461		-0.005583		-0.102355		1.11751		2.84011		2.32922
-0.0683761		0.657625		2.05393		1.9093		2.45642		-0.100768		0.386087		0.134148		3.11405		2.54365
-0.337047		0.7031		1.12787		1.84804		2.77728		-0.105752		0.468173		0.656793		1.27339		2.42093
0.281287		0.409167		0.863445		2.93991		3.85508		-0.100768		0.885168		0.808202		1.03848		4.66914
-0.978752		0.421974		1.32745		5.48631		4.84759		-0.0423557		0.0212773		0.839602		2.62459		3.35535
-0.315702		0.499685		0.920811		3.05424		2.08057		-0.229416		0.689164		-0.131964		1.50756		3.01389
0.613998		0.370033		0.802895		4.89973		3.70227		-0.0903039		0.937029		1.50656		0.883032		4.61024
-1.15612		0.815771		1.43893		0.855254		1.7617		-0.0767828		0.868508		1.50656		1.90095		2.18668
0.220076		0.229621		0.609298		2.19227		7.50039		-0.0903039		0.689164		-0.974271		2.0017		1.60254
-1.47101		2.38057		-0.646856		0.30161		2.71937		0.310726		1.08276		1.60424		2.6558		2.87577
-0.463371		0.122545		1.21287		1.94051		0.26438		-0.171697		0.303453		0.740051		3.15674		2.23875
-0.893066		0.540492		1.44545		2.44508		3.37006		-0.104327		0.260521		0.498724		1.50193		2.95054
-0.38167		0.211717		1.35703		3.28121		1.95955		0.0505366		1.00698		-0.11262		0.792402		2.79861
1.67826		0.643021		1.19256		1.72701		1.75622		0.0937979		2.60626		1.50959		1.5888		4.3878
-0.268278		0.587949		1.75344		3.75294		2.98684		0.227482		0.130546		0.244327		2.24413		2.92875
-0.771605		0.361777		0.87831		1.35304		3.66248		0.00595594		0.660991		1.04085		2.56806		3.52712
2.19291		0.482867		1.19106		3.12286		5.62869		0.435546		0.0324197		1.01356		0.462218		3.33375
-0.0134719		2.78841		-1.30237		2.62472		4.36621		-0.0491565		0.799566		0.850641		3.48072		2.74154
-0.597275		-0.22247		2.54953		2.67781		4.74958		0.181914		0.638151		2.21557		1.41397		1.5164
-0.626445		1.09079		2.28924		2.57698		2.69929		-0.239869		0.468167		2.21557		1.16702		NA
0.23006		-0.347309		1.60768		3.20037		3.49998		0.0266448		0.787989		0.707595		1.36263		NA
0.278281		0.277199		0.682592		2.14549		2.57452		-0.0759755		0.606689		1.40353		0.813267		NA
1.45139		0.485536		4.04672		2.60597		2.944		-0.0759755		0.812954		-1.30431		1.57703		NA
-1.52948		0.568473		1.5506		3.20936		3.13796		0.163636		2.93369		2.42478		2.82678		NA
0.457614		0.493046		1.79085		1.48569		0.0677174		0.00407381		0.591781		1.14353		1.1941		NA
-0.72401		0.854283		1.72243		1.34492		2.20352		0.240635		0.0604565		0.648996		2.60748		NA
-1.83481		1.6046		1.10584		5.20206		4.1273		-0.0873896		0.0333237		0.453995		1.81847		NA
-1.33568		1.6046		1.62065		2.59764		2.90942		-0.0635701		1.23435		0.453995		2.20476		NA
1.45139		1.51124		0.702588		2.31339		2.28541		-0.0873896		0.466017		0.486289		2.17486		NA
-0.454892		0.878084		0.723317		2.47349		4.7137		-0.0820662		0.117044		1.55375		2.70023		NA
0.368034		1.6415		1.72484		1.95002		4.61324		-0.131687		2.5495		0.677828		1.76598		NA
-0.582019		0.387099		1.04136		3.81904		3.08177		0.0409835		1.03646		0.39199		3.14942		NA
-0.288489		0.90208		0.802273		0.97361		3.55947		-0.141033		3.10023		0.0649222		1.83072		NA
-0.0299137		-0.461599		1.68417		2.40578		3.11563		-0.0489162		0.345858		0.791181		1.4268		NA
-0.266169		1.1286		2.09977		1.37629		1.57444		0.0129748		0.526904		0.578851		2.26044		NA
-0.370708		0.550122		1.02783		2.08387		3.27918		-0.0668256		0.680288		1.77937		2.3774		NA
0.810711		0.22243		1.00188		-0.65832		3.27507		-0.0668256		0.308286		1.77937		2.2431		NA
0.53836		1.40759		1.28231		2.53642		1.93682		-0.457665		-0.228631		1.08779		1.90669		NA
0.10349		0.501151		1.32056		2.32985		3.07763		0.0744411		0.0392167		0.193144		1.30106		NA
0.663714		-1.27258		-3.0433		1.6792		2.92173		-0.0133738		0.142539		2.15299		0.952043		NA
0.663714		0.89005		1.73925		4.07759		2.83226		-0.219324		0.13237		-0.213204		0.645657		NA
-0.0136701		-0.260236		1.14108		2.71448		2.47129		-0.0464151		1.07072		-0.0835036		2.64182		NA
0.0989756		0.89005		1.45232		2.47256		2.47801		0.0868481		-0.0499655		2.06504		1.54994		NA
-0.0434503		0.799042		2.05968		2.5661		3.90825		-0.196718		0.349814		2.06504		2.80453		NA
0.39245		0.655946		1.15271		2.78013		3.3221		-0.298531		1.0182		0.196424		2.05069		NA
-0.0475463		0.0822294		0.74983		2.67922		2.3509		-0.129595		1.07986		0.955793		-0.238119		NA
-0.138944		0.483729		1.22365		2.10456		3.48337		-0.136483		0.399134		1.83115		2.05869		NA
1.11039		0.406919		-0.325791		0.0609969		1.99584		-0.308362		-0.183762		-0.108056		2.51549		NA
1.11039		0.417273		0.403194		2.16833		2.94632		-0.257489		-0.183762		0.658483		2.51549		NA
-0.0885367		0.333589		1.24677		2.24113		5.64038		0.0363452		1.81504		1.40111		2.63461		NA
0.03473		2.42162		0.919369		2.11906		5.64038		-0.307084		0.876371		1.0097		2.32909		NA
3.41775		-0.0278696		4.34027		2.09089		7.66635		-1.34394		0.384214		0.919063		2.69463		NA
-0.259852		-0.580274		1.34627		2.97937		4.5233		-0.363489		0.378069		2.48489		1.90453		NA
-0.177923		0.487822		1.78333		1.63381		4.38057		-0.0437635		0.343408		2.48261		2.94144		NA
-2.39143		0.127557		2.96505		1.9046		2.93016		0.208003		1.11784		1.70378		2.06518		NA
0.362531		0.453576		0.672135		2.22673		3.44903		0.186571		0.16415		0.169382		0.140513		NA
0.00507205		1.29237		2.96505		-0.309905		5.44863		-0.10701		0.584649		0.848775		1.5087		NA
0.409459		1.26037		3.16335		2.10484		5.96841		0.0617506		1.05925		1.17943		1.51847		NA
0.104816		0.260299		3.16335		3.1051		4.34234		0.193903		-0.253988		3.48872		2.97943		NA
0.25351		0.260299		-0.809492		1.97548		5.96841		-0.112318		-0.417116		3.48872		1.25004		NA
0.285157		0.484527		2.571		2.06717		7.3063		0.173785		0.988262		0.766634		2.84684		NA
-0.794654		0.352655		2.571		1.74813		3.76821		-0.107657		0.523268		1.14617		1.98243		NA
-1.59105		-0.338333		0.961228		1.64923		3.49847		0.0855091		0.715817		0.688382		1.59696		NA
-1.59105		0.671868		1.83555		4.21358		4.2927		-0.126254		1.01474		1.65784		1.57231		NA
-0.528334		0.576794		0.890283		0.964445		2.68883		0.213216		1.01474		0.367441		0.341479		NA
0.261674		1.64141		1.3253		1.97957		3.05151		0.321904		0.94533		0.61842		1.56601		NA
3.85417		1.06065		1.4303		2.41182		4.45025		0.0835898		0.511062		0.646477		2.55336		NA
0.0893822		-0.692581		2.07275		3.04917		2.00856		0.0932515		0.963381		0.669958		0.925111		NA
-0.343002		0.410804		1.20294		2.05509		3.84311		-0.154876		0.505599		0.318314		1.75525		NA
-0.466053		0.266273		1.12762		3.49709		3.95803		-0.2007		0.517691		0.670285		2.16492		NA
0.961494		0.5308		0.972466		1.89084		5.96344		0.000161953		-0.379841		-0.411		1.8864		NA
0.265257		-1.24395		1.05567		2.43149		3.31955		-0.855153		0.833052		-0.10244		2.79947		NA
2.10784		1.70306		1.88363		2.20442		2.26234		-0.00734299		0.735536		7.66379		2.24201		NA
-0.340671		1.70306		3.20364		1.07492		1.84312		0.0135948		0.450307		0.0833416		1.80862		NA
0.789348		-0.0750018		1.42386		1.74652		3.07456		-0.123222		0.255668		0.848716		1.88647		NA
0.202319		-0.251767		1.19471		2.56665		4.28516		-0.181514		-0.749551		0.777978		-3.04031		NA
-0.327685		0.521469		0.527743		1.82761		2.94323		-0.451548		-0.335733		0.749162		1.72023		NA
2.69553		0.453503		1.86023		2.66432		3.99092		0.0596084		0.541922		0.465948		1.63688		NA
0.421329		1.35324		0.527743		2.66432		4.85945		-0.0887976		0.924203		-3.77858		1.95105		NA
-1.52874		0.180876		1.54217		1.19054		4.91223		-0.049992		0.249028		0.676831		1.06201		NA
-0.788998		0.0265257		2.60993		1.5426		3.30232		0.00183063		0.618447		1.08646		1.65471		NA
0.619905		-0.0762333		2.28107		1.60507		2.81257		-0.049992		0.905985		0.769543		-4.42907		NA
-2.63199		0.314233		7.74346		2.58398		3.423		-0.350902		0.982285		1.2852		1.75619		NA
0.650104		0.913925		7.74346		5.37788		3.64311		-0.184462		0.791033		0.465998		5.21298		NA
-2.63199		0.477417		1.09807		5.37788		2.26787		-0.350902		0.711297		1.31313		5.21298		NA
1.87132		0.977235		2.40263		2.7646		2.79463		-0.0867288		-0.769021		1.38127		2.2698		NA
1.87132		-0.562137		1.34062		1.7669		2.44936		-0.122809		6.58127		0.240412		3.32291		NA
-0.300409		0.666585		0.929276		3.22202		3.17766		-0.0325363		0.686852		0.914767		3.32291		NA
1.96229		0.563916		1.75464		1.21379		2.64022		0.0245093		0.644373		1.30043		0.489355		NA
-0.167408		0.466691		1.00567		1.76863		2.51199		-0.037655		1.53197		0.237075		2.55422		NA
0.137205		0.279666		2.17013		1.78253		3.77969		-0.0668594		-0.185418		0.708569		2.36281		NA
2.3498		-0.068402		1.26112		2.63479		1.2635		0.0297461		0.604369		0.232219		2.8897		NA
-0.905882		0.150806		1.72492		3.16036		2.78865		0.0297461		0.72898		0.981922		1.9729		NA
2.3498		0.637038		2.0874		2.18509		2.88213		0.0487198		-0.182557		0.290555		2.6876		NA
-0.25406		-0.369978		1.70413		1.4489		3.83793		-0.0732783		-0.182557		1.43887		2.86557		NA
-0.0740904		0.637927		1.38941		2.46759		4.19808		-0.210682		0.591678		0.142754		1.49608		NA
2.17756		0.113551		2.92287		0.327548		2.97174		-0.220971		0.857675		1.59074		1.58433		NA
1.98588		-0.495691		1.23544		2.04076		3.38693		-0.210682		0.592036		1.57118		2.15948		NA
-1.05152		0.764458		1.44525		2.10532		2.56024		-0.0239803		0.461754		0.317721		0.543793		NA
-0.55907		1.75743		2.87522		2.23785		3.56392		0.131466		0.81075		-0.392458		1.59242		NA
-0.656666		0.540922		1.29605		4.70072		3.53853		0.0140646		0.658102		0.303193		3.75699		NA
0.515477		-0.801027		0.46257		2.68084		2.49442		0.0967552		-0.178276		1.19624		3.37117		NA
-0.584262		0.306494		2.36254		2.0861		3.47678		-0.188453		-0.32414		0.920891		3.21554		NA
3.21583		0.245961		1.25471		3.32837		6.82562		0.11006		2.15464		-0.0534496		2.33432		NA
3.21583		-2.07263		0.602169		1.95887		6.82562		0.11006		0.592161		0.692602		-0.735625		NA
-0.410267		2.13111		0.340851		1.34077		1.96758		0.0870937		1.11562		0.363966		1.35849		NA
0.190933		-0.113807		0.665025		2.72343		3.06397		0.371398		-0.029053		1.36998		3.6578		NA
0.57624		0.634692		-1.4264		2.15824		2.94009		0.166806		1.46785		0.369464		2.13535		NA
-0.919406		0.634692		1.42328		1.19932		3.95261		0.139261		2.36603		0.697223		2.28196		NA
0.778444		-1.11157		2.00746		3.28198		2.04867		-0.299765		0.661253		0.247991		1.18845		NA
-0.603084		0.61276		0.303976		2.81594		3.57175		-0.194684		0.661253		0.4068		2.49979		NA
-2.75818		-1.11157		1.2177		0.788508		2.6836		-0.299765		0.4376		0.969427		1.7566		NA
-0.344714		-0.503783		0.589017		2.02373		2.8541		-0.0516039		-1.02581		2.83367		0.990664		NA
-0.841262		0.251488		0.6319		2.59123		5.008		-0.104452		0.712501		0.649236		2.39627		NA
0.391193		0.211394		0.948372		2.05533		2.87379		-0.451548		-2.04269		0.549937		2.45153		NA
0.0774338		0.372681		1.34392		2.89584		3.1766		-0.0167182		0.808206		0.742353		2.45153		NA
0.240644		0.822658		1.05086		2.44217		3.2321		0.0297461		2.65297		0.508134		1.28727		NA
-0.407498		2.07885		3.72262		2.41914		6.77153		-0.408642		0.766652		-0.252465		1.16671		NA
-0.16178		0.645595		3.72262		3.29819		6.75696		-0.0100133		0.442851		0.445975		1.76944		NA
0.467105		0.507211		0.858404		3.10861		3.99405		-0.106023		0.298361		2.60543		3.9231		NA
0.155827		0.356184		-0.092783		1.93102		3.66891		-0.22176		0.815093		2.60543		1.68003		NA
-0.953317		0.674048		0.915704		1.76739		3.0921		-0.0777802		0.800808		0.0321608		3.91127		NA
1.27614		0.111262		1.81233		1.89478		2.67735		0.258628		0.54927		2.58834		2.28426		NA
0.498761		0.674048		0.647441		3.02734		5.04841		-0.0441336		0.465987		0.0243209		0.713494		NA
0.177984		-0.185684		1.00665		0.674878		4.00688		0.0188446		0.423071		0.687907		1.41245		NA
-1.64743		0.573762		1.83556		2.94604		5.68078		-0.114904		0.258294		0.838541		2.4181		NA
-0.0827311		-0.21105		1.17093		2.65541		2.71341		0.133527		0.836569		1.35955		2.44355		NA
0.170259		0.308174		1.10659		1.7854		2.61882		0.0411885		0.245685		0.320104		2.54826		NA
0.290642		-0.116252		1.34241		2.16428		3.91808		0.0411885		1.05567		0.194396		2.54826		NA
0.0285395		0.0645358		1.48955		2.3712		2.88338		0.130332		0.704125		-0.783182		3.03335		NA
-0.137642		0.0645358		0.565599		2.24586		2.80145		-0.102658		0.838376		0.415565		1.91658		NA
-0.699205		0.856993		0.778721		2.51933		2.93569		-0.279042		-0.991559		1.68968		4.66235		NA
-0.52832		0.856993		3.90522		2.45249		3.28745		0.0616352		2.00046		0.616588		4.66235		NA
-0.165821		0.800102		0.446508		2.52927		3.5272		0.30048		1.24991		0.378342		1.88885		NA
-0.639246		0.336979		0.908164		1.25491		3.42768		-0.230974		0.74866		1.50844		3.17155		NA
-0.593835		0.398692		0.665881		2.78872		3.68002		0.00967993		0.146364		4.79728		1.71764		NA
3.0947		0.558792		1.67858		2.39889		2.33164		0.0732936		0.99002		4.79728		4.34497		NA
2.52354		-0.22887		0.328171		3.59308		4.33281		0.106591		1.87306		0.71773		4.34497		NA
2.52354		-0.037657		1.03909		3.59308		4.67717		-0.219992		0.689161		1.49649		2.07584		NA
1.30254		0.462824		0.88968		1.71183		3.00715		-0.108242		1.86852		0.248333		1.91303		NA
1.30254		0.54132		1.55761		3.34143		3.0627		-0.34394		-0.824865		-0.0864909		1.66364		NA
0.480923		0.618919		2.0253		1.87293		2.78824		-0.226009		0.029601		1.14249		2.4181		NA
-0.264951		0.618919		1.98506		2.59827		3.40816		-0.226009		0.469977		2.10527		3.39917		NA
-0.763435		0.525529		1.1782		2.09475		6.44854		-0.259597		0.469977		0.612306		3.39917		NA
-1.61133		-0.337559		1.14388		1.21217		5.21521		-0.181336		0.268146		0.148388		3.03335		NA
-0.562654		0.277729		0.958433		1.42816		3.64395		0.171679		0.815517		1.08195		1.62788		NA
-0.126676		0.714264		1.88851		3.08171		2.94583		-0.258586		1.16584		1.17392		1.5073		NA
0.119953		0.714264		1.86021		1.86133		6.01158		0.218455		0.68896		1.14496		1.78654		NA
-0.429049		-0.231929		1.92041		2.20087		2.90387		-0.128298		0.626355		1.38921		1.9433		NA
-0.209593		0.668685		0.790364		1.10281		1.99447		0.074604		0.332143		-0.30253		0.92067		NA
-0.149498		0.35606		0.731743		2.15513		4.64919		-0.128298		-0.129543		2.48456		2.35526		NA
-0.330941		0.300032		1.16568		1.57521		1.67141		0.290694		-2.2905		0.561134		1.11338		NA
-0.149498		0.165804		1.3276		0.43024		5.751		0.981543		0.348461		0.563104		2.13389		NA
-0.483294		0.389247		1.18386		2.64122		5.751		0.318106		-2.2905		0.489561		2.06954		NA
-0.226212		0.259043		0.778753		2.4209		4.3532		0.318106		0.858569		0.231603		1.53676		NA
-0.415189		0.808158		1.83342		2.46707		5.51603		-0.143517		0.838482		0.253008		1.57583		NA
-1.00974		1.26688		2.33024		1.58978		2.58464		-0.0201057		0.698221		1.00821		2.9924		NA
1.61616		0.808158		1.88306		-0.414754		2.81702		0.023867		0.365624		0.619988		1.61317		NA
0.144624		0.0390281		1.36574		-0.414754		2.47471		-0.318732		0.58055		-0.218492		1.03975		NA
0.144624		0.376166		1.06877		1.84885		3.60922		-0.175075		0.698139		0.183479		0.564295		NA
1.88472		0.588928		0.833921		2.10378		3.08265		0.161449		0.698139		-1.1507		4.76089		NA
1.88472		0.674022		1.16512		0.195308		3.191		0.0152417		0.348503		0.863661		4.76089		NA
0.917564		1.40235		0.35689		2.13295		2.59217		0.272541		0.624476		1.58139		1.87896		NA
0.234429		0.559514		1.45879		3.2785		2.99086		-0.220475		2.33786		0.902473		1.99854		NA
0.182929		1.40235		3.59595		1.53029		3.92597		-0.056085		-0.30918		0.131262		1.99854		NA
0.190209		2.08799		0.684698		0.79706		6.6199		-0.0278634		0.1709		1.18993		2.13165		NA
-0.604748		1.64707		1.27045		3.77506		4.28352		0.181875		0.1709		1.12971		1.3741		NA
0.753286		1.64707		1.59438		2.8493		3.71337		0.23499		0.423309		0.937987		2.83248		NA
-0.196519		1.24408		1.46485		2.86712		2.65609		0.100072		0.518335		1.31229		0.803012		NA
-0.28031		1.24408		1.87745		2.00669		2.51189		-0.208109		0.518335		2.13965		1.91291		NA
-0.0871215		0.674022		0.864307		2.04919		3.38786		0.481652		0.396054		2.13965		1.69457		NA
-0.475574		1.40235		0.139273		2.18069		2.60734		0.280837		0.593813		3.21406		2.9924		NA
-0.0871215		0.0923352		2.34153		1.58677		3.29212		-0.0623043		0.243194		0.50966		0.344977		NA
0.564048		-0.0697384		2.52368		2.45829		3.74593		-0.0623043		0.669756		1.62174		1.27092		NA
-1.33882		0.577018		2.52368		2.58806		5.09271		0.0598215		0.56203		0.515566		-1.54433		NA
0.00571688		-0.0697384		0.662257		0.934125		3.23674		-0.0883478		0.167532		1.09864		1.95105		NA
0.254674		0.268781		0.985014		1.57839		3.28926		-0.0759919		0.352266		0.733973		1.95852		NA
0.254674		-0.108629		0.666692		1.93139		3.94535		0.17234		0.574031		0.497748		1.62395		NA
0.189304		0.0670217		0.817487		2.28294		3.79556		0.1715		0.352266		0.937072		2.45553		NA
0.0259063		0.263836		1.31516		4.04129		5.434		0.0603509		0.835672		-0.402965		2.45553		NA
-0.07713		0.161083		1.53157		1.66877		2.46766		-0.31275		1.15019		0.306885		1.82641		NA
-0.588288		-0.127259		2.78637		2.22633		2.38477		-0.0378856		1.15019		0.751042		1.96921		NA
0.92716		0.688249		0.727561		1.77392		4.43765		-0.214328		0.13278		1.08651		-0.804936		NA
0.699121		0.678303		2.37421		2.48671		2.92873		-0.0188588		2.49799		-0.184187		2.01291		NA
0.000374716		-1.3604		1.34592		1.5909		6.56059		-0.0329285		-0.213741		1.72021		0.0279669		NA
1.06634		0.577524		1.55444		1.49479		1.08987		-0.0273067		0.0587005		0.116734		3.76442		NA
0.826777		-1.89413		3.36136		2.66858		3.69981		-0.13407		1.1081		1.10033		1.37868		NA
1.06634		0.24652		1.90084		2.15872		4.0199		0.04348		1.1081		0.0640353		2.24185		NA
-0.11814		0.194717		1.12161		2.25635		3.05762		0.304278		0.530944		1.4751		2.68741		NA
-0.345359		0.413522		1.46567		0.727182		4.88106		0.308966		0.83744		-0.101985		0.969853		NA
0.225755		0.286217		0.668641		2.23504		4.86583		0.199772		0.421055		-0.0606613		1.47981		NA
1.7039		0.0291477		0.719255		2.32716		3.58996		0.371214		-0.248315		0.536771		2.0399		NA
0.0683295		-2.20139		0.586082		2.58956		7.77216		0.0534226		0.436843		0.553033		0.816909		NA
1.7039		1.42282		1.02522		2.00626		7.77216		0.199772		0.648387		0.529465		0.686297		NA
1.12266		0.432089		2.05722		2.00373		-1.65076		-0.139089		0.503318		1.45622		1.42862		NA
1.05516		-0.0239791		1.25284		4.36147		4.3519		-0.138504		0.249512		0.742		0.740687		NA
1.05516		-0.420466		0.709666		4.36147		3.90125		-0.0308714		0.613194		0.514555		2.58818		NA
-0.756483		0.82452		1.25362		2.96595		4.94048		-0.0308714		3.19811		0.803063		1.87174		NA
-0.756483		0.248433		-2.2739		1.00359		2.67876		-0.0193302		3.19811		0.332554		2.49886		NA
0.225755		0.717384		1.67284		1.14454		2.95395		-0.384177		0.549249		0.237765		0.287985		NA
1.7039		0.444913		0.610616		1.91993		2.33252		0.0451296		-0.38661		0.972216		2.64071		NA
2.35672		0.826912		1.80336		1.91215		3.23343		0.205836		0.437049		1.62502		2.02023		NA
2.35672		0.128306		2.0372		2.25502		2.99682		0.0493709		-0.36642		0.583784		2.6628		NA
0.182015		0.182925		3.55906		1.53913		3.40733		0.198661		0.859968		0.683351		1.73024		NA
0.128812		0.502671		3.55906		1.6079		2.6058		-0.00296774		0.799338		1.80464		1.06757		NA
-0.731418		0.218437		0.088426		2.05417		2.63083		-0.162032		0.859968		0.511022		0.710862		NA
-0.439176		0.329116		1.22788		1.21532		3.2843		0.21335		0.458749		0.403304		1.20482		NA
-0.279479		0.247177		-1.59406		2.13976		2.9765		-0.18593		0.458749		2.24138		1.36828		NA
-0.328521		1.29454		0.703449		2.79458		3.71574		0.21335		-0.367549		0.459541		1.60271		NA
0.947356		-0.426312		2.64206		0.446856		2.44345		-0.0654224		0.859968		0.811071		1.94311		NA
-0.045353		0.463766		2.64206		2.68645		3.22253		0.00776787		0.0282379		1.42641		2.83105		NA
-1.3145		0.231598		1.07035		1.77076		2.70264		0.234028		4.03227		0.380516		1.33326		NA
-0.145897		0.426466		0.315291		0.422215		0.948772		-0.0658361		0.502781		1.17623		2.20407		NA
-0.013218		0.816066		1.94865		1.09631		2.99692		0.232253		4.03227		0.0511839		2.5016		NA
-0.0807946		0.241286		0.833354		1.24255		4.97936		0.0674463		0.249676		0.705995		2.10652		NA
2.2204		0.644228		1.45124		1.96767		2.02435		0.0430742		1.84677		0.356303		1.67495		NA
2.2204		1.33572		2.01797		0.775671		3.04978		0.208592		0.285935		0.568733		2.38141		NA
0.0608028		0.508828		3.25993		2.49191		2.87556		-0.109767		0.248605		1.28086		-0.493425		NA
-0.41779		0.29992		-0.0397214		3.29471		2.78128		0.140082		0.401547		0.0949232		2.35992		NA
-2.26558		1.33572		2.23688		2.38288		5.32192		0.0845563		0.328597		1.56644		1.44655		NA
1.24248		0.298416		2.03719		3.85083		4.63385		-0.228773		0.756035		0.33022		2.32121		NA
-0.649729		0.521817		1.74581		2.70046		3.52025		-0.248198		0.416146		1.71901		1.73333		NA
-0.0243642		0.270709		2.74319		1.74143		8.82924		-0.0196834		0.469578		0.740101		1.66088		NA
-0.236895		0.481869		1.38666		2.52824		4.36949		-0.437784		0.277779		0.511375		5.73461		NA
0.239213		0.405743		2.57423		1.99396		4.10124		0.163957		0.543215		1.6187		3.30622		NA
0.663653		-0.509691		0.209488		2.2357		4.52814		-0.0941898		0.526769		1.30279		1.95957		NA
0.507251		-0.070145		1.65163		1.91472		2.63478		-0.112366		0.608991		1.84673		1.98041		NA
0.464787		-0.0505989		1.83415		2.64298		2.75781		-0.0394251		0.582303		1.03858		1.35178		NA
-0.344356		0.0288721		1.6135		1.72617		1.50398		-0.0507424		0.322131		-0.674576		0.992436		NA
0.454741		5.88605		0.347334		2.29811		4.01776		0.0333229		-3.56313		1.01776		1.0846		NA
-0.198828		0.749858		1.45247		1.49346		3.70839		0.0247718		0.351936		0.913412		1.70067		NA
0.713952		0.665549		1.38802		1.63995		3.21367		0.0960068		0.461454		2.41236		1.89417		NA
-0.357568		0.813379		1.56237		2.07174		3.09956		0.105769		0.260045		2.10317		1.71797		NA
-1.5277		0.234175		1.0721		4.21878		1.30033		-0.592743		1.13292		2.27497		1.95962		NA
-0.556197		0.813379		2.38099		4.21878		1.56108		0.158394		0.630617		2.07588		2.46348		NA
0.120066		0.776955		-0.446145		3.39847		3.33551		0.302321		0.655408		0.0431028		0.80535		NA
-0.606383		0.776955		1.30191		3.65011		-4.17685		-0.0250347		0.514874		3.27709		1.38662		NA
-0.559394		1.79688		0.598909		0.803487		-4.17685		-0.335271		-0.219843		0.696931		0.331324		NA
1.33428		0.637895		1.31061		3.50945		3.04263		-0.561832		-0.344203		-0.0844895		1.79464		NA
0.180633		1.09132		1.27429		0.75916		2.24854		-0.592743		0.466155		0.572219		1.45783		NA
0.180633		0.305248		1.61842		0.562603		8.39862		-0.142947		0.756102		1.08004		2.76247		NA
-0.415606		0.256988		1.98162		1.31792		4.45214		0.326568		1.04603		2.12368		2.10407		NA
-0.0317071		0.622935		1.71406		3.53721		3.28009		0.16459		0.996554		2.12315		1.53163		NA
1.22369		0.590923		2.84946		2.01008		4.48139		-0.248581		0.996554		3.74243		3.34091		NA
-1.0177		0.364556		1.98527		2.45408		4.46671		0.189231		0.214194		0.782746		2.1533		NA
-0.548703		0.410189		0.706408		1.35622		5.4516		-0.00970771		0.221904		0.514011		3.34091		NA
-0.469066		0.88852		1.23809		1.76583		5.10939		-0.177497		0.53973		1.40684		0.260903		NA
-0.673998		0.580139		1.74337		4.25794		5.98865		-0.852215		0.516929		1.40965		2.56717		NA
0.309702		1.31883		0.563316		4.35421		4.09622		0.772593		1.31764		0.62017		0.194708		NA
0.857027		0.379421		0.660542		1.83379		NA		0.772593		1.31764		-0.20128		2.61634		NA
-0.568855		1.21926		1.27927		0.493962		NA		0.0598239		1.4091		0.547759		2.03173		NA
-1.36868		0.0315286		0.608169		2.23985		NA		1.72119		0.107718		0.578378		2.29122		NA
0.857027		0.874956		1.26705		1.70643		NA		-0.238735		0.0174201		0.339396		1.50403		NA
-0.220273		1.77961		-0.275537		1.01301		NA		1.36987		0.504846		0.852033		3.17331		NA
-0.220273		1.77961		0.336463		2.92176		NA		0.59456		0.555531		1.03008		1.33665		NA
-0.217539		1.08767		1.26578		2.5077		NA		-0.211962		0.793319		1.11269		3.17331		NA
2.11057		0.945552		1.91814		1.90662		NA		0.208396		0.0675902		2.35379		3.12902		NA
0.187953		0.248035		0.888428		1.67866		NA		-0.229319		1.0926		0.654572		0.466491		NA
-0.269519		0.571767		0.818705		1.71151		NA		-0.0105288		1.0926		0.498495		2.59293		NA
0.0247504		0.359663		1.24141		1.38992		NA		-0.283374		0.399289		0.639325		1.84482		NA
-0.527888		0.359663		-1.49794		2.41928		NA		-0.0716129		0.347651		0.899989		1.99856		NA
-0.345779		0.520025		0.489196		2.94708		NA		-0.534191		1.01083		1.14837		3.21438		NA
-1.38146		0.734426		2.35086		2.81035		NA		0.0437971		0.339285		1.69697		0.954836		NA
-0.561611		-0.117067		1.0773		1.46979		NA		0.0300602		0.43454		0.922419		2.63093		NA
-0.160226		0.305247		0.854595		4.84885		NA		-0.0371939		0.048622		-0.387602		1.73877		NA
1.51521		0.492088		0.285518		2.69522		NA		-0.596664		-1.43911		0.353779		1.38076		NA
0.477006		0.475985		0.754842		4.84885		NA		0.0272469		0.547684		0.142899		1.34907		NA
-0.473195		0.506389		0.809827		4.41728		NA		0.0272469		1.26252		-0.0254208		1.12395		NA
0.202559		-0.426543		2.19104		4.41728		NA		0.256261		0.730425		0.3686		1.95944		NA
1.41748		0.798571		2.19104		2.12736		NA		0.109989		0.602549		2.29061		1.50525		NA
0.639347		0.235861		3.36748		1.98858		NA		-0.031171		0.978481		2.29061		1.43804		NA
0.639347		0.0856287		-0.568578		1.7223		NA		0.0942931		-0.069901		0.355316		3.11475		NA
0.16257		0.38419		0.578681		2.34635		NA		0.30051		0.978481		0.575606		1.46996		NA
0.16257		-0.129172		1.33924		4.72441		NA		-1.00652		-0.483864		3.18894		2.80371		NA
-0.30617		0.267964		2.05907		2.397		NA		0.0226202		0.374797		0.740124		0.620733		NA
0.329128		-0.266749		0.799081		4.72441		NA		0.190876		0.0863108		0.445177		1.66378		NA
-0.0590266		-0.170565		2.05616		2.03955		NA		-0.147719		0.0863108		1.35304		1.85726		NA
0.151556		0.138679		2.35342		1.23972		NA		-0.201626		0.56442		0.274719		1.42732		NA
0.355484		-0.424518		1.85688		1.99814		NA		0.0239629		0.806127		0.0406716		1.78353		NA
-1.0878		-1.05252		1.96015		1.73075		NA		-0.00578555		0.301285		0.342718		1.92969		NA
-0.115535		0.817169		1.29639		3.15519		NA		-0.093567		1.20632		1.22036		1.79637		NA
-0.219777		0.440746		1.3966		2.21794		NA		-0.093567		1.05705		2.79864		1.04341		NA
-0.243368		0.900332		-16.2618		4.11618		NA		0.00421881		1.20632		0.61636		2.30771		NA
-0.323982		0.605753		4.42905		2.93436		NA		-0.129341		0.529391		1.37141		1.88387		NA
-0.107898		1.00029		0.858243		5.76026		NA		0.00421881		0.268396		1.09032		1.54468		NA
-0.475896		0.183559		1.55723		5.76026		NA		0.0247307		0.345305		0.263812		2.28579		NA
2.31861		0.270717		1.55723		1.81639		NA		0.223927		-0.268089		1.09032		2.32058		NA
-0.0145218		0.511105		1.9759		2.65672		NA		0.446863		-1.39304		1.41551		1.38862		NA
-0.539862		0.186887		0.0279867		1.95347		NA		0.105043		0.357899		0.500792		2.10322		NA
-0.651907		0.186887		0.779919		5.39879		NA		0.207453		0.635823		1.36757		2.88072		NA
1.15594		-0.229311		0.714482		5.39879		NA		0.152849		0.292818		0.72029		2.62568		NA
-0.651907		0.111354		0.426545		2.44632		NA		-0.0736337		0.914852		0.433797		1.71868		NA
4.18506		1.38114		1.30006		2.77358		NA		0.044459		0.604037		0.465982		1.02699		NA
1.59318		0.135314		4.82735		1.56383		NA		0.194125		0.515588		1.35012		1.44419		NA
1.21524		1.09696		4.82735		3.15519		NA		0.427439		0.925729		0.075628		1.86354		NA
-0.175606		0.65607		1.83328		4.11618		NA		-0.119966		0.91184		0.962832		1.2497		NA
0.458613		1.09673		0.506273		2.91712		NA		0.10283		0.800502		0.405352		2.16172		NA
0.200528		0.807186		1.0631		3.34796		NA		-0.246824		0.275953		0.00777201		0.809487		NA
-0.762519		0.229819		0.638537		2.11688		NA		0.098005		-0.445333		0.967036		1.38947		NA
0.242853		1.16918		0.309894		1.34528		NA		-0.244721		0.501162		0.992837		1.00424		NA
-0.278249		0.833129		0.933439		3.52944		NA		-0.147839		0.501162		0.584439		0.256041		NA
0.190078		0.833129		1.50636		1.84686		NA		0.122525		-0.169496		0.337756		2.28877		NA
1.3018		0.314064		2.28061		2.27083		NA		-0.209299		0.96413		-0.02026		1.12115		NA
0.152934		0.177072		0.666442		2.27364		NA		-0.46392		0.565237		0.113529		1.83839		NA
-0.508586		-0.984591		0.398683		1.35715		NA		-0.209299		1.10067		1.63653		0.262381		NA
-0.140349		0.407902		1.69077		1.61778		NA		0.0688396		0.519511		-1.1111		1.62686		NA
0.120628		-0.0492513		2.97964		3.93029		NA		0.0688396		1.06778		1.01844		2.22652		NA
0.303816		0.0763753		1.31617		1.99299		NA		0.139795		0.793229		0.765775		0.813142		NA
-0.117677		1.3076		0.74567		1.88736		NA		0.219151		0.0856631		0.00513331		1.70204		NA
-1.20147		-0.0300016		1.23962		1.10886		NA		-0.189923		2.20178		2.35728		1.83927		NA
-0.046603		0.071605		1.69387		1.61457		NA		-0.00812602		0.656222		1.34859		1.94594		NA
-0.371231		0.770095		1.29775		2.00442		NA		-0.245269		0.988685		0.3381		1.82166		NA
-0.545566		0.465105		1.29206		3.28783		NA		0.101605		0.854959		1.17855		1.26439		NA
2.92707		-0.532869		0.8883		1.54756		NA		0.101605		0.157862		1.31284		3.38707		NA
-0.779647		0.394068		1.2881		2.01117		NA		-0.339527		0.199048		-1.86962		3.38707		NA
-1.5419		0.367174		0.934104		3.25241		NA		0.36772		0.0360463		0.76045		2.15769		NA
1.74335		0.518739		1.02706		3.01047		NA		-0.0728882		0.623269		0.565581		1.54106		NA
-0.199888		0.465502		2.18467		1.84469		NA		0.0124567		0.382576		1.10291		1.50211		NA
1.13853		0.483243		1.03427		7.07445		NA		0.295603		0.730483		0.931761		1.61857		NA
1.86257		0.273234		1.58605		7.07445		NA		-0.119525		0.546673		0.769326		1.85449		NA
-0.190358		0.342811		-0.610739		3.54366		NA		-0.0634703		0.235339		0.962008		1.39019		NA
-0.646851		0.42939		2.67614		2.28243		NA		0.0423786		0.283232		0.981042		2.88486		NA
-0.419862		0.882385		2.08063		3.36205		NA		-0.110377		0.217843		2.61015		2.88294		NA
-0.0660617		0.619404		1.57995		1.76246		NA		0.347575		-0.80521		2.61015		2.72787		NA
-1.06704		1.2232		0.740955		2.31476		NA		-0.0907704		0.587464		1.7003		2.11439		NA
1.17088		0.0606794		1.65908		2.91712		NA		0.446942		0.634058		0.259164		0.918313		NA
-0.199026		-0.000663155		1.37945		1.43906		NA		0.446942		1.18513		0.442074		2.43446		NA
1.06197		1.17008		1.54214		1.93429		NA		0.21069		0.287293		1.06114		2.93427		NA
1.06197		0.0788702		1.34718		3.93029		NA		-0.0358119		0.690087		0.718094		0.934972		NA
-0.18983		-1.17534		0.572518		1.67385		NA		-0.475125		0.515213		0.179974		1.26166		NA
-1.11209		-0.0364776		1.42158		1.1541		NA		-0.475125		0.826553		-0.743971		2.80143		NA
0.681192		0.0468682		2.08064		3.28783		NA		-0.241524		0.893637		1.52171		2.02875		NA
-0.675009		0.500564		-0.566198		1.06343		NA		-0.00867625		0.893637		1.94854		2.03651		NA
-0.214214		0.305035		1.65093		1.41421		NA		-0.377649		1.49337		1.52171		1.85205		NA
0.788456		0.305035		0.958633		3.36205		NA		0.0844935		0.770743		1.94854		2.62839		NA
0.526032		2.12601		1.45337		3.97432		NA		0.676482		0.182054		-0.528652		2.47118		NA
-0.668462		1.29936		1.5905		3.56586		NA		0.676482		1.65567		-0.227838		2.79441		NA
-0.460978		-0.124903		1.05311		3.56586		NA		-0.660468		1.06286		0.688861		1.7252		NA
0.764857		-0.103337		2.07655		1.95379		NA		-0.109741		0.189721		1.36563		3.0615		NA
0.71308		-0.562932		0.538506		4.3572		NA		0.210822		0.441383		0.498632		1.62246		NA
0.71308		0.406795		2.68596		2.10876		NA		-0.395327		0.43152		1.17736		2.48797		NA
-0.260731		3.12018		1.79272		2.23669		NA		0.0351884		0.82801		0.157093		4.27978		NA
0.374476		0.411903		2.68596		2.49906		NA		-0.207596		1.38409		3.51319		2.48797		NA
0.374476		1.2483		1.57185		1.82284		NA		-0.0275654		1.38409		0.700617		1.55916		NA
0.101111		2.40836		0.16364		2.16034		NA		0.0626437		-0.765825		-0.223415		1.59907		NA
0.28247		1.08455		1.4139		2.49979		NA		-0.0692932		0.788842		1.9226		1.58602		NA
-0.509475		0.258617		1.19723		2.04539		NA		-0.0692932		-2.20624		0.558345		1.41738		NA
-0.286436		0.171933		1.15204		2.87179		NA		0.0411022		0.616307		0.512585		2.20372		NA
0.77255		1.23412		1.46234		2.87676		NA		-0.0692932		0.616307		1.36107		3.22369		NA
0.262906		0.135916		0.447959		3.33506		NA		-0.0223634		0.791477		-0.376042		2.19651		NA
-0.0987433		0.458779		1.39607		3.46603		NA		0.127738		0.0202488		0.463467		4.29378		NA
0.0541642		0.346248		1.53514		2.30574		NA		0.172477		-0.894121		0.792988		2.45727		NA
0.751785		0.361493		2.59269		1.8615		NA		-0.374449		0.42808		1.48635		1.70548		NA
-0.368705		-0.224729		2.59269		2.58904		NA		-0.407507		0.653488		0.220094		3.13702		NA
-0.632683		0.495186		0.720777		0.0682451		NA		0.0300847		0.406567		0.220094		1.04101		NA
0.365464		0.473267		1.39524		0.579339		NA		-0.138246		0.284824		1.00407		1.8497		NA
0.334685		0.345871		0.611179		1.00723		NA		0.314187		0.419584		1.71088		1.22896		NA
0.158174		-0.0815484		1.58329		2.45792		NA		0.00767859		0.287106		-0.19086		3.57874		NA
-0.11569		0.329155		1.13147		2.31093		NA		0.214064		0.808754		0.452478		1.97083		NA
-0.627732		0.916796		1.43728		2.22072		NA		0.196333		0.0198488		0.594456		-1.08562		NA
-0.183955		0.916796		0.754327		1.59814		NA		-0.648068		0.26494		0.351703		-1.08562		NA
-0.17705		0.20401		1.39192		0.646281		NA		0.0924821		0.119121		0.701906		2.02939		NA
-1.33195		0.256558		2.85605		1.59588		NA		-0.0833171		0.554044		1.07641		1.9729		NA
-0.830835		-0.0249951		2.13689		1.70715		NA		-0.0461571		0.359462		0.684977		-0.88071		NA
-0.336938		0.0438608		0.744564		1.9586		NA		0.0162924		0.455856		0.603191		1.72445		NA
-0.681316		0.452725		1.30636		1.31707		NA		-0.13936		-1.1146		0.214827		0.781079		NA
0.659276		0.0248398		0.324357		1.551		NA		0.0126778		0.14857		1.37519		1.99832		NA
0.659276		1.07		1.00084		2.94345		NA		0.000473922		0.580728		1.05852		1.77777		NA
-0.208374		-1.26952		0.963633		2.69764		NA		0.364741		0.465351		1.5423		2.0196		NA
0.40354		0.230267		-0.403831		0.690626		NA		-0.346133		0.32895		0.202698		1.7367		NA
-1.02441		0.503493		1.39007		3.72038		NA		-0.26895		0.40246		2.04554		2.32607		NA
-0.252077		0.503493		0.556715		1.96604		NA		-0.358333		1.28128		0.789245		2.76351		NA
-2.75658		0.519195		0.994794		1.23079		NA		-0.358333		0.335107		0.668707		2.35983		NA
-0.0655637		0.806215		1.80221		2.69534		NA		-0.269554		1.41151		0.480203		1.81822		NA
-0.260003		0.474573		0.846798		1.06571		NA		-1.62444		1.41151		0.246854		1.29763		NA
-0.260003		-0.012917		-1.0919		0.935471		NA		-0.581082		0.00191547		0.567106		1.27111		NA
-1.19384		0.741508		-1.0919		1.52217		NA		0.195515		0.378295		1.22233		1.93435		NA
-0.12738		0.186145		1.06287		1.75099		NA		0.029771		0.0951422		-0.308421		2.31887		NA
-0.923598		-0.170828		0.595637		0.875562		NA		-0.0763168		0.552697		0.511757		2.26049		NA
-0.923598		-0.376918		0.485751		1.3382		NA		-0.172462		0.478273		0.195001		1.3626		NA
-0.620057		0.131486		1.15339		3.41177		NA		0.0359207		0.213174		1.61569		2.38395		NA
-0.620057		-0.574229		1.49236		2.18047		NA		0.0359207		0.823667		0.929701		0.811652		NA
-0.072052		0.827439		0.864826		2.54023		NA		0.656418		1.58832		1.20968		2.924		NA
1.07938		0.464053		0.246554		0.308179		NA		0.193279		1.58832		0.934876		2.95587		NA
0.60066		-0.594262		2.31027		1.80389		NA		0.17847		0.39188		1.37995		1.86202		NA
-0.0823812		0.273548		1.13697		1.80208		NA		0.00663541		-1.30072		-0.00812262		1.3443		NA
0.301482		0.0347548		0.181274		2.57453		NA		-0.152184		-1.30072		0.596717		1.84842		NA
-1.86413		-2.22505		1.65175		0.379668		NA		0.323995		2.19502		0.47716		2.58655		NA
2.09963		1.99131		1.51855		1.40298		NA		0.0927876		0.473526		0.232453		1.02126		NA
-0.0823812		0.37744		1.36054		2.73354		NA		0.116859		0.257207		0.614194		1.79961		NA
-0.0638035		1.99131		1.3662		1.9488		NA		0.116859		0.465142		0.471981		1.36581		NA
0.291213		0.880197		1.50561		1.42681		NA		0.134454		0.435962		0.146556		1.47016		NA
-0.630704		0.242894		2.96036		3.47374		NA		-0.0581661		-1.58089		0.856643		3.29963		NA
0.871331		0.578487		0.0295179		2.97778		NA		-0.192383		0.299921		-0.565786		3.45376		NA
-0.0194245		0.523203		1.10065		1.93793		NA		0.13316		0.597454		1.12713		4.41622		NA
2.08926		1.3846		0.231159		1.83465		NA		-0.0291864		1.01083		1.41091		2.93964		NA
0.566701		1.3846		1.41453		2.40279		NA		0.0474561		1.54847		1.20764		2.17703		NA
1.07437		0.792396		0.519777		1.12472		NA		-0.361231		0.650183		1.48285		1.25684		NA
-0.365175		0.792396		1.67837		2.13712		NA		-0.248912		0.527518		1.3469		2.63765		NA
-0.0143382		-0.206721		1.62714		2.82567		NA		-0.248912		0.232892		-0.0754357		2.43085		NA
1.88247		0.12702		-0.320225		1.36118		NA		0.08412		1.1847		1.42584		2.77873		NA
-0.785314		0.663253		0.489589		2.44246		NA		-0.240546		0.0781342		0.980047		4.27329		NA
-0.0714255		-2.53663		1.20156		2.17161		NA		-0.240546		0.180888		-0.554476		4.27329		NA
0.0759452		-0.229005		1.03462		0.974092		NA		-0.171411		0.708731		1.54691		2.62993		NA
-2.51855		0.465996		0.478514		2.36541		NA		-0.0196589		0.738441		0.960646		2.46555		NA
-0.280118		0.465996		1.61226		1.25992		NA		0.124952		1.99192		-0.104199		2.31494		NA
0.0697574		0.324904		1.28187		1.49251		NA		-0.0272537		1.21964		0.989518		1.76159		NA
0.0954677		0.765033		1.29711		2.41801		NA		0.015077		0.972827		0.118915		3.195		NA
0.0954677		-0.0527181		0.682847		2.8754		NA		-0.206214		0.972827		0.421103		2.00639		NA
-1.66937		0.0215275		1.62639		1.78863		NA		-0.177383		2.0998		1.58265		0.95699		NA
-0.830633		1.09064		1.64361		1.93147		NA		0.0470028		-0.0478787		1.51086		1.61808		NA
0.342049		1.45628		2.78923		2.80873		NA		-0.177383		0.649202		0.467412		2.55889		NA
0.0321594		0.0299224		0.723477		1.16167		NA		0.242801		0.477557		1.10599		1.1397		NA
-0.103375		1.81939		2.16848		2.04757		NA		0.0900596		-0.187684		0.329079		3.16107		NA
-0.242468		0.891291		3.39148		3.71265		NA		0.0900596		0.127892		0.64682		1.43718		NA
-0.0637015		0.827743		1.22685		2.34504		NA		-0.00658448		-0.425528		0.601662		3.06845		NA
0.39686		1.18238		2.08469		3.71265		NA		0.428937		0.475758		0.220037		4.55736		NA
-1.073		-0.434575		2.08469		-0.431216		NA		-0.0436387		0.701028		1.05149		1.46398		NA
0.40201		-0.233616		0.848498		-0.153249		NA		-0.167017		0.700813		0.913083		2.08553		NA
0.0878105		-0.434575		0.75449		-0.431216		NA		-0.110433		-0.377112		1.32627		2.47573		NA
-0.25804		1.20754		0.947884		2.48068		NA		0.304641		0.60574		0.0863233		1.42998		NA
-0.25804		0.518817		1.81221		2.1756		NA		0.304641		0.697856		0.240299		2.29383		NA
-0.706839		0.0756393		2.15339		2.5186		NA		0.171603		1.1625		0.249036		2.22175		NA
-0.161935		0.518817		1.2293		2.86807		NA		0.325423		0.519554		2.00752		1.47502		NA
0.163705		0.516692		1.14742		3.86818		NA		0.0713208		0.386939		2.00752		0.128254		NA
-0.690864		1.20016		0.224999		3.20256		NA		-0.087968		-0.222084		0.387481		2.62556		NA
-0.311902		0.390469		1.65055		3.86818		NA		0.0907831		0.986759		0.938133		2.18228		NA
-2.11719		1.11404		1.46009		2.76965		NA		-0.169635		0.986759		1.61027		1.73863		NA
-0.644492		-0.248318		1.1431		4.64179		NA		-0.114157		-0.0129802		0.237776		2.07439		NA
2.85826		0.705853		1.06944		1.20601		NA		0.0225511		0.397549		0.0944253		1.21593		NA
2.85826		2.28976		0.741512		2.6469		NA		0.0591553		0.703535		0.506795		1.73199		NA
-0.869493		0.397696		1.25301		2.76014		NA		0.0571899		0.703535		1.14638		1.9157		NA
-0.278261		0.569004		1.73936		1.94469		NA		0.166546		0.593591		0.855465		2.64845		NA
0.438144		0.301435		0.734305		1.81999		NA		0.0716546		0.235291		0.952496		0.263243		NA
-0.166685		0.195078		1.17897		3.55404		NA		0.0716546		0.282906		0.743888		2.33187		NA
-2.13115		0.927743		1.35402		0.797307		NA		-0.69824		2.39581		-0.0663815		2.43783		NA
0.726529		-1.22503		3.0755		1.97649		NA		-0.166242		-0.426218		0.338499		1.48839		NA
0.778779		0.762705		1.17923		1.4736		NA		-0.125465		0.380739		0.875295		2.98255		NA
0.366246		0.160118		0.677206		1.63046		NA		0.0128736		0.873833		0.848733		2.38038		NA
0.778779		1.53991		1.34109		2.19356		NA		-0.00535542		0.316132		0.606271		2.81226		NA
-5.22695		0.546009		1.77965		1.48523		NA		0.106296		0.209579		1.57405		0.950533		NA
0.287968		0.236515		1.12814		1.15405		NA		0.205472		1.5773		1.83125		2.93651		NA
0.133438		0.915232		0.510231		2.13304		NA		0.106296		0.81996		0.738346		2.95896		NA
0.48227		1.64644		2.52367		2.3189		NA		0.0834088		1.5773		0.0574307		1.1108		NA
0.48227		0.505432		0.819082		2.07251		NA		0.0834088		0.652037		0.654927		1.60424		NA
0.414329		0.60733		1.58596		2.76136		NA		0.631257		1.36561		0.444543		3.19715		NA
0.414329		0.445961		0.862387		3.61893		NA		0.631257		0.346762		1.08063		1.96009		NA
0.697879		0.61078		0.440875		2.44224		NA		-0.125684		1.76771		0.778653		-0.664866		NA
0.132062		0.323004		0.783494		1.93367		NA		0.122929		1.76771		0.375984		2.10344		NA
-0.146819		-1.26506		1.03357		2.17139		NA		0.106296		0.849865		0.58445		2.62691		NA
-1.99408		0.575338		-1.2436		2.68268		NA		0.0444534		0.849865		1.19015		3.0975		NA
-0.312769		-0.180417		1.20795		2.30521		NA		-0.445246		0.300064		0.511653		0.253039		NA
3.65917		0.176976		1.91161		1.45113		NA		0.455017		0.595284		0.242627		1.38027		NA
3.65917		1.13369		2.02807		2.01243		NA		-0.445246		0.793431		0.0495907		2.02203		NA
-0.538098		0.449919		2.32389		2.04075		NA		-0.131495		0.793431		0.393616		2.11851		NA
0.283673		1.5752		1.27427		2.30595		NA		-0.223474		0.33005		0.0981263		2.72129		NA
-0.0408743		1.5752		2.30363		1.86587		NA		-0.186486		0.534725		0.98365		1.85684		NA
-0.141915		-0.186949		1.64916		1.93187		NA		0.0308277		0.612406		0.554727		1.31062		NA
0.105623		0.236328		0.713808		2.51654		NA		-0.0489335		0.3183		0.973688		NA		NA
0.085777		0.381098		1.59161		0.944639		NA		-0.025188		0.406856		0.604		NA		NA
-1.17952		-1.72406		1.8962		1.38838		NA		0.278853		-0.432705		0.899881		NA		NA
0.277794		0.244803		1.7865		1.97634		NA		0.0723826		0.717006		1.15649		NA		NA
0.128426		1.59171		1.66941		2.36014		NA		-0.025188		0.635714		0.495367		NA		NA
0.44845		0.0119765		1.27821		2.95205		NA		0.238722		-1.22357		1.57077		NA		NA
1.66343		-0.178589		1.3628		1.34817		NA		-0.269984		0.266493		-0.0725367		NA		NA
1.84636		0.318534		0.8826		2.2177		NA		-0.115432		0.266493		2.46236		NA		NA
1.84636		-0.470743		1.06627		1.29333		NA		0.173706		0.547646		0.468605		NA		NA
2.03013		0.491211		0.540032		2.11259		NA		-0.0512119		0.49874		0.761964		NA		NA
0.339908		0.0490606		1.28681		1.78879		NA		-0.0472688		0.580955		1.3815		NA		NA
0.339908		0.170667		0.756191		2.61039		NA		0.184312		0.49874		-0.0274318		NA		NA
0.316173		0.855373		1.08651		2.05633		NA		0.146474		0.745673		1.12468		NA		NA
0.749103		0.858508		2.62618		1.77838		NA		0.0997939		0.372938		0.704724		NA		NA
-0.299763		0.946819		2.62618		2.10019		NA		0.146474		0.710918		0.168822		NA		NA
0.0848301		0.855373		2.1601		3.82075		NA		0.587862		0.765349		-0.0188798		NA		NA
-0.976895		0.858508		1.42202		3.82075		NA		0.175969		0.536824		0.809549		NA		NA
-0.0508031		1.01639		1.99191		0.787505		NA		-0.0301922		0.306064		1.44512		NA		NA
0.211279		-0.954201		0.43096		2.22272		NA		-0.10768		1.26344		0.857067		NA		NA
0.141457		-0.0321326		1.49152		2.01509		NA		0.037336		3.87119		0.901432		NA		NA
-0.120207		1.02993		2.1498		2.95642		NA		-0.159235		0.643765		0.3442		NA		NA
-0.248354		0.520514		1.93496		1.64572		NA		0.133409		0.268768		4.03615		NA		NA
-0.140433		0.972748		-1.73403		2.69294		NA		0.0344584		1.38585		4.22123		NA		NA
-0.135262		0.0133209		0.343448		1.75058		NA		0.2049		0.57888		1.15527		NA		NA
0.00910971		1.62859		1.33226		1.76332		NA		-0.122228		0.608268		1.18127		NA		NA
0.674946		0.0773254		1.82804		3.74119		NA		0.0347137		0.789128		1.18127		NA		NA
1.04545		0.665386		0.801367		1.96914		NA		0.206497		0.267095		1.00444		NA		NA
-0.256526		0.325308		1.1273		2.21394		NA		-0.027041		-4.59849		1.00707		NA		NA
0.0576458		-0.93229		0.744312		1.82412		NA		-0.147281		-4.59849		1.06067		NA		NA
0.0911372		1.003		0.664468		5.00993		NA		0.0453438		-0.0389977		0.628845		NA		NA
-0.961485		0.465496		3.16422		5.01187		NA		0.161131		0.908968		0.787196		NA		NA
1.23473		0.561667		2.32569		2.77359		NA		-0.0515699		1.90548		1.73485		NA		NA
0.00334639		0.532185		1.42552		3.23547		NA		-0.187747		-0.828171		1.30095		NA		NA
-0.141688		0.319298		0.792936		1.8209		NA		-0.187747		0.642441		0.51938		NA		NA
0.364957		-0.210089		1.30411		1.9106		NA		-0.120835		0.425995		-1.03479		NA		NA
-0.0238594		-17.8737		1.08371		3.16789		NA		0.014309		0.2182		0.638995		NA		NA
0.237601		-1.21574		0.63856		4.00247		NA		-0.106995		0.844745		0.622436		NA		NA
-1.14992		0.582298		0.713933		2.21623		NA		-0.18085		0.491216		0.545417		NA		NA
-0.591559		0.114511		2.04742		2.77268		NA		-0.18085		0.149722		1.23927		NA		NA
1.11605		1.23727		2.54721		1.47153		NA		-0.0830603		0.934973		1.03696		NA		NA
-1.55291		1.23727		1.82283		4.45909		NA		-0.181307		0.821964		1.02368		NA		NA
0.0244356		0.701586		1.09991		1.87312		NA		-0.181307		0.749364		0.334908		NA		NA
-0.619523		-0.354323		0.402009		2.40863		NA		0.0756726		0.112072		0.603565		NA		NA
-0.116689		-1.03879		1.23163		3.24098		NA		0.191712		0.528232		1.93649		NA		NA
2.80972		-0.159542		0.34247		2.09198		NA		-0.0954154		0.573986		0.549215		NA		NA
2.80972		-0.23776		1.56176		2.45358		NA		-0.45019		0.603249		0.0359705		NA		NA
-0.79225		0.853106		2.53994		1.28821		NA		-0.113951		0.742103		3.15414		NA		NA
0.4779		0.874594		-0.525328		1.47715		NA		-0.0644946		0.562451		0.521463		NA		NA
0.151635		0.874594		1.99083		1.3218		NA		-0.312488		1.19708		1.46595		NA		NA
0.166676		1.15321		0.447103		1.55964		NA		0.108247		1.19708		1.92274		NA		NA
0.110059		-0.0848435		1.64562		3.73575		NA		0.132856		0.830567		0.987173		NA		NA
1.40439		0.119715		2.81491		2.86755		NA		-0.171602		-0.0665563		0.278765		NA		NA
-0.625467		0.0420911		2.81491		2.78348		NA		0.626227		0.177439		-0.249908		NA		NA
0.0739506		-0.0563767		1.44646		2.19137		NA		0.626227		0.682011		-0.126564		NA		NA
-1.2395		0.235856		0.806816		1.07729		NA		0.221134		0.580194		0.365104		NA		NA
0.11208		0.276653		0.955929		2.21776		NA		-0.0636436		0.0942326		0.28676		NA		NA
0.318083		0.681861		1.48074		3.1202		NA		-0.131856		2.67503		-0.496385		NA		NA
0.313364		0.817942		1.37553		1.70588		NA		-0.0470744		-0.067004		0.552541		NA		NA
0.334273		-0.0582192		3.27577		1.47328		NA		-0.517238		0.325518		1.2314		NA		NA
0.318083		-0.0660481		1.60484		3.33382		NA		-0.0395571		0.0348136		2.26568		NA		NA
0.313364		-0.0724638		3.27577		4.70605		NA		-0.143224		0.880661		-0.29391		NA		NA
0.856398		1.28837		1.24791		3.32487		NA		-0.0647707		-0.727514		1.01954		NA		NA
-0.497907		0.442952		0.344456		4.70605		NA		0.0100847		-0.201332		1.20348		NA		NA
-1.41129		0.0687373		1.04332		2.23165		NA		0.491699		0.739016		1.19432		NA		NA
0.0888346		0.442974		2.77724		1.64001		NA		-0.120501		-0.201332		0.740865		NA		NA
1.33664		0.968135		2.78681		1.33323		NA		-0.050544		0.739016		0.661334		NA		NA
0.559897		0.517157		2.21847		2.59414		NA		-0.103879		0.815961		1.6831		NA		NA
-0.70665		0.543647		0.880926		0.809194		NA		-0.21041		-1.01585		-2.96933		NA		NA
0.976954		0.123708		3.21629		3.74173		NA		-0.00763511		-0.338241		1.36151		NA		NA
-0.138818		0.488536		3.21629		1.94339		NA		-0.21041		0.882929		0.803415		NA		NA
2.2633		0.35298		3.02567		2.49906		NA		-0.152189		0.209384		0.892517		NA		NA
3.8528		1.01852		1.81938		1.88531		NA		-0.152189		1.37199		0.792956		NA		NA
4.22618		0.303909		3.22799		3.15154		NA		-0.056443		0.707753		0.720897		NA		NA
-0.472336		0.0687469		3.22799		4.22426		NA		-0.146385		0.955966		0.134972		NA		NA
0.400192		0.907034		0.701004		1.71358		NA		-0.146385		0.105918		-5.56054		NA		NA
-0.586432		0.319225		1.4827		0.912727		NA		-0.0959053		0.862372		0.173222		NA		NA
4.69627		16.434		0.886996		0.806353		NA		0.332867		0.493734		2.82808		NA		NA
-0.0105666		-0.260094		3.41536		4.18179		NA		0.00886009		0.8062		2.82808		NA		NA
-0.12349		0.766148		3.41536		6.23904		NA		0.374586		-0.0597869		0.842131		NA		NA
-5.17429		0.201754		1.41987		6.23904		NA		-0.193021		-0.373933		2.16411		NA		NA
-0.954349		0.784825		1.84022		2.71269		NA		0.374586		-0.532636		2.16411		NA		NA
0.953054		0.371213		2.88858		1.04951		NA		0.0788627		0.521049		0.0949377		NA		NA
0.934551		0.405583		0.721102		2.68743		NA		-0.146944		0.828432		-0.154067		NA		NA
-0.0905139		0.534624		2.21847		1.56399		NA		-0.0764255		0.210279		1.68865		NA		NA
-0.0905139		-0.0974809		2.72724		2.85335		NA		0.281233		-0.281109		1.34596		NA		NA
-1.11149		0.521041		2.72724		3.89483		NA		-0.0577804		0.903019		0.645594		NA		NA
0.0160631		0.644077		3.02567		2.75016		NA		0.487397		1.01296		0.418988		NA		NA
-1.89712		0.0016415		2.88858		0.703336		NA		-0.320064		0.634164		1.04258		NA		NA
-0.536645		-1.14829		1.99477		1.19878		NA		0.0521777		0.634164		-0.0862932		NA		NA
-0.482565		0.522702		1.19081		3.02117		NA		0.239182		1.08494		0.442008		NA		NA
-0.000939063		0.148618		0.706857		2.01324		NA		-0.034607		0.642641		0.978772		NA		NA
1.76564		-0.0423618		2.90306		2.06746		NA		-0.0201403		0.530735		0.590092		NA		NA
1.76564		0.419309		0.805612		2.15717		NA		0.363118		0.164866		0.368519		NA		NA
-0.269737		0.496099		1.02772		3.82378		NA		-0.0182129		1.36932		2.14559		NA		NA
0.0439536		0.257255		1.26961		3.23927		NA		-0.0668087		0.408392		2.03088		NA		NA
0.453425		-0.0327723		0.968494		2.09761		NA		0.0824322		0.0688734		1.90713		NA		NA
-0.833656		1.10349		0.246294		2.04677		NA		0.0824322		1.51093		1.11151		NA		NA
2.34533		1.0592		2.11736		1.37589		NA		0.193155		1.51093		0.385649		NA		NA
-0.536569		1.10349		3.33352		2.02116		NA		0.0302885		0.433782		0.47385		NA		NA
8.01017		0.279086		2.82721		2.12897		NA		0.213523		0.343349		0.628229		NA		NA
0.254091		-0.567531		3.50693		2.9373		NA		-0.117818		0.654255		0.361951		NA		NA
-0.305436		0.122864		0.918351		0.456566		NA		0.290399		0.345763		0.897969		NA		NA
1.54585		0.571126		0.873304		2.33019		NA		0.197257		0.560637		1.05991		NA		NA
0.0976509		0.349445		0.953613		2.19648		NA		0.197257		0.335414		1.19463		NA		NA
-0.337721		1.37928		0.181947		3.77376		NA		-0.389993		0.984148		0.762623		NA		NA
-0.726983		0.0483369		0.96477		3.14981		NA		0.107946		0.664881		0.82389		NA		NA
-0.418185		0.74277		2.25419		3.46137		NA		-0.0319955		0.595472		0.289046		NA		NA
0.559438		0.359479		0.661276		2.14808		NA		-0.306635		0.228161		0.946678		NA		NA
2.79436		0.847762		0.813787		1.39668		NA		0.0568798		0.456626		0.588543		NA		NA
0.716001		0.847762		1.5923		3.18097		NA		0.188699		-0.0388602		2.18144		NA		NA
0.100519		-0.095216		2.12297		2.45078		NA		0.0438838		0.678584		0.135058		NA		NA
0.399786		0.349562		1.33978		1.80748		NA		0.0931544		0.678822		1.32399		NA		NA
-0.083459		0.275471		3.29671		1.11439		NA		0.039301		-2.5807		2.43316		NA		NA
-0.653766		0.300876		3.29671		1.13284		NA		-0.21416		0.584218		2.43316		NA		NA
-0.144344		0.385396		5.19742		3.08552		NA		-0.103967		0.324916		0.359007		NA		NA
-0.0122381		0.148659		5.19742		1.63667		NA		0.0779857		0.681278		-0.0263112		NA		NA
0.170607		0.448443		1.26252		4.89383		NA		0.415568		-0.11775		1.5514		NA		NA
0.346793		0.0164559		4.83409		2.59317		NA		-0.563041		0.750146		0.513122		NA		NA
0.0492064		0.378848		4.83409		2.93825		NA		-0.418092		-1.52622		2.19339		NA		NA
-0.223047		1.30881		2.04003		1.96532		NA		0.277071		0.515141		0.402739		NA		NA
1.31326		0.708165		1.13464		3.35541		NA		-0.155118		0.453677		2.15479		NA		NA
-0.228397		0.345861		2.75543		2.02138		NA		0.847433		0.639497		0.960863		NA		NA
-0.269913		-1.06232		1.58147		2.15929		NA		-0.0545279		0.608986		0.338067		NA		NA
-0.137331		0.210789		2.54805		2.98868		NA		-0.154701		1.23594		0.759941		NA		NA
0.00914677		0.292025		2.16396		2.98058		NA		-0.307915		0.707967		0.267008		NA		NA
-0.194083		0.972679		1.3266		3.45812		NA		-0.206173		0.517148		2.06037		NA		NA
0.128112		0.10115		1.06306		2.70795		NA		0.127459		1.00487		2.06037		NA		NA
-0.498875		0.300511		0.72531		5.95558		NA		0.105998		-1.08433		1.75157		NA		NA
-1.61924		-1.56525		3.33352		7.4426		NA		0.0144493		3.66568		1.19825		NA		NA
-0.452731		-1.56525		2.82721		7.4426		NA		0.011423		0.736052		0.00719194		NA		NA
0.258159		0.330612		1.06909		4.36894		NA		0.130475		1.06922		0.00719194		NA		NA
0.169756		-0.676548		3.50784		2.45915		NA		0.0198024		0.819302		2.54244		NA		NA
0.21316		-0.113106		2.25419		3.33868		NA		0.242306		-0.4263		1.38965		NA		NA
-0.110727		-0.233303		-0.230729		3.01192		NA		0.143683		1.37899		2.32295		NA		NA
0.488479		0.979872		1.82223		2.82822		NA		0.0126091		0.918634		2.32295		NA		NA
0.562263		-0.26433		2.54805		4.18064		NA		0.045863		0.946121		0.537519		NA		NA
-0.216172		-0.0971574		0.410577		1.9494		NA		-0.0261859		0.874601		1.17778		NA		NA
-0.698412		0.237735		2.16396		2.01294		NA		-0.0261859		1.02054		0.717043		NA		NA
0.225857		-0.218561		2.80181		0.691342		NA		0.0172809		1.00542		3.06164		NA		NA
0.0898357		0.425322		2.12111		2.4202		NA		0.0652533		0.627193		3.06164		NA		NA
0.409202		-0.134053		2.12111		1.18426		NA		0.00822744		0.431648		0.986515		NA		NA
-0.0637741		1.1799		2.10579		1.94881		NA		-0.155046		2.16513		0.632646		NA		NA
0.201233		1.1799		2.0253		2.06933		NA		-0.0498677		0.269875		0.819354		NA		NA
-0.809418		0.7206		3.75088		2.29108		NA		-0.455117		-0.432127		0.407237		NA		NA
1.4506		1.27866		1.24977		2.96056		NA		-0.0380369		0.706754		1.75157		NA		NA
-0.809418		0.295197		1.11		4.97515		NA		0.153052		-0.254983		2.12327		NA		NA
-1.71418		0.589822		4.65638		1.7935		NA		0.161165		-1.57231		2.12327		NA		NA
-0.76689		0.333785		1.19225		2.49345		NA		0.0360115		0.602611		2.54244		NA		NA
-0.49579		2.98301		0.911691		2.48625		NA		0.49411		-0.009803		0.819354		NA		NA
-0.685385		-1.62946		-1.81746		1.59719		NA		-0.153357		0.654374		1.77738		NA		NA
-0.494673		0.3373		1.23361		3.12753		NA		-0.0991766		1.01329		0.4999		NA		NA
-0.0898961		0.256254		2.43579		1.86984		NA		0.0612786		0.77717		0.312976		NA		NA
-0.484392		1.69532		2.43579		2.1969		NA		0.0612786		0.393306		0.342667		NA		NA
-0.312808		0.357291		1.32836		3.45196		NA		-0.263888		0.476891		0.573706		NA		NA
-1.86764		-0.079652		0.732583		2.02487		NA		-0.0743131		0.393306		-0.194022		NA		NA
0.460027		-1.44312		0.268832		2.31816		NA		-0.114854		1.65397		1.01373		NA		NA
-1.18363		0.427245		0.372094		2.29186		NA		-0.0608097		0.820436		-0.21537		NA		NA
0.127639		-1.12012		0.955755		2.28595		NA		0.581424		0.616831		0.937253		NA		NA
0.437303		-0.0187199		1.72157		3.74469		NA		0.0570983		0.601469		0.130304		NA		NA
0.560101		0.36987		2.22		1.93471		NA		-0.0603839		-0.278209		1.07038		NA		NA
0.437303		0.526813		2.36972		1.82654		NA		-0.0860488		0.302795		0.149773		NA		NA
0.560101		0.298373		3.8883		1.61539		NA		-0.132477		0.87073		0.396382		NA		NA
-0.108208		-0.91832		1.24653		2.68586		NA		-0.245753		0.105803		2.22492		NA		NA
0.398991		-0.682244		2.23715		2.14352		NA		-0.159438		1.72794		0.663942		NA		NA
-1.07093		1.64887		3.01425		1.72915		NA		-1.52858		0.26733		0.717176		NA		NA
-1.25072		0.388264		0.580071		1.6434		NA		-0.347674		1.22272		-0.361892		NA		NA
-0.533859		0.317534		1.6245		3.31551		NA		-0.347674		0.358267		0.28556		NA		NA
0.622034		0.537685		0.94212		2.5584		NA		-0.191742		0.853081		2.88191		NA		NA
-0.196248		-0.0443381		-0.13971		1.88237		NA		-0.0659638		0.853081		2.88191		NA		NA
-0.808557		0.95396		0.277024		2.42251		NA		-0.104968		0.247417		0.433717		NA		NA
-0.786463		0.318429		0.547031		2.60242		NA		0.0871766		1.73586		4.14141		NA		NA
0.196473		1.46615		1.26236		3.53699		NA		0.0630986		0.713972		4.14141		NA		NA
0.151738		0.735274		1.33134		4.8738		NA		0.0893174		0.956151		2.63039		NA		NA
0.0130517		0.981805		2.74652		4.7694		NA		-0.108613		0.636282		1.02056		NA		NA
-0.236357		0.546712		0.801585		3.77128		NA		-0.018361		0.635259		1.34316		NA		NA
0.488497		0.89341		2.74652		3.04836		NA		0.0826226		0.945687		0.557892		NA		NA
-0.301516		0.625779		-0.0393141		2.56699		NA		-0.0080542		0.292926		2.03499		NA		NA
-0.301516		0.625779		1.28668		2.16688		NA		-0.192951		0.673485		0.695905		NA		NA
0.347763		0.59958		0.735281		2.8401		NA		-0.012023		0.522462		-0.279279		NA		NA
0.485524		0.18492		0.656127		1.71224		NA		-0.0189858		0.194505		0.441013		NA		NA
0.0137437		0.188025		1.59856		1.892		NA		-0.0310927		0.331646		0.557302		NA		NA
-0.624371		0.820511		0.654629		1.3395		NA		-0.0307428		0.378818		1.12978		NA		NA
-0.528542		0.399639		1.62353		2.85321		NA		-0.191198		0.700462		2.22492		NA		NA
1.10913		0.630106		1.03056		1.3855		NA		-0.191198		0.700462		-1.30565		NA		NA
1.10913		1.2962		0.0252217		1.92192		NA		-0.143335		0.864226		1.14902		NA		NA
-0.941436		1.2962		2.43334		2.15487		NA		-0.103104		0.611449		2.03424		NA		NA
-0.567156		0.908229		0.602073		1.2512		NA		-0.5569		0.388748		2.03499		NA		NA
-0.558565		0.129629		-2.28896		0.165177		NA		0.394196		0.618212		0.611825		NA		NA
0.493261		0.000701557		1.44022		0.1818		NA		-0.0760246		0.512052		0.161134		NA		NA
-1.90618		0.779903		0.19587		2.46197		NA		0.00650285		-0.0193138		-0.345073		NA		NA
0.462969		0.196623		-0.0910565		2.63698		NA		-0.426991		0.789152		2.88132		NA		NA
0.700341		0.394632		2.02602		2.1069		NA		0.228224		0.934036		2.88132		NA		NA
-0.502602		0.680503		1.08038		-5.18152		NA		0.355659		0.288749		1.00848		NA		NA
-0.802621		0.414318		0.455383		-5.18152		NA		-0.0254529		0.660827		0.781071		NA		NA
-0.625112		0.667002		0.541296		4.2141		NA		0.355659		0.677219		1.36179		NA		NA
-0.382459		-0.363309		0.697776		2.4246		NA		-0.0254529		0.761069		0.27086		NA		NA
-1.76343		-0.244776		2.52113		2.60559		NA		-0.207681		0.621837		2.00788		NA		NA
-0.853812		0.559126		2.52113		1.74624		NA		-0.484167		0.581116		0.5196		NA		NA
-0.853812		1.66583		1.76157		-0.013088		NA		0.0546917		0.250556		1.63014		NA		NA
0.53702		0.380052		2.33208		3.10345		NA		0.0546917		0.33153		1.63014		NA		NA
-0.31142		-0.401059		0.152711		-1.08985		NA		0.300092		1.04103		1.66757		NA		NA
0.401441		0.561997		1.62268		1.76784		NA		0.300092		-0.192351		0.699175		NA		NA
-0.0746386		0.351542		1.0333		2.76183		NA		-0.253962		-0.298752		0.830164		NA		NA
-0.689313		0.526412		1.44802		2.54276		NA		-0.0440191		1.85254		1.7624		NA		NA
-0.718813		0.00112328		0.888028		3.0316		NA		0.262195		0.226952		0.0193881		NA		NA
-0.836321		0.738878		1.07612		2.27097		NA		-0.112336		1.38626		0.76234		NA		NA
-0.287571		0.315863		1.51029		-0.0978935		NA		0.133834		-0.156413		0.0554062		NA		NA
-0.370113		1.89861		2.62642		0.985543		NA		-0.0266823		0.534625		2.45317		NA		NA
0.0286305		0.353263		0.358804		2.66255		NA		-0.432238		0.460931		1.75823		NA		NA
-0.415583		-0.498471		0.554267		2.75878		NA		-0.112336		1.36255		1.39639		NA		NA
2.65793		-0.106339		1.62025		1.77709		NA		0.00703663		0.962466		-0.288642		NA		NA
0.380171		0.913584		0.929018		4.52135		NA		0.0322337		0.73386		1.41901		NA		NA
-0.000508694		-0.933934		0.32594		6.3148		NA		-0.0895663		0.435463		1.3939		NA		NA
0.203373		0.359428		2.02863		4.52135		NA		0.304305		0.898768		1.03843		NA		NA
2.01928		1.47845		1.60902		NA		NA		0.376786		0.086647		1.22883		NA		NA
0.35372		1.47845		1.33549		NA		NA		-0.228169		0.700127		0.180786		NA		NA
-0.0763542		0.483938		0.908422		NA		NA		-0.0264788		0.41545		0.591928		NA		NA
0.303403		0.747591		1.29284		NA		NA		-0.378358		0.573156		0.00489994		NA		NA
-0.697818		-0.607983		0.231228		NA		NA		0.19642		0.348302		-0.317307		NA		NA
-0.177802		0.970251		1.19083		NA		NA		-0.231156		0.669507		1.29608		NA		NA
-0.368256		0.545305		1.66564		NA		NA		0.193756		1.10504		2.2312		NA		NA
-0.174169		0.588228		0.411189		NA		NA		0.0209735		0.431776		0.810093		NA		NA
-0.217782		0.987781		1.19157		NA		NA		-0.00965621		0.0938901		2.55294		NA		NA
-0.676485		0.353989		0.947132		NA		NA		0.292449		0.598637		-0.10929		NA		NA
-0.552599		0.388617		1.0575		NA		NA		0.12499		0.32733		2.55294		NA		NA
-0.321687		-0.207692		1.35005		NA		NA		0.12499		0.689927		-0.464855		NA		NA
0.521722		0.811314		1.3015		NA		NA		-0.190021		-0.267817		0.733884		NA		NA
-0.457489		0.282414		0.502335		NA		NA		-0.497354		1.15626		0.675283		NA		NA
-0.109873		0.672166		1.01836		NA		NA		0.256455		0.540416		1.6635		NA		NA
0.288688		0.217755		0.585629		NA		NA		-0.172434		1.15602		1.11773		NA		NA
1.14202		0.414312		1.85045		NA		NA		0.199315		0.711443		0.400901		NA		NA
0.293718		0.124034		1.33376		NA		NA		-0.0768704		0.376547		-0.896938		NA		NA
0.293718		0.693683		0.663363		NA		NA		-0.212648		2.50596		1.2035		NA		NA
0.689103		0.105188		3.97998		NA		NA		0.151342		2.68589		0.248376		NA		NA
-0.288682		0.0300447		4.06929		NA		NA		0.0420683		1.18538		-0.649857		NA		NA
0.0630096		1.10734		1.12787		NA		NA		0.207591		1.50177		0.672725		NA		NA
-0.0519363		1.10734		1.76922		NA		NA		0.0573699		0.267963		0.167693		NA		NA
1.07707		0.263604		0.189686		NA		NA		0.0578304		0.267963		1.8143		NA		NA
-0.876541		0.260916		1.03606		NA		NA		0.544129		0.826536		0.289134		NA		NA
0.641397		0.260916		2.86109		NA		NA		-0.0354318		0.486225		-0.12065		NA		NA
0.641397		0.773381		1.07021		NA		NA		0.20803		0.327866		0.885095		NA		NA
-0.651994		1.4954		2.86109		NA		NA		0.335454		0.840011		0.822437		NA		NA
-1.13273		-0.325773		1.77817		NA		NA		0.335454		0.401243		0.228739		NA		NA
-0.185146		1.4954		-0.444116		NA		NA		0.0559075		1.48875		0.352087		NA		NA
0.817527		0.873912		2.17937		NA		NA		0.299391		0.774356		1.55162		NA		NA
0.198934		-0.249845		-0.444116		NA		NA		-0.00394805		0.427569		0.621042		NA		NA
-0.465328		0.354067		1.5052		NA		NA		-0.0139665		0.247508		0.232365		NA		NA
0.0197443		0.700194		1.16704		NA		NA		0.223206		0.491875		0.483158		NA		NA
1.34038		0.371902		1.04295		NA		NA		0.0439964		0.504805		-2.68454		NA		NA
0.558428		1.78437		2.59726		NA		NA		0.415125		-0.902181		0.9159		NA		NA
3.51453		-0.787977		3.17843		NA		NA		0.163648		0.338628		1.41404		NA		NA
3.5722		0.370184		1.68968		NA		NA		0.00315519		0.581115		0.271925		NA		NA
1.90729		0.952929		3.17843		NA		NA		-0.0113119		1.52353		0.43335		NA		NA
1.14505		0.551057		1.07852		NA		NA		0.155796		0.637497		0.826047		NA		NA
0.217196		0.370204		0.855728		NA		NA		0.155796		3.08258		1.13372		NA		NA
0.0990419		0.457599		2.23317		NA		NA		-0.233314		-3.77188		0.45196		NA		NA
-0.129656		0.258222		1.49072		NA		NA		-0.00512646		1.12548		0.792879		NA		NA
-0.183168		0.210025		1.51868		NA		NA		-0.0661845		0.622813		1.25243		NA		NA
0.27334		-0.230905		1.68483		NA		NA		0.0548844		1.09888		-0.279541		NA		NA
0.0183632		0.817482		0.912997		NA		NA		-0.0278631		0.387743		1.06196		NA		NA
0.134727		0.473603		0.705944		NA		NA		-0.0278631		0.0381462		0.652892		NA		NA
-0.289694		0.179838		2.23305		NA		NA		-0.0222047		0.0255092		0.791229		NA		NA
-1.12684		-0.0939209		0.256565		NA		NA		-0.208113		0.512926		1.09477		NA		NA
0.941518		0.980435		1.13612		NA		NA		-0.2209		1.82985		0.488447		NA		NA
2.62649		0.350287		1.03814		NA		NA		-0.258255		0.0845673		1.11727		NA		NA
-0.520599		0.0973211		1.8626		NA		NA		0.0996805		0.612066		1.96902		NA		NA
-0.550502		-1.16318		1.26282		NA		NA		0.1793		0.366057		0.910362		NA		NA
-0.134338		-1.17934		0.622953		NA		NA		0.0613433		0.366057		0.845486		NA		NA
-0.817213		0.65242		3.33677		NA		NA		0.277807		0.610774		0.823791		NA		NA
0.0211878		0.530536		1.2826		NA		NA		0.544529		0.111549		0.407683		NA		NA
0.773843		0.375508		1.33959		NA		NA		-0.218042		-0.298852		0.263295		NA		NA
0.773843		0.633993		0.822383		NA		NA		0.544529		1.28506		0.315293		NA		NA
0.501145		0.375508		0.449778		NA		NA		0.292652		0.681466		0.788717		NA		NA
-0.717649		-0.17483		1.14332		NA		NA		0.427538		0.837534		0.772428		NA		NA
-0.0636031		0.378755		1.59075		NA		NA		0.209594		0.305606		0.429133		NA		NA
0.885452		0.301509		0.0765844		NA		NA		0.427538		0.264094		0.697953		NA		NA
0.563635		1.83866		0.577963		NA		NA		0.111081		-0.0803291		0.258961		NA		NA
-0.186246		-2.72408		2.16757		NA		NA		-0.111207		0.0285266		0.677082		NA		NA
-2.0513		0.0931033		1.82024		NA		NA		0.0116232		0.944147		0.441949		NA		NA
-0.674301		-0.269395		2.25374		NA		NA		0.0116232		0.479327		1.37707		NA		NA
0.0304357		-5.05698		1.58032		NA		NA		-0.465535		0.22815		0.739451		NA		NA
-0.290191		2.06118		0.9222		NA		NA		0.535708		0.673947		1.21717		NA		NA
0.0164544		-5.05698		1.37188		NA		NA		0.535708		0.171397		3.13577		NA		NA
-0.704723		1.11591		0.0567996		NA		NA		-0.148519		-0.0754793		1.28985		NA		NA
0.321233		1.11591		1.07269		NA		NA		-0.148519		-6.85706		0.708783		NA		NA
-0.0191661		0.30648		1.64332		NA		NA		-0.166096		0.389008		2.79591		NA		NA
0.297897		0.518632		1.74789		NA		NA		0.127119		1.34024		2.79591		NA		NA
0.218668		1.162		0.634356		NA		NA		-0.541744		1.34024		1.61171		NA		NA
0.516301		-0.0162504		1.23544		NA		NA		-0.276112		0.819498		1.62029		NA		NA
0.0743303		0.838445		0.490849		NA		NA		0.330834		-0.133204		0.645547		NA		NA
0.516301		0.779871		1.54461		NA		NA		0.330834		-0.133204		0.336117		NA		NA
-0.368827		1.32184		1.08735		NA		NA		0.174942		1.86533		1.95193		NA		NA
0.213081		0.779871		0.91317		NA		NA		0.243464		0.658779		1.52909		NA		NA
-1.72638		0.314551		1.69491		NA		NA		0.476447		-0.172394		1.95193		NA		NA
-0.361861		-0.10514		0.491894		NA		NA		0.0677785		0.611285		0.626673		NA		NA
0.263907		0.408968		0.73642		NA		NA		0.018656		0.722079		0.33		NA		NA
0.263907		0.935288		1.22336		NA		NA		-0.0949761		0.443344		1.806		NA		NA
0.175526		0.948813		1.06964		NA		NA		0.175305		0.643895		0.265092		NA		NA
-0.194976		0.697901		1.73775		NA		NA		0.102058		1.76565		1.18204		NA		NA
-0.194976		0.937533		0.174453		NA		NA		0.466434		0.420203		0.647237		NA		NA
1.37477		0.937533		1.62117		NA		NA		0.187763		1.81062		0.956931		NA		NA
-1.75049		0.995361		0.584477		NA		NA		-0.207999		1.7778		1.30803		NA		NA
0.952828		0.995361		0.838889		NA		NA		0.244903		0.345832		2.44214		NA		NA
-0.953225		0.77092		0.844926		NA		NA		0.0568519		0.478654		0.554858		NA		NA
-0.461177		1.76465		1.11338		NA		NA		0.443348		0.46395		2.44214		NA		NA
0.126645		1.76465		1.35972		NA		NA		0.13172		0.566551		0.684373		NA		NA
-0.411283		0.900536		2.39898		NA		NA		0.31707		0.217453		1.11646		NA		NA
0.786123		1.17198		0.645715		NA		NA		-0.0960781		0.509028		-1.02867		NA		NA
-0.354054		1.26773		0.809129		NA		NA		0.31707		1.03197		2.48573		NA		NA
0.278506		1.26773		-2.29558		NA		NA		0.206072		0.836556		2.63124		NA		NA
1.30129		0.0925328		1.17473		NA		NA		-0.0686589		0.644098		1.27321		NA		NA
0.3349		0.843089		1.17473		NA		NA		0.0498609		-0.430383		0.762461		NA		NA
0.240713		0.525342		0.259945		NA		NA		0.450554		0.102693		0.807941		NA		NA
0.509925		0.294854		1.48878		NA		NA		0.0329135		0.946609		1.35093		NA		NA
-0.40065		0.306822		0.973301		NA		NA		0.10034		0.408085		-0.000793398		NA		NA
0.0478809		0.306822		1.16798		NA		NA		-0.0536744		0.917503		1.10514		NA		NA
0.136677		0.441278		0.997316		NA		NA		0.144121		0.711115		0.691793		NA		NA
0.688014		1.20144		0.794654		NA		NA		-0.0337281		0.818006		2.51315		NA		NA
-0.603009		0.444327		0.673931		NA		NA		-0.107806		1.5284		0.339278		NA		NA
1.20949		0.91815		2.28577		NA		NA		-0.0656537		0.518243		0.399694		NA		NA
0.1637		0.268673		0.960999		NA		NA		-0.0710993		0.355014		0.506102		NA		NA
-0.586248		0.697901		1.52538		NA		NA		0.0397215		0.30883		0.893071		NA		NA
-0.449167		1.02547		1.16816		NA		NA		0.0460951		0.355014		0.979594		NA		NA
1.11078		1.02547		1.28771		NA		NA		-0.275462		0.750539		0.388515		NA		NA
-0.464434		0.900536		1.76936		NA		NA		0.234232		0.348593		0.592926		NA		NA
0.665559		0.843089		1.2205		NA		NA		0.00398044		0.614809		0.686608		NA		NA
-0.151121		0.91815		0.950496		NA		NA		0.371217		0.919113		0.820348		NA		NA
0.665559		0.23174		3.76644		NA		NA		0.00976011		1.72707		0.108098		NA		NA
0.349338		0.255153		3.75378		NA		NA		-4.25795		-0.00319674		0.606788		NA		NA
-0.228709		0.38927		2.28049		NA		NA		-4.25795		1.52566		0.82503		NA		NA
0.531579		-0.180869		1.21443		NA		NA		-0.368659		1.24252		-0.530322		NA		NA
-0.331374		1.69403		0.90829		NA		NA		-0.0978565		0.726393		1.11067		NA		NA
-0.130069		0.12191		0.913041		NA		NA		0.817086		0.938979		1.21745		NA		NA
0.809598		1.02441		1.98546		NA		NA		0.176194		0.938979		-0.944346		NA		NA
0.259751		0.739002		2.85514		NA		NA		0.0143603		0.330187		0.205869		NA		NA
0.484308		1.02441		1.4574		NA		NA		-0.050686		0.236378		0.112142		NA		NA
0.143371		0.334069		1.43471		NA		NA		0.0535203		0.842476		0.485237		NA		NA
0.250213		0.0680716		0.527807		NA		NA		0.0432102		0.660398		0.896495		NA		NA
-5.09776		-0.0372299		2.21818		NA		NA		-0.20441		1.81401		0.573371		NA		NA
-0.0544924		-0.822658		1.02492		NA		NA		-0.019761		0.283944		1.16737		NA		NA
-5.09776		1.03466		-0.847522		NA		NA		-0.319577		0.799933		1.30171		NA		NA
1.14883		0.88303		0.74477		NA		NA		0.316389		0.452266		0.604715		NA		NA
1.14883		2.60577		1.07238		NA		NA		0.187426		1.77105		0.886522		NA		NA
-0.399726		2.60577		0.388527		NA		NA		-0.0923416		0.599105		1.81083		NA		NA
0.06211		1.25207		1.06513		NA		NA		-0.0739474		0.00177156		1.34561		NA		NA
-0.193724		0.0712998		1.43392		NA		NA		0.190312		1.65939		0.331083		NA		NA
1.32032		0.724973		0.749653		NA		NA		-0.115409		0.446716		1.19529		NA		NA
0.998162		-0.143684		1.08048		NA		NA		0.153806		0.216893		0.47718		NA		NA
1.32032		1.4827		0.537148		NA		NA		-0.127268		0.805901		0.605925		NA		NA
-0.19543		0.280291		0.895351		NA		NA		-0.226619		0.805901		0.865743		NA		NA
-0.798026		0.646923		1.82661		NA		NA		-0.0552829		0.286517		0.338159		NA		NA
0.31441		-0.116433		1.99491		NA		NA		0.413508		0.696062		0.781938		NA		NA
-0.414498		0.259697		1.78163		NA		NA		-0.0896051		0.696062		0.467737		NA		NA
0.424092		0.39489		1.14659		NA		NA		0.519411		1.35519		1.57045		NA		NA
0.40463		1.38836		0.136763		NA		NA		0.519411		1.35519		0.308627		NA		NA
0.0705596		0.54984		2.76702		NA		NA		-0.0468386		0.641367		1.10435		NA		NA
0.718736		2.20081		1.10199		NA		NA		-0.014727		1.01169		1.10435		NA		NA
0.718736		2.20081		1.45877		NA		NA		-0.0276497		1.01169		0.505331		NA		NA
1.66934		1.42837		1.64423		NA		NA		0.148861		0.940161		0.204928		NA		NA
1.66934		1.42837		0.741785		NA		NA		0.340965		1.51768		0.685533		NA		NA
0.456543		-0.0256953		2.07954		NA		NA		0.15905		1.2413		-0.138376		NA		NA
2.44405		2.11269		0.626637		NA		NA		-0.121432		1.2413		1.11253		NA		NA
2.44405		1.47559		1.92064		NA		NA		-0.0929661		0.949534		0.567193		NA		NA
3.50657		1.47559		0.540899		NA		NA		0.00809586		0.468918		0.417372		NA		NA
3.50657		0.0698526		1.16526		NA		NA		-1.48038		0.936125		0.60271		NA		NA
0.926281		0.587149		0.687264		NA		NA		-0.357951		0.312561		0.832148		NA		NA
0.562539		0.482647		1.41377		NA		NA		-0.0250487		1.08625		0.860383		NA		NA
1.44961		0.740645		1.98928		NA		NA		-0.357951		1.08625		1.0419		NA		NA
1.44961		0.350514		2.41672		NA		NA		-0.0250487		0.873276		0.547595		NA		NA
0.0322818		0.195276		1.04396		NA		NA		0.142294		0.743745		0.30195		NA		NA
2.05964		0.227041		1.91751		NA		NA		-1.02307		-2.42217		0.563642		NA		NA
-0.0794325		-0.13022		1.01694		NA		NA		0.17599		-2.42217		0.453089		NA		NA
-0.0255142		0.437983		1.71965		NA		NA		0.22955		0.572238		0.398849		NA		NA
0.142479		0.23174		1.59761		NA		NA		-0.304532		-2.42217		2.19772		NA		NA
0.142479		0.736371		1.24815		NA		NA		-0.200409		0.556809		2.19772		NA		NA
0.013933		-0.0372299		1.10339		NA		NA		0.0388876		0.260636		1.02245		NA		NA
2.3088		0.334544		1.07721		NA		NA		0.121816		0.613537		0.913539		NA		NA
0.997938		1.03466		0.564639		NA		NA		0.0333565		0.286517		1.34901		NA		NA
0.997938		0.88303		2.87942		NA		NA		0.0614067		0.907547		1.27667		NA		NA
1.76951		0.0686267		4.09442		NA		NA		-0.212974		0.907547		0.184172		NA		NA
0.997938		1.2571		4.09442		NA		NA		0.43929		0.940161		1.28098		NA		NA
-0.326207		0.646923		1.66482		NA		NA		-0.130492		0.468918		0.965735		NA		NA
0.692622		-1.79672		2.81879		NA		NA		-0.45862		0.260636		0.453267		NA		NA
-0.127797		0.478663		0.26062		NA		NA		-0.282399		0.679581		1.70514		NA		NA
0.0705596		-0.541436		0.259404		NA		NA		-0.293379		0.652326		0.421547		NA		NA
1.29756		0.741861		0.688356		NA		NA		-0.407208		1.01169		1.09011		NA		NA
1.29756		0.195276		1.84822		NA		NA		0.00970078		0.350993		0.50289		NA		NA
0.926281		-0.0215612		2.18643		NA		NA		2.54128		0.568284		1.31976		NA		NA
2.05964		0.227041		1.60158		NA		NA		0.129281		0.452786		0.323475		NA		NA
-1.07904		1.01207		1.07479		NA		NA		0.0984457		0.443369		1.72439		NA		NA
0.692622		0.505315		0.747779		NA		NA		0.0984457		-0.144964		0.900811		NA		NA
-0.370639		0.310469		1.42402		NA		NA		-0.0142334		0.713828		1.00328		NA		NA
0.297161		0.310469		0.977234		NA		NA		0.143217		-0.113631		0.532356		NA		NA
-0.10028		0.540907		0.976196		NA		NA		0.00496178		0.324766		0.374177		NA		NA
-0.367605		0.842887		0.738147		NA		NA		-0.158363		1.37026		-0.874965		NA		NA
1.34109		-1.61615		2.24289		NA		NA		0.213072		0.816391		1.18844		NA		NA
0.143342		0.6094		2.23273		NA		NA		-0.0647981		0.833859		-0.20341		NA		NA
-0.900013		2.266		1.39895		NA		NA		-0.0337831		0.997352		0.498842		NA		NA
0.143342		2.266		2.26976		NA		NA		0.393866		0.997352		0.3339		NA		NA
[truncated: 864 more rows]

## Sheet: FIG 4B
Figure 4B (barplot)
sample	DIA	hybrid-DIA		ug	DIA (average)	hybrid-DIA (average)	DIA (stdev)	hybrid-DIA (Stdev)
30ug_01	3238	3272		2.5	1495.25	1420.5	125.832	67.5302
30ug_02	3206	3222		5	2060	1950.25	119.702	51.0384
30ug_03	3276	3168		10	2647.25	2784	132.781	26.2679
30ug_04	3109	3225		20	3270.5	2979	72.62	22.6421
20ug_01	3279	3009		30	3207.25	3221.75	71.4767	42.5235
20ug_02	3166	2954
20ug_03	3308	2976
20ug_04	3329	2977
10ug_01	2738	2805
10ug_02	2451	2773
10ug_03	2683	2806
10ug_04	2717	2752
5ug_01	2213	1900
5ug_02	1922	1955
5ug_03	2067	1927
5ug_04	2038	2019
2-5ug_01	1654	1322
2-5ug_02	1533	1438
2-5ug_03	1369	1447
2-5ug_04	1425	1475

## Sheet: FIG 4E
Figure 4E-F
Experiment	Phos-sites		Figure 4E			Figure 4F
hybrid-DIA_100_01	5720		experiment	phospho-sites	stdev	experiment	Targets/min	% loss
hybrid-DIA_100_02	5930		100 targets	5825	148.492	100 targets	3.22581	10.4879
hybrid-DIA_75_01	5854		75 targets	6009	219.203	75 targets	2.41935	7.66039
hybrid-DIA_75_02	6164		50 targets	6240.5	40.3051	50 targets	1.6129	4.10296
hybrid-DIA_50_01	6269		Std. DIA	6507.5	23.3345	Std. DIA	0	0
hybrid-DIA_50_02	6212					predicted	7.75898	25
StdDIA_01	6524
StdDIA_02	6491

## Sheet: FIG 5A
Figure 5A
		SureQuant																				hybrid-DIA
Site	Median	30ug_01	30ug_02	30ug_03	30ug_04	20ug_01	20ug_02	20ug_03	20ug_04	10ug_01	10ug_02	10ug_03	10ug_04	5ug_01	5ug_02	5ug_03	5ug_04	2.5ug_01	2.5ug_02	2.5ug_03	2.5ug_04	30ug_01	30ug_02	30ug_03	30ug_04	20ug_01	20ug_02	20ug_03	20ug_04	10ug_01	10ug_02	10ug_03	10ug_04	5ug_01	5ug_02	5ug_03	5ug_04	2.5ug_01	2.5ug_02	2.5ug_03	2.5ug_04
LMNA:S22	24.1279	0.814347	1.12048	1.19466	1.89165	0.246412	0.262266	0.412809	1.68801	-0.035079	0.0967225	0.170837	0.290761	-1.05016	-0.856541	-0.718548	-0.621083	-1.27244	-1.32207	-1.26053	-1.05251	1.40078	1.17938	1.42614	1.26043	0.662556	0.555874	0.637224	0.388358	0.368291	0.327882	0.394601	0.262092	-0.926057	-0.858502	-0.920787	-0.811735	-1.38866	-1.32028	-1.30148	-1.33611
HSPB1:S82	22.203	0.880383	1.34577	1.23506	1.89335	0.233526	0.205359	0.430783	1.45383	NaN	0.00393084	0.0545668	0.0208827	-1.02942	-0.771612	-0.802779	-0.587458	-1.22691	-1.20265	-1.18113	-0.955481	NaN	NaN	NaN	NaN	NaN	NaN	NaN	NaN	NaN	NaN	NaN	NaN	NaN	NaN	NaN	NaN	NaN	NaN	NaN	NaN
AKT1S1:T246	21.7742	0.909995	1.50246	1.43456	1.76482	0.575824	0.260816	0.576128	0.910903	-0.222964	0.456875	0.189822	-0.0933846	-1.05394	-0.864282	-0.763451	-0.746112	-1.27513	-1.27404	-1.22044	-1.06846	1.46134	1.28618	1.34512	1.31742	0.562919	0.626312	0.685989	0.418508	0.374003	0.212249	0.228846	0.238064	-0.939212	-0.798805	-0.901349	-0.828134	-1.37033	-1.29491	-1.32138	-1.30282
GSK3A:S21	20.8698	0.94946	1.43299	1.4484	2.2263	0.336589	0.494951	0.420756	1.17957	-0.520255	-0.408263	-0.310233	-0.0927386	-0.981299	-0.799307	-0.771485	-0.707047	-1.06896	-1.00794	-0.971506	-0.849987	1.51394	1.43822	1.58796	1.59813	0.697831	0.568747	0.738139	0.595592	-0.27584	-0.266631	-0.28058	-0.195635	-0.851886	-0.83643	-0.86585	-0.785237	-1.1145	-1.07636	-1.10421	-1.0854
AKT1S1:S183	20.683	NaN	1.03404	0.659796	3.47229	-0.458545	-0.175972	NaN	0.132672	0.28337	-0.160387	-0.630382	-0.107456	-0.656681	-0.41764	-0.711704	0.155903	-0.71066	-0.663733	-0.658292	-0.386614	1.27343	1.71771	1.11941	NaN	0.573131	0.518266	NaN	0.726551	0.564708	0.389142	0.43046	0.807539	-1.02732	-0.909319	-0.78494	-0.508688	-1.2803	-1.17886	-1.24192	-1.18899
RAF1:S259	20.179	-0.137936	0.535167	1.06227	2.48879	-0.173231	-0.129059	-0.158168	2.44643	-0.432916	-0.563055	-0.0346248	0.553922	-0.938545	-0.596764	-0.530927	-0.124746	-0.998999	-0.978159	-0.946685	-0.342755	1.47361	1.44228	1.168	1.44133	0.614078	0.47335	0.503778	0.370251	0.100914	0.125583	-0.0824255	0.26981	-1.0778	-1.01209	-1.00463	-0.782121	NaN	-1.32571	-1.39629	-1.30192
CTNNB1:S552	19.7331	1.14111	1.56847	1.17931	1.72074	0.141661	1.18425	0.306018	1.19633	-0.404479	-0.203606	-0.0533066	0.00375501	-0.98286	-0.872979	-0.843048	-0.707077	-1.15945	-1.10795	-1.07093	-1.03596	0.753133	0.700418	0.59755	0.738811	NaN	NaN	0.0508488	NaN	NaN	NaN	NaN	NaN	NaN	NaN	NaN	NaN	NaN	-1.3908	-1.44996	NaN
PXN:Y118	19.5833	0.97692	1.17114	1.06058	1.86246	0.0672133	0.122436	0.278618	1.71805	-0.321377	0.153603	0.107249	0.029421	-1.1115	NaN	-0.738476	-0.616902	-1.28532	-1.27511	-1.2324	-0.966594	1.49604	1.27108	1.30207	1.3586	0.62307	0.486938	0.528802	0.399445	0.453742	0.365116	0.253601	0.259067	-0.9362	-0.864135	-0.910664	-0.816129	-1.36813	-1.26322	-1.3465	-1.29258
ACLY:S455	19.2111	0.939026	1.41911	1.11863	2.1042	0.0648534	-0.0614741	0.393871	1.58842	-0.22472	0.102893	0.179644	-0.0421027	-1.02934	-0.681342	-0.716752	-0.610863	-1.23872	-1.19828	-1.20052	-0.906545	1.43021	1.33587	1.32974	1.37966	0.576428	0.575737	0.637838	0.328155	0.391233	0.285671	0.199927	0.280386	-0.930267	-0.896229	-0.905532	-0.777852	-1.37626	-1.2738	-1.29902	-1.29189
TBC1D4:T642	18.8929	0.765354	1.09734	0.753646	1.78267	-0.0205036	0.166802	0.142152	2.01331	0.459882	0.221294	0.591704	0.187032	-1.06693	-0.883771	-0.622896	-0.758037	-1.23077	-1.14879	-1.21402	-1.23546	NaN	NaN	NaN	NaN	NaN	NaN	NaN	NaN	NaN	NaN	NaN	NaN	NaN	NaN	NaN	NaN	NaN	NaN	NaN	NaN
TBC1D4:S588	18.8825	0.395452	0.991614	1.34198	1.47737	0.665239	0.775628	0.276918	1.46949	-0.327582	0.329516	0.115529	NaN	NaN	-0.946088	-0.855132	-0.757619	-1.29317	-1.35256	-1.20386	-1.10273	1.42712	1.32554	1.34923	1.33884	0.46393	0.427387	0.55164	0.373833	0.555393	0.423538	0.311969	0.262216	-0.974003	-0.846087	-0.896029	-0.827675	-1.39408	-1.25618	-1.32168	-1.2949
IRS1:S1101	18.7038	0.890797	1.15816	1.12104	2.50166	0.17656	0.304295	0.26191	1.41991	-0.41103	-0.216183	-0.28283	0.276733	-0.976227	-0.744512	-0.835705	-0.504506	-1.12373	-1.04762	-1.05815	-0.910572	1.57491	1.63241	1.87157	1.35516	0.620872	0.333297	0.763961	0.37964	-0.355499	-0.413517	-0.223108	-0.15932	-0.867868	-0.774002	-0.842274	-0.791404	-1.12377	-0.933505	-1.03442	-1.01313
TP53:S315	18.6101	1.10313	1.49169	1.53273	1.80223	0.500353	0.468158	0.711214	0.927637	-0.3223	-0.144635	-0.0982535	-0.057971	-0.995654	-0.841751	-0.780098	-0.859744	-1.19789	-1.13058	-1.09814	-1.01013	1.62858	1.32921	1.50113	1.37289	0.708336	0.689588	0.690834	0.458723	0.000506362	-0.083019	0.0146367	-0.0404138	-0.877555	-0.875971	-0.87291	-0.85321	-1.23966	-1.18486	-1.18403	-1.1828
TSC2:T1462	18.5227	1.0599	1.62586	1.34541	NaN	0.262544	0.381832	0.330111	1.88368	-0.198293	0.270309	0.281668	0.461482	-0.975156	-0.809813	-0.709627	-0.41608	-1.31502	-1.32383	-1.2496	-0.905384	1.52578	1.36193	1.53515	1.30672	0.545789	0.399441	0.509605	0.357334	0.41509	0.277072	0.235934	0.159357	-0.955314	-0.911775	-0.943035	-0.805833	-1.15868	-1.28345	-1.2961	-1.27502
SIRT1:S27	18.4636	1.09748	1.51889	1.7671	1.40073	0.414651	0.371455	0.664022	0.961848	-0.283684	0.123747	0.194188	-0.128227	-1.02838	-0.808534	-0.752144	-0.7398	-1.32447	-1.2412	-1.20838	-0.999297	2.01451	1.30894	1.50394	1.3273	0.793124	0.552581	0.40331	0.249084	0.0826418	-0.0617101	-0.0958733	-0.147573	-0.877294	-0.850941	-0.877502	-0.830915	-1.15535	-1.09631	-1.12064	-1.12133
PRKAB1:S108	18.3913	NaN	NaN	1.37156	2.36842	0.155389	NaN	NaN	NaN	-0.142603	NaN	0.0665964	NaN	-0.696406	-0.659423	-0.521818	NaN	-0.732498	-0.624137	-0.585072	NaN	1.22073	1.44025	1.38124	1.83197	0.61124	0.535435	0.612984	0.815989	-0.155794	-0.141854	-0.200158	0.126025	-0.929783	-0.908557	-0.908797	-0.703006	-1.20014	-1.12151	-1.18176	-1.12451
RPS6KA1:T359	18.281	-0.0809101	0.236326	0.296811	2.13696	-0.396826	-0.241317	-0.208671	2.49359	-0.281217	0.152658	0.0754961	1.30702	-0.947058	-0.688514	-0.713755	0.545623	-1.10725	-1.11848	-1.09606	-0.364424	1.02653	1.0933	1.17937	1.25422	0.233073	0.0322064	0.359748	0.279269	0.83193	0.788316	0.440895	0.798092	-1.14209	-1.03884	-0.9776	-0.750643	NaN	-1.46035	-1.48587	-1.46154
PTK2:Y576	18.0717	1.05163	1.28723	1.28898	1.8489	0.269184	0.332122	0.342278	1.5797	-0.281831	0.0539665	0.124396	0.0885321	-1.00833	-0.790639	-0.777981	-0.747079	-1.24003	-1.19971	-1.16918	-1.05214	1.47251	1.41965	1.33125	1.36033	0.645617	0.515444	0.599953	0.308751	0.338154	0.222579	0.272698	0.183433	-0.957465	-0.855917	-0.88711	-0.779109	-1.34573	-1.25487	-1.30952	-1.28065
GYS1:S641/S645	17.7443	1.10502	1.69392	2.01345	1.26384	0.427256	0.58497	0.651295	0.659295	-0.828906	-0.420553	-0.359023	-0.690618	-0.940075	-0.738238	-0.713829	-0.99225	NaN	-0.869987	-0.817706	-1.02787	1.30337	1.74371	1.67877	1.75804	0.260288	0.143098	0.894571	0.468101	-0.559442	-0.33832	-0.542867	0.0928945	-1.03363	-1.11381	-0.96567	-0.386518	-0.465034	-1.04299	-1.0561	-0.838471
LCK:Y394	17.6879	1.05225	1.35792	1.34134	1.89942	0.236373	0.297067	0.391542	1.3935	-0.322934	0.0998818	0.173691	0.015937	-1.07977	-0.827466	-0.778375	-0.662122	-1.27433	-1.21877	-1.21914	-0.876007	1.30072	1.0783	NaN	1.33149	0.38373	0.293164	0.326963	0.0707428	-0.00100266	-0.0826714	NaN	-0.188997	-1.41173	-1.24648	NaN	NaN	-1.85423	NaN	NaN	NaN
GRB10:S476	17.5566	-0.224	0.373496	-0.0535739	1.83832	-0.427622	NaN	-0.314923	2.15009	-0.164821	-0.425067	NaN	1.36447	-0.779548	NaN	-0.623366	NaN	-0.888945	-0.948077	-0.876431	NaN	0.204899	1.30415	0.529892	1.8112	0.438634	0.28603	0.618026	0.144637	0.695433	0.360907	0.0970884	1.42074	-1.10465	-1.06936	-0.946445	-0.66793	NaN	-1.37816	-1.41909	-1.326
JUN:S63	17.4774	NaN	0.415108	0.401292	2.09739	-0.279235	NaN	0.343907	2.137	-0.291892	0.0903026	0.0494328	0.89913	-1.19244	-0.675143	-0.600261	-0.256254	-1.1408	-0.990892	-1.00665	NaN	3.32626	0.412446	0.457747	0.47138	0.00746175	1.7088	0.0950925	0.0101434	-0.0969067	-0.263275	-0.303875	-0.113557	-0.66747	-0.522473	-0.655645	-0.587872	-0.670364	-0.899285	-0.922568	-0.786034
BRAF:S446	17.3818	NaN	NaN	NaN	NaN	NaN	NaN	NaN	NaN	NaN	NaN	NaN	NaN	NaN	NaN	NaN	NaN	NaN	NaN	NaN	NaN	2.01792	NaN	NaN	NaN	1.4023	NaN	0.803966	NaN	NaN	0.494173	0.322797	NaN	-0.681936	-0.574479	-0.598732	-0.355375	NaN	-0.860659	-1.03896	-0.931009
GAB1:S304	17.259	NaN	NaN	NaN	0.231416	NaN	NaN	NaN	0.864003	NaN	NaN	NaN	NaN	NaN	NaN	-1.09542	NaN	NaN	NaN	NaN	NaN	-0.307085	-1.23926	1.89268	NaN	-0.366239	1.10097	NaN	1.31023	-0.0443556	-0.251689	-0.345776	NaN	NaN	-0.943708	NaN	-0.805766	NaN	NaN	NaN	NaN
MTOR:S2448_1	17.2533	NaN	NaN	NaN	NaN	NaN	NaN	NaN	NaN	NaN	NaN	NaN	NaN	NaN	NaN	NaN	NaN	NaN	NaN	NaN	NaN	1.11537	1.54703	1.60685	NaN	0.552119	0.32422	0.714608	0.843804	0.236226	0.1131	0.240758	0.374114	-0.934635	-0.951584	-1.18309	-0.596052	NaN	-1.28793	-1.31626	-1.39864
IRS1:S636_1	17.2005	-0.461293	-0.504973	-0.334179	1.15486	-0.616942	-0.588953	-0.573904	1.58331	-0.55773	-0.356558	-0.225066	2.34668	-0.576423	-0.932935	-0.449175	1.85455	-1.25036	0.226706	0.262388	NaN	1.1944	1.53419	1.05905	0.886744	0.959796	-0.0675206	0.56702	0.102861	0.345573	0.461362	-0.0215979	0.323165	-1.32519	-1.03612	-1.2011	-0.642446	NaN	-1.54478	NaN	-1.59541
BCAR1:Y249	17.1144	0.269355	0.754261	0.646071	2.17349	-0.285246	-0.0132803	0.0582963	2.26826	0.0411672	0.257395	0.24898	0.752812	-1.04929	-0.673754	-0.764335	-0.354252	-1.24604	-1.23132	-1.27343	-0.579139	0.954537	1.00753	1.39565	1.35587	0.221016	0.179932	0.422035	0.500242	0.725082	0.641	0.329979	0.627862	-1.13039	-1.0029	-1.05911	-0.915263	NaN	-1.45255	-1.57887	-1.22167
STAT1:Y701	17.0044	NaN	NaN	NaN	NaN	NaN	NaN	NaN	NaN	NaN	NaN	NaN	NaN	NaN	NaN	NaN	NaN	NaN	NaN	NaN	NaN	0.205024	0.5058	0.888138	1.70566	NaN	0.879413	0.593132	1.46553	-0.462104	-0.151876	-0.920624	-0.0360862	-0.852723	-1.08739	NaN	NaN	NaN	-1.3185	-1.41339	NaN
SIRT1:S47	16.9503	0.0262171	1.2543	1.2953	2.0264	0.173253	0.197743	0.469677	1.8996	-0.287085	-0.0915539	0.324057	0.233003	-1.06709	-0.751355	-0.680985	-0.580418	-1.17087	-1.21083	-1.15678	-0.902581	1.35519	1.24348	1.43624	1.47242	0.59403	0.558906	0.383488	0.467207	0.327078	0.355398	0.221384	0.309275	-0.877744	-0.859492	-0.912006	-0.76601	-1.32304	-1.3131	-1.37996	-1.29275
CHEK1:S280	16.9489	1.04299	1.35373	1.35859	1.89635	0.3091	0.449896	0.45137	1.41314	-0.200888	-0.114515	-0.0152695	-0.0246195	-1.02657	-0.778103	-0.749401	-0.796731	-1.19423	-1.17333	-1.13838	-1.06313	1.42576	1.23819	1.43665	1.42871	0.646968	0.598238	0.646117	0.495002	0.0427895	-0.0507748	0.637152	0.0169613	-0.922648	-0.85335	-0.908794	-0.811988	-1.26692	-1.28531	-1.24017	-1.27258
AKT1:S129	16.9429	0.267721	0.0354744	0.144333	0.329898	-0.0833389	3.7323	0.0771189	0.139368	0.525335	0.37675	-0.0506647	-0.787976	0.215909	-0.68613	-0.684385	-0.698441	-0.867633	-0.87613	-0.251286	-0.858219	-0.202183	-0.443994	1.77808	1.60481	-0.615142	-0.827197	-0.55583	0.0669848	NaN	NaN	-0.805538	NaN	NaN	NaN	NaN	NaN	NaN	NaN	NaN	NaN
LRP6:S1490	16.9311	NaN	1.1381	0.798549	1.86366	0.624917	0.595789	0.340946	NaN	-0.292347	-0.00586739	-0.0152576	0.865553	-1.39409	NaN	-0.877681	0.169811	-1.53798	NaN	-1.45594	-0.818169	1.32113	1.19532	1.16133	1.49027	0.668743	0.276338	0.696201	0.453421	0.709803	0.464929	0.132503	0.286029	-1.03248	-0.967397	-0.924478	-0.679022	-1.37899	-1.2789	-1.32759	-1.26715
STAT1:S727	16.8264	NaN	NaN	NaN	NaN	NaN	NaN	NaN	NaN	1.15072	NaN	NaN	NaN	NaN	NaN	NaN	NaN	-0.658344	-0.492373	NaN	NaN	0.810915	1.15709	0.975606	1.35839	0.546803	0.472943	0.541915	0.500992	0.685905	0.598068	0.526922	0.923059	-1.14483	-0.921627	-0.887229	-0.510219	-1.51324	-1.3128	-1.49428	-1.31439
HSPB1:S15	16.7792	NaN	1.54503	0.253399	0.68315	0.840894	0.684555	0.607904	1.9464	0.229117	NaN	-1.18026	0.121068	-0.927698	-1.41242	0.0649174	-0.31615	-1.19134	-1.04719	NaN	-0.901378	1.19137	1.6872	0.994899	0.890362	0.675461	0.624029	0.514312	0.0938447	0.340298	0.687873	0.649366	0.463416	-1.10347	-0.893235	-0.762238	-0.486962	-1.42096	-1.2605	-1.48467	-1.4004
PAK1:S144	16.7508	0.952638	1.06394	1.01032	1.99911	0.122027	0.160561	0.185857	1.84737	-0.130415	0.210361	0.254324	0.230152	-0.948215	-0.795984	-0.753104	-0.605357	-1.27877	-1.24178	-1.25698	-1.02606	1.41064	1.30715	1.21411	1.17225	0.594862	0.430145	0.452075	0.256963	0.713421	0.504779	0.420449	0.483133	-0.999655	-0.84736	-0.878884	-0.84872	-1.36374	-1.2651	-1.36407	-1.39245
CHEK1:S296	16.7312	1.8129	1.28835	1.20017	1.725	0.740199	0.282536	-0.08489	1.51944	-0.493645	-0.716436	-0.705987	-0.212409	-0.729119	-0.693577	-0.456523	-0.760948	-0.777221	-1.09348	-1.13743	-0.706926	0.654845	1.37537	1.47634	1.5182	0.336547	0.437099	1.04626	0.438591	-0.2139	-0.151521	-0.563615	NaN	-0.773764	-1.00175	-0.841694	-0.919124	NaN	-1.62298	-1.19491	NaN
PRKAB1:S182	16.7275	1.93833	-0.340135	NaN	NaN	-0.498899	0.53327	-0.77022	NaN	0.598957	NaN	0.365324	2.1587	-0.808691	-0.459083	-0.36534	NaN	-0.80602	-0.824222	-0.721972	NaN	1.40402	1.45069	1.4507	1.61552	0.559866	0.597796	0.551458	0.705957	-0.0659401	-0.132975	-0.0273788	0.116322	-0.928037	-0.932037	-0.901537	-0.728079	-1.213	-1.14971	-1.2794	-1.09423
RAF1:S289	16.5342	0.421132	0.564157	1.14974	2.49231	-0.120587	0.45197	0.0729852	1.95511	-0.636001	-0.462278	-0.320953	0.331414	-0.931223	-0.829101	-0.751895	-0.588885	-0.994108	-0.977528	NaN	-0.826258	NaN	NaN	NaN	NaN	NaN	NaN	NaN	NaN	NaN	NaN	NaN	NaN	NaN	NaN	NaN	NaN	NaN	NaN	NaN	NaN
PLCG2:Y759	16.3926	NaN	NaN	NaN	NaN	NaN	NaN	NaN	NaN	NaN	NaN	NaN	NaN	NaN	NaN	NaN	NaN	NaN	NaN	NaN	NaN	0.610869	1.41885	1.45915	0.825114	1.12412	0.188706	NaN	-0.199932	-0.554041	-0.557528	-0.599587	0.650475	-2.03384	-0.512932	-0.978094	-0.841339	NaN	NaN	NaN	NaN
PPP1CA:T320	16.2951	0.37732	0.448555	0.345447	1.38852	-0.0478531	-0.293662	-0.191125	2.15035	0.447097	0.435665	0.851072	1.49022	-0.967947	-0.788699	-0.742069	-0.00882723	-1.41321	-1.41614	-1.40747	-0.657259	0.00342459	NaN	2.23358	NaN	NaN	NaN	NaN	NaN	NaN	NaN	NaN	NaN	-0.435101	NaN	NaN	-0.363942	NaN	-0.479068	-0.485855	-0.473042
MDM2:S166	16.1928	1.26643	1.26757	1.17879	1.85546	0.0737673	0.158525	0.395585	1.58951	-0.715959	-0.0882603	0.0158153	-0.304864	-1.18484	-0.848171	-0.658498	-0.801419	NaN	-1.15496	-1.08118	-0.963302	1.51757	1.39183	1.47772	1.66265	0.612275	0.505578	0.540155	0.501117	0.0282819	0.0441185	-0.0535289	-0.0296591	-0.955867	-0.880837	-0.964331	-0.860906	-1.17668	-1.32496	-0.841901	-1.19262
MTOR:S2448_2	16.1829	NaN	NaN	NaN	1.24287	NaN	NaN	NaN	0.374239	NaN	NaN	NaN	NaN	NaN	NaN	-0.746513	NaN	-0.870597	NaN	NaN	NaN	1.27378	1.03205	1.6831	1.58442	0.677453	-0.299029	0.773787	0.840072	0.140002	0.167003	0.126454	0.300257	-0.92538	-0.95581	-0.783887	-0.718832	-1.27685	-1.24111	-1.29071	-1.10678
PFKFB2:S483	16.1793	0.561423	1.22806	1.12809	1.81904	-0.167819	0.0950459	0.189071	2.159	-0.72888	-0.114012	-0.00631471	0.724406	-1.00973	-0.758457	-0.678175	-0.141897	-1.21149	-1.17952	-1.09201	-0.815823	NaN	NaN	1.362	1.52588	0.178877	0.389856	0.557896	0.548147	0.966548	0.598821	NaN	0.437892	-1.18735	-0.974459	-0.83162	-0.79836	NaN	-1.39493	NaN	-1.37921
CAV1:Y14	16.0741	0.00472443	0.200848	0.136267	2.69914	-0.332888	-0.43846	-0.166067	2.3039	-0.253595	-0.0750064	-0.0250713	1.10166	-0.852239	-0.618269	-0.663233	0.339158	-0.997112	-0.985933	-0.966333	-0.411488	1.13205	1.14259	1.39424	1.45414	0.588244	0.240956	NaN	0.302055	0.589074	0.441975	0.21072	NaN	-1.01286	-0.897855	-0.977872	-0.794181	NaN	-1.20714	-1.3153	-1.29084
BCAR1:Y410	16.0647	0.479193	0.733541	1.02984	2.13334	-0.128276	-0.267302	0.0265103	2.16448	-0.345379	0.00282797	0.0191499	-0.159185	-1.04664	-0.627365	-0.643942	NaN	-1.18879	-1.13837	-1.04364	NaN	1.12202	1.06264	NaN	1.56928	0.247624	0.19476	NaN	NaN	0.298238	0.233222	0.0613874	NaN	NaN	-1.01948	NaN	-0.966112	NaN	-1.39337	NaN	-1.4102
CYLD:S418	15.9976	0.900258	0.154222	0.211494	1.92722	-0.405158	1.33896	-0.225752	2.13229	0.513699	-0.402452	-0.0805755	0.045009	-0.767037	-0.00301811	-0.754888	-1.16556	-1.08035	-1.1746	-1.16375	NaN	0.740264	-0.0454617	-0.755866	-0.0572103	1.05293	-0.560864	-0.721427	-1.40517	0.686495	-0.577909	-0.798895	0.107301	2.1248	0.000157551	-1.61835	0.32496	NaN	NaN	1.50423	NaN
CAMK2G:T287	15.7023	0.95151	1.25591	1.15501	1.5757	0.243398	0.208978	0.363653	1.55009	-0.0744357	0.272502	0.338697	-0.176423	-1.14741	-0.854792	-0.850982	-0.779936	NaN	-1.44243	-1.40632	-1.18272	1.43551	1.06826	1.36691	1.30992	0.537999	0.516119	0.505323	0.279588	0.629934	0.487148	0.528643	0.270526	-0.967531	-0.898117	-0.920856	-0.851224	-1.37552	-1.29455	-1.29151	-1.33659
CTNNB1:S45	15.606	NaN	0.348687	-0.0481095	2.30999	-0.806932	NaN	0.144365	2.15889	-0.186055	-0.379874	-0.406001	-0.461846	-0.825768	-0.688274	-0.639649	0.429678	-0.949104	NaN	NaN	NaN	0.871422	1.44963	1.1293	1.7359	0.0162816	0.721749	0.715991	0.13649	-0.70125	-0.0286772	-0.156295	0.339731	NaN	-1.20297	-1.05276	-0.108362	NaN	-1.12826	-1.90628	-0.831634
GSK3B:S9_1	15.4669	0.313985	0.645012	NaN	2.80432	-0.215026	-0.197634	0.212967	1.94419	-0.304991	-0.233127	-0.140049	0.825198	-0.959379	-0.795152	-0.572041	-0.0116571	-0.953254	-0.943675	-1.00623	-0.413455	NaN	NaN	NaN	NaN	NaN	NaN	NaN	NaN	NaN	NaN	NaN	NaN	NaN	NaN	NaN	NaN	NaN	NaN	NaN	NaN
ACACA:S80	15.1263	0.993488	1.26748	1.0709	2.07773	0.239382	0.168942	0.35998	1.40988	-0.055227	-0.136352	0.28083	0.414771	-0.969592	-0.729932	-0.710002	-1.0063	-1.20661	-1.21313	-1.08112	-1.17512	1.01426	1.49451	1.38751	1.10586	0.329915	0.300413	-0.264581	-0.0331101	NaN	0.0560595	NaN	-0.508086	NaN	-1.16472	NaN	NaN	NaN	-1.32826	-0.992752	-1.39704
IRS1:S341_1	15.1021	1.46581	0.972502	1.07346	-0.678104	1.28656	1.52666	0.237609	0.0454007	-0.804929	-0.603919	-0.802675	NaN	-0.919873	-0.736018	-0.834648	NaN	-1.22784	NaN	NaN	NaN	0.318302	0.667398	0.0636266	0.679221	NaN	NaN	NaN	NaN	NaN	NaN	NaN	-1.72855	NaN	NaN	NaN	NaN	NaN	NaN	NaN	NaN
MEF2A:S408	15.0927	0.722743	1.1364	1.10632	1.75478	0.182261	0.16299	0.21225	1.7898	0.0682198	0.43862	0.439996	0.186426	-0.985073	-0.76689	-0.770308	-0.518811	-1.39653	-1.38593	-1.31434	-1.06293	-0.283274	2.03146	-0.322892	NaN	NaN	NaN	NaN	NaN	-0.409903	NaN	-0.457017	NaN	NaN	NaN	NaN	-0.558374	NaN	NaN	NaN	NaN
FOXO3:S294	15.0918	0.994524	1.24456	1.34516	1.67104	0.383817	0.315956	0.352914	1.53758	-0.0532738	0.239612	0.224548	0.0094914	-0.927662	-0.740297	-0.781932	-0.737752	-1.28397	-1.28725	-1.27526	-1.23181	1.48899	1.32188	1.41334	1.35433	0.521075	0.570317	0.40432	0.529879	0.244768	0.365535	0.295243	0.210872	-0.932909	-0.813751	-0.889279	-0.921084	-1.29481	-1.30437	-1.27779	-1.28656
PRKAA1:S486	15.0286	1.01066	0.983675	1.38517	1.00435	0.563458	0.684781	NaN	0.273328	-0.43879	0.300557	NaN	-0.969067	-1.31266	NaN	-0.772424	NaN	-1.37198	-1.34105	NaN	NaN	1.43833	0.954397	0.66309	0.415113	-0.584318	-1.61647	0.86556	0.405117	NaN	NaN	-0.424933	NaN	NaN	-0.811422	NaN	NaN	NaN	NaN	-1.30446	NaN
MAPK8:T183	14.9598	1.1476	NaN	NaN	NaN	NaN	-0.463034	NaN	NaN	NaN	-0.684562	NaN	NaN	NaN	NaN	NaN	NaN	NaN	NaN	NaN	NaN	NaN	1.67381	NaN	0.546717	NaN	-0.611254	-0.544622	-1.10785	NaN	NaN	0.0431969	NaN	NaN	NaN	NaN	NaN	NaN	NaN	NaN	NaN
MAP2K4:S257	14.9594	NaN	NaN	NaN	NaN	NaN	NaN	NaN	NaN	NaN	NaN	NaN	1.14037	NaN	NaN	NaN	NaN	NaN	-0.727242	NaN	-0.413129	1.48447	1.40723	1.09662	1.48396	0.816397	0.060035	0.222534	1.00825	NaN	-0.250444	-0.1865	-0.153625	-1.19276	-1.15186	-0.433244	-0.911993	NaN	-1.39319	-1.07116	-0.834727
TSC2:S939	14.9573	0.982636	1.1673	1.18472	1.96619	0.267858	0.317762	0.493373	1.51807	-0.139367	0.0348321	0.112488	0.198335	-0.992817	-0.81148	-0.799929	-0.664048	-1.32713	-1.24653	-1.20189	-1.06037	1.2052	1.29312	1.56689	1.82735	0.541881	0.437764	0.487712	0.615189	0.0729651	0.176688	0.0389217	0.081313	-0.906086	-0.888429	-0.900106	-0.813545	-1.21949	-1.15786	-1.22825	-1.23124
GAB1:Y659	14.9441	0.547649	0.74734	1.11246	3.21038	-0.454766	-0.180148	0.519222	0.977856	-0.641953	-0.229383	-0.423155	0.262549	-1.03872	-0.676459	-0.671567	-0.53626	-0.786799	-0.810027	-0.9324	0.00418516	0.800304	1.16242	2.09573	1.35643	0.323437	0.486732	0.760381	0.928556	-0.233093	-0.105063	-0.29538	-0.177399	-0.66669	-0.813854	-0.767834	-0.885209	NaN	-1.55093	-1.19766	-1.22088
IRS1:S636_2	14.919	NaN	-0.0626017	NaN	1.94698	-0.343695	NaN	-0.35104	1.97992	-0.509327	NaN	NaN	0.546383	-0.854336	-0.836493	-0.850289	-0.0962054	NaN	NaN	NaN	-0.569296	1.22275	0.441464	2.33264	1.60191	0.522991	0.363622	0.641609	1.07858	-0.275996	0.0899327	-0.771606	-0.249496	-0.913918	-0.618378	-0.973401	-0.526049	-0.631217	-1.21876	-0.973912	-1.14276
IRS1:S307	14.8959	0.713912	0.965793	0.526484	1.86651	0.0646907	-0.296522	0.216911	2.1389	0.0468856	-0.0701203	0.114968	0.72188	-1.08447	-0.795821	-0.809464	-0.527176	-1.23064	-1.27027	-1.29246	NaN	1.4515	1.10347	1.28305	1.38285	0.724819	0.205871	-0.00403501	0.606758	0.0777846	0.108401	-0.0713349	0.319793	-1.11926	NaN	-0.840969	-0.876113	NaN	-1.48766	-1.3571	-1.50783
PLCB3:S537	14.8263	1.05003	1.34603	1.49491	1.83893	0.383859	0.405188	0.516753	1.16008	-0.556068	-0.151335	-0.160164	-0.39928	-1.05644	-0.832659	-0.797655	-0.828531	NaN	-1.18139	-1.18068	-1.0516	1.50233	1.58328	NaN	1.58982	0.662393	0.517673	0.66999	0.623278	-0.0531333	-0.06794	NaN	-0.0497242	-0.878314	-0.77227	NaN	-0.771815	-1.17112	-1.117	-1.15878	-1.10867
JUN:S243	14.7811	-0.285395	0.664136	-0.169699	1.42859	-0.609748	-0.359893	-0.623105	2.28857	-0.549435	NaN	0.187141	NaN	NaN	NaN	NaN	NaN	-1.0087	NaN	-0.962455	NaN	0.387446	1.17372	0.66012	1.06009	0.049003	NaN	NaN	NaN	-0.951827	-0.343883	NaN	-0.0644099	NaN	NaN	NaN	-1.97026	NaN	NaN	NaN	NaN
CAMKK2:S511	14.7566	0.626901	1.0806	1.43519	1.74488	0.080062	-0.106087	-0.0185559	1.61372	-0.1174	0.554781	0.571012	-0.451579	-1.10554	-1.06567	-0.783519	-0.281241	-1.14607	-1.44724	-1.18425	NaN	2.204	1.18201	0.475247	1.26959	0.832882	-0.519443	-0.237887	-0.533767	0.363144	0.449032	-0.524929	0.163142	0.544992	-1.85403	-0.284633	-1.64763	NaN	-0.975876	-0.645402	-0.260435
IRS1:S341_2	14.6952	0.194885	0.546563	0.414618	2.22304	-0.639829	-0.70705	-0.393215	NaN	NaN	NaN	-1.08634	-0.552667	NaN	NaN	NaN	NaN	NaN	NaN	NaN	NaN	0.724192	0.900201	1.0682	1.36472	0.0470099	-0.982715	0.450964	0.355505	NaN	NaN	-0.552335	-0.20898	NaN	-1.60633	NaN	-1.56043	NaN	NaN	NaN	NaN
PLCG1:S1248	14.6848	NaN	NaN	NaN	NaN	NaN	NaN	NaN	NaN	NaN	NaN	NaN	NaN	NaN	NaN	NaN	NaN	NaN	NaN	NaN	NaN	-0.260597	0.475279	2.29697	2.31891	-0.152293	NaN	-0.271927	0.769531	-0.611158	-0.316997	NaN	-0.336471	-0.77706	-0.818924	-0.831351	-0.720668	NaN	-0.387384	NaN	-0.375852
p70S6K: T389/S392_2	14.5755	-0.0541365	1.53622	1.83424	1.63323	0.227372	0.939684	0.822864	1.51448	-0.925585	-0.122626	-0.334241	-0.789573	-0.980145	-0.676257	-0.565048	-0.985659	-0.835663	-0.844038	-0.688569	-0.706548	-1.63812	0.451591	1.32628	NaN	NaN	-0.468958	0.363969	-0.0347555	NaN	NaN	NaN	NaN	NaN	NaN	NaN	NaN	NaN	NaN	NaN	NaN
IRS1:S323_1	14.5347	0.190389	0.36171	0.332924	2.00109	-0.566523	-0.384931	-0.327091	1.65952	-0.482937	0.0210355	-0.455013	0.588384	NaN	NaN	-1.09303	NaN	-1.84553	NaN	NaN	NaN	-0.349096	-0.0462805	-0.381146	0.0512503	2.14763	-0.854152	NaN	-0.806358	1.37805	-0.925684	-0.801062	-0.470178	NaN	1.05702	NaN	NaN	NaN	NaN	NaN	NaN
MYC:S62	14.4987	0.257344	0.291722	0.424311	1.79467	-0.266414	-0.324127	-0.0912069	2.63862	0.0996844	0.158882	0.486773	1.21436	-0.694482	-0.738848	-0.822427	-0.0440156	-1.09154	-1.15886	-1.20038	-0.934063	-0.707107	0.707107	NaN	NaN	NaN	NaN	NaN	NaN	NaN	NaN	NaN	NaN	NaN	NaN	NaN	NaN	NaN	NaN	NaN	NaN
AKT1:S473	14.2018	0.180242	0.775525	0.512596	1.38851	-0.698198	-0.656277	NaN	NaN	NaN	NaN	NaN	NaN	NaN	-1.50239	NaN	NaN	NaN	NaN	NaN	NaN	1.2721	1.1983	1.28924	1.12958	0.211954	-0.0430782	0.437273	-0.0168892	-0.480279	-0.573616	-0.56388	-0.502393	NaN	-1.66662	-1.69169	NaN	NaN	NaN	NaN	NaN
PTK2:Y925	14.144	0.16479	1.78708	0.575829	0.694051	-0.552521	2.04142	-0.114104	1.58351	-0.261263	0.598027	0.817478	-0.47566	-0.919526	-0.484621	-0.626239	-1.21292	-1.31364	-0.399955	-1.03652	-0.865214	1.25693	1.9816	0.935132	1.40367	-0.580397	0.320137	0.883266	-0.361456	-0.497755	-0.376832	-0.439581	0.588112	-1.23247	-0.838891	-1.05945	-1.16464	NaN	NaN	-0.817369	NaN
CHEK1:S317	13.9451	0.705245	0.907394	1.08975	2.23767	0.0575478	-0.0369841	0.18517	1.51222	-0.67671	-0.512039	-0.458585	0.0111153	-1.1983	-1.02605	-1.07894	-0.637033	NaN	NaN	NaN	-1.08148	NaN	NaN	NaN	NaN	NaN	NaN	NaN	NaN	NaN	NaN	NaN	NaN	NaN	NaN	NaN	NaN	NaN	NaN	NaN	NaN
MCL1:S64	13.8955	0.513348	0.480505	0.522143	1.80352	-0.57124	-0.0254515	-0.250743	1.10822	-1.33951	-1.28986	-0.950933	NaN	NaN	NaN	NaN	NaN	NaN	NaN	NaN	NaN	1.75451	2.73605	0.925893	1.05169	0.0410694	NaN	0.241799	0.302965	-0.177159	-0.310505	-0.256135	0.0257553	-0.735414	-0.579539	-0.720551	-0.778666	-0.98975	-0.84401	-0.78241	-0.905586
LYN:Y397	13.8464	1.126	1.34292	1.19249	1.68368	0.481885	0.234705	0.317562	1.51496	-0.38684	0.0875287	-0.00405747	-0.359512	-1.0727	-0.84847	-0.892244	-0.786414	NaN	-1.28931	-1.24759	-1.0946	1.47848	1.01065	1.20235	NaN	0.359039	0.341916	NaN	0.16528	-0.0869081	-0.109364	-0.157465	NaN	NaN	NaN	NaN	-1.09753	NaN	-1.55034	-1.5561	NaN
ATM:S1981	13.846	0.498397	0.88367	1.37194	2.29749	0.0515702	0.07742	0.45306	1.27579	-0.841209	-0.462121	-0.399441	-0.371007	-1.06411	-0.942334	-0.743825	NaN	-1.0087	NaN	-1.07659	NaN	0.603158	0.697492	1.08621	1.27525	-0.187241	-0.146074	0.400402	0.442083	-0.43592	-0.442587	-0.576176	-0.0309583	NaN	-2.68563	NaN	NaN	NaN	NaN	NaN	NaN
RIPK2:S176	13.6939	0.599378	2.14577	0.705578	-0.238858	0.607858	0.42089	0.108929	-0.342739	1.26961	-0.065836	-0.32142	-0.975039	-1.1697	NaN	NaN	NaN	-1.34795	-1.39647	NaN	NaN	NaN	NaN	NaN	NaN	NaN	-0.581025	NaN	1.15469	NaN	NaN	-0.573668	NaN	NaN	NaN	NaN	NaN	NaN	NaN	NaN	NaN
MAP2K4:T261	13.6513	NaN	NaN	NaN	NaN	NaN	NaN	NaN	NaN	NaN	NaN	NaN	NaN	NaN	NaN	NaN	NaN	NaN	NaN	NaN	NaN	0.760211	1.24805	0.90719	0.319953	-0.209212	-0.404495	-0.109923	NaN	-0.371268	NaN	NaN	NaN	NaN	NaN	-2.14051	NaN	NaN	NaN	NaN	NaN
RPS6KB1:T444_2	13.635	1.50475	NaN	NaN	NaN	0.463899	NaN	NaN	NaN	-0.513431	-1.28334	NaN	NaN	-0.543354	0.974951	-0.603477	NaN	NaN	NaN	NaN	NaN	NaN	-0.120039	2.00091	NaN	NaN	NaN	-0.213563	1.15494	NaN	NaN	NaN	0.306454	NaN	NaN	-0.881679	-0.592644	NaN	NaN	-0.751561	-0.902824
MAPK9:T183	13.6151	NaN	NaN	NaN	NaN	NaN	NaN	NaN	NaN	NaN	NaN	NaN	NaN	NaN	NaN	NaN	NaN	NaN	NaN	NaN	NaN	NaN	0.125377	0.329253	2.00658	-0.405549	-0.740148	NaN	-0.28902	NaN	-1.02649	NaN	NaN	NaN	NaN	NaN	NaN	NaN	NaN	NaN	NaN
BCR:Y177	13.474	NaN	NaN	NaN	NaN	NaN	NaN	NaN	NaN	NaN	NaN	NaN	NaN	NaN	NaN	NaN	NaN	NaN	NaN	NaN	NaN	-0.233842	1.11373	1.45198	0.0420084	NaN	NaN	-0.459971	-0.431682	-1.48222	NaN	NaN	NaN	NaN	NaN	NaN	NaN	NaN	NaN	NaN	NaN
CAMK2D:T287	13.3532	1.11994	0.967686	0.929829	1.53297	0.1838	0.164111	0.572168	1.29587	-0.0329114	0.468925	0.446674	0.442024	-1.10472	-0.846937	-0.958922	-0.802364	NaN	-1.52363	-1.51346	-1.34105	0.567832	0.405287	2.49079	0.737068	-0.064145	0.89676	0.543069	0.271196	0.403743	0.26102	0.805886	-0.0345288	-0.483427	-0.926766	-0.627748	-1.02668	-1.02161	-1.52713	NaN	-1.6706
MAPK3:Y204	13.2746	1.98305	-0.603876	-0.384236	-0.18448	1.93947	-0.545345	0.694756	-0.622702	-0.751155	-0.858246	1.53509	1.42195	-0.1876	-0.992309	0.120406	-1.01285	-0.73028	-0.689111	-0.712524	0.579986	NaN	NaN	NaN	NaN	NaN	NaN	NaN	NaN	NaN	NaN	NaN	NaN	NaN	NaN	NaN	NaN	NaN	NaN	NaN	NaN
PLCG1:Y783	12.9736	0.686029	0.368649	0.418471	2.07657	0.0343396	NaN	-0.473182	0.766583	-0.683641	NaN	0.437711	NaN	NaN	-1.34593	-1.06857	NaN	-1.21703	NaN	NaN	NaN	1.46666	1.71583	1.61767	0.0278081	0.281799	-0.0982045	0.423629	0.297329	0.315639	-0.0787663	-0.468275	-0.581802	NaN	NaN	-1.012	-1.02532	-1.57934	-1.30266	NaN	NaN
TSC2:S1254	12.8806	NaN	1.18665	1.38847	-0.380838	0.555851	NaN	0.736947	0.107071	NaN	NaN	-0.102341	NaN	-1.77884	-0.938879	-0.774095	NaN	NaN	NaN	NaN	NaN	NaN	NaN	NaN	NaN	NaN	NaN	NaN	NaN	NaN	NaN	NaN	NaN	NaN	NaN	NaN	NaN	NaN	NaN	NaN	NaN
ERBB2:Y1248	12.7818	NaN	NaN	NaN	NaN	NaN	NaN	NaN	NaN	NaN	NaN	NaN	NaN	NaN	NaN	NaN	NaN	NaN	NaN	NaN	NaN	0.154294	1.07598	0.83	NaN	NaN	NaN	NaN	NaN	-0.970245	-1.09003	NaN	NaN	NaN	NaN	NaN	NaN	NaN	NaN	NaN	NaN
MAPK3:T202	11.6954	1.85385	-0.618176	-0.636938	-0.509976	NaN	-0.656324	NaN	NaN	-0.637816	-0.633675	1.48913	1.47354	0.182697	-0.672807	NaN	-0.633508	NaN	NaN	NaN	NaN	NaN	NaN	NaN	NaN	NaN	NaN	NaN	NaN	NaN	NaN	NaN	NaN	NaN	NaN	NaN	NaN	NaN	NaN	NaN	NaN
FOXO3:S413	11.3803	1.80086	1.79799	1.56344	0.134138	0.780505	0.158417	NaN	-0.993123	0.161704	NaN	0.0803942	-0.658414	-1.2029	0.0829998	-0.166532	-1.31687	NaN	-0.727933	-0.510231	-0.984449	NaN	1.25936	1.4399	1.92854	NaN	-0.942035	1.25263	0.0464376	0.178638	-0.58347	0.460435	0.287583	-1.08901	-0.611613	NaN	-0.819039	0.267904	-0.878453	-1.15467	-1.04314
STAT3:Y705	11.1567	0.678961	0.964103	0.546388	2.42841	-0.151981	-0.27544	0.252431	1.62831	-0.282673	0.125228	-0.600547	-0.357228	-0.947615	-0.820272	-0.884633	NaN	-1.22078	-1.08266	NaN	NaN	NaN	NaN	NaN	NaN	NaN	NaN	NaN	NaN	NaN	NaN	NaN	NaN	NaN	NaN	NaN	NaN	NaN	NaN	NaN	NaN
ATF2:T69	11.0592	0.806724	0.996236	0.828348	1.22918	0.0857055	-0.256108	0.66239	1.85517	-0.235864	0.274421	0.297134	-0.324179	-1.41948	-0.92904	-1.22138	-1.36294	NaN	-1.28631	NaN	NaN	NaN	NaN	NaN	NaN	NaN	NaN	NaN	NaN	NaN	NaN	NaN	NaN	NaN	NaN	NaN	NaN	NaN	NaN	NaN	NaN
MAPKAPK2:T222	10.9416	-0.527606	1.02352	-1.33576	1.75475	-0.500238	0.246622	0.371768	1.04009	NaN	0.850747	-1.49531	-0.727359	0.203364	0.393356	NaN	NaN	0.287083	-1.58502	NaN	NaN	NaN	NaN	NaN	NaN	NaN	NaN	NaN	NaN	NaN	NaN	NaN	NaN	NaN	NaN	NaN	NaN	NaN	NaN	NaN	NaN
ATF2:T71	10.9189	0.724324	0.673846	0.985294	1.08441	0.0574447	-0.251617	0.607723	1.19011	-0.152458	0.193484	0.212591	-0.341563	-1.1238	-0.772734	-0.98847	-1.09025	2.3994	-0.827194	-1.25192	-1.32862	NaN	NaN	NaN	NaN	NaN	NaN	NaN	NaN	NaN	NaN	NaN	NaN	NaN	NaN	NaN	NaN	NaN	NaN	NaN	NaN
IGF1R/IR:Y1135	10.2309	-0.893479	-0.7744	0.509062	NaN	NaN	NaN	NaN	1.15882	NaN	NaN	NaN	NaN	NaN	NaN	NaN	NaN	NaN	NaN	NaN	NaN	NaN	NaN	-0.406552	-0.413047	NaN	-0.489275	NaN	NaN	NaN	-0.478732	NaN	NaN	NaN	NaN	NaN	NaN	1.78761	NaN	NaN	NaN
SRC:Y419	9.95071	0.779281	NaN	2.18992	0.578033	0.4371	NaN	-1.04222	-0.316776	-1.73715	NaN	-1.34108	0.711997	0.819335	-0.41654	-0.216269	0.28455	0.15895	0.825562	-0.403111	-1.31158	NaN	-0.764086	0.112726	NaN	-0.663897	0.799778	-1.04981	-1.06623	1.81553	-1.2132	0.612346	-0.596222	0.695616	-0.68552	0.986023	0.348609	-0.0306158	0.497751	-1.52254	1.72374
STAT5B:S690	9.39206	-0.903059	-0.568058	0.272874	NaN	-0.545308	NaN	NaN	2.1301	-1.33746	0.673708	NaN	NaN	1.04828	-0.781447	NaN	NaN	NaN	-0.00829086	0.0186666	NaN	NaN	NaN	1.00471	1.00548	NaN	NaN	NaN	NaN	NaN	0.708773	NaN	NaN	-0.939602	NaN	NaN	NaN	NaN	-0.814432	NaN	-0.964921
IRS1:S323_2	8.90978	NaN	-0.949432	0.166509	NaN	-0.071551	NaN	-0.248566	2.19405	-0.631549	0.0951733	NaN	NaN	NaN	NaN	NaN	0.788946	-1.46461	NaN	NaN	0.121034	NaN	NaN	NaN	NaN	NaN	NaN	NaN	NaN	NaN	NaN	NaN	NaN	NaN	NaN	NaN	NaN	NaN	NaN	NaN	NaN
MAP2K4:S80	8.89209	0.867758	0.463955	0.236959	2.60171	0.226908	NaN	0.230633	1.96682	-0.0416674	-0.080719	0.0380487	0.131693	-0.63517	-0.550331	-0.559296	-0.463533	-1.12958	-1.11858	-1.26162	-0.923996	0.707107	NaN	NaN	NaN	NaN	NaN	NaN	NaN	NaN	-0.707107	NaN	NaN	NaN	NaN	NaN	NaN	NaN	NaN	NaN	NaN
EIF4E:S209	NaN	NaN	NaN	NaN	NaN	NaN	NaN	NaN	NaN	NaN	NaN	NaN	NaN	NaN	0.707107	NaN	NaN	NaN	NaN	-0.707107	NaN	NaN	NaN	NaN	NaN	NaN	NaN	1.14509	0.879286	0.471382	0.832808	NaN	NaN	NaN	-0.988766	0.0601887	-0.936721	NaN	NaN	NaN	-1.46326
TBC1D4:S318	NaN	NaN	NaN	NaN	NaN	1.55137	NaN	NaN	NaN	0.785951	-0.0379606	NaN	NaN	-1.09842	-0.448067	-0.752871	NaN	NaN	NaN	NaN	NaN	NaN	NaN	NaN	NaN	NaN	NaN	NaN	NaN	NaN	NaN	NaN	NaN	NaN	NaN	NaN	NaN	NaN	NaN	NaN	NaN

## Sheet: FIG 5B
Figure 5B (boxplots)
SQ_30_mean	hyDIA_30_mean	SQ_20_mean	hyDIA_20_mean	SQ_10_mean	hyDIA_10_mean	SQ_5_mean	hyDIA_5_mean	SQ_2p5_mean	hyDIA_2p5_mean
0.345927	0.22218	0.835157	0.294142	0.537446	0.854764	0.855267	0.438374	0.966585	0.806307
0.520989	0.594753	0.911827	0.905981	0.925643	1.02119	0.984655	0.564138	1.0298	1.0458
0.546805	0.631825	0.944614	0.977219	0.937686	1.04701	1.04786	0.947091	1.38319	1.06842
0.591607	0.755278	0.951281	1.01316	0.948848	1.12871	1.17754	0.997361	1.45025	1.23937
0.640862	0.857555	0.953007	1.07688	1.07849	1.14249	1.68622	1.24621	1.81339	1.31977
0.652362	0.862714	0.974197	1.08004	1.09649	1.14323	1.77664	1.33936	2.21613	1.74434
0.654685	0.870824	0.981454	1.08318	1.16552	1.14722	1.90036	1.59176	2.34952	2.0016
0.656745	0.88677	0.989391	1.08819	1.28818	1.14729	2.03356	1.62927	3.39163	2.05767
0.672129	0.893973	1.00753	1.12304	1.30941	1.16027	2.17495	1.83619	3.50144	2.07543
0.67636	0.897381	1.00931	1.14258	1.32247	1.18506	2.19136	1.8462	3.59569	2.2209
0.676604	0.902755	1.01107	1.15778	1.32883	1.18857	2.20857	1.89456	3.59895	2.25096
0.678106	0.904712	1.03147	1.17925	1.33176	1.22893	2.24115	2.07664	3.86009	2.6371
0.691727	0.912861	1.11705	1.19314	1.33222	1.23502	2.35836	2.19816	4.16668	3.14891
0.69244	0.913386	1.13373	1.19488	1.37296	1.24315	2.52338	2.30654	4.2218	3.47832
0.697908	0.920905	1.16434	1.19784	1.42394	1.25671	2.54747	2.33593	4.24629	3.56172
0.703455	0.925637	1.18447	1.2034	1.43181	1.29257	2.6074	2.38598	4.42846	3.79091
0.723032	0.933352	1.18807	1.22613	1.4377	1.30069	2.62412	2.47841	4.49261	3.8528
0.731905	0.936274	1.2036	1.22793	1.44949	1.31968	2.6552	2.52207	4.53946	4.16198
0.736038	0.949359	1.20557	1.23911	1.45082	1.3313	2.68737	2.59442	4.76075	4.72763
0.770746	0.95113	1.20581	1.26676	1.45306	1.35685	2.74464	2.61582	4.9009	4.7385
0.772233	0.95198	1.21679	1.27093	1.49107	1.35934	2.75216	2.72561	4.94664	4.82713
0.777288	0.952623	1.22298	1.2748	1.50022	1.38389	2.8776	2.73495	5.17113	4.88814
0.777675	0.957805	1.22363	1.27964	1.51811	1.38752	2.94544	2.85843	5.1864	5.02575
0.781915	0.959902	1.23426	1.28207	1.53383	1.41228	2.98648	2.94499	5.26039	5.08687
0.792493	0.961041	1.24168	1.28411	1.53427	1.42489	3.00674	2.97468	5.40781	5.08817
0.797629	0.961867	1.24844	1.28666	1.54384	1.43498	3.01725	3.01165	5.42577	5.14239
0.799106	0.966351	1.26074	1.29789	1.61165	1.43693	3.13828	3.04012	5.51395	5.23768
0.806191	0.96803	1.263	1.30863	1.61427	1.43814	3.14884	3.10453	5.52458	5.30681
0.817848	0.973674	1.28625	1.31682	1.62664	1.45846	3.16343	3.14661	5.65244	5.35479
0.826512	0.975225	1.29145	1.31693	1.65114	1.46372	3.20136	3.15203	5.99069	5.3883
0.832758	0.979473	1.30778	1.32586	1.65555	1.47663	3.26331	3.19523	6.14787	5.58499
0.834405	0.979856	1.30835	1.33021	1.66628	1.48628	3.33179	3.20912	6.23328	5.62256
0.834434	0.980019	1.31041	1.33325	1.66948	1.49876	3.40574	3.2209	6.23907	5.69076
0.836465	0.981296	1.31541	1.33347	1.66983	1.5026	3.41994	3.25268	6.49826	5.7406
0.837068	0.98217	1.33115	1.34163	1.67456	1.50318	3.42002	3.34802	6.51101	5.93124
0.845633	0.986587	1.33173	1.35179	1.67913	1.50531	3.49808	3.35791	6.69061	6.13846
0.847521	0.987067	1.33186	1.35209	1.69364	1.51765	3.55546	3.38153	6.71884	6.33669
0.849756	0.988794	1.34264	1.35345	1.70252	1.53702	3.56875	3.39748	6.80552	6.60378
0.852151	0.990512	1.35815	1.35843	1.76176	1.53945	3.65735	3.43082	6.87071	6.66341
0.853027	0.992294	1.3582	1.3639	1.7694	1.5396	3.65902	3.57377	6.93454	6.67758
0.854276	0.996217	1.36078	1.36572	1.78119	1.54379	3.7148	3.592	7.08345	6.69313
0.86251	0.997351	1.36656	1.36948	1.78575	1.56063	3.74082	3.61783	7.18354	6.7006
0.863122	0.999138	1.37085	1.37182	1.81787	1.5619	3.76443	3.73512	7.25374	6.71974
0.864575	0.999676	1.37193	1.37686	1.83777	1.56289	3.82996	3.86071	7.32176	6.8253
0.864745	1	1.37803	1.37948	1.85609	1.56975	3.87431	3.94941	7.39614	6.85683
0.866193	1	1.38017	1.38922	1.89742	1.62487	3.87724	3.97819	7.50351	6.98046
0.868938	1	1.38186	1.39021	1.91502	1.65869	3.91127	4.07008	7.59479	7.23501
0.871172	1.00387	1.38455	1.39091	1.93703	1.67631	4.06383	4.07387	7.86221	7.55569
0.875601	1.00443	1.38677	1.39528	1.94952	1.68323	4.10724	4.16626	7.88323	7.60673
0.879072	1.00982	1.38964	1.39604	1.96722	1.71494	4.12028	4.26698	7.89742	7.77885
0.881863	1.01022	1.3899	1.4018	1.97153	1.74067	4.14313	4.37657	7.9495	7.94824
0.884843	1.0121	1.39071	1.4046	1.97241	1.75266	4.19252	4.47479	7.9828	7.99156
0.884956	1.01582	1.39152	1.41396	2.01718	1.79625	4.23202	4.57366	8	8.34744
0.888656	1.01707	1.39408	1.41426	2.02228	1.79836	4.33689	4.68131	8.02487	8.52573
0.908048	1.0195	1.39785	1.42304	2.04899	1.86415	4.36688	4.68593	8.23235	8.62259
0.910688	1.02026	1.40354	1.43449	2.05189	1.89175	4.40105	4.7578	8.27258	9.35736
0.912334	1.02056	1.40778	1.43523	2.14483	1.91208	4.43062	4.75954	8.37113	9.62794
0.914233	1.02702	1.41205	1.43839	2.19924	1.95588	4.56964	4.92934	8.45757	9.68975
0.919126	1.02708	1.42765	1.43883	2.25847	1.96361	4.60555	5.00891	8.5432	9.69992
0.920828	1.02764	1.4321	1.44058	2.28876	1.97367	4.61551	5.053	8.73356	11.1534
0.931363	1.03181	1.43393	1.45961	2.293	1.97637	4.64619	5.19417	9.06482	13.1796
0.941317	1.03391	1.44093	1.46179	2.31502	1.99371	4.76745	5.21489	9.09913	18.553
0.942073	1.03901	1.44408	1.46213	2.37711	2.04616	4.83917	5.34785	9.25383	22.0451
0.943472	1.04014	1.44531	1.4656	2.40036	2.09598	4.96487	5.378	9.53025
0.94566	1.04127	1.44797	1.54056	2.41488	2.1022	5.14037	6.20912	9.98724
0.970763	1.0458	1.47279	1.56909	2.49796	2.14399	5.2036	6.24746	10.2226
0.970999	1.04794	1.4756	1.57346	2.54321	2.15378	5.26975	8.71559	10.3172
0.972361	1.04823	1.478	1.5878	2.59665	2.17142	5.58848	10.2548	10.7961
0.982662	1.05174	1.48711	1.7188	2.77568	2.29778	5.65818	28.6033	12.7044
1.00581	1.05551	1.5107	1.77324	2.863	2.42491	5.66004	45.0841	14.3708
1.03005	1.07873	1.51167	1.77938	3.02466	2.56565	5.83282		18.9012
1.04124	1.09791	1.51809	1.79948	3.21093	2.5989	6.51264		30.4122
1.26586	1.09845	1.54482	1.93599	3.29976	2.6984	7.47994
1.31612	1.10101	1.568	2.09382	3.4279	3.8819	12.8135
1.33006	1.13588	1.57193	2.40382	3.62132	6.96584	16.8084
1.56474	1.13603	1.59438	2.41524	5.51891	7.82031	17.4879
2.11921	1.16688	1.62805	3.18271	5.66007
2.21023	1.20819	1.64219		6.02881
3.2055	1.42868	1.70336		8.43942
12.0995	1.64497	1.87597
	1.84029	2.16472
	1.9277	3.68621
	2.30189
	4.91861

[truncated: 11 more sheets: FIG 6C , FIG 6E, FIG 7B, FIG 7C, FIG 8C, FIG 8E, FIG 8F-1, FIG 8F-2, SUPPL FIG 2D, SUPPL FIG 4, SUPPL FIG 5]
